# Supplementary material for: Structure of silent transcription intervals and noise characteristics of mammalian genes
Source: Mol Syst Biol. 2015 Jul 27;11(7):823. doi: 10.15252/msb.20156257 (PMC4547851; doi:10.15252/msb.20156257)
Supplement: Supplementary file 2 [file msb0011-0823-sd2.zip › MSB-15-6257_TableEV1.xls]

## Sheet: Sheet1
Clones	k_p [1/min]	y_p [1/min]	y_m [1/min]	# cells
Bmal1a	1.6947	0.0318	0.01	57
Bmal1b	1.7207	0.0318	0.01	30
Bmal1a + TSA	1.6947	0.0318	0.01	42
Ctgf	0.21	0.0212	0.01	14
Prl2C2	0.4	0.0318	0.0123	52
Gls	0.1496	0.0318	0.0153	41
Sh3kbp1	0.1709	0.0318	0.0183	28
NcKap1	0.4086	0.0318	0.0145	44
Serbp1	0.3312	0.0318	0.0168	35
Hmga2	0.6347	0.0318	0.0072	34
Dbp	0.06	0.0318	0.0065	34
H1a	0.12	0.0318	0.0102	50
H1b	0.12	0.0318	0.0102	84
H1c	0.12	0.0318	0.0102	66
H2	0.12	0.0318	0.0102	36
H2 1M	0.12	0.0318	0.0102	32
H2 2M	0.12	0.0318	0.0102	48
