# Supplementary material for: Structure of silent transcription intervals and noise characteristics of mammalian genes
Source: Mol Syst Biol. 2015 Jul 27;11(7):823. doi: 10.15252/msb.20156257 (PMC4547851; doi:10.15252/msb.20156257)
Supplement: Supplementary file 3 [file msb0011-0823-sd3.zip › MSB-15-6257_TableEV2.xls]

## Sheet: Sheet1
	N				b				k_m [1/min]				tau_a [min]				T [min]				tau_1 [min]				tau_2 [min]				tau_3 [min]				tau_4 [min]				tau_5 [min]				tau_6 [min]				tau_7 [min]
Simulation	Mean	5%	95%	%RSE	Mean	5%	95%	%RSE	Mean	5%	95%	%RSE	Mean	5%	95%	%RSE	Mean	5%	95%	%RSE	Mean	5%	95%	Corrected	Mean	5%	95%	Corrected	Mean	5%	95%	Corrected	Mean	5%	95%	Corrected	Mean	5%	95%	Corrected	Mean	5%	95%	Corrected	Mean	5%	95%	Corrected
Sim N=1	1.1046	1	2	1.5494	38.737	36.808	40.701	0.12298	5.0128	4.8205	5.215	0.091019	7.7334	7.1901	8.2932	0.16811	90.499	86.147	95.238	0.12384	90.287	86.076	94.748	90.287	0	0	0	0	0	0	0	0	0	0	0	0	0	0	0	0	0	0	0	0	0	0	0	0
Sim N=2	3.0777	2	5	2.1143	41.962	40.047	43.94	0.15632	4.9052	4.7571	5.0516	0.083052	8.5584	8.0637	9.103	0.20377	91.505	88.03	95.206	0.11988	59.943	51.646	66.574	60.229	24.022	14.686	35.737	23.847	7.587	1.238	13.804	7.4764	0	0	0	0	0	0	0	0	0	0	0	0	0	0	0	0
Sim N=4	5.3738	4	7	0.99391	41.601	39.772	43.498	0.10163	4.9622	4.8266	5.0957	0.057626	8.3857	7.9508	8.831	0.10948	92.2	89.429	95.091	0.072367	32.439	25.906	39.796	31.201	23.457	17.516	29.032	20.88	18.296	13.498	23.699	20.88	12.555	7.7292	17.142	13.659	5.4609	1.1484	9.6468	5.5873	0	0	0	0	0	0	0	0
Sim N=6	7.1009	6	9	0.74007	41.044	39.374	42.733	0.097319	4.785	4.6488	4.9217	0.067056	8.58	8.1586	9.0109	0.12364	92.855	90.402	95.349	0.068981	24.149	20.097	28.785	20.699	19.422	16.293	22.734	20.699	15.626	12.101	19.011	15.544	12.538	9.8193	15.746	11.697	10.231	7.1127	13.168	11.697	7.5582	4.0185	10.81	9.1304	3.294	0.49247	6.5886	3.3521
	N			<m>			b			k_m [1/min]			tau_a [min]			T [min]
Simulation	Mean	5%	95%	Mean	5%	95%	Mean	5%	95%	Mean	5%	95%	Mean	5%	95%	Mean	5%	95%
Sim0 <m>=2.5	4.5292	2	7	2.484	2.3064	2.6656	1.5614	1.2712	1.8119	0.75433	0.34735	1.8637	2.3758	0.83949	4.6574	60.516	49.428	69.736
Sim1 <m>=5	4.4326	3	7	4.9785	4.6927	5.3041	3.0022	2.6173	3.3912	0.92811	0.62583	1.6095	3.375	1.7874	4.9999	56.942	50.41	62.759
Sim1 <m>=7.5	4.9495	3	7	7.5696	7.1301	8.021	4.4009	3.9641	4.8803	1.5489	1.1464	2.1885	2.8988	1.9262	4.0009	55.249	49.953	60.547
Sim1 <m>=12.5	5.5693	4	7	12.769	12.099	13.491	7.7748	7.2428	8.404	2.4156	2.0515	2.9058	3.2367	2.6185	3.8386	57.657	54.249	61.39
Sim1 <m>=17.5	4.7747	4	7	17.391	16.475	18.353	10.238	9.4884	11.003	3.2406	2.848	3.7666	3.1714	2.6481	3.6805	55.708	52.263	59.212
Sim1 <m>=25	5.1616	4	7	25.645	24.429	26.924	14.68	13.852	15.836	5.0996	4.5304	5.7396	2.8854	2.529	3.2985	54.362	51.676	57.381
Sim2 <m>=5	5.7589	4	8	5.0486	4.7541	5.344	3.175	2.8631	3.4927	0.69137	0.51958	0.98341	4.6799	3.1276	6.336	58.224	52.496	63.811
Sim2 <m>=7.5	5.1316	3	7	7.5247	7.1111	7.9757	4.685	4.2267	5.1812	0.95097	0.79889	1.1901	4.9666	3.6714	6.1269	57.305	52.436	62.566
Sim2 <m>=12.5	5.32	4	7	12.598	11.932	13.275	7.9021	7.2958	8.4649	1.2393	1.1253	1.3725	6.3888	5.5835	7.213	56.342	52.594	59.961
Sim2 <m>=17.5	5.0225	4	7	17.892	17.017	18.79	11.598	10.839	12.48	1.3726	1.276	1.4662	8.4577	7.6376	9.4647	56.365	53.173	59.442
Sim2 <m>=25	5.8254	4	8	24.773	23.6	26.024	17.232	16.15	18.232	1.6325	1.5625	1.7029	10.559	9.7913	11.333	59.009	56.189	62.21
	N			<m>			b			k_m [1/min]			tau_a [min]			T [min]
Simulation	Mean	5%	95%	Mean	5%	95%	Mean	5%	95%	Mean	5%	95%	Mean	5%	95%	Mean	5%	95%
Sim r=0	1.7679	1	3	7.7966	7.3234	8.2745	8.2875	7.1237	9.6518	1.0177	0.84375	1.2458	8.3299	5.9003	11.228	95.924	83.408	110.47
Sim r=1/8	1.1568	1	2	10.998	10.316	11.725	12.673	11.798	13.559	4.7502	4.0476	5.843	2.7045	2.0903	3.2204	110.35	102.55	118.28
Sim r=1/4	1.1464	1	2	15.87	14.891	16.933	18.666	17.377	20.012	5.3188	4.6115	6.1257	3.5377	2.9469	4.1572	111.86	103.9	119.64
Sim r=1/2	1.0667	1	2	23.069	21.583	24.534	27.397	25.673	29.284	5.275	4.9344	5.6519	5.2043	4.6985	5.7461	111.32	104.12	119.15
Sim r= 3/4	1.2482	1	2	29.7	27.945	31.622	34.291	32.004	36.689	4.8943	4.6591	5.1414	7.0153	6.3677	7.7149	106.26	99.439	113.86
Sim r=1	1.0749	1	2	37.513	35.414	39.656	37.38	35.297	39.552	4.952	4.7503	5.1727	7.5548	6.9918	8.1688	90.192	85.169	95.709
