# Supplementary material for: Structure of silent transcription intervals and noise characteristics of mammalian genes
Source: Mol Syst Biol. 2015 Jul 27;11(7):823. doi: 10.15252/msb.20156257 (PMC4547851; doi:10.15252/msb.20156257)
Supplement: Supplementary file 4 [file msb0011-0823-sd4.zip]

Archive with 2 entries (2 files):
- MSB-15-6257_TableEV3.xls
- Readme_TableEV3.rtf
