# Supplementary material for: Structure of silent transcription intervals and noise characteristics of mammalian genes
Source: Mol Syst Biol. 2015 Jul 27;11(7):823. doi: 10.15252/msb.20156257 (PMC4547851; doi:10.15252/msb.20156257)
Supplement: Supplementary file 4 [file msb0011-0823-sd4.zip › MSB-15-6257_TableEV3.xls]

## Sheet: Sheet1
	N				b				k_m [1/min]				tau_a [min]				T [min]				tau_1 [min]				tau_2 [min]				tau_3 [min]				tau_4 [min]				tau_5 [min]				tau_6 [min]				tau_7 [min]
Clones	Mean	5%	95%	%RSE	Mean	5%	95%	%RSE	Mean	5%	95%	%RSE	Mean	5%	95%	%RSE	Mean	5%	95%	%RSE	Mean	5%	95%	Corrected	Mean	5%	95%	Corrected	Mean	5%	95%	Corrected	Mean	5%	95%	Corrected	Mean	5%	95%	Corrected	Mean	5%	95%	Corrected	Mean	5%	95%	Corrected
Bmal1a	7.2622	6	9	0.5564	1.4969	1.414	1.5812	0.18239	0.51245	0.43536	0.60601	0.44092	2.9481	2.4781	3.4691	0.48002	64.738	61.779	67.689	0.14753	14.008	11.698	17.05	10.067	12.007	10.114	14.001	10.066	10.573	9.1351	12.313	10.066	9.27	7.9747	10.58	10.066	8.1205	6.3716	9.592	10.066	6.5475	4.7233	8.141	10.066	4.1357	0.86308	6.8394	4.2627
Bmal1b	6.3603	5	8	1.2407	0.7887	0.68314	0.89937	0.51606	0.28858	0.16331	0.53289	2.0036	3.0914	1.4779	4.8536	1.6212	63.149	55.15	70.845	0.48175	17.547	12.95	23.231	11.567	13.805	10.756	17.3	11.567	11.464	8.6196	14.096	11.567	9.2073	6.6931	11.758	11.566	6.6525	3.4901	9.4604	11.566	4.1078	0.6264	7.7194	4.9511	0	0	0	0
Bmal1a + TSA	3.4499	3	5	1.0604	1.8213	1.6742	1.9627	0.31726	0.57961	0.43361	0.77132	0.90214	3.2516	2.2768	4.3552	1.08	42.388	39.546	45.265	0.27287	19.677	16.186	24.292	17.043	14.639	11.115	17.833	17.043	7.8927	3.1393	12.55	8.1215	0	0	0	0	0	0	0	0	0	0	0	0	0	0	0	0
Ctgf	1.1496	1	2	1.7318	83.926	72.591	96.689	0.56997	28.344	22.361	35.393	1.2238	3.028	2.2395	4.0659	1.6587	53.033	46.281	60.324	0.49864	52.68	46.056	59.718	52.68	0	0	0	0	0	0	0	0	0	0	0	0	0	0	0	0	0	0	0	0	0	0	0	0
Prl2C2	1.1457	1	2	2.4711	26.381	24.96	27.906	0.27042	9.3121	8.1588	10.703	0.42391	2.8557	2.3764	3.3485	0.63387	29.684	28.191	31.456	0.24108	29.484	28.166	30.844	29.484	0	0	0	0	0	0	0	0	0	0	0	0	0	0	0	0	0	0	0	0	0	0	0	0
Gls	5.6935	5	7	0.75167	19.234	18.11	20.434	0.21165	8.1428	5.6296	12.186	1.3941	2.517	1.5461	3.493	1.142	66.526	63.658	69.712	0.1531	17.805	14.588	21.624	13.389	14.998	12.561	17.72	13.389	12.543	9.899	14.804	13.389	10.288	7.7462	12.717	13.389	7.7968	4.0516	10.628	10.061	3.4004	0.26522	7.5566	3.2126	0	0	0	0
Sh3kbp1	5.5502	4	7	0.7793	12.517	11.586	13.486	0.28503	7.5471	4.9303	11.708	1.302	1.7876	1.0564	2.5902	1.1739	48.135	44.967	51.199	0.25407	14.019	11.46	16.976	10.556	11.715	9.6308	13.866	10.556	9.7056	7.5203	11.79	10.556	7.34	4.6602	9.3522	10.555	4.8576	1.2822	7.6341	5.4151	0	0	0	0	0	0	0	0
NcKap1	4.6458	3	6	1.3272	5.7401	5.355	6.1081	0.25536	5.155	3.2024	8.0242	1.5659	1.2086	0.69887	1.8051	1.4119	47.684	44.602	50.639	0.24983	27.952	22.608	31.667	28.027	7.9803	5.2612	12.052	5.7315	5.5232	3.8015	7.6584	5.7314	4.1626	2.3487	5.9308	5.7314	2.5069	0.49666	4.398	2.9042	0	0	0	0	0	0	0	0
Serbp1	7.2249	6	8	0.57921	5.9777	5.6104	6.3386	0.21882	5.5353	3.6524	8.3957	1.1839	1.1513	0.71593	1.6446	1.1008	55.921	53.157	58.743	0.18803	12.639	10.125	15.78	8.566	10.115	8.4245	11.967	8.566	8.8114	7.5202	10.198	8.5659	7.7551	6.3527	8.9933	8.5659	6.8506	5.4744	8.1591	8.5659	5.7245	3.9558	7.1104	8.5659	3.8435	1.0185	5.9126	4.3434
Hmga2	5.5767	4	8	1.7264	1.0342	0.81268	1.2537	1.0214	0.36745	0.18472	0.69168	2.3092	3.282	1.4424	5.5719	1.9256	56.912	44.826	69.302	1.0552	17.028	12.846	22.033	12.596	13.878	10.88	17.362	12.595	11.309	7.6111	14.461	12.595	8.4031	5.3594	11.814	12.595	4.5522	0.49327	8.3415	4.7895	0	0	0	0	0	0	0	0
Dbp	1.294	1	2	2.7535	24.525	22.093	27.44	0.38133	13.891	8.5059	23.053	1.4267	1.931	1.0337	2.8981	1.3146	164.21	148.04	182.21	0.33627	161.82	147.19	176.69	161.82	0	0	0	0	0	0	0	0	0	0	0	0	0	0	0	0	0	0	0	0	0	0	0	0
H1a	2.3276	1	4	2.8444	25.859	23.6	28.112	0.37251	17.206	13.917	21.759	1.3189	1.5331	1.153	1.8972	1.4463	136.39	124.22	148	0.37666	123.11	114.07	132.65	123.1	13.761	5.3565	21.683	13.768	0	0	0	0	0	0	0	0	0	0	0	0	0	0	0	0	0	0	0	0
H1b	1.078	1	2	1.3862	17.029	16.029	18.038	0.14496	6.5129	5.2393	8.3527	0.58786	2.6682	2.0115	3.2852	0.59198	117	110.94	123.62	0.13668	116.84	110.87	123.17	116.84	0	0	0	0	0	0	0	0	0	0	0	0	0	0	0	0	0	0	0	0	0	0	0	0
H1c	1.1754	1	2	2.206	13.332	12.269	14.47	0.22387	3.3793	2.5146	4.7648	1.2252	4.1526	2.7195	5.4842	0.90594	168.48	156.36	181.76	0.20221	167.5	155.68	179.99	167.5	0	0	0	0	0	0	0	0	0	0	0	0	0	0	0	0	0	0	0	0	0	0	0	0
H2	2.386	2	4	1.6314	40.268	37.064	43.556	0.24829	33.283	24.99	43.444	0.67844	1.2451	0.92337	1.6319	0.70495	109.35	102.09	117.36	0.22384	82.285	70.432	92.751	82.343	26.572	15.735	39.435	26.514	0	0	0	0	0	0	0	0	0	0	0	0	0	0	0	0	0	0	0	0
H2 1M	2.3038	2	3	1.6289	46.092	42.519	49.664	0.19917	26.401	17.731	39.188	1.1348	1.8581	1.1493	2.6338	1.0455	105.28	98.7	112.18	0.17975	66.815	53.729	81.558	65.789	38.208	22.262	51.874	39.234	0	0	0	0	0	0	0	0	0	0	0	0	0	0	0	0	0	0	0	0
H2 2M	1.6418	1	3	3.2953	37.242	33.749	41.546	0.51133	21.987	15.938	32.582	1.2099	1.7833	1.1034	2.4362	1.188	91.552	83.087	100.85	0.46371	87.687	81.83	93.534	87.687	0	0	0	0	0	0	0	0	0	0	0	0	0	0	0	0	0	0	0	0	0	0	0	0
