# Supplementary material for: Structure of silent transcription intervals and noise characteristics of mammalian genes
Source: Mol Syst Biol. 2015 Jul 27;11(7):823. doi: 10.15252/msb.20156257 (PMC4547851; doi:10.15252/msb.20156257)
Supplement: Supplementary file 5 [file msb0011-0823-sd5.zip]

Archive with 747 entries (746 files):
- Dataset_1/
- Dataset_1/.DS_Store
- Dataset_1/data.Bmal1a.background
- Dataset_1/data.Bmal1a.cell1.signal
- Dataset_1/data.Bmal1a.cell10.signal
- Dataset_1/data.Bmal1a.cell11.signal
- Dataset_1/data.Bmal1a.cell12.signal
- Dataset_1/data.Bmal1a.cell13.signal
- Dataset_1/data.Bmal1a.cell14.signal
- Dataset_1/data.Bmal1a.cell15.signal
- Dataset_1/data.Bmal1a.cell16.signal
- Dataset_1/data.Bmal1a.cell17.signal
- Dataset_1/data.Bmal1a.cell18.signal
- Dataset_1/data.Bmal1a.cell19.signal
- Dataset_1/data.Bmal1a.cell2.signal
- Dataset_1/data.Bmal1a.cell20.signal
- Dataset_1/data.Bmal1a.cell21.signal
- Dataset_1/data.Bmal1a.cell22.signal
- Dataset_1/data.Bmal1a.cell23.signal
- Dataset_1/data.Bmal1a.cell24.signal
- Dataset_1/data.Bmal1a.cell25.signal
- Dataset_1/data.Bmal1a.cell26.signal
- Dataset_1/data.Bmal1a.cell27.signal
- Dataset_1/data.Bmal1a.cell28.signal
- Dataset_1/data.Bmal1a.cell29.signal
- Dataset_1/data.Bmal1a.cell3.signal
- Dataset_1/data.Bmal1a.cell30.signal
- Dataset_1/data.Bmal1a.cell31.signal
- Dataset_1/data.Bmal1a.cell32.signal
- Dataset_1/data.Bmal1a.cell33.signal
- Dataset_1/data.Bmal1a.cell34.signal
- Dataset_1/data.Bmal1a.cell35.signal
- Dataset_1/data.Bmal1a.cell36.signal
- Dataset_1/data.Bmal1a.cell37.signal
- Dataset_1/data.Bmal1a.cell38.signal
- Dataset_1/data.Bmal1a.cell39.signal
- Dataset_1/data.Bmal1a.cell4.signal
- Dataset_1/data.Bmal1a.cell40.signal
- Dataset_1/data.Bmal1a.cell41.signal
- Dataset_1/data.Bmal1a.cell42.signal
- Dataset_1/data.Bmal1a.cell43.signal
- Dataset_1/data.Bmal1a.cell44.signal
- Dataset_1/data.Bmal1a.cell45.signal
- Dataset_1/data.Bmal1a.cell46.signal
- Dataset_1/data.Bmal1a.cell47.signal
- Dataset_1/data.Bmal1a.cell48.signal
- Dataset_1/data.Bmal1a.cell49.signal
- Dataset_1/data.Bmal1a.cell5.signal
- Dataset_1/data.Bmal1a.cell50.signal
- Dataset_1/data.Bmal1a.cell51.signal
- Dataset_1/data.Bmal1a.cell52.signal
- Dataset_1/data.Bmal1a.cell53.signal
- Dataset_1/data.Bmal1a.cell54.signal
- Dataset_1/data.Bmal1a.cell55.signal
- Dataset_1/data.Bmal1a.cell56.signal
- Dataset_1/data.Bmal1a.cell57.signal
- Dataset_1/data.Bmal1a.cell6.signal
- Dataset_1/data.Bmal1a.cell7.signal
- Dataset_1/data.Bmal1a.cell8.signal
- Dataset_1/data.Bmal1a.cell9.signal
- Dataset_1/data.Bmal1a_TSA.background
- Dataset_1/data.Bmal1a_TSA.cell1.signal
- Dataset_1/data.Bmal1a_TSA.cell10.signal
- Dataset_1/data.Bmal1a_TSA.cell11.signal
- Dataset_1/data.Bmal1a_TSA.cell12.signal
- Dataset_1/data.Bmal1a_TSA.cell13.signal
- Dataset_1/data.Bmal1a_TSA.cell14.signal
- Dataset_1/data.Bmal1a_TSA.cell15.signal
- Dataset_1/data.Bmal1a_TSA.cell16.signal
- Dataset_1/data.Bmal1a_TSA.cell17.signal
- Dataset_1/data.Bmal1a_TSA.cell18.signal
- Dataset_1/data.Bmal1a_TSA.cell19.signal
- Dataset_1/data.Bmal1a_TSA.cell2.signal
- Dataset_1/data.Bmal1a_TSA.cell20.signal
- Dataset_1/data.Bmal1a_TSA.cell21.signal
- Dataset_1/data.Bmal1a_TSA.cell22.signal
- Dataset_1/data.Bmal1a_TSA.cell23.signal
- Dataset_1/data.Bmal1a_TSA.cell24.signal
- Dataset_1/data.Bmal1a_TSA.cell25.signal
- Dataset_1/data.Bmal1a_TSA.cell26.signal
- Dataset_1/data.Bmal1a_TSA.cell27.signal
- Dataset_1/data.Bmal1a_TSA.cell28.signal
- Dataset_1/data.Bmal1a_TSA.cell29.signal
- Dataset_1/data.Bmal1a_TSA.cell3.signal
- Dataset_1/data.Bmal1a_TSA.cell30.signal
- Dataset_1/data.Bmal1a_TSA.cell31.signal
- Dataset_1/data.Bmal1a_TSA.cell32.signal
- Dataset_1/data.Bmal1a_TSA.cell33.signal
- Dataset_1/data.Bmal1a_TSA.cell34.signal
- Dataset_1/data.Bmal1a_TSA.cell35.signal
- Dataset_1/data.Bmal1a_TSA.cell36.signal
- Dataset_1/data.Bmal1a_TSA.cell37.signal
- Dataset_1/data.Bmal1a_TSA.cell38.signal
- Dataset_1/data.Bmal1a_TSA.cell39.signal
- Dataset_1/data.Bmal1a_TSA.cell4.signal
- Dataset_1/data.Bmal1a_TSA.cell40.signal
- Dataset_1/data.Bmal1a_TSA.cell41.signal
- Dataset_1/data.Bmal1a_TSA.cell42.signal
- Dataset_1/data.Bmal1a_TSA.cell5.signal
- Dataset_1/data.Bmal1a_TSA.cell6.signal
- Dataset_1/data.Bmal1a_TSA.cell7.signal
- Dataset_1/data.Bmal1a_TSA.cell8.signal
- Dataset_1/data.Bmal1a_TSA.cell9.signal
- Dataset_1/data.Bmal1b.background
- Dataset_1/data.Bmal1b.cell1.signal
- Dataset_1/data.Bmal1b.cell10.signal
- Dataset_1/data.Bmal1b.cell11.signal
- Dataset_1/data.Bmal1b.cell12.signal
- Dataset_1/data.Bmal1b.cell13.signal
- Dataset_1/data.Bmal1b.cell14.signal
- Dataset_1/data.Bmal1b.cell15.signal
- Dataset_1/data.Bmal1b.cell16.signal
- Dataset_1/data.Bmal1b.cell17.signal
- Dataset_1/data.Bmal1b.cell18.signal
- Dataset_1/data.Bmal1b.cell19.signal
- Dataset_1/data.Bmal1b.cell2.signal
- Dataset_1/data.Bmal1b.cell20.signal
- Dataset_1/data.Bmal1b.cell21.signal
- Dataset_1/data.Bmal1b.cell22.signal
- Dataset_1/data.Bmal1b.cell23.signal
- Dataset_1/data.Bmal1b.cell24.signal
- Dataset_1/data.Bmal1b.cell25.signal
- Dataset_1/data.Bmal1b.cell26.signal
- Dataset_1/data.Bmal1b.cell27.signal
- Dataset_1/data.Bmal1b.cell28.signal
- Dataset_1/data.Bmal1b.cell29.signal
- Dataset_1/data.Bmal1b.cell3.signal
- Dataset_1/data.Bmal1b.cell30.signal
- Dataset_1/data.Bmal1b.cell4.signal
- Dataset_1/data.Bmal1b.cell5.signal
- Dataset_1/data.Bmal1b.cell6.signal
- Dataset_1/data.Bmal1b.cell7.signal
- Dataset_1/data.Bmal1b.cell8.signal
- Dataset_1/data.Bmal1b.cell9.signal
- Dataset_1/data.Ctgf.background
- Dataset_1/data.Ctgf.cell1.signal
- Dataset_1/data.Ctgf.cell10.signal
- Dataset_1/data.Ctgf.cell11.signal
- Dataset_1/data.Ctgf.cell12.signal
- Dataset_1/data.Ctgf.cell13.signal
- Dataset_1/data.Ctgf.cell14.signal
- Dataset_1/data.Ctgf.cell2.signal
- Dataset_1/data.Ctgf.cell3.signal
- Dataset_1/data.Ctgf.cell4.signal
- Dataset_1/data.Ctgf.cell5.signal
- Dataset_1/data.Ctgf.cell6.signal
- Dataset_1/data.Ctgf.cell7.signal
- Dataset_1/data.Ctgf.cell8.signal
- Dataset_1/data.Ctgf.cell9.signal
- Dataset_1/data.Dbp_FRT1.background
- Dataset_1/data.Dbp_FRT1.cell1.signal
- Dataset_1/data.Dbp_FRT1.cell10.signal
- Dataset_1/data.Dbp_FRT1.cell11.signal
- Dataset_1/data.Dbp_FRT1.cell12.signal
- Dataset_1/data.Dbp_FRT1.cell13.signal
- Dataset_1/data.Dbp_FRT1.cell14.signal
- Dataset_1/data.Dbp_FRT1.cell15.signal
- Dataset_1/data.Dbp_FRT1.cell16.signal
- Dataset_1/data.Dbp_FRT1.cell17.signal
- Dataset_1/data.Dbp_FRT1.cell18.signal
- Dataset_1/data.Dbp_FRT1.cell19.signal
- Dataset_1/data.Dbp_FRT1.cell2.signal
- Dataset_1/data.Dbp_FRT1.cell20.signal
- Dataset_1/data.Dbp_FRT1.cell21.signal
- Dataset_1/data.Dbp_FRT1.cell22.signal
- Dataset_1/data.Dbp_FRT1.cell23.signal
- Dataset_1/data.Dbp_FRT1.cell24.signal
- Dataset_1/data.Dbp_FRT1.cell25.signal
- Dataset_1/data.Dbp_FRT1.cell26.signal
- Dataset_1/data.Dbp_FRT1.cell27.signal
- Dataset_1/data.Dbp_FRT1.cell28.signal
- Dataset_1/data.Dbp_FRT1.cell29.signal
- Dataset_1/data.Dbp_FRT1.cell3.signal
- Dataset_1/data.Dbp_FRT1.cell30.signal
- Dataset_1/data.Dbp_FRT1.cell31.signal
- Dataset_1/data.Dbp_FRT1.cell32.signal
- Dataset_1/data.Dbp_FRT1.cell33.signal
- Dataset_1/data.Dbp_FRT1.cell34.signal
- Dataset_1/data.Dbp_FRT1.cell4.signal
- Dataset_1/data.Dbp_FRT1.cell5.signal
- Dataset_1/data.Dbp_FRT1.cell6.signal
- Dataset_1/data.Dbp_FRT1.cell7.signal
- Dataset_1/data.Dbp_FRT1.cell8.signal
- Dataset_1/data.Dbp_FRT1.cell9.signal
- Dataset_1/data.Gls.background
- Dataset_1/data.Gls.cell1.signal
- Dataset_1/data.Gls.cell10.signal
- Dataset_1/data.Gls.cell11.signal
- Dataset_1/data.Gls.cell12.signal
- Dataset_1/data.Gls.cell13.signal
- Dataset_1/data.Gls.cell14.signal
- Dataset_1/data.Gls.cell15.signal
- Dataset_1/data.Gls.cell16.signal
- Dataset_1/data.Gls.cell17.signal
- Dataset_1/data.Gls.cell18.signal
- Dataset_1/data.Gls.cell19.signal
- Dataset_1/data.Gls.cell2.signal
- Dataset_1/data.Gls.cell20.signal
- Dataset_1/data.Gls.cell21.signal
- Dataset_1/data.Gls.cell22.signal
- Dataset_1/data.Gls.cell23.signal
- Dataset_1/data.Gls.cell24.signal
- Dataset_1/data.Gls.cell25.signal
- Dataset_1/data.Gls.cell26.signal
- Dataset_1/data.Gls.cell27.signal
- Dataset_1/data.Gls.cell28.signal
- Dataset_1/data.Gls.cell29.signal
- Dataset_1/data.Gls.cell3.signal
- Dataset_1/data.Gls.cell30.signal
- Dataset_1/data.Gls.cell31.signal
- Dataset_1/data.Gls.cell32.signal
- Dataset_1/data.Gls.cell33.signal
- Dataset_1/data.Gls.cell34.signal
- Dataset_1/data.Gls.cell35.signal
- Dataset_1/data.Gls.cell36.signal
- Dataset_1/data.Gls.cell37.signal
- Dataset_1/data.Gls.cell38.signal
- Dataset_1/data.Gls.cell39.signal
- Dataset_1/data.Gls.cell4.signal
- Dataset_1/data.Gls.cell40.signal
- Dataset_1/data.Gls.cell41.signal
- Dataset_1/data.Gls.cell5.signal
- Dataset_1/data.Gls.cell6.signal
- Dataset_1/data.Gls.cell7.signal
- Dataset_1/data.Gls.cell8.signal
- Dataset_1/data.Gls.cell9.signal
- Dataset_1/data.H1a_FRT1.background
- Dataset_1/data.H1a_FRT1.cell1.signal
- Dataset_1/data.H1a_FRT1.cell10.signal
- Dataset_1/data.H1a_FRT1.cell11.signal
- Dataset_1/data.H1a_FRT1.cell12.signal
- Dataset_1/data.H1a_FRT1.cell13.signal
- Dataset_1/data.H1a_FRT1.cell14.signal
- Dataset_1/data.H1a_FRT1.cell15.signal
- Dataset_1/data.H1a_FRT1.cell16.signal
- Dataset_1/data.H1a_FRT1.cell17.signal
- Dataset_1/data.H1a_FRT1.cell18.signal
- Dataset_1/data.H1a_FRT1.cell19.signal
- Dataset_1/data.H1a_FRT1.cell2.signal
- Dataset_1/data.H1a_FRT1.cell20.signal
- Dataset_1/data.H1a_FRT1.cell21.signal
- Dataset_1/data.H1a_FRT1.cell22.signal
- Dataset_1/data.H1a_FRT1.cell23.signal
- Dataset_1/data.H1a_FRT1.cell24.signal
- Dataset_1/data.H1a_FRT1.cell25.signal
- Dataset_1/data.H1a_FRT1.cell26.signal
- Dataset_1/data.H1a_FRT1.cell27.signal
- Dataset_1/data.H1a_FRT1.cell28.signal
- Dataset_1/data.H1a_FRT1.cell29.signal
- Dataset_1/data.H1a_FRT1.cell3.signal
- Dataset_1/data.H1a_FRT1.cell30.signal
- Dataset_1/data.H1a_FRT1.cell31.signal
- Dataset_1/data.H1a_FRT1.cell32.signal
- Dataset_1/data.H1a_FRT1.cell33.signal
- Dataset_1/data.H1a_FRT1.cell34.signal
- Dataset_1/data.H1a_FRT1.cell35.signal
- Dataset_1/data.H1a_FRT1.cell36.signal
- Dataset_1/data.H1a_FRT1.cell37.signal
- Dataset_1/data.H1a_FRT1.cell38.signal
- Dataset_1/data.H1a_FRT1.cell39.signal
- Dataset_1/data.H1a_FRT1.cell4.signal
- Dataset_1/data.H1a_FRT1.cell40.signal
- Dataset_1/data.H1a_FRT1.cell41.signal
- Dataset_1/data.H1a_FRT1.cell42.signal
- Dataset_1/data.H1a_FRT1.cell43.signal
- Dataset_1/data.H1a_FRT1.cell44.signal
- Dataset_1/data.H1a_FRT1.cell45.signal
- Dataset_1/data.H1a_FRT1.cell46.signal
- Dataset_1/data.H1a_FRT1.cell47.signal
- Dataset_1/data.H1a_FRT1.cell48.signal
- Dataset_1/data.H1a_FRT1.cell49.signal
- Dataset_1/data.H1a_FRT1.cell5.signal
- Dataset_1/data.H1a_FRT1.cell50.signal
- Dataset_1/data.H1a_FRT1.cell6.signal
- Dataset_1/data.H1a_FRT1.cell7.signal
- Dataset_1/data.H1a_FRT1.cell8.signal
- Dataset_1/data.H1a_FRT1.cell9.signal
- Dataset_1/data.H1b_FRT2.background
- Dataset_1/data.H1b_FRT2.cell1.signal
- Dataset_1/data.H1b_FRT2.cell10.signal
- Dataset_1/data.H1b_FRT2.cell11.signal
- Dataset_1/data.H1b_FRT2.cell12.signal
- Dataset_1/data.H1b_FRT2.cell13.signal
- Dataset_1/data.H1b_FRT2.cell14.signal
- Dataset_1/data.H1b_FRT2.cell15.signal
- Dataset_1/data.H1b_FRT2.cell16.signal
- Dataset_1/data.H1b_FRT2.cell17.signal
- Dataset_1/data.H1b_FRT2.cell18.signal
- Dataset_1/data.H1b_FRT2.cell19.signal
- Dataset_1/data.H1b_FRT2.cell2.signal
- Dataset_1/data.H1b_FRT2.cell20.signal
- Dataset_1/data.H1b_FRT2.cell21.signal
- Dataset_1/data.H1b_FRT2.cell22.signal
- Dataset_1/data.H1b_FRT2.cell23.signal
- Dataset_1/data.H1b_FRT2.cell24.signal
- Dataset_1/data.H1b_FRT2.cell25.signal
- Dataset_1/data.H1b_FRT2.cell26.signal
- Dataset_1/data.H1b_FRT2.cell27.signal
- Dataset_1/data.H1b_FRT2.cell28.signal
- Dataset_1/data.H1b_FRT2.cell29.signal
[truncated: 447 more entries]
