# Supplementary material for: Structure of silent transcription intervals and noise characteristics of mammalian genes
Source: Mol Syst Biol. 2015 Jul 27;11(7):823. doi: 10.15252/msb.20156257 (PMC4547851; doi:10.15252/msb.20156257)
Supplement: Supplementary file 5 [file msb0011-0823-sd5.zip › Dataset_1/data.Bmal1a.background]

Cell1	10614.650388	100.968264	566	516
Cell2	10614.650388	100.968264	566	516
Cell3	10614.650388	100.968264	566	516
Cell4	10614.650388	100.968264	566	516
Cell5	10614.650388	100.968264	566	516
Cell6	10614.650388	100.968264	566	333
Cell7	10614.650388	100.968264	566	381
Cell8	10574.863469	99.401318	863	813
Cell9	10574.863469	99.401318	863	813
Cell10	10574.863469	99.401318	863	685
Cell11	10574.863469	99.401318	863	748
Cell12	10574.863469	99.401318	863	602
Cell13	10574.863469	99.401318	863	813
Cell14	10574.863469	99.401318	863	813
Cell15	10574.863469	99.401318	863	813
Cell16	10574.863469	99.401318	863	813
Cell17	10574.863469	99.401318	863	813
Cell18	10574.863469	99.401318	863	813
Cell19	10574.863469	99.401318	863	813
Cell20	10574.863469	99.401318	863	813
Cell21	10574.863469	99.401318	863	709
Cell22	10800.212848	113.412338	875	775
Cell23	10800.212848	113.412338	875	825
Cell24	10800.212848	113.412338	875	825
Cell25	10800.212848	113.412338	875	706
Cell26	10800.212848	113.412338	875	825
Cell27	10800.212848	113.412338	875	319
Cell28	10800.212848	113.412338	875	178
Cell29	10800.212848	113.412338	875	825
Cell30	10800.212848	113.412338	875	777
Cell31	10800.212848	113.412338	875	759
Cell32	10800.212848	113.412338	875	759
Cell33	10800.212848	113.412338	875	749
Cell34	10800.212848	113.412338	875	825
Cell35	10800.212848	113.412338	875	784
Cell36	10800.212848	113.412338	875	433
Cell37	10800.212848	113.412338	875	825
Cell38	10563.310377	101.191611	898	848
Cell39	10563.310377	101.191611	898	848
Cell40	10563.310377	101.191611	898	848
Cell41	10563.310377	101.191611	898	848
Cell42	10563.310377	101.191611	898	585
Cell43	10563.310377	101.191611	898	848
Cell44	10563.310377	101.191611	898	848
Cell45	10563.310377	101.191611	898	820
Cell46	10765.339394	106.132973	1073	991
Cell47	10765.339394	106.132973	1073	661
Cell48	10765.339394	106.132973	1073	1023
Cell49	10765.339394	106.132973	1073	1023
Cell50	10765.339394	106.132973	1073	804
Cell51	10765.339394	106.132973	1073	466
Cell52	10765.339394	106.132973	1073	569
Cell53	10765.339394	106.132973	1073	377
Cell54	10765.339394	106.132973	1073	833
Cell55	10765.339394	106.132973	1073	1023
Cell56	10765.339394	106.132973	1073	1023
Cell57	10765.339394	106.132973	1073	738
