# Supplementary material for: Structure of silent transcription intervals and noise characteristics of mammalian genes
Source: Mol Syst Biol. 2015 Jul 27;11(7):823. doi: 10.15252/msb.20156257 (PMC4547851; doi:10.15252/msb.20156257)
Supplement: Supplementary file 5 [file msb0011-0823-sd5.zip › Dataset_1/data.Bmal1a.cell1.signal]

11.8705578
17.2049072
17.8367889
20.6891703
17.4069509
15.0418513
14.7942487
18.3280324
15.3033196
13.6612195
9.2598365
8.5923000
9.6262882
8.2674454
5.6983213
5.9043267
6.7798493
7.0017012
9.4004747
5.8389596
5.3536586
2.4814690
2.5052388
5.2348094
4.1968594
3.5233805
4.8921274
2.9964823
0.2530460
-0.6442657
0.4471664
0.4531088
0.4115116
0.9344482
0.2530460
-0.1886770
0.8017332
1.3028808
3.0143096
5.9280965
6.1657950
7.5404843
7.7029116
6.9601039
7.3939036
7.2235531
7.8078951
9.7490991
9.9392579
8.0039963
6.8016383
7.1997832
6.4886687
5.8349979
7.0789532
7.2116681
5.3635627
5.0208807
3.5927092
2.6379538
4.3256128
3.1925835
2.7528414
2.9707316
4.1334732
5.0604972
5.3397928
5.2288669
6.3638770
5.7934007
4.6484865
3.6560955
5.2526367
7.9148594
3.9116213
2.2417897
2.4121402
2.2814061
1.7327188
1.8060092
0.9780262
1.9347625
0.8690811
0.0014818
0.0589256
2.2180198
2.1784034
2.4319484
1.5148286
1.4890779
2.1625569
3.8442734
2.8003810
1.7941243
2.8756522
3.2599314
5.8250938
6.2648360
8.9963873
13.1204555
17.8249040
23.0780398
30.5615794
43.5438765
43.8548653
53.0181406
48.2938838
45.9367075
44.6610592
36.7041035
36.5000790
41.6066341
44.6135195
46.1645019
45.4454641
44.0668130
43.5854737
44.1539691
46.1882717
39.4277316
36.1296656
34.9649432
31.9124989
30.1673961
32.1323700
43.3497561
48.2522866
64.1919486
58.2534490
58.2217558
72.4262191
68.6884110
63.6670312
56.3637463
56.1597218
57.0332636
54.6483558
53.6084251
48.3651934
43.6666873
40.0001887
38.6829431
35.0124829
26.3543168
24.9657616
24.2903019
20.7921730
16.1194176
15.8480452
16.6760282
14.9804459
14.4436435
16.9731512
11.1396351
9.5529979
9.4876308
7.5107720
7.2552462
9.1905077
8.1901934
4.3909798
3.7214625
4.6227358
4.7475275
3.7769255
5.2565984
5.7874583
6.0925046
8.2991386
10.1492248
8.1862318
8.1446346
8.8121710
5.0704013
4.9475904
4.5256756
2.5151429
3.1589095
6.4470715
4.1810129
3.6442105
5.7399186
6.5778056
7.5939665
8.6814369
7.4454050
9.5846910
10.5018109
8.2159441
7.8950512
8.4278919
8.7368999
8.8418834
5.9023458
5.9181924
5.5180667
3.3530299
2.4477950
2.2556554
1.0632015
1.1384727
2.3824279
0.4313198
0.4887636
0.9879304
0.3738760
0.1995638
-0.1292524
-0.8562135
1.7129106
0.9839687
-0.9493120
-0.8601751
1.5940614
0.6076128
0.7601360
1.9109927
1.9704173
1.5326560
-1.0166599
-0.8205587
0.4154732
-1.2583200
-1.5059226
-0.7967889
0.2490843
0.3223747
0.9047359
0.4649938
0.6828840
0.6749607
0.3540678
0.5917663
0.5164951
0.5402649
0.0074242
0.0074242
1.0711248
0.0886379
-0.1094442
0.4986677
1.9407050
0.6194978
0.4055691
1.3682479
-0.3709125
-0.0698278
2.0456885
1.0196235
0.0014818
-0.1134058
2.1645377
2.3507348
3.0242138
2.1764226
1.2652452
-0.8047121
-0.2421591
1.1186645
0.8175798
0.6947689
1.3266506
0.3540678
1.1384727
3.0499644
0.1540049
-1.5217691
-1.0562763
0.2154104
-0.2045235
-0.3511043
-0.0242689
-0.1351948
-0.5531479
-0.8047121
-0.0995401
3.4243395
2.6795510
2.1605760
3.7234434
2.9509234
1.5405793
2.5250470
1.5960422
1.7386613
1.3860753
0.6472292
1.5286943
0.7007114
0.5125334
4.6564098
5.0882286
4.0997992
4.9654178
5.7438802
2.9152686
2.9687508
4.4721935
5.0169191
6.6075179
7.1007422
6.9046410
6.9878354
7.0730107
6.4668797
5.8231130
6.2133346
6.4510331
4.9515520
3.9849117
4.8089330
7.4275776
7.5503884
11.2565035
9.4896116
9.4004747
11.1772706
12.1736233
9.7094827
8.3130043
9.8917182
10.9296681
9.9194497
9.1568338
9.2301242
8.9250778
6.7303288
4.5573688
4.9574945
6.5916713
6.5817672
6.4708413
6.6174220
7.1344161
6.0944854
6.7560794
5.0684204
4.9258014
4.3889990
4.9832452
5.4546804
3.7135393
2.7904769
3.2936053
2.3071568
2.0139953
-0.2659290
-0.4699535
2.2160390
1.9050502
2.2239623
2.4814690
0.8136182
1.0889522
1.7307380
2.5072196
3.9056788
3.9373720
4.5098291
3.7511748
3.6778845
6.8432355
9.5034774
6.9878354
6.5263043
7.7821444
7.2294955
4.7118728
3.7392899
4.3474018
3.9294487
3.6560955
5.4309106
6.6471343
4.7376234
4.6722563
5.9082883
4.8584535
2.9647891
3.0519452
4.3493826
3.1272164
3.0182713
3.5808243
3.9433144
3.3252985
3.9472761
6.1578717
3.8125803
3.1787177
5.5537214
6.9759505
5.8726335
2.7825537
1.7545079
3.3906655
3.9928349
5.8429212
7.9188210
8.4536425
9.7946580
10.5097342
10.5453889
8.8022669
8.4873165
9.7273101
11.4763745
12.0111960
12.9501049
12.2528561
11.2802733
9.4678226
10.4126740
10.6939505
7.2512845
9.0815626
7.0096245
6.0350608
6.1281594
4.9416479
6.0271375
5.2823490
3.0083672
3.6026133
2.9766741
3.1212740
1.5742532
1.2078014
2.2556554
3.4183970
2.0179570
1.3127849
1.7822393
1.0334892
0.7363662
0.7066538
1.0037769
0.6095936
0.4768787
0.6967497
1.1285686
1.8614722
1.5108669
1.0097194
-0.0480387
0.8809660
2.3031951
1.8654338
2.4042170
0.8453113
-0.1252907
0.1520241
2.4497758
0.3045473
-0.0935976
-0.6620931
0.3679336
0.4947061
2.6042798
1.8178941
2.0714391
0.7918291
-0.6739780
-0.3986440
1.0493358
1.0968755
0.6610950
0.9800071
-0.8839450
-1.4643253
-0.6185150
0.2787966
1.2612836
2.9727124
3.1272164
2.1902884
-0.0084223
-0.2778139
0.6353443
0.4848020
0.4055691
1.9704173
1.8198749
2.0615350
1.8159133
2.2437705
3.4421669
4.0681061
2.2655595
2.5844716
2.8419783
3.0539261
2.2833869
2.3883704
3.2718163
2.9628083
2.5448552
1.6515052
1.7683736
2.2972527
1.1800699
1.1919549
0.2114487
0.5759197
0.5779005
0.8532346
1.2890151
2.2279239
1.1226261
0.1619282
-0.0698278
-0.3015837
0.7858867
3.8323885
2.3309266
0.1817364
