# Supplementary material for: Structure of silent transcription intervals and noise characteristics of mammalian genes
Source: Mol Syst Biol. 2015 Jul 27;11(7):823. doi: 10.15252/msb.20156257 (PMC4547851; doi:10.15252/msb.20156257)
Supplement: Supplementary file 5 [file msb0011-0823-sd5.zip › Dataset_1/data.Bmal1a.cell10.signal]

3.1622974
3.2769840
1.7136245
1.7035642
3.4359356
3.1180324
2.8282978
2.7619003
2.8403701
4.2830069
5.0656927
5.4540175
7.1823648
7.6612317
9.7376629
7.3896055
5.4721259
5.3051261
8.2588093
9.5867595
7.8785326
6.1843901
7.3835694
8.0495565
9.6370606
9.1903865
9.5324342
11.0817095
8.5243993
6.9268350
8.3755079
5.7538123
5.7135714
8.6310377
7.5827619
6.0354987
4.8524158
4.3775730
3.9288868
3.5425741
4.6109703
6.8141604
2.7317196
2.2991298
1.8846484
3.5425741
2.5305150
1.3735887
3.1944901
5.0757529
6.9147627
8.0555927
7.9026772
6.7698954
7.2286419
7.1199914
7.0053048
4.2970912
4.1119830
5.8986796
5.8342942
8.6109173
8.5264114
7.0314614
7.2427262
5.2387286
5.3976802
7.6390992
4.4942717
4.4701271
6.9228109
6.4821729
3.0878517
2.5385632
5.1522107
5.8121617
4.6210306
5.5948607
6.6853895
5.5143789
5.3111623
7.6733040
9.0797240
7.6934244
7.1682805
5.4057284
5.4459693
6.7356907
2.7377558
2.5747800
3.9027302
4.2427660
3.5445861
3.2950924
3.9791880
5.3473791
7.0978589
7.2628466
5.8785592
5.7920412
10.0595902
9.5002415
8.5767125
8.4559898
8.1441227
7.3272321
5.2709214
5.5626680
2.2689491
2.4520453
5.3876200
4.5707294
4.9288736
4.7296810
4.2991033
3.9852241
4.2387419
4.0415614
4.3735489
5.4801741
5.4399332
4.6149944
3.6190318
6.7920279
8.4781223
9.9046627
11.4318054
13.0977793
17.1480274
15.9890890
19.5826028
18.9306999
18.9970974
20.7697097
22.1580213
23.7797302
24.6127171
25.5986195
29.2223139
24.0895852
17.3774006
17.2888706
18.3552548
17.7435929
15.8100170
16.3452211
18.4417728
21.0091432
23.4256101
25.6328243
26.6569556
28.1820863
32.2222741
31.3369740
31.3369740
27.8360144
21.2666850
17.1782081
15.6953304
15.7214870
11.0112879
9.4881692
7.7014726
7.5425210
7.3332682
6.6592329
7.4338705
10.6974087
15.7074026
16.4257030
17.2023526
18.0413757
23.2706826
25.3813186
28.0090503
27.3833041
29.3732174
29.9365902
25.9909685
27.0593648
32.1981296
31.2162513
31.2786247
26.9929672
27.0674129
23.9205734
23.7455254
19.6449762
16.9629192
17.8099905
17.9588818
18.8461940
18.5705437
18.0936889
18.4035439
20.4397342
22.0614431
24.6187533
20.9789625
18.7777845
18.9387481
19.8481928
13.4659837
13.1541166
15.2748128
15.3754151
16.0474384
17.4216656
14.3412236
16.0514625
17.5725691
14.4720066
15.2466442
17.1379672
10.1823250
8.1099179
7.2246178
8.5545800
7.3916176
5.7256437
3.5164175
4.3876333
3.6290920
1.5365644
0.9852639
5.4600537
3.5043452
2.9087796
3.5848270
5.3936561
5.2387286
3.0757794
2.3876598
3.7960918
4.4459826
3.8142002
2.1401782
1.2850587
-0.1776985
0.1723974
1.1522637
1.9812266
0.9711796
-0.1314215
1.0194687
1.5727813
1.7256967
0.2609274
-0.4312163
1.1864685
3.0214542
3.0375506
2.9007315
2.6693462
2.5767921
2.0838409
-1.3547453
-0.8638061
1.3635285
0.5486500
1.8242870
0.1522770
-0.7933845
-0.4734693
0.6653486
-0.5398668
-1.2883478
-0.9885530
0.0878915
0.0396024
-0.3708549
-0.2823249
1.4902874
2.5627078
0.8444207
0.1623372
1.7075883
-0.8094809
-0.6364450
2.5828282
1.9087929
1.6391788
4.0174168
8.6571943
11.3935766
19.1962900
26.8159072
28.5784593
33.9647058
35.8318842
37.1316658
40.3750835
33.8721517
32.9083817
30.3953366
28.5462666
26.1116912
21.9548047
19.3552416
17.0091962
14.0273444
12.7617677
12.7456713
6.8121484
4.9872229
3.6793932
5.5687041
4.9590543
5.3071382
5.3312827
3.8142002
4.3232478
4.6491992
6.6089318
7.2890032
9.3352538
10.7215533
12.0152987
11.3694320
11.5384439
11.0153120
10.6893605
10.4921801
8.3433152
7.7175690
6.9650639
6.6129559
5.1964757
4.7377292
4.8584520
3.8262725
3.6431763
9.3775067
12.4760572
17.0836419
18.4236644
19.5041330
21.3753355
23.0835624
22.8421169
23.3411042
22.4014788
22.1097322
20.3894331
20.7013002
22.0715033
24.8521506
15.4156560
14.6450425
18.2787971
14.5082234
12.4680090
10.7054569
11.1159142
17.9790023
20.3351079
24.7475242
28.1881224
36.9968587
42.7492975
42.7171048
47.5842434
45.4494629
46.4514617
47.4293159
42.3247558
40.3710594
40.8640106
42.7191168
41.4897569
35.8419444
35.8338963
34.0773803
29.5985665
30.2283368
32.5039605
32.8258879
32.6870567
31.4496486
31.7011543
35.3469812
32.6548640
32.7957072
41.1034441
37.6065086
40.1698548
40.3106981
35.4093546
31.1236972
29.7213013
29.5885063
28.7776518
27.4959787
26.7535338
26.6951845
27.6066412
30.3550957
28.0734358
26.2042453
24.2525609
21.3552151
18.6188328
17.7657254
18.8341217
19.8160001
21.9990697
18.3733633
17.6027497
18.5826160
22.0855877
18.4236644
18.4075680
20.1359153
19.8401446
20.7073363
27.3651957
17.9669300
17.8763880
22.4034909
22.4980570
18.8663145
18.1480141
20.0433612
22.6268280
20.9528059
22.0071179
25.7555591
21.1902273
18.8522301
16.7174496
14.4941391
13.0655866
13.9991758
16.0756070
14.4196934
15.6792340
14.5685848
13.2386225
13.5706101
14.6249220
18.6832183
17.2566779
18.8079651
19.6610725
19.3411573
17.7254845
17.8602916
18.5524353
18.8964952
16.8723771
15.5001619
15.9126313
16.3914982
16.7878712
17.0514492
19.6208316
22.4155632
20.6771556
21.2485766
17.8844361
18.8361338
19.7878314
11.9408530
11.8100700
12.8885266
12.8623700
14.4317656
16.1259082
14.0877058
13.1702130
12.5384306
10.3513369
8.9046760
9.2889767
7.7195810
7.2729069
9.2668442
6.8926302
6.5968595
9.2668442
9.1803262
11.6430702
15.8824506
17.1077865
15.7094147
12.4156958
12.1058408
13.5062246
10.8080712
9.0897842
10.9911674
11.5022270
10.5002282
9.2547719
8.5767125
6.8564134
6.8262327
7.2708948
7.4801476
8.6913991
7.3755212
7.0676782
7.7236051
6.4298597
5.6008969
7.3312562
8.3372791
6.2105467
6.3835826
4.5606692
3.9027302
5.5586439
7.2145575
5.4520055
5.5767523
7.1521841
11.1279865
9.3614104
8.2286286
7.9449301
7.6813522
7.3252201
7.2789430
10.5746739
8.1964359
6.2045106
5.0335000
4.0556457
2.4741778
1.9007447
2.7015389
2.5385632
3.1562613
2.8282978
2.5425873
2.8584785
1.5586969
2.3655273
2.7900689
3.1542492
3.5103813
4.0395494
3.6632968
3.6552486
3.7598750
2.5667319
2.6351414
1.9429977
0.9550832
0.4420116
0.7619268
1.7136245
2.1884673
1.9248893
2.0697566
1.1623239
2.1442023
5.0918493
5.0998975
3.4580681
2.0657325
1.8242870
2.7779967
3.1542492
2.1985275
1.8987327
4.1562480
2.7377558
1.5526608
1.8262990
1.3836490
0.3695779
1.4782151
2.3715634
1.0617216
0.2931202
0.3917104
1.5365644
1.6914920
1.6391788
1.9047688
2.1240818
2.0335397
1.0536735
0.8464328
1.5104078
-0.5096861
-0.7350352
0.7438184
0.8564930
2.3112021
3.8987062
3.3192370
2.7337317
1.5808294
0.5929150
0.4037827
1.7659377
0.4540838
-0.6867461
-0.6666257
2.1623107
1.5405885
2.4359489
1.5727813
-0.5358427
0.1301445
3.5767788
1.0919023
1.0717819
2.0013470
0.5526741
0.6693727
0.8585050
1.0516614
0.3856743
1.1925046
2.2930936
1.5526608
0.6331559
1.1220830
2.8101894
3.4158152
3.3655140
1.5667451
1.4379742
4.3876333
5.0717288
3.6089716
4.7538256
6.0978722
5.7316798
6.4077272
5.1381263
4.8524158
3.0777915
3.0375506
4.7538256
6.6874016
7.9912072
7.2628466
4.9952711
5.1984877
6.2024985
5.9590410
4.0858264
3.3413695
3.2347311
3.3715502
3.5626945
3.9590675
4.8262592
4.9590543
4.8624761
6.6169800
7.0354855
5.1904395
5.4117646
7.2809551
8.4901945
7.0817625
7.8724965
10.3432887
17.6973159
16.2486430
15.8442218
14.8804518
14.9287409
19.6308919
22.1419249
26.1941851
27.4939666
28.8480734
26.4034378
27.0895454
25.1781020
24.1720791
23.3310440
23.8421036
25.6851375
25.7294025
26.3310042
21.3169862
19.2848200
20.6228304
