# Supplementary material for: Structure of silent transcription intervals and noise characteristics of mammalian genes
Source: Mol Syst Biol. 2015 Jul 27;11(7):823. doi: 10.15252/msb.20156257 (PMC4547851; doi:10.15252/msb.20156257)
Supplement: Supplementary file 5 [file msb0011-0823-sd5.zip › Dataset_1/data.Bmal1a.cell11.signal]

9.6893738
12.9307795
15.6108244
14.7335725
14.8764278
20.6872159
22.1841779
24.3893800
29.5864942
30.2464452
34.0975008
37.5723038
34.1759706
33.3530439
28.5341943
23.0895985
21.5020944
15.9548843
15.3774271
12.5847076
12.8321893
10.5565655
9.7195545
12.0857203
12.9046229
12.5726354
13.8522965
17.0494372
15.9669565
15.2607285
13.7476701
12.0112746
10.8523363
11.5042391
10.7819147
11.2990104
13.7376099
15.6591135
16.7778110
14.9367891
13.7195014
13.9689951
12.4197199
12.9388277
15.3874874
16.4136307
17.9930866
17.1319310
16.3411971
14.6551027
16.1681611
17.6792075
17.2788104
15.2687767
13.1641768
10.8523363
8.5042789
8.3010622
7.4700874
6.9006784
4.5485969
5.4037164
6.8503773
6.2387154
8.3916043
5.4178007
5.2387286
5.5465716
3.8906580
4.1180191
7.1602323
4.3735489
3.9429712
5.9449567
7.2165696
8.5183632
10.4438910
10.6913726
10.7054569
8.5284234
8.8221821
13.4981764
14.0172842
15.4136440
14.1822720
15.5564992
12.0877323
11.7879375
5.9711133
5.6713185
7.2387021
2.2890696
2.5466114
5.4580416
5.4540175
4.5224403
4.8202231
6.1682938
6.4922331
5.7175955
6.0093421
5.9851976
6.1723178
6.5787511
8.1300384
7.5948342
9.2205672
10.3271923
8.0254120
7.6230028
7.2205937
7.1944371
6.2427394
5.8906314
4.5828017
5.1964757
6.2709081
5.7256437
8.3533754
9.0153385
9.2587960
10.9308060
8.5223873
6.6169800
6.2145708
8.5284234
9.5646270
8.0857734
6.4600404
3.9288868
4.1964889
5.5848005
2.7900689
2.2206600
3.4319115
2.1421902
2.7176353
4.3111755
6.2688960
6.3594381
4.3634887
5.3051261
6.2990767
5.8745351
5.1180059
6.0978722
7.0535939
7.0435337
8.3956284
14.3050068
10.0012409
8.7316400
8.2266166
9.9348434
12.2245515
11.0575649
12.2406478
13.2205141
12.2547321
14.6048016
14.3070188
16.7898833
15.3955356
15.3854753
14.2305611
16.4156427
18.2305080
17.5303161
19.0655070
18.2586767
15.0776323
12.6551292
13.0394300
15.8945229
16.7516544
16.2124261
16.6933051
17.1540635
19.2989043
22.9688757
17.5625088
16.6208714
21.4175885
17.3371597
13.7436460
15.6953304
11.0776854
10.9609867
8.1722913
4.8785724
4.7035244
3.8785857
3.6793932
4.6632835
3.9107784
5.7880171
3.2125986
2.5707560
2.5385632
2.3836357
2.3594912
2.7900689
3.4178272
3.7377425
0.5687704
0.7357702
2.0697566
1.5566849
2.6069728
2.9711531
2.0033591
0.4279272
1.0174566
0.1945299
0.4460356
-1.3326128
-1.2621912
2.9570687
0.6452282
-0.2722647
0.2347708
1.6995401
0.7860714
1.1562878
1.2589021
0.3152527
-0.3970115
0.8665532
1.3796249
1.7297208
3.4701404
3.7498148
8.3936164
6.9791482
5.9630651
5.1683070
4.0596698
3.6592727
4.3715369
7.1038950
5.0717288
5.6230294
5.3956682
1.6935040
1.0717819
2.0999373
1.0033723
0.9027700
-0.1092890
-0.1978190
1.9349495
-0.2300117
-1.3044442
0.5043850
2.2669370
2.7739726
0.7921075
0.8041798
3.4138031
2.6975148
3.3594779
4.9147893
5.2930539
3.2367431
2.4963103
2.2488286
1.6472270
2.5264910
2.6773944
2.8242737
3.6592727
3.5325138
2.1864552
2.7518401
3.8081641
2.1281059
2.1321300
3.3132008
1.7075883
-0.3406742
0.6069993
2.7115992
1.3232876
0.9269146
0.1824577
-0.4855415
-0.1394697
-0.0147228
0.8444207
0.1945299
1.0395891
2.1140216
1.1462276
1.2186612
-0.3286020
-0.6424811
0.6432161
-1.1796973
-0.9221555
1.6411908
0.5909029
-0.2803129
-0.2762888
-0.7571677
-0.3929874
1.1261071
1.4379742
3.5647066
5.7135714
6.2266431
6.1401251
7.8785326
7.1099312
8.4298332
9.3533622
5.0998975
4.1542360
5.7155835
6.9087266
7.4016778
6.8463532
7.2809551
8.9388807
7.8060990
5.6974750
4.6451751
5.9892217
8.8141339
9.7698556
10.0455059
12.5082499
12.9770566
12.5806836
11.6732509
11.9770698
11.3714441
11.9891421
11.9468891
13.0977793
15.1138491
14.4156693
16.4699680
17.3975211
18.2103876
19.7817953
26.0251732
21.7254315
21.7737206
22.1419249
20.2646863
20.6047220
22.0715033
23.5966340
21.8360940
21.2083357
19.9306867
21.0976732
18.4176283
18.8743627
22.1197924
20.2405417
21.6268412
21.3934439
20.7013002
23.0071046
18.2948935
15.7778242
15.3331621
14.9106325
13.5806703
11.8462869
11.6571546
11.7134918
9.2889767
9.3956151
12.2245515
14.3915247
14.4579222
13.7617544
13.9810674
21.3210103
27.9527131
28.7997843
30.7937217
28.2404356
27.6106653
32.3128162
29.8903131
29.3651692
29.9466504
37.4475570
37.4918220
39.8177468
38.7131337
38.5903989
48.9564586
46.0752091
46.7733890
48.0953030
45.7009686
48.9182298
52.0348886
48.7954950
43.4796701
26.4255703
30.0029877
29.4194944
35.2886319
34.4174161
26.2967994
27.7575446
25.3229693
19.0031336
21.1157816
22.2304550
14.4418259
14.9850782
15.0092228
14.0535010
11.0072638
10.0575782
11.3010225
7.3232080
5.6391257
6.9972566
10.3774935
6.6994738
5.7759448
6.8061123
4.8685122
3.4862368
3.7598750
3.8745616
3.3896586
0.3876863
0.9168544
2.1683468
0.9389869
1.7277088
0.3313490
0.3434213
0.6633366
0.7458305
1.4661428
2.0134193
3.4641043
2.5204548
0.9470350
1.8162388
-0.1052649
-0.4694452
-0.1857467
-0.7913725
0.3876863
0.8806375
2.6773944
2.2629130
-0.3185417
-0.3507345
0.4882886
0.8383846
-0.0167349
-0.9120952
-1.2601791
-1.4774801
-0.6102884
2.0375638
2.9570687
1.2951190
0.6452282
1.2568901
-0.3205538
-0.5277945
1.1723842
0.9550832
2.2971177
1.2609142
0.3313490
0.9892880
-0.8155170
-0.8698423
0.5124332
-0.0127108
1.3192635
0.0194819
-0.3064695
1.1884805
1.6391788
0.0074097
-0.1434938
1.0617216
0.7679630
1.4822392
0.3736020
1.2086010
0.5446259
0.4399995
-0.2239756
1.2448178
1.7619136
1.3353599
2.2427925
2.4158284
1.5888776
0.3373852
-0.3668308
-0.2843370
1.3796249
-0.4996259
-1.7370340
0.0114338
0.8162521
0.2951322
-0.8617941
-0.2300117
0.4379875
-0.7149147
-0.6726618
-1.4352271
-0.0428915
0.7377823
0.3233009
0.3595177
0.5667584
-0.3587827
-0.6444931
-0.4010356
-0.4654211
-0.4774934
0.7458305
-0.3286020
-0.9201434
1.4580947
0.6009632
0.5929150
0.2890961
-0.6022402
-0.1455058
0.1140481
-0.1334335
-0.7531436
0.1381926
2.1864552
0.1361806
0.1804456
-0.1434938
0.1261204
1.0858662
0.3514695
0.7981437
0.4621320
-0.9543482
-1.4915644
0.0154579
1.9409856
0.9772157
-0.1173372
-0.7330232
-0.5680354
1.0798301
-0.7189388
-0.2481201
-0.5116981
0.0536867
0.3575056
-0.7893604
-0.6364450
0.8524689
-0.0811203
0.2448311
1.3333478
-0.2461081
-0.3104936
-0.2018431
-0.1072769
0.9611194
0.7357702
0.5365777
0.0275301
0.3313490
0.3474454
-0.8819145
-1.2702394
0.6351679
1.0416012
1.1120228
2.6894667
2.4701537
1.5647331
0.2589154
0.1583131
0.7760111
2.1482263
2.5003344
0.2830599
0.7900955
0.7377823
-0.7611918
-0.6344329
0.3212888
2.4681416
1.1764083
0.5365777
1.1100107
-0.0791083
0.1623372
1.0255048
0.4118309
-1.8537326
-0.5941920
-0.7209509
-1.2420707
-0.4453006
-0.1978190
-0.5941920
-0.6706497
-0.3728670
-0.4895656
0.1502649
0.9772157
0.4621320
0.4037827
0.5486500
1.6653354
1.0033723
0.0134458
-0.2561683
-1.7269738
-0.9100832
1.9067809
0.8323484
0.8444207
1.2065889
1.2347576
0.1019758
-0.4593849
-0.5700475
2.1120095
3.0335265
0.9289266
-0.7450954
-0.0770962
-0.2199515
-0.6384570
0.3031804
-1.3024321
-1.0227577
-0.2098913
-0.2058672
-0.9322157
-1.1334203
-0.7551557
1.0979385
1.1120228
0.6874811
1.4822392
0.7981437
0.7478425
0.8021677
1.4882753
0.6251077
-0.2219635
-0.4815174
0.2589154
2.2085877
1.7941063
2.5647198
0.7921075
-0.2018431
-0.8959989
-0.8819145
1.0979385
0.5144452
-0.2300117
-0.2058672
1.0838541
2.0918891
1.2749985
0.4762163
-0.5277945
-1.2058539
-1.1575648
0.4198791
0.3575056
0.7055895
-0.3044574
0.5104211
0.4601200
1.7739858
1.7458172
1.6170463
2.0436000
2.0737807
1.8262990
2.2186480
-0.5137102
-0.6746738
-0.0147228
0.0677710
0.0416145
0.5566982
2.0737807
1.5224801
-2.1394431
-2.1193227
0.7619268
1.1683601
1.9611061
0.7116257
-0.6243727
0.1019758
0.8383846
0.3615297
0.6673607
-1.0167216
-0.8416736
0.9470350
0.2649515
-1.0951914
-0.6585775
0.8162521
0.4963368
4.1341155
3.8041400
0.7880834
1.0858662
1.6069860
-0.4553608
0.2890961
2.6452016
0.4118309
-0.3487224
0.3192768
0.3253129
0.3655538
2.5023464
0.0436265
-0.4754813
0.0838674
-0.0952047
-1.5982028
-0.9583723
1.2126251
2.3112021
4.4238501
1.1965287
0.0154579
2.0818288
