# Supplementary material for: Structure of silent transcription intervals and noise characteristics of mammalian genes
Source: Mol Syst Biol. 2015 Jul 27;11(7):823. doi: 10.15252/msb.20156257 (PMC4547851; doi:10.15252/msb.20156257)
Supplement: Supplementary file 5 [file msb0011-0823-sd5.zip › Dataset_1/data.Bmal1a.cell12.signal]

-0.2400720
0.4379875
-0.3567706
0.1945299
0.5426138
1.3856610
1.9108050
0.4983488
-0.0630119
-0.1294094
-0.2642165
1.3937092
-0.4915777
-0.4996259
1.2065889
1.4601067
1.8142268
-0.4292043
-1.1615889
0.1381926
0.0979517
-0.7893604
-0.1012408
-0.1414817
0.8725893
1.6452149
1.6774076
1.1261071
1.0395891
2.7900689
4.2890430
2.7276955
2.3192502
2.1321300
2.7498280
4.1884407
3.9530314
1.9128170
0.8886857
2.2327323
5.2025118
2.1482263
2.6210571
6.8121484
6.2688960
5.8041135
7.0737143
3.2910683
3.2246708
3.0938879
3.2367431
3.1864420
2.3031539
1.8947086
2.7719605
-0.1776985
-0.0066746
1.1844564
1.5788174
-0.2984213
-0.0791083
2.1804191
2.1301179
2.0657325
0.2126383
-1.1475046
-0.4372524
1.8725761
0.6935173
1.9027568
2.9912735
2.6089848
2.1240818
-0.2883611
-0.6988184
1.8564797
1.9812266
0.2508672
-1.7410581
-0.4553608
1.4540706
0.6412041
1.5687572
0.7397943
1.2850587
5.5063307
4.8866206
5.8564267
8.3433152
8.6410980
7.1562082
8.7376762
10.8563603
8.5143391
7.4741114
6.9429314
7.8584122
6.2145708
5.8624628
7.3372923
7.6894003
8.4600139
11.3090706
10.2125057
11.1420708
14.9106325
15.4579090
13.4056223
12.4016115
6.2487756
6.0314746
11.1400588
10.3513369
7.0515818
7.9046892
9.3412899
7.5324608
3.5023331
3.6512245
5.3735357
4.4218380
4.1099710
3.0556590
3.1341288
3.0999240
3.1462010
2.6291053
2.0053711
1.2186612
1.8987327
7.3030876
7.3795453
12.1923587
15.9247036
15.9810409
14.7677773
14.4337777
21.7173833
17.7435929
16.4558837
16.4478355
14.0454529
13.3895259
10.1239757
10.0636143
13.0112613
14.8019821
14.3653681
14.9267289
11.2567575
10.7758785
11.1843238
12.8603579
11.5203354
10.5505294
9.8563736
8.8080978
8.8262062
10.7718544
7.8724965
7.9912072
13.7074292
14.9388012
18.7999170
18.7938808
16.6329437
16.8140278
13.6329835
13.1178998
10.4479151
7.5103283
7.9288338
8.5344596
8.0777252
8.2306406
10.2607948
9.9931927
12.2466840
14.5102354
15.2587164
16.8864615
20.3371199
23.3893933
21.4759378
19.9326987
15.0192830
15.8301374
14.1420311
14.8764278
13.0716227
10.1521443
8.4821464
9.1722781
6.3694983
3.9288868
4.4198260
5.3735357
3.4741645
0.7518666
1.0476373
3.7860316
2.0677445
1.0657457
1.0878782
0.9208784
1.8403834
1.1824444
0.4641441
0.2226986
0.6391920
0.4399995
-0.2501322
-0.3044574
-0.6807100
-0.5076740
-0.4211561
0.1140481
0.3695779
-0.0770962
-0.2199515
0.4701802
0.7377823
1.3132274
-0.4432886
-0.4211561
-0.2279997
-0.8537459
-0.5640113
0.8685653
-0.7772882
-0.5559631
-0.4312163
-1.7410581
-1.0891553
-0.0992288
0.2649515
0.6814450
-0.6203486
-0.9825168
0.8846616
0.1723974
-0.6545534
-1.1132998
-0.9583723
-0.2199515
0.9651435
0.6472402
0.6291318
0.4963368
0.9973362
0.3393972
-0.1233733
0.5003609
0.4742043
0.4319513
-0.1495299
-0.0630119
1.0395891
0.2428190
-0.0328312
0.8685653
2.6351414
2.1200577
2.8685387
6.2648720
7.1119432
7.4962439
9.3513501
8.1702793
7.8865808
8.3936164
7.8543881
4.9188133
4.9952711
4.8665002
2.2387684
1.6613113
2.0053711
2.4359489
1.6089981
2.1824311
3.9248627
4.7598617
5.2628732
7.5727017
5.7055232
2.4138164
2.3957080
2.6331294
3.6512245
3.5948872
2.1804191
2.3011418
3.4641043
3.5284897
2.2005395
2.5043584
2.3051659
2.0456120
3.1703456
0.5868788
0.6894932
1.3756008
-0.0428915
-0.3628067
0.0033856
1.5687572
4.4198260
6.4137633
8.2869779
7.9570024
8.0052915
10.5444933
11.5847209
12.1702262
11.4559500
9.2909888
10.3734694
10.7778906
8.1320504
7.2628466
6.1240287
6.3393176
7.3735092
8.3654477
11.2708418
12.3754549
13.2124659
12.3613706
11.8221423
12.2265635
13.8221158
12.5867197
11.7336123
13.2164900
10.5243728
10.2366503
11.3151068
10.8563603
10.8905651
11.2587695
13.2607550
12.9891288
13.6933449
15.2506683
16.0675588
14.0414288
12.9126711
10.0052650
9.5787113
12.0796842
12.7818881
10.7135051
6.3473658
6.2729201
7.7034847
6.3775465
5.3976802
5.6049209
5.8705110
5.2065359
5.9087399
6.0033060
4.9590543
3.8403568
3.2407672
3.3675261
3.4822127
2.2568768
2.9248760
2.2146239
1.0073964
0.8142400
1.3192635
2.2910816
2.5325271
4.4781753
2.7860449
2.5184428
3.5385500
5.1743432
7.7839665
11.2547454
9.8845423
6.7276425
5.9872096
6.8423291
4.0154048
3.3373454
4.1924648
2.9087796
3.7679232
5.2004997
2.6794064
1.5144319
0.7156498
-0.6444931
-0.2058672
3.1240685
3.6552486
3.1421769
4.4862235
9.0012542
10.2587828
11.7899496
11.8623832
10.9368422
10.5444933
11.7658050
6.2346913
6.7276425
9.8503375
6.7195943
6.5143656
10.3634091
10.2145178
13.9207060
16.2647393
16.8542687
15.5283306
15.4880897
14.8241146
14.3854886
13.7215135
13.0675986
8.4258091
8.5445198
12.7114665
12.4237440
11.0595770
11.4519259
14.2144647
13.4277548
15.1762226
15.5625354
15.4176681
13.2064298
11.7637930
10.6893605
5.7477762
5.4922464
7.2789430
5.0194156
4.7960786
6.7920279
6.5485704
6.8523893
8.2668575
8.1662552
7.8141472
7.5968462
4.6431631
4.7176088
6.8624495
5.6552221
4.6954763
3.0274903
3.1019360
4.9570422
6.4942452
6.3051129
9.9630120
13.3070321
14.3995729
18.2848332
19.2023261
20.1801803
16.5142330
15.9206795
19.7576507
18.4880499
17.2888706
18.5806040
15.2828610
14.3573199
12.7416472
8.9026639
8.6692666
10.1662287
12.3955753
10.1481202
9.1380733
8.0676649
7.7356774
9.3855549
13.0434541
11.9690216
10.5786980
11.6028293
9.8946025
8.0173638
7.4238103
7.1823648
6.7799557
3.7759714
2.7055630
2.2629130
1.1904926
0.8886857
3.5405620
4.8745483
3.6673209
3.3453936
3.6431763
3.2468033
3.6331161
2.8061653
3.5747668
1.0617216
1.4621187
0.2548913
-0.8155170
0.0919156
0.9993482
0.0798433
0.7236980
1.7438052
1.3695646
2.6029487
1.3735887
0.4701802
-0.2481201
-0.0690481
1.3152394
-0.0086867
-0.5378547
0.2327588
0.2770238
0.4520718
1.4098056
1.8061786
2.3172382
1.5164440
0.9933121
2.0838409
0.0516747
-0.4231681
0.1180722
-0.3104936
1.7397811
-0.0952047
-0.2622045
-0.0046626
0.2347708
1.1965287
-0.6143125
-1.1937816
0.5768186
-0.9784927
-0.9684325
1.2568901
0.6090114
-0.2139154
0.2468431
0.5003609
1.0234928
0.5184693
0.7498546
0.1804456
0.6633366
0.2367829
0.7780232
1.3252996
0.6573005
1.0214807
1.9731784
1.3957212
1.1240951
4.2045371
4.1522239
4.3011153
4.0757662
2.4439971
1.9993350
1.8081906
0.2025781
0.3917104
1.8745881
1.8685520
0.9772157
1.3413960
1.7619136
0.2911081
-0.1776985
-0.4312163
0.5808427
0.8263123
0.2226986
0.2488552
2.7337317
2.5727680
2.6472137
1.5184560
2.3836357
3.6914654
3.2588756
3.9972964
2.2769973
1.0094085
2.0295157
2.1904793
0.1321565
