# Supplementary material for: Structure of silent transcription intervals and noise characteristics of mammalian genes
Source: Mol Syst Biol. 2015 Jul 27;11(7):823. doi: 10.15252/msb.20156257 (PMC4547851; doi:10.15252/msb.20156257)
Supplement: Supplementary file 5 [file msb0011-0823-sd5.zip › Dataset_1/data.Bmal1a.cell13.signal]

0.6432161
-0.1595901
-0.1917829
0.3373852
1.0818421
0.4460356
0.8263123
1.2045769
0.2126383
0.6633366
0.8162521
1.9450097
2.7558642
2.5808162
5.1803793
4.8825965
5.8544146
5.8705110
4.8121749
2.9892615
2.3836357
2.2508407
1.4238899
1.8524556
3.0637072
2.3796116
3.2649117
2.0959132
2.4399730
4.8222351
4.2025251
1.7277088
1.0878782
1.9329375
1.1683601
-0.8959989
-0.5479150
0.7257100
1.2528660
1.0677578
2.9490206
3.1924781
2.8323219
-0.0710601
-1.8235520
-1.5197330
1.6371667
4.2508142
4.3574526
3.9570555
5.0214277
3.8966941
3.9490073
5.3212225
4.1783805
2.4399730
1.9993350
2.6089848
2.3635152
1.3836490
0.2931202
1.5888776
1.8242870
0.7599148
2.7015389
3.8121882
3.6854293
4.5747535
0.6432161
-0.1716624
-0.9040470
-0.4533488
1.5707692
0.8283243
1.5566849
4.4359224
4.7417533
3.6552486
4.7176088
4.7337051
4.6512113
4.1200312
3.7880436
3.8463930
4.4520187
3.2468033
1.8444074
2.5103946
0.8142400
0.5566982
0.9550832
1.4299260
0.7257100
0.7377823
2.7981171
1.3876731
0.6834570
0.9953241
1.0838541
-0.6605895
-0.0106987
3.1441890
1.1180589
0.6532764
0.4681682
0.1804456
0.2106263
0.0617349
-0.3024454
-0.0247831
0.2226986
0.3917104
0.5365777
1.0134325
2.4077803
1.5667451
0.3997586
1.8705640
1.9470218
0.6512643
1.8564797
3.2729599
0.9450230
0.0717951
1.5868656
1.1904926
0.6995534
2.3132141
2.8383580
1.4319381
1.9892747
4.1985010
5.3091502
5.8745351
5.1924516
6.3212092
6.0536071
3.7135979
1.0637337
1.2246974
2.2065757
1.6774076
1.2146371
0.4319513
1.5848535
1.2086010
1.1743962
2.0939011
0.9450230
1.1180589
0.2146504
1.3011551
1.7337449
2.2367564
3.2447913
3.2810081
2.8826230
3.2206467
3.1341288
3.6773811
2.4641175
2.7297076
6.2829804
5.1884275
4.2568503
3.8564532
3.7055498
1.6733836
1.3232876
1.2649383
1.9168411
4.2910551
5.9590410
5.6169932
6.0636674
7.3151598
7.4861837
6.5224138
5.7598485
5.5365114
4.0315012
4.8524158
5.1381263
4.3715369
4.2246576
3.7779834
2.0073831
1.6432029
2.2126118
2.5003344
5.0697168
5.1119697
3.8826098
3.8484050
6.5485704
5.7095473
7.5384969
6.5063174
5.6974750
5.1602588
3.1160204
2.7276955
0.5727945
1.2327455
5.9107519
5.0938613
5.0878252
4.4882356
2.8665267
3.4117911
2.5526475
3.7156100
4.4922596
3.2347311
4.9288736
4.5546331
3.8987062
3.2206467
2.4761898
1.8605038
2.7558642
3.9892482
2.4802139
2.5204548
2.9952976
3.0254783
8.2728936
8.5243993
4.7015124
4.6753558
5.5787644
3.9067543
2.8987194
2.6673342
0.7961316
1.2428058
1.9953109
2.4379609
2.6532498
2.1381661
1.0496494
0.5888909
1.4098056
1.7015522
0.7900955
0.2810479
1.6673474
1.0295289
1.7035642
1.2951190
1.3957212
3.7135979
0.5043850
0.3695779
0.4259152
-0.7129027
-0.6907702
-1.2259744
-0.0227710
0.2347708
-0.0569758
0.7357702
1.6914920
2.3313225
2.3675393
2.0516482
3.0616951
10.1058673
10.7094810
12.2185153
13.1078395
11.8784796
12.5806836
16.3914982
11.1320106
11.5927691
12.7657918
11.0796974
6.0194024
5.5908366
3.7880436
3.7135979
4.3534285
4.5284765
4.1441757
2.8705508
2.6472137
1.5607090
2.8182376
4.7015124
5.0516084
6.6371004
7.1340757
7.3775332
8.7940135
13.0052252
21.8542024
21.9246240
20.6308786
18.2989176
18.1178335
15.7818483
11.7919616
10.6390594
8.5948209
8.1582070
8.0032795
7.1280396
7.9207856
5.2709214
5.3856080
3.1562613
2.2609009
1.8383713
1.1422035
2.5405753
1.6150342
1.4419983
2.5103946
4.7417533
5.4439573
5.8906314
4.3494044
4.2588623
3.6331161
3.5506222
3.7638991
3.1763817
2.7075751
2.1884673
2.7900689
3.9087664
3.5083693
4.0355253
3.6673209
2.6592860
3.2206467
1.8484315
1.2246974
-0.1636142
-0.0489276
3.9832121
4.3856212
1.2770105
1.3756008
-0.3165297
-0.2461081
1.3313358
1.0214807
2.0013470
0.3534815
0.2387949
1.9530579
1.7558774
-0.0127108
-0.1797106
2.1019493
2.3655273
3.7578629
4.8986929
4.1059469
4.9791747
4.3031273
4.2246576
7.9710867
7.7739063
4.1180191
3.4701404
4.1481998
5.4560296
3.9188266
3.2890563
3.3474056
4.3373321
5.2306804
4.0918625
3.3333213
4.0978987
3.9047423
3.9389471
4.2246576
4.0938746
4.9932590
3.2367431
3.0355385
2.3232743
2.9771892
4.5646933
7.8423158
14.3029947
20.9085409
28.5824834
28.0170985
25.6891616
23.8078988
18.7093749
15.8220893
13.8965615
9.4881692
8.0656529
8.4217850
7.8765206
7.9489542
6.7075220
6.7900159
5.0838011
5.4841982
6.9348832
5.8403303
6.2829804
10.5907703
12.6752497
16.0917034
16.7757989
15.6772220
13.3774537
9.5686511
8.7115196
8.4097127
5.7578364
5.4580416
7.4077139
6.1481733
6.1159806
6.7155702
7.9187736
5.9570290
5.1964757
5.3534152
3.3655140
2.5204548
2.8202496
1.7397811
1.2991430
2.0778047
3.7960918
4.3494044
6.0395228
6.6290522
6.6572209
9.8543616
11.1702395
17.8381591
18.1600864
23.7555856
24.1016575
23.3149476
16.5967269
15.1058010
14.9247168
11.2668177
10.9790951
9.3272056
9.3714706
11.5585643
9.0093024
6.2789563
5.3735357
3.3735622
4.0415614
3.2065624
2.3293105
3.4097790
4.1119830
3.4419718
4.5667053
3.9550434
6.9831723
7.4821596
10.4418789
11.4418657
12.7597556
10.8241676
10.6108908
15.3009694
15.8422097
21.4417330
24.8521506
29.9687829
28.7937482
26.7273772
26.4376426
20.1620719
20.6691075
18.1278937
17.2365574
14.8542952
14.0092360
14.4840788
13.0555263
13.8502844
19.2304947
18.2606887
19.3632898
18.6671219
18.9830131
20.2143851
22.5604305
14.7355845
13.6309714
14.2526936
15.3391983
11.9971903
5.9328844
5.2447648
5.9932458
6.8825700
6.2024985
7.2387021
7.2326660
4.8624761
4.9650904
3.7578629
1.9168411
2.2468166
2.6170330
1.4641308
1.2488419
0.5969391
1.2246974
4.2427660
2.4097923
1.3534683
2.5204548
2.1180457
1.1220830
2.1824311
1.0697698
1.0416012
-0.4573729
-1.1112878
0.3856743
1.1361673
0.4118309
1.0436132
2.0073831
1.1864685
1.1401914
0.4903007
0.5748066
0.6412041
0.3816502
0.1442288
1.2951190
3.0214542
5.3111623
4.7799822
3.7055498
2.8967074
1.9772025
1.9168411
3.0516349
3.1019360
2.9148158
3.5063572
4.2709346
4.3292839
5.3674995
3.9429712
3.8202364
4.4359224
4.5083560
4.2467901
3.3353333
4.1079589
5.5827884
5.9389205
5.8403303
5.4117646
7.9187736
12.0313951
12.7134786
14.3050068
12.4559367
10.9730590
11.5223475
12.7154906
13.9347903
17.7496291
16.8965217
13.7798628
13.9388144
11.9509132
9.8463134
11.3533356
9.8583857
9.9831325
10.9328181
9.1984347
9.6732774
5.6511980
4.2508142
4.4198260
4.6652956
4.2669105
5.2065359
5.5063307
3.1562613
2.3876598
3.3956947
3.5968993
3.0435867
5.0053313
2.6049607
1.3675526
2.0154313
3.0476108
4.7498015
2.0375638
1.7759979
3.1099842
3.7799955
2.9389603
3.5747668
2.0436000
2.3011418
3.8423689
0.4661561
0.4641441
3.3111888
1.2910949
1.3675526
2.0576843
2.0576843
1.4460224
0.6794330
-0.6867461
-1.4976005
-0.8617941
2.0073831
1.7176486
1.3313358
1.1019626
0.6532764
-0.6605895
-0.8959989
-0.2783008
-0.0247831
0.8202762
1.2086010
-0.1555660
0.0255181
0.0275301
-0.0066746
0.4178670
-0.0931926
-0.4312163
-0.7692400
-0.4915777
1.7739858
1.6774076
2.3132141
1.7196606
1.0214807
0.6713848
-0.7752761
-0.6505293
0.8504568
0.0255181
1.3916971
1.9590940
1.5566849
2.1643227
1.7518533
0.3152527
-0.2823249
1.0436132
1.8444074
1.8584918
2.3212623
1.2850587
0.3836622
0.1281324
0.6009632
0.3152527
1.0436132
2.3071780
1.8605038
0.5305416
1.0838541
0.8866737
0.9289266
1.2086010
0.3273249
-0.1133131
0.2206865
1.7941063
-1.0891553
-1.1354323
-0.7249750
-1.1153119
-0.3064695
0.9470350
0.1522770
0.0637470
0.8383846
0.9329507
1.7377690
-0.1998310
-0.3044574
-0.1455058
0.0677710
2.0798168
3.5063572
3.4298995
1.5607090
1.3997453
0.1583131
0.4440236
1.4762031
1.0335530
-0.9945891
-0.5619993
1.0637337
-0.4613970
-1.5901546
-0.1193492
0.7055895
0.6351679
1.0919023
0.2166624
0.9148423
0.6311439
3.2588756
5.4439573
7.3413164
6.0556192
6.2206069
6.9288470
7.1843769
9.7698556
6.8805579
5.3453670
6.4620524
4.7095606
4.1783805
3.7719473
4.8021147
7.4298464
4.6753558
3.6129957
3.4158152
3.1663215
2.1220698
3.0254783
2.5365512
1.3695646
2.3735755
3.0476108
3.3735622
5.4157886
5.5043187
6.5827752
6.6592329
7.7980508
10.6752762
10.8100833
10.1923852
9.8986266
9.2326394
8.6471341
8.6209775
4.9188133
3.5828150
5.3111623
6.4499802
7.3875935
10.8925772
8.2467370
9.0857601
8.2749057
7.9248097
10.4539512
8.9368687
9.0253987
8.7537725
8.5304355
9.2668442
7.6270269
8.8946157
10.0575782
10.1823250
11.5646005
13.8543085
11.5706366
10.7899628
10.6652160
11.5344198
11.4821066
16.7959194
17.4317259
14.1822720
13.8341881
16.4860643
17.4800149
14.8844759
12.2426599
12.0293830
10.1078793
9.0153385
8.2889900
8.7356641
4.4560428
4.2850189
6.1723178
5.7397280
6.1260408
7.0636541
5.8443544
5.6833907
5.3453670
4.5405487
4.0073566
