# Supplementary material for: Structure of silent transcription intervals and noise characteristics of mammalian genes
Source: Mol Syst Biol. 2015 Jul 27;11(7):823. doi: 10.15252/msb.20156257 (PMC4547851; doi:10.15252/msb.20156257)
Supplement: Supplementary file 5 [file msb0011-0823-sd5.zip › Dataset_1/data.Bmal1a.cell14.signal]

2.3655273
1.0818421
0.1804456
-0.4634090
0.0295422
1.5667451
1.4520585
1.0536735
-0.1475178
-0.3587827
-0.4432886
0.5265175
1.6914920
-0.0730722
0.0738072
2.3936959
2.1421902
0.3977465
-0.4332283
-0.0831324
0.0536867
1.9731784
1.3715767
0.7277221
1.3635285
0.6975414
1.1079987
1.8705640
1.3454201
1.4480344
0.8403966
1.0355651
1.2770105
1.8866604
1.6029620
0.7377823
1.8967206
2.9631049
1.7096004
1.1824444
1.4943115
3.4037429
3.6793932
3.6874413
4.2065491
3.2810081
2.5747800
4.0415614
3.7799955
3.1763817
2.8443942
4.2387419
4.3333080
3.3594779
1.5285163
1.7820340
6.0958601
10.6551558
4.8906447
4.6612715
8.4519657
7.0133530
4.8423556
4.4842115
5.0757529
2.2669370
2.4942982
6.4358958
5.3373189
5.8282580
4.6954763
4.6954763
3.9027302
2.3775996
3.3735622
4.0516216
4.3333080
1.9832386
1.0496494
2.5325271
2.4761898
0.7981437
0.6090114
2.3152261
4.2709346
2.7820208
1.9329375
2.0315277
2.6975148
1.1502517
1.5747933
2.3011418
1.7820340
1.0295289
1.2910949
1.1542758
1.6874679
2.5707560
1.6673474
2.2085877
2.9671290
0.5245054
0.3836622
2.0637204
2.1140216
2.3856477
3.2005263
2.3514430
1.6371667
1.3051792
2.3594912
3.3031406
4.1985010
1.3836490
1.7880702
5.7377160
6.4077272
5.0415481
1.7961183
1.7759979
4.4560428
3.0073699
1.9168411
0.6351679
-0.0428915
0.5204813
2.6230691
4.5667053
2.4460091
1.4782151
2.4218646
4.4238501
4.6029222
3.1904660
2.5788041
2.7578762
0.9047821
0.1723974
1.3695646
2.4258887
1.9550700
2.3272984
1.9570820
0.1442288
0.5526741
1.1240951
0.7719871
0.3212888
-0.3165297
0.3474454
0.8645412
1.2609142
1.0053844
2.8906712
4.8584520
6.1079324
4.7457774
3.9530314
4.7900424
4.8322954
2.8926833
2.5486235
3.9852241
1.2850587
0.9088062
3.0637072
2.4600934
1.9731784
2.3454068
1.4943115
1.0456253
2.0033591
2.4057682
3.2427792
5.0516084
4.5425608
4.6713317
3.6049475
1.6512511
2.2528527
3.7840195
1.8444074
2.0717686
2.4238766
2.0254916
2.1482263
2.3252864
2.2568768
1.2790226
1.0416012
1.8202629
2.4500332
1.1743962
1.1965287
2.7719605
4.3011153
3.4620922
3.1884540
3.5103813
1.9510459
1.4822392
3.2950924
2.2005395
1.1039746
3.1421769
4.3775730
4.4037296
3.7719473
4.9127772
6.1300649
1.8423954
2.6170330
3.2850322
3.3111888
3.1381529
2.9610928
3.5244656
0.5144452
0.7015655
2.4218646
1.1422035
2.7015389
0.8082039
-0.9261796
0.1925179
1.7920943
1.9792145
-0.1797106
-0.1273974
0.5506620
1.0134325
0.7739991
1.5244922
1.9289134
1.4842513
2.2347443
1.8906845
1.8866604
1.6069860
1.1442155
2.2890696
0.7257100
0.8544809
0.0476506
-0.7249750
0.9550832
2.7578762
1.8745881
1.4540706
0.4882886
1.7900822
1.3675526
2.3252864
2.6029487
2.3675393
2.5566716
1.5888776
1.6693595
4.1602721
5.6612582
3.5043452
2.6753823
4.5204283
3.1924781
2.8484183
0.8786255
1.8303231
0.1281324
-0.0026506
2.6170330
4.1401516
2.6773944
2.5264910
3.2488154
2.5687439
1.5466247
2.9973097
2.0999373
1.2830467
1.6633233
4.0133928
2.4037562
0.5526741
-0.7893604
-0.8738664
0.2548913
2.1804191
2.0174434
0.4903007
0.2005661
0.5748066
3.1160204
3.1824179
1.5063838
1.2065889
0.7780232
-0.2219635
-0.1797106
0.9772157
1.5466247
1.0476373
1.2830467
2.5345391
3.0013337
4.3473924
3.7799955
5.2528129
6.5767390
3.7679232
2.2367564
2.2729732
2.2226720
1.6411908
0.8826496
1.3172515
0.0597229
1.2126251
1.3192635
0.3776261
0.8343605
-1.2340226
-0.7310111
0.1361806
-0.1837347
2.9832253
4.0113807
3.5989113
3.0999240
4.2568503
4.6874281
3.8604773
1.9309254
2.7035510
5.6391257
3.7900557
3.4439838
3.6351282
2.9973097
2.0878650
2.0395759
2.1904793
3.5244656
2.1703589
2.3192502
2.6934907
1.3916971
2.8202496
2.2407805
1.9611061
1.8745881
2.0596963
2.1582866
2.5405753
5.8725230
5.0495963
4.9328977
4.8604640
7.4539910
9.3070851
12.7315870
14.5243197
16.8663410
23.3511644
21.0513962
18.9568565
20.2043249
18.5222546
18.4679294
15.3351742
12.9569361
13.4981764
12.2849128
12.6370208
11.3976007
8.7034714
7.0857866
7.6089185
7.3775332
8.4258091
7.1662684
5.6632703
5.3594514
5.1441625
5.2246443
6.0817758
6.3835826
7.6833642
7.9730988
7.2165696
4.7578497
4.9751506
6.7437388
5.8262460
6.8906182
6.6411245
5.7980773
5.3131743
6.8181845
10.8623965
10.6189389
9.4439042
8.6692666
10.1219636
12.7114665
11.0354324
10.5605896
10.9046494
11.3432754
9.5606029
6.9711000
5.6451619
4.6170065
4.4600669
5.4137766
5.9530049
6.4580283
6.2447515
5.6230294
5.9670892
9.5887715
6.9167748
4.9811868
4.9228374
7.9952313
7.6592197
7.1622444
7.1179793
5.4540175
6.1381131
2.9369483
2.7860449
5.2125720
6.7457509
8.8161460
8.5284234
9.8221688
7.1863889
6.9429314
5.0033193
5.0777650
7.3594248
7.2085214
5.1582468
5.0918493
6.9892084
5.9550169
3.5727547
3.8966941
7.2004732
5.9590410
4.2528262
4.7276690
5.4982825
4.2970912
5.1602588
6.3835826
5.6109571
5.8664869
5.6592462
5.2850057
3.3795983
3.5184295
8.0515686
9.2547719
7.8745085
7.8463399
8.5404957
6.4640645
5.1783672
5.4600537
7.0777384
6.5364981
6.3151731
4.9168013
5.1622709
7.5405090
5.9650771
4.0355253
3.5486102
4.6713317
4.7477895
4.7699220
3.3373454
2.0898770
2.3796116
3.8926700
3.4942850
1.0979385
0.7760111
3.8383448
4.4862235
0.7377823
-0.3386622
0.5808427
3.0154181
0.9792278
2.1522504
1.9148290
1.4299260
1.4621187
2.7719605
1.6975281
1.1663480
2.2126118
2.3091900
2.3977200
2.7558642
2.9329242
1.8061786
2.2488286
2.7115992
2.6291053
0.7216859
0.7659509
2.0013470
4.6210306
2.2448045
0.6995534
1.8182508
2.4983223
0.6754089
1.4802272
-0.2521442
-1.4633958
-0.9503241
0.3233009
1.3957212
0.6351679
2.1140216
2.2971177
2.3413827
3.2991165
2.0778047
1.8162388
2.0838409
2.1381661
2.4701537
3.1683335
3.0616951
1.0939144
0.8484448
2.2991298
2.2971177
2.6633101
1.5426006
1.0275169
0.8786255
1.5929017
2.5124066
0.8001557
1.6170463
1.9108050
0.5969391
0.9550832
1.4057815
0.2126383
-0.6585775
-1.0972034
0.3072045
2.5164307
2.1482263
3.0455988
2.2347443
1.8403834
0.3434213
-0.3467104
0.2971443
1.2065889
1.5607090
3.5123934
2.6029487
1.5204681
0.6331559
1.0033723
0.4782284
0.3836622
1.6532631
1.3776128
0.7820473
0.7297341
0.7800352
-0.0509397
0.3997586
0.5003609
0.6029752
1.1160469
-0.3004333
0.8605171
0.4138429
0.1542890
1.1522637
1.7317329
0.0436265
0.6573005
2.1784070
2.0898770
2.6371535
2.7719605
3.5123934
2.3413827
1.3554803
1.4118176
2.6009366
3.1683335
3.0757794
3.3152129
3.1381529
3.5043452
4.5365247
1.0073964
-0.6223606
-0.7974086
-0.8396616
0.4581079
-0.2199515
0.3092165
0.8705773
1.5285163
1.2589021
0.5265175
0.4399995
1.0114205
1.5063838
1.0114205
-0.5076740
-0.6424811
0.9852639
1.3454201
0.6713848
0.5224934
2.4017441
1.7558774
1.5848535
1.3796249
1.0234928
-0.7471075
-0.7491195
0.0597229
0.1381926
0.8826496
0.2307468
-0.9483121
0.1080120
0.9088062
1.0416012
0.2287347
0.8464328
3.0395626
0.6894932
-0.4593849
0.4218911
3.0616951
2.9751772
3.8524291
3.5828150
6.5908234
7.7215931
10.5988185
11.2426731
9.0676517
8.8503507
11.2627936
18.1158214
18.3633030
19.0473986
27.2022200
23.1479478
22.3833704
15.9488481
15.9890890
19.4095668
17.6832316
15.4116319
13.7074292
11.1621913
11.8905519
16.0071975
13.9669831
11.2648056
11.7074557
10.2406743
10.5404692
12.4317922
7.7236051
6.7678834
8.0294361
8.4016645
10.3332285
9.0213746
8.6612184
9.5787113
8.7376762
7.3393044
5.1542227
5.5566318
9.1380733
8.2326527
5.3393309
4.7779701
7.0877987
8.5525680
4.8182111
5.2186082
6.8020882
6.6914256
8.4982427
8.0757131
9.2748924
10.3996260
9.0958203
7.0374975
6.9731121
8.6793268
7.7497617
7.3433285
7.7658581
7.3674730
7.2708948
6.6632570
6.5767390
6.3755345
7.8684724
7.3453405
6.7135582
10.9629988
9.9871566
11.5283836
13.3311766
17.0896781
18.1480141
22.8079121
24.2726814
32.0411900
40.3388667
40.3911799
45.3166679
46.5017628
46.4232930
41.4072630
41.1416729
41.7372385
41.2141066
39.7573855
34.6387411
32.9405745
31.3872752
27.3028223
27.4678100
24.1519586
23.9829468
19.9105662
18.9246638
20.8340952
21.4739258
20.0031203
17.0071842
16.3069923
16.7536664
17.0514492
17.5021475
19.6671087
20.1701201
19.6429641
17.3250874
16.9206662
16.6570882
16.2426068
15.9951252
15.2506683
13.7174894
13.3834898
12.3975874
11.8362266
12.7436593
9.6048679
6.9610398
6.4338838
8.7437123
9.6732774
11.2285888
11.7819014
8.8181580
8.9087001
13.8281519
11.8905519
10.7094810
10.8422760
11.1802997
11.3996127
10.0273975
9.2547719
9.6752895
9.8925904
12.6692136
8.6370739
8.7115196
11.8301905
10.2104937
10.4197464
10.7980110
9.9368554
10.3674332
12.3372260
11.0475047
9.6632172
8.7155437
11.0475047
7.7980508
8.0696770
8.4237970
6.4721127
5.9952578
7.3775332
