# Supplementary material for: Structure of silent transcription intervals and noise characteristics of mammalian genes
Source: Mol Syst Biol. 2015 Jul 27;11(7):823. doi: 10.15252/msb.20156257 (PMC4547851; doi:10.15252/msb.20156257)
Supplement: Supplementary file 5 [file msb0011-0823-sd5.zip › Dataset_1/data.Bmal1a.cell15.signal]

1.2669503
1.5848535
0.1502649
0.5184693
3.4017309
3.5445861
3.2769840
2.5164307
2.8041533
5.4640777
6.5807631
7.9107254
7.7900026
7.3171719
6.8403170
7.8624363
6.2206069
5.8383183
8.2447250
8.5666523
6.9409193
5.4137766
3.1924781
0.9349628
3.0898638
3.4238634
3.3292972
6.7216063
6.8503773
6.1501853
7.3574128
5.6874148
5.2387286
5.7598485
5.2608611
5.4439573
4.7196208
4.5807897
4.7679099
7.4258223
9.7758918
14.1722117
11.9167085
7.2105335
6.7276425
8.2205804
9.3654344
9.8825302
8.4801343
6.5525945
5.6632703
3.4037429
5.4520055
4.0717421
4.0596698
7.6652558
5.2065359
4.3312960
6.1179926
5.3775598
4.9912470
5.9208121
6.0697035
6.4841849
9.1763021
3.3272852
3.0435867
3.7317064
5.0858131
4.0958866
4.3755610
4.4037296
4.5848138
8.3352670
7.3352803
7.9570024
6.4399199
5.8222219
5.2367166
4.5184162
4.7880304
6.6431366
6.6713052
5.6833907
6.6974618
10.4760837
11.3110827
9.4901813
11.4619861
11.9770698
12.9649843
16.5987389
10.3432887
10.8060592
14.5866932
11.9408530
10.5726619
10.4137103
8.2950261
8.5726884
12.2205274
13.2969718
14.4035970
14.7295484
16.0031734
16.0816432
13.3512971
11.0072638
10.4459030
9.9529518
8.6451221
8.2225925
8.5606161
8.5626282
6.9771361
7.2004732
10.2648189
10.0434939
9.5968197
8.4559898
10.5565655
10.0133132
10.1340359
11.4418657
13.8744290
14.0333806
10.3110959
9.5163379
9.7175425
10.6611919
7.7920147
6.7638593
6.7900159
11.3231550
9.8744820
6.3715104
5.6049209
2.2669370
3.3574658
6.4620524
4.5687174
5.1481866
6.9831723
9.4257958
7.8865808
7.9912072
8.3091104
4.3634887
4.0496096
6.1803660
6.3051129
5.1501986
5.1421504
7.1904130
8.4036766
7.0535939
6.9067145
10.6330233
15.4156560
15.5182703
16.5786185
22.0312624
23.6992484
23.6932122
22.2787441
22.2787441
20.3632765
19.8562410
18.0373516
16.8220760
17.6651232
16.0434143
14.1078263
13.9609469
14.5766329
12.6531172
12.0515155
8.1582070
4.7719340
5.5666921
7.8885929
6.8403170
7.8483520
8.2769177
6.7880038
7.1220034
4.5948740
5.1381263
6.6954497
5.2246443
4.9731386
4.9972831
5.3534152
8.5505559
7.7356774
6.6109438
4.4640910
3.0958999
1.8544677
1.5204681
1.5385765
2.9309121
2.6955028
1.3876731
1.9027568
1.2810346
0.8906978
1.3192635
1.7900822
2.9771892
2.8423821
3.1663215
1.3454201
0.6090114
1.5607090
-1.1957937
-0.9060591
3.1864420
5.1421504
6.1763419
8.2306406
18.8602783
23.4054897
26.7273772
28.7736277
26.2163176
26.1237635
21.1399262
16.8844494
15.4619331
13.6973689
11.6269739
9.8080845
9.1441094
9.1561817
8.2889900
6.3393176
5.0858131
3.8021280
5.0455722
5.5727282
4.5003078
4.7155967
4.9711265
1.8906845
1.2609142
2.4641175
3.4138031
4.7296810
2.5868523
2.0254916
2.6210571
3.0234663
2.4299128
1.8987327
1.1180589
1.4601067
4.2065491
2.6089848
2.6250812
1.6331426
0.5305416
0.0798433
0.4218911
0.3756140
0.8243002
-1.0147096
-0.5780956
1.8323352
0.7458305
0.1160601
-0.8054568
-0.6143125
1.0758060
0.4399995
1.8262990
1.6049740
2.3836357
1.7196606
0.9450230
1.1381794
1.4279140
-0.2461081
-0.3125056
0.9007580
1.3353599
2.7357437
0.9027700
0.8041798
1.4279140
1.6311306
1.5003476
0.5768186
0.1080120
0.2810479
0.2750118
0.0295422
-0.1455058
1.4077935
1.6995401
0.8605171
0.8705773
2.1240818
3.0616951
3.6170197
3.6814052
2.8967074
1.3454201
1.2065889
1.8484315
-1.1173239
-1.2642032
1.6532631
0.8947218
1.0979385
0.5265175
0.2669636
1.2045769
2.4258887
3.0274903
1.0094085
0.9671555
2.1401782
2.3293105
3.8363327
4.3453803
2.9309121
2.5285030
6.5002813
8.6712787
9.5223740
12.8502977
10.1863491
10.0978191
12.0535276
15.9750047
15.3190778
15.8120290
13.4820800
17.7335327
14.9106325
13.0474782
13.3975741
13.6007907
10.8120953
10.8623965
8.1662552
8.9710735
10.1320239
9.4076874
10.4479151
10.7799026
9.5887715
15.7456315
19.4055427
24.7354519
24.4618137
27.8179060
31.5663472
34.5441749
30.2766259
29.4738197
28.3571343
28.0593515
31.3510583
28.0130744
24.5724762
23.6590074
24.1942116
23.2505622
19.8200242
15.6309449
13.3935500
12.3030212
10.3231682
9.4841451
8.7356641
9.7839400
8.7678569
9.1944106
10.4901680
9.1179528
10.2929875
12.8281652
13.2527068
13.5625619
16.0011613
16.0393902
14.9931264
12.7637797
13.9428385
12.9669963
12.8945627
12.3674067
12.6128763
15.9810409
18.2848332
21.1962634
21.7113472
21.0131673
22.6368882
18.6812063
15.7898965
16.9226783
16.4196668
15.8120290
12.5746474
10.7456978
10.2265900
9.2909888
9.0797240
9.6672413
8.2688695
7.8060990
8.2930141
5.3252466
4.7316931
4.2045371
2.7397678
3.7799955
5.3956682
5.3554273
5.4479814
6.3453538
4.1240553
3.9127905
5.5023066
5.7276557
5.6431498
5.5888246
6.3131610
5.6290655
7.4902078
7.5163644
6.8242207
8.5545800
11.6229498
11.6128895
8.6290257
8.0193758
7.4942319
9.2708683
8.9107121
8.7960255
7.8443279
5.2145841
5.4681018
7.9851711
10.3231682
7.2890032
7.9791349
9.0938083
7.4057019
7.5827619
9.6310245
6.9550036
6.1320769
6.0133662
6.9127507
7.8946290
9.1461215
9.1622178
9.6833377
9.0998444
12.2265635
12.1863226
12.8663940
14.1822720
13.7919351
11.1621913
9.8463134
9.8966145
7.9006651
5.4781621
4.2347178
3.6069595
1.8403834
2.3091900
3.0958999
3.1079722
2.6069728
0.8625291
0.9772157
3.5445861
1.8464195
1.1240951
3.2125986
2.5767921
3.2769840
2.3896718
0.9047821
0.7921075
2.5385632
2.3373587
0.8383846
0.4319513
1.6894799
2.8946953
2.8484183
3.2628997
3.0134060
2.8625026
1.3615165
0.2709877
2.3675393
0.3273249
-0.7048545
0.4802404
1.0114205
0.8021677
1.0033723
0.2166624
0.6975414
1.6371667
1.1120228
0.8222882
0.7518666
-0.3205538
-0.3527465
0.6834570
3.2025383
5.4057284
2.7015389
2.3293105
2.8182376
2.7679364
2.5224669
5.3473791
7.1481600
4.5244524
4.7155967
4.4821994
5.5445596
5.0576445
4.9188133
5.8946555
5.2045238
4.8242472
4.0174168
4.1663082
4.0616819
3.4359356
3.3333213
2.8906712
2.7276955
0.1442288
0.7397943
3.3554538
2.8846351
2.4882621
1.7397811
1.1482396
0.9550832
1.3796249
2.2246841
2.1140216
-1.2380466
-1.2380466
1.1442155
1.7518533
0.0939276
1.3957212
2.3373587
0.6774209
0.0174699
-0.2440960
0.2709877
2.9812133
5.1240420
3.9530314
4.0958866
5.8584387
9.4942054
9.5948077
8.4700741
8.6149414
10.9448904
7.2829671
7.0877987
10.6471076
10.3412766
6.6692931
7.4821596
11.6088655
9.9086868
6.9368952
5.3453670
6.9389073
5.8785592
5.3493911
5.9389205
5.4338971
7.1723046
7.2668707
6.2427394
6.8544014
6.1944503
5.9248362
5.9147760
6.9047025
4.5526210
0.8444207
0.6069993
2.2850455
4.4681151
1.0275169
1.5667451
3.6009234
3.5687306
6.2849924
7.2628466
8.1924118
14.7335725
18.6872424
19.4357234
25.8642096
32.2182501
34.3268740
37.1216055
38.5763146
36.9264371
38.1417127
39.4716750
40.6125049
43.7593445
39.7895782
36.8499794
37.2161717
39.9304214
40.6366495
34.6327050
32.5683460
25.2887645
25.2646199
31.7997445
26.7817024
27.0573527
28.0432551
30.3711921
28.1398333
23.1157551
22.5805509
20.8300711
15.2184755
14.4076211
16.0152456
15.0997648
12.9428518
13.6370076
15.4257162
13.3895259
10.3332285
10.3090839
10.8865410
13.4941523
15.0977528
14.9388012
14.4599343
15.3190778
15.6047883
14.6168738
14.5887052
13.7335858
14.1259347
18.2284960
13.9227181
14.3975609
14.9327650
15.4055958
15.9870770
17.7777977
19.0313022
13.8060194
13.3895259
18.2808092
15.5061981
15.6269208
15.8723904
14.3512838
13.2527068
12.3754549
12.8160929
14.1742238
13.4780560
15.6631376
15.5082101
15.5202824
19.0755672
22.4014788
23.6529713
19.8481928
17.8120025
17.6107979
17.2305213
19.8019157
20.2083490
18.2405682
15.4760174
13.4257428
12.0233469
10.8583724
10.2245780
10.8281917
10.2829273
12.9106591
10.8563603
11.4197332
19.0292902
19.2707357
19.6288798
21.7113472
19.6188196
19.3210368
21.9185879
20.7676977
22.3672741
21.3270464
21.5503835
21.8743229
21.9930336
21.2646730
19.3391452
19.2425670
19.8502048
20.0413492
18.5403631
17.7657254
18.1620985
17.9287012
17.4739788
17.7073761
17.0333408
12.9710204
10.5887583
10.2346382
10.2970116
10.2547587
11.9730457
8.7235919
8.0475445
10.0434939
6.4358958
6.2447515
7.6914124
8.4660500
11.1219504
10.0897709
10.0636143
9.5726752
10.8362399
9.3050731
9.3754947
13.3291646
10.6229630
10.7054569
9.4700608
9.5746872
6.8886061
6.6672811
7.7135449
6.1179926
7.4761235
6.8544014
6.1119565
6.1964624
6.4620524
7.2990635
7.4097260
3.4641043
2.4218646
2.8785990
3.7840195
3.7437786
2.6250812
2.0717686
2.6814185
1.1945167
2.4319248
1.7941063
1.5224801
2.1321300
3.5606825
3.6431763
2.5868523
1.2749985
0.3615297
1.6613113
2.0154313
0.9550832
0.8102159
2.3594912
1.5184560
0.2951322
0.6452282
1.6069860
0.8585050
0.4923127
0.3414093
2.7176353
-0.0046626
-0.4412765
-1.2420707
-0.9181314
-0.7873484
-1.2299985
0.1301445
1.2086010
1.5224801
-0.2541563
-0.3306140
1.4902874
1.7478292
0.5788307
