# Supplementary material for: Structure of silent transcription intervals and noise characteristics of mammalian genes
Source: Mol Syst Biol. 2015 Jul 27;11(7):823. doi: 10.15252/msb.20156257 (PMC4547851; doi:10.15252/msb.20156257)
Supplement: Supplementary file 5 [file msb0011-0823-sd5.zip › Dataset_1/data.Bmal1a.cell16.signal]

3.9610796
3.1965022
2.3755875
4.4640910
6.1864022
6.3936429
7.6551956
10.3332285
10.6933846
14.7999700
15.7234990
14.7999700
8.4781223
7.3574128
5.6733305
4.9872229
3.6793932
2.4963103
1.4721790
1.3756008
1.0013603
0.4641441
0.4118309
-0.5036499
-0.7732641
0.2649515
-0.4694452
-1.2199382
-0.7813123
0.8061918
2.0315277
1.7055763
-0.0086867
-0.9040470
-0.6947943
0.4641441
2.5063705
2.4439971
0.5406018
0.8363725
2.8343339
1.4621187
1.2568901
1.0959264
0.4500597
1.6371667
1.8544677
1.0637337
0.2589154
0.1522770
-0.7571677
-0.3446983
0.6733968
0.8746014
-0.2682406
-0.5277945
0.3072045
-1.2742635
-1.1937816
0.0536867
0.6291318
0.8886857
0.4198791
0.4882886
1.8766002
3.0033458
4.8403436
5.4338971
5.0938613
7.9308458
9.4237838
10.4921801
10.4740717
8.5465318
8.4720861
8.6390859
4.9872229
4.8725363
5.5123668
5.1079456
4.7699220
4.8242472
6.3976670
6.9067145
7.4660633
7.1139553
4.5667053
5.0878252
6.1039083
6.7216063
6.2990767
5.8946555
10.5827221
11.7939737
11.4982029
10.3714573
6.7779436
6.4519922
5.8141737
5.1723311
5.5948607
6.3996790
5.7880171
2.5627078
2.0778047
0.9812398
0.2629395
1.7417931
5.6069330
6.4016911
7.9449301
8.6753028
10.3372525
10.0394698
11.0897577
10.5968064
11.5686245
9.4257958
9.2346515
10.8724567
9.8986266
7.6753160
6.1763419
4.9711265
4.7498015
3.6673209
2.9751772
3.4983090
4.0254650
4.0556457
3.4540440
3.0958999
3.9852241
6.7558111
10.3513369
10.5666258
7.7215931
7.9751108
8.7376762
7.3453405
5.1944636
5.2206202
2.8061653
1.8544677
2.2166359
4.1743564
6.6049077
7.4036898
5.1059336
5.1361143
5.1683070
4.8403436
5.0395361
5.6230294
5.6612582
6.4318717
10.9328181
11.5062511
12.6591533
10.7899628
9.7316268
8.6893871
7.2044973
7.2447382
5.5566318
4.8403436
5.2387286
5.3695116
3.5767788
1.9530579
3.2729599
4.6914522
3.0154181
2.7578762
7.7497617
6.2407274
5.0938613
6.1240287
5.6753425
3.1965022
2.2749852
4.6391390
3.8001159
3.4560561
3.2830202
1.9711663
1.9631181
1.3635285
1.3373719
3.4459959
2.4238766
1.0617216
0.2750118
0.9430109
2.0818288
2.1321300
0.3876863
0.1059999
3.3333213
5.8765471
6.1018962
5.7799689
2.0918891
1.7578895
3.2367431
3.4077670
2.9510326
2.3413827
3.1099842
6.2870045
5.8061255
4.6491992
2.8685387
4.6290788
6.7135582
6.2226190
6.4238236
6.9690880
7.7376894
7.0998709
7.4841717
9.2789165
5.7799689
4.9288736
3.9671157
3.9510193
4.1321035
2.1462143
1.8363593
1.2890828
1.3092033
1.2548780
3.7397545
2.5365512
1.8041665
-0.1253853
-0.5277945
-0.1555660
0.3434213
1.0416012
1.3011551
1.7719738
3.4862368
2.6210571
2.7115992
4.3393442
0.4239031
-0.6384570
-2.0891420
-1.0287939
-0.0127108
0.1683733
1.1904926
0.7096136
1.6834438
0.4540838
-0.1676383
-0.4412765
-1.4211428
-1.4774801
0.1019758
0.2206865
-0.8658182
-1.1937816
-2.4975873
-2.3426598
-0.4855415
0.8001557
-0.9563602
-1.1173239
0.2287347
-0.3829272
-0.6163245
-0.6867461
-0.4352404
0.1361806
-0.1716624
-0.0147228
-0.8758784
-0.7813123
3.0274903
3.5848270
3.2226588
1.7900822
3.0717553
2.6834305
2.3836357
3.3111888
2.8967074
2.6532498
2.2910816
1.9329375
0.6391920
2.3192502
4.1683203
1.9047688
2.3735755
2.6914787
2.8866471
4.3534285
6.6149679
7.6270269
6.8443411
5.1582468
5.7558244
8.7115196
8.0918095
9.1581937
6.6934377
6.9912205
8.0475445
6.5083295
8.4137368
9.3473260
10.0133132
12.6108642
11.6893473
10.7738665
11.1078661
10.9066615
11.0273842
14.2144647
12.9810807
15.1480539
14.0394167
12.2768646
12.3754549
14.7818616
16.9890758
13.8201037
13.3935500
15.8764145
11.2245647
11.4338175
13.2024057
13.9971638
13.7335858
14.3895127
13.2627671
13.5504896
12.3070453
11.5988052
9.3251935
9.7597954
9.4398801
6.6894136
6.7940400
7.2105335
5.9369085
3.5486102
4.9791747
5.9630651
4.4821994
5.0375240
6.8362929
9.0153385
9.1722781
8.9932060
4.0496096
4.0335132
4.8081508
4.4801874
4.7477895
4.7176088
4.6109703
5.4982825
6.8383050
7.3272321
9.8503375
10.8865410
14.8784398
13.1682009
10.1923852
8.5807366
10.4680355
14.1158745
14.2788502
13.7416339
14.1983683
11.1078661
10.3774935
12.1440696
11.8744555
10.5263848
10.0354457
11.1159142
10.9006254
13.2305743
13.3754416
12.6028161
12.5002017
14.2506815
15.3633428
10.0052650
9.0978324
7.2024853
6.5385102
9.2829406
12.2446719
9.7980243
9.3674465
9.8523495
11.3151068
12.1480937
12.0957805
13.2265502
9.6088920
9.1602058
7.3493646
7.5364849
3.4158152
3.1341288
4.9872229
4.4821994
3.4500199
3.5204415
8.8946157
7.4399067
7.3030876
6.9087266
5.9952578
4.1441757
2.3957080
2.1039613
1.9590940
2.9852374
4.3151996
5.6592462
5.7236316
5.7014991
7.1401119
7.6330631
6.0274506
5.7377160
4.5868258
5.3695116
5.5324873
5.0656927
5.0294759
3.2669238
4.6632835
5.2347045
9.1561817
7.2890032
6.8222086
6.6894136
7.7316533
9.1843503
9.4076874
9.9670361
8.4740982
8.6833509
11.3996127
10.6632040
11.5464920
12.0374312
13.3452609
10.3352405
9.0736878
6.9650639
6.8403170
8.8040737
6.7578232
6.3373056
5.6190053
4.5928619
2.9188399
2.7719605
2.9771892
1.7981304
1.9349495
3.7115859
3.8463930
3.4298995
3.1643095
5.7035112
5.8161857
4.9107652
5.9952578
4.8242472
4.1099710
4.5244524
3.9268748
2.6130089
2.3132141
2.0395759
2.3071780
0.7035775
0.6532764
4.7638858
3.7699352
1.6130222
0.4903007
0.5566982
1.2729864
1.6532631
3.6753691
2.3494309
2.9429844
3.9832121
4.7980906
6.0938481
6.7095341
7.7376894
8.4539777
6.6250281
6.7678834
10.5444933
9.6652293
9.0837480
10.2084816
13.6531039
8.7336521
7.2024853
6.8181845
7.0717023
7.9429181
4.3011153
4.2025251
5.7960653
4.6049342
4.1240553
4.6009101
1.4661428
0.1764215
1.6733836
1.4319381
1.8283111
1.3373719
1.2770105
1.3937092
2.6794064
0.8021677
0.7840593
2.7880569
1.9932988
1.6472270
1.1220830
0.6251077
1.1120228
2.8645146
1.8645279
2.4319248
2.0254916
2.0315277
2.6653221
1.1361673
0.8746014
0.7478425
-0.5519390
0.1160601
1.4017574
2.2367564
-0.4211561
-1.1937816
-1.0650107
-0.9885530
0.1482529
-0.0127108
0.9067941
1.9590940
1.2991430
1.4540706
-0.7571677
-1.3084682
1.0697698
1.5285163
2.3936959
5.1461745
3.0717553
2.0918891
1.7880702
1.9912868
0.9329507
1.2347576
0.9188664
0.2508672
1.1180589
1.0315410
1.4540706
0.4862766
0.1080120
0.6552884
0.7558907
-0.4634090
-0.4875536
-0.5760836
-0.4392645
0.6271198
0.2448311
0.5828548
0.4078068
0.5587102
2.1804191
2.1864552
1.7538654
2.9590808
3.7900557
3.4399597
3.3132008
3.7799955
2.8524424
1.4460224
2.1401782
1.8021545
0.9269146
0.8122280
1.0576976
3.4198393
4.0355253
4.9087531
6.1864022
5.2548250
6.0354987
9.2668442
10.3412766
7.2809551
7.2266298
9.0777119
9.1803262
9.2648322
7.8926170
7.6048944
9.0515553
8.3815441
8.8644351
10.7376496
8.5465318
8.4881825
7.1763287
6.2246310
7.1823648
7.6632437
8.3936164
7.8885929
6.5666788
8.4056886
7.1380998
6.9550036
9.0857601
6.6592329
6.8161725
7.0113409
7.3855814
7.9871831
11.0575649
12.1762624
13.6309714
17.2828345
13.9830794
12.3251537
14.0213083
12.9408397
13.3291646
14.1541033
13.9830794
14.6973557
12.8804784
12.4901415
16.8965217
17.5162318
15.2224996
14.4498741
14.2225129
14.2687899
13.1541166
12.9609602
15.0715962
12.6651895
13.0072373
14.6792473
15.5605233
14.2526936
13.6188992
13.6531039
13.9307662
18.5463992
21.5705040
18.8119892
18.8321097
19.7576507
15.3754151
14.9206928
17.7355448
16.4357632
13.8422362
11.2668177
12.5263583
11.9831060
11.1782877
11.0454926
15.3633428
16.3472332
9.3936031
9.0877721
8.1079059
7.4479548
8.8926037
7.1179793
7.1723046
10.0012409
8.9388807
10.0696505
10.4881560
7.3614369
7.5405090
13.2869116
13.9830794
14.3915247
14.6611389
14.9589216
15.0575119
15.1460419
14.3472597
12.9810807
11.5142993
9.4459163
9.8141206
12.8603579
9.6270004
9.5284102
11.0414686
10.5505294
6.4459561
6.6914256
9.5445065
9.4841451
8.5083030
8.5807366
11.8482989
10.0716625
8.2588093
7.6431233
9.9589879
6.3131610
6.4942452
6.7075220
5.4902343
6.3493779
6.3534020
6.1320769
5.9872096
6.0757396
5.3634755
5.8584387
6.2608479
6.9630518
5.6854028
6.9892084
8.3936164
7.1401119
7.3131478
8.6692666
7.9509663
9.3453140
12.6853099
11.9267687
12.7275629
12.7154906
12.1662021
11.3432754
9.7457111
10.4539512
9.4439042
7.8745085
8.6632305
8.6028691
7.4801476
7.8141472
8.6370739
6.8503773
6.8684857
10.5465053
8.7296280
6.1823781
6.0797637
8.6913991
6.5888113
6.3413297
4.3433683
4.1985010
4.1542360
4.4077537
4.4017176
4.5143921
4.8161990
5.3433550
2.8021412
2.0053711
3.2488154
3.2105865
4.0697300
5.3916441
4.4419585
4.8906447
4.8222351
4.0073566
4.7819942
5.3473791
5.5526078
4.3272719
4.3755610
4.4077537
5.0314879
3.7397545
2.7920810
3.1522372
4.4459826
4.9268615
4.8846086
6.0194024
3.0375506
3.5948872
