# Supplementary material for: Structure of silent transcription intervals and noise characteristics of mammalian genes
Source: Mol Syst Biol. 2015 Jul 27;11(7):823. doi: 10.15252/msb.20156257 (PMC4547851; doi:10.15252/msb.20156257)
Supplement: Supplementary file 5 [file msb0011-0823-sd5.zip › Dataset_1/data.Bmal1a.cell17.signal]

2.7156233
1.9369615
3.2226588
3.6451884
0.9188664
0.9550832
0.4138429
1.6794197
1.0134325
-0.0549637
-0.7249750
-0.4312163
1.2568901
2.5124066
-0.3145176
0.0577108
1.0476373
-1.2460948
-1.5056487
-0.3145176
-0.4855415
-0.2762888
-0.8859386
0.4078068
2.1140216
0.9973362
0.5828548
0.9671555
2.6391655
1.3434081
2.1763950
3.4178272
2.2427925
3.2950924
2.1442023
1.6512511
3.0476108
1.9248893
0.9570953
1.1321432
0.9269146
0.8444207
0.7096136
1.1160469
1.3393840
1.8262990
2.9369483
1.0355651
1.3232876
1.4621187
0.6673607
1.6572872
3.0838276
4.4882356
3.9711398
3.7578629
4.0174168
4.1200312
4.2850189
3.5626945
2.3715634
1.0114205
-0.5821197
-0.8114929
-1.1877455
-0.0086867
0.3896984
1.1864685
3.2608876
8.1501588
8.9388807
10.8100833
9.9026507
9.6672413
11.1400588
12.8020086
12.2647924
9.9690482
8.4700741
7.7376894
8.6350618
9.7597954
10.7436858
10.5304089
9.4036633
7.6954365
8.9911939
9.9891686
8.2869779
6.1139685
4.7498015
6.0173903
5.9650771
4.9409458
3.9691278
5.6552221
6.9268350
3.8121882
2.2407805
2.0757927
2.8363460
4.1964889
4.0375373
3.4600802
3.6653088
3.3474056
3.2186347
5.0314879
7.2890032
12.6108642
12.6953702
15.2003671
18.4920740
15.3150537
17.8582795
21.7012869
20.6972761
19.9025180
19.2184225
19.7435664
19.0936756
14.1319708
11.3935766
9.1441094
8.7557846
10.0394698
8.6109173
6.1622576
6.2709081
9.3855549
12.4317922
12.2325996
15.3432224
16.5605100
14.8100302
14.0454529
14.6430304
18.3532428
15.0675721
14.2426333
12.9428518
10.8342278
4.0315012
3.6069595
7.2809551
6.4439440
5.3674995
4.8443677
3.7699352
2.9148158
-0.0710601
1.4963235
6.1381131
6.9489675
5.0314879
4.3795851
6.0234265
6.2427394
6.5445463
6.6511847
7.3171719
9.0012542
9.9589879
8.7738930
9.0938083
6.6210040
5.6351016
5.0797770
4.6069463
4.4459826
5.7437521
5.7095473
6.7477629
9.4278079
8.4720861
7.5525812
8.2950261
8.4942186
7.4942319
7.4861837
8.6491462
10.6833244
11.7939737
15.2607285
16.2405948
14.3029947
13.8985735
11.5947811
11.2969984
10.4177344
9.0435071
8.1622311
8.6149414
10.9066615
10.3513369
8.3131345
6.6411245
6.9228109
9.6732774
8.7598087
5.9107519
5.2347045
6.4157754
7.2648587
7.9268217
7.2427262
7.3232080
7.0032927
5.1039216
4.0475975
5.5224271
5.1904395
4.7819942
2.1381661
2.2287082
3.9087664
3.5023331
1.9530579
1.3313358
1.6794197
1.4077935
1.1381794
1.6351547
2.9570687
4.4037296
2.1140216
2.6331294
2.8987194
3.1119963
2.0496361
2.1220698
3.2689358
1.0878782
1.3092033
2.6391655
2.0053711
0.3092165
1.7679497
1.5305283
-0.0750842
0.8605171
1.4138297
0.2911081
0.1261204
0.7880834
1.3031671
1.0073964
0.1241083
0.6854691
0.8243002
0.7136377
1.6049740
3.2286949
3.9047423
3.2709479
3.7256702
3.1301047
2.3132141
1.7438052
2.3635152
2.0657325
1.9993350
2.8846351
3.4600802
5.6914389
7.5445330
6.4318717
9.0877721
9.4982295
9.1481335
8.1159540
7.0837746
5.9308724
5.2729334
5.9731253
9.0012542
6.4962572
5.0858131
5.2749454
3.1280926
3.2226588
7.3755212
8.6491462
7.5566053
8.1461347
8.6994473
6.0576312
5.0596565
6.0375108
7.1843769
7.6934244
5.7497882
2.9449965
3.5727547
5.8866073
7.0777384
6.1924383
7.1562082
4.2628864
4.6733438
7.7859785
5.3393309
4.1180191
3.2769840
3.7397545
3.7055498
4.9268615
6.4660765
5.8363062
6.3151731
5.3775598
4.1039348
4.6310908
6.2628599
5.3332948
4.1683203
2.9047556
3.1542492
2.9067676
3.8001159
3.0234663
6.3433417
3.2468033
2.7337317
3.5968993
2.0335397
1.3132274
2.7156233
2.5727680
1.1502517
1.8584918
1.4741910
1.0174566
1.5929017
1.3554803
1.3836490
1.8544677
3.7135979
3.6572607
3.7276823
6.4298597
9.2849526
9.8463134
6.9026905
6.2306672
6.9912205
6.7920279
6.2769442
7.1843769
6.6572209
4.6471872
5.0556325
4.4198260
3.5707427
5.9912337
7.5646535
4.4661031
4.6471872
6.7457509
6.9469555
9.1783142
13.1943575
12.8422495
13.4659837
12.7054304
10.2205539
10.2889634
12.3030212
10.1360480
9.4781090
7.9087133
9.4197597
9.7899761
7.9308458
8.7557846
11.6531305
10.7577701
7.1079191
5.6813787
6.8483652
7.1059071
6.8201966
7.0073168
6.1441492
4.2387419
4.8886327
7.0314614
5.9711133
3.6914654
3.9007182
4.4178140
4.8041267
6.7336786
8.7477364
7.0093289
6.4459561
4.7699220
5.8081376
7.3272321
8.1622311
6.6733172
3.6210438
1.7377690
2.0093952
1.9248893
2.1361541
3.7719473
3.1099842
2.3856477
4.1542360
4.0475975
4.3534285
3.8624893
4.7337051
6.4600404
5.3996923
5.1220300
6.5264379
5.7477762
5.0677047
7.1924250
5.3614634
5.4399332
5.2729334
4.3473924
5.5264512
7.4660633
6.4399199
6.2910285
5.8202098
5.1119697
4.5184162
5.3976802
5.6572341
5.1622709
3.8403568
4.3715369
4.9952711
5.5324873
6.4600404
6.1984744
5.3795718
3.8544411
3.8363327
4.4540308
2.7800087
2.5888644
5.7316798
7.8684724
9.5666390
8.8986398
8.0696770
6.0918360
4.2950792
4.0797903
4.6310908
4.7256570
5.2226323
5.7578364
6.0495831
6.6793534
9.7980243
10.0877589
9.5022536
8.8986398
10.9046494
13.4639716
16.1500527
14.5243197
13.9931397
14.5263318
13.7174894
11.9227446
9.0555794
7.7397015
7.1723046
7.8986531
4.9912470
2.2769973
2.0536602
3.7317064
4.7357172
2.1904793
2.3856477
3.7799955
2.3212623
1.5043717
1.4379742
3.1140083
3.0455988
2.7417798
2.5808162
3.1783938
4.0355253
2.1904793
1.3836490
1.4842513
1.9832386
0.9168544
1.0898903
3.5164175
3.6934775
1.2166492
2.3514430
2.9429844
0.7277221
0.6331559
1.4963235
1.7357570
2.4802139
1.3856610
1.5265042
2.2930936
-0.2400720
-0.6646136
1.0013603
1.8766002
2.2367564
1.5949138
2.7820208
0.5325536
0.2347708
1.7256967
0.6351679
0.0919156
1.8283111
1.5526608
1.0778180
1.4902874
1.2106130
1.2307335
-0.3064695
-0.5257824
0.8806375
-0.1354456
-1.1314082
-0.7249750
0.8243002
0.3736020
0.5808427
1.1743962
0.6573005
1.4802272
0.7518666
1.8544677
2.9107917
3.0838276
1.9228772
0.4218911
0.4862766
2.7900689
2.3252864
1.9570820
2.0053711
1.7075883
2.1763950
2.9691410
3.8946821
3.7296943
4.4661031
4.9731386
4.4218380
5.1361143
7.3111357
8.6712787
9.0837480
8.2527731
8.5243993
10.7517340
12.8905386
12.7597556
11.8986000
12.4378283
12.4639849
14.7838736
14.3009827
12.5203222
13.9710072
13.2728273
14.5846811
12.4116717
12.4036235
16.1138359
17.7878579
16.4297271
15.7898965
16.3029682
18.7777845
15.4740053
12.6028161
13.1883214
18.9085674
18.0695444
19.0614829
17.2828345
17.0273047
15.9548843
13.8844892
15.5142463
17.5625088
17.2949067
15.4498608
13.2386225
13.8603446
13.7577303
12.1641901
12.4760572
13.8945494
14.2768381
13.0535143
12.4076476
9.0274108
8.8966278
9.8342411
9.8543616
10.5203487
10.4479151
10.0374577
10.6732642
10.7155171
9.7758918
8.2427129
8.7517605
11.1460949
11.5907570
11.1098781
10.8241676
10.2286021
9.1602058
7.9449301
8.9831458
7.6733040
10.1119034
9.9428916
5.0053313
5.2769575
6.0978722
5.1622709
5.8443544
6.8201966
5.3956682
4.8846086
4.9268615
5.5968728
6.0998842
5.6129691
5.7839930
7.0073168
8.3292309
6.8946423
5.8785592
5.9228242
6.9489675
6.6028956
7.2306539
7.1763287
7.0757264
8.0254120
7.8121351
6.5022933
6.2165829
7.7236051
6.6371004
6.0475710
4.2890430
4.9811868
4.7397413
4.9691145
5.7739328
4.4701271
4.4077537
4.1099710
3.5928752
3.3614899
3.5868391
4.2045371
4.0636939
3.8826098
4.0878385
4.5888378
6.9409193
7.5727017
7.3795453
7.7316533
10.3070719
10.7919749
13.0333938
13.6370076
13.0736348
12.7114665
13.5243330
15.5263185
13.2446586
13.2446586
14.0897179
13.4720198
15.6168606
14.3211031
12.7235388
13.8422362
11.4760704
12.2084551
12.6732377
12.0776721
12.7114665
12.5746474
10.0414818
11.1742636
12.9126711
8.7577966
7.7155569
8.8684591
9.1340492
9.6451088
8.0032795
7.0093289
7.3433285
10.1340359
9.8563736
9.3714706
9.1923985
9.1763021
9.1682540
8.5887848
8.3634357
7.5666655
8.3091104
10.4559632
8.6410980
7.8865808
6.6934377
5.1803793
6.1059203
7.3735092
7.0998709
5.3453670
3.7799955
4.5787776
3.4339236
2.4761898
2.8946953
4.1139950
4.5123801
3.7135979
3.8805977
3.7256702
4.0053446
3.6612848
4.4761633
5.1079456
3.0254783
2.1059734
4.0697300
2.9309121
4.0214409
6.2870045
3.1602854
2.8946953
4.7860183
3.0355385
2.2568768
1.2890828
1.6230824
2.7337317
2.1200577
2.1462143
1.8343472
1.7639256
1.5063838
1.6230824
1.7538654
1.4540706
3.3574658
2.6612980
1.6572872
2.2307202
2.4238766
2.1381661
1.6250945
1.5687572
1.5124199
1.1341553
2.4158284
3.9067543
3.1260806
2.6572739
3.0777915
3.4741645
4.1099710
3.8041400
-0.3346381
-0.1616022
1.0395891
0.5506620
1.2951190
1.8021545
0.4218911
-0.7149147
-0.1113010
0.8444207
-0.2682406
-1.0106855
-0.1374576
0.7679630
0.9852639
1.7377690
1.1542758
-0.6485172
-1.3708417
-1.1052516
-0.0086867
0.9651435
1.3152394
