# Supplementary material for: Structure of silent transcription intervals and noise characteristics of mammalian genes
Source: Mol Syst Biol. 2015 Jul 27;11(7):823. doi: 10.15252/msb.20156257 (PMC4547851; doi:10.15252/msb.20156257)
Supplement: Supplementary file 5 [file msb0011-0823-sd5.zip › Dataset_1/data.Bmal1a.cell18.signal]

2.5506355
2.5566716
2.5707560
1.3595044
1.3776128
2.4862500
1.7599015
2.7095871
1.9369615
0.4339634
1.0898903
2.6029487
-0.2863490
-0.7913725
0.1945299
0.9731916
1.1623239
0.9792278
0.4882886
-0.1797106
0.1784336
0.9208784
1.0536735
0.8967339
2.6472137
3.3071647
3.9671157
4.5063440
3.2146106
2.6069728
2.6391655
3.2910683
1.4359622
0.3393972
0.8484448
1.4782151
0.8766134
0.8786255
1.4178537
3.2166226
5.3272586
4.2809948
4.2105732
6.9771361
5.0053313
4.1602721
4.6874281
2.0999373
1.2629262
2.5727680
5.0314879
4.0033325
1.6814317
0.7961316
2.1200577
3.6934775
0.6834570
0.4017706
1.6331426
1.6532631
4.2085612
4.0677180
3.4037429
6.0958601
6.1602456
6.2387154
6.1039083
9.2608081
8.0515686
3.8282845
3.5204415
4.4902476
5.0898372
2.7961051
2.9067676
4.7236449
4.4982958
4.2427660
1.0395891
1.6311306
3.1582733
3.1944901
2.4379609
0.0275301
-0.4010356
0.6733968
0.3313490
0.3414093
1.3655406
2.3715634
3.1059601
3.3474056
3.5868391
2.0395759
1.2609142
0.1925179
-0.8336254
-0.0348433
1.6029620
2.0395759
2.1120095
-0.3406742
-0.1092890
1.4037694
0.8403966
0.5969391
0.3414093
0.0456385
1.7880702
0.9731916
0.5546861
2.7236714
5.7960653
5.9449567
7.0012807
4.5184162
2.4057682
1.6914920
1.8665399
2.3856477
4.4801874
4.8282713
6.2527997
5.0878252
5.1501986
5.5827884
3.6270800
3.2548515
4.4198260
4.9429579
3.3272852
2.7981171
6.1320769
9.7296147
10.0233734
8.4580018
8.1622311
5.1320902
4.3071514
5.4721259
5.3131743
5.4479814
5.5707162
4.9147893
5.1361143
6.5948475
6.0475710
5.0858131
5.6974750
7.4660633
7.2286419
6.6189920
6.6612450
7.6652558
6.8282448
6.7517870
5.8986796
5.5888246
5.9449567
5.1582468
3.6532366
3.6532366
4.1200312
5.7175955
4.5727415
5.6290655
5.6572341
5.5727282
6.5224138
5.5425475
4.3131876
3.5305018
0.7739991
0.9289266
3.6150077
3.2608876
1.2589021
1.9007447
1.9792145
0.6754089
0.2669636
0.6854691
1.8403834
1.7397811
1.9148290
1.2246974
0.9812398
1.4601067
1.8122147
-0.0750842
-0.7189388
0.7337582
1.7860581
1.6794197
1.5466247
1.9832386
2.9852374
2.6794064
2.4057682
0.3736020
-0.0066746
1.6230824
0.5909029
1.7981304
3.3313092
3.4158152
0.3353731
0.8464328
1.0073964
0.5043850
1.1361673
0.4319513
1.2307335
1.9993350
0.8846616
0.9249025
1.4560826
1.0416012
2.6914787
3.1421769
1.5808294
1.2528660
1.0134325
0.9691675
0.9329507
3.1643095
2.5405753
1.7659377
1.2267094
0.9450230
2.0637204
0.5063970
-0.1897708
0.4742043
0.9409989
0.4178670
0.7739991
2.5788041
0.7538786
0.4319513
1.5768054
0.1241083
0.1985540
1.5023597
1.2910949
1.2548780
-0.4211561
-0.4010356
2.1743829
-2.0589613
-2.1092625
-0.6927822
-1.0851312
-0.8678302
2.3293105
3.8021280
3.0516349
3.1884540
6.2527997
6.3916308
5.1642829
3.2649117
2.5264910
2.5365512
1.9429977
1.5667451
2.5345391
3.7457907
3.7095739
3.5043452
4.0033325
1.4681549
1.0416012
-0.0509397
-0.0428915
0.4862766
-1.1354323
0.4641441
1.0355651
1.6331426
2.7800087
3.4942850
5.5908366
1.4198658
1.0174566
2.1381661
1.4319381
0.9027700
1.9530579
3.7075618
4.6230426
4.8846086
6.1200047
6.0878119
4.2145973
2.9409724
3.5003211
5.0516084
5.0817891
6.4781488
6.2185949
3.1622974
2.4419850
2.4862500
4.6089583
7.4962439
4.0214409
4.8021147
6.5928354
4.5506090
4.3836092
7.6833642
7.9449301
7.7356774
7.0495698
6.7377027
5.7336919
5.1562347
6.2427394
4.7296810
3.7699352
5.2729334
7.7014726
5.1542227
4.7477895
5.6511980
7.0495698
10.0877589
11.1179263
13.0655866
14.7355845
15.9870770
14.6953436
13.0414420
12.8643820
9.3372658
6.5747270
5.5163909
6.6491727
6.8906182
6.8725098
7.8362797
6.8906182
5.1320902
4.9248495
3.5747668
1.9409856
2.7961051
3.7337184
4.3775730
4.6210306
4.2045371
3.0596831
2.8464062
4.4721392
3.7115859
3.7417666
7.6793401
9.5103017
11.2446852
11.7275762
11.1018299
13.6329835
14.8321627
15.2647526
12.8382254
12.3070453
16.0414022
13.2406346
10.8664206
10.7859387
8.4177609
7.9187736
7.0093289
6.2809683
6.4922331
3.4500199
2.6713582
4.8846086
4.8242472
4.4640910
2.5365512
3.2246708
5.8503905
5.1823913
4.2508142
4.4318983
6.6511847
7.2749189
7.0737143
7.4861837
4.9751506
4.2427660
3.6230559
2.5747800
3.1462010
2.8544544
3.3011286
2.0275036
1.5204681
1.6250945
1.0234928
1.1502517
1.9711663
3.3152129
2.8001292
3.0556590
3.2347311
2.8242737
3.4862368
2.9570687
3.8584652
2.0436000
1.5124199
3.5365379
6.9409193
5.7538123
4.9510061
4.5425608
3.8142002
3.9248627
3.2468033
3.2085745
2.7035510
3.4158152
4.4962837
5.8564267
8.7095075
8.2869779
8.8201700
8.1280263
11.4418657
11.7597689
10.4378548
10.2265900
10.3634091
8.1743034
6.1300649
4.8986929
8.9569892
9.2467237
9.3412899
10.1038552
8.1984479
8.0012674
8.8704712
6.8041002
6.4841849
5.5103548
4.9308856
5.5586439
5.5103548
6.2729201
5.6672944
2.5868523
2.0737807
3.6552486
1.6391788
1.6633233
4.5566451
5.2890298
2.4359489
1.4762031
3.0134060
2.5647198
1.9812266
4.8302833
5.0093554
5.9711133
4.8805845
6.0656794
7.9087133
6.3835826
4.5707294
5.2367166
6.1320769
6.0576312
6.5284499
7.6753160
8.4740982
10.4640114
10.7195412
12.1843105
10.8322158
10.6571678
10.3070719
9.9569759
8.8946157
5.8000894
5.4620657
5.5264512
4.5425608
3.9228507
3.6532366
1.9329375
2.5989246
2.5707560
1.5969258
1.7780099
2.9470085
1.2307335
0.4882886
-0.9664205
-0.8859386
1.1884805
1.6592992
0.8665532
0.3494575
1.2065889
2.3836357
2.6914787
3.3675261
3.7457907
3.9952843
3.2991165
2.4842380
2.4057682
3.4681284
1.6693595
2.5244789
4.3353201
3.2930804
2.5345391
2.5667319
1.7136245
0.8162521
1.2488419
2.1763950
3.2166226
2.2749852
0.9289266
1.1160469
0.6311439
0.4641441
2.8886592
1.6049740
0.2609274
-0.7229629
0.1019758
2.7397678
1.2387817
1.1220830
1.5285163
0.2408070
0.4802404
1.2669503
-1.3809019
-0.8939868
0.9249025
1.3172515
1.1985408
-0.6686377
-0.7712520
0.1462408
1.0073964
1.1542758
1.4540706
1.4057815
1.1582998
0.8725893
0.7156498
1.1381794
1.9027568
2.0295157
0.8243002
-0.2199515
-0.2380599
1.2890828
1.2186612
0.5063970
0.6975414
1.7196606
2.0174434
0.3736020
-0.0106987
2.0818288
1.1582998
0.8243002
0.2729997
0.5124332
0.6814450
0.3353731
1.5908897
1.1220830
-0.2682406
0.7236980
1.2367696
0.4862766
-0.3909754
-0.1193492
0.6935173
2.7920810
2.3615032
0.7579027
1.3876731
3.1381529
3.3011286
4.9127772
5.1984877
2.7095871
2.8142135
3.0295024
2.1663348
1.4339501
0.5667584
2.0979252
1.4218778
1.0717819
2.7558642
1.8544677
0.7921075
0.4621320
0.3756140
-1.1636010
-1.6686244
-0.4352404
0.4299393
0.0194819
1.1945167
2.1602986
0.4762163
1.0838541
2.7940930
2.5445994
1.9812266
2.5788041
3.2508274
2.3916839
1.7337449
-0.8819145
-0.9382518
2.6612980
1.7759979
2.3232743
1.5506488
1.2206733
1.2287214
2.4419850
0.8544809
-0.1495299
1.5707692
4.1321035
2.4560693
1.3252996
2.2206600
1.2709744
1.7236847
3.3916706
3.5284897
3.7940798
4.8685122
5.8966676
7.3010755
8.2487491
7.4358826
5.0777650
2.9107917
3.3997188
7.5143524
6.6652691
6.3151731
6.3554140
5.9288603
5.5284632
5.7960653
4.6129824
4.0838144
5.1743432
5.2789695
5.1924516
6.0153783
5.6089450
5.7779569
3.9570555
4.1964889
4.4520187
4.1099710
4.5445728
3.7095739
4.3473924
5.9047158
5.6491860
5.1743432
4.9711265
5.0475843
4.6914522
4.3896453
8.8362664
8.2407009
5.9067278
6.6672811
7.2085214
6.5727149
6.4741247
6.6612450
5.3514032
3.4178272
2.6029487
3.2005263
3.9711398
4.4922596
2.3775996
3.2528395
5.3695116
2.8061653
2.7699485
3.9691278
3.1381529
4.5184162
5.8524026
5.3775598
4.1260673
5.2870177
5.9288603
5.4640777
2.7578762
2.0013470
1.8021545
3.5647066
2.8041533
2.9812133
4.9530181
2.0234795
2.0275036
6.4016911
5.9389205
5.5747403
4.9107652
5.6793666
4.0616819
2.8584785
5.1582468
5.5807764
2.1361541
1.3776128
0.5546861
0.1281324
0.9772157
2.3091900
3.8202364
1.8081906
2.3293105
3.6290920
3.3333213
4.9771627
2.5023464
2.8625026
4.3494044
5.3232345
5.3815839
5.6351016
5.1099577
4.9147893
3.7659111
3.5184295
3.8021280
4.5103681
2.9188399
2.5204548
3.1462010
6.3654742
6.9067145
6.9147627
7.7417135
7.1884009
6.7678834
9.1461215
9.6310245
9.6632172
6.7216063
6.6471606
7.2226057
5.4298730
3.1723576
2.5244789
4.4500067
5.2528129
3.0455988
1.1884805
0.7941196
1.5224801
0.9027700
-0.0549637
0.7176618
1.0697698
1.3454201
2.9268881
1.0838541
0.7719871
2.0456120
2.7699485
2.7236714
1.3212755
0.8464328
1.1844564
1.2005528
1.4560826
1.8343472
1.3554803
1.9550700
3.0697433
5.2528129
5.7799689
3.9972964
3.9168146
5.0576445
7.1220034
2.8765869
2.5868523
4.4359224
4.0013205
3.8423689
3.8584652
