# Supplementary material for: Structure of silent transcription intervals and noise characteristics of mammalian genes
Source: Mol Syst Biol. 2015 Jul 27;11(7):823. doi: 10.15252/msb.20156257 (PMC4547851; doi:10.15252/msb.20156257)
Supplement: Supplementary file 5 [file msb0011-0823-sd5.zip › Dataset_1/data.Bmal1a.cell19.signal]

1.2407937
-0.1797106
0.1220963
2.8524424
2.2186480
0.3756140
0.0939276
0.5164572
1.6391788
1.7176486
3.4842247
3.2286949
3.5385500
3.1421769
3.7135979
5.8604508
4.1019228
5.0455722
4.6451751
3.8302966
5.2226323
4.8624761
4.9228374
6.0033060
4.3896453
3.6733570
4.4459826
4.7658979
3.2950924
2.6934907
2.8846351
3.8302966
6.0777517
4.0254650
1.7136245
1.1160469
0.5587102
0.5426138
0.6170595
1.3373719
2.4721657
3.0596831
1.7639256
3.1884540
1.8766002
1.5083958
0.1120361
0.2468431
1.4862633
0.3393972
1.2327455
0.4440236
0.2428190
2.0858529
2.3896718
2.1824311
3.4278874
2.3353466
2.5546596
3.5727547
5.0697168
5.0636806
3.6069595
4.3292839
4.0013205
3.8785857
5.0898372
7.5646535
6.6813654
5.5204150
3.9248627
3.4741645
5.1823913
3.7035377
3.9047423
4.6572474
3.2347311
1.6130222
2.2890696
1.8162388
1.7619136
2.3051659
3.0274903
4.6934642
5.9469687
7.9952313
8.5847607
8.4459295
6.9147627
6.3855947
7.9006651
6.0878119
6.3896188
6.6129559
2.2810214
1.5486367
3.9932723
6.0153783
4.6934642
7.0053048
9.7698556
6.4600404
5.8383183
6.1099444
5.9932458
3.9932723
4.6532233
7.5485571
6.9409193
8.2306406
9.6692534
6.4721127
6.3534020
5.8161857
5.3936561
8.7859653
7.4117380
5.8785592
6.2185949
6.4942452
6.9892084
7.5123403
8.7376762
9.4016513
8.0415083
5.1220300
5.4017043
8.0716890
12.3452742
10.8945892
8.8382785
8.9771096
7.1220034
9.3473260
12.0092626
10.6511317
9.3936031
9.0998444
7.6974485
7.7819544
9.8805182
11.3654079
7.6652558
8.2527731
13.5625619
9.9650241
6.6149679
5.4520055
5.8624628
5.9489808
3.9288868
4.2488021
5.3735357
5.4982825
3.7417666
3.2025383
3.4580681
4.4761633
4.1803926
3.1884540
3.5123934
5.9469687
3.4983090
2.0496361
-0.1273974
-0.2219635
6.0998842
9.0314349
8.8644351
7.5364849
8.0032795
6.4097392
6.5505824
10.2286021
7.3694851
7.5163644
6.1521974
6.5425343
11.1501190
11.4740584
12.0615757
12.3332019
15.5343667
14.8804518
18.2948935
18.0091830
14.7396086
15.5544872
17.8079784
18.3975078
19.7516146
17.4458102
16.7778110
17.9367493
10.8503242
8.5807366
7.4720994
8.1662552
6.1823781
6.6511847
8.5163511
7.5445330
7.5425210
5.5123668
5.1159938
6.6853895
4.6250547
2.7659244
3.4057549
2.7337317
1.2025648
1.6452149
2.4238766
1.7236847
0.3816502
0.5868788
3.1301047
2.8504303
2.7860449
2.4842380
3.1783938
6.3292574
5.9670892
5.6813787
6.7859918
8.9650373
8.6451221
12.8120688
18.3130019
21.8159735
26.7595699
26.3853294
22.5362859
19.2546393
15.1259214
14.8301507
15.8200772
13.5665860
12.3452742
10.9670229
8.5787246
5.1703191
5.6330896
6.8041002
6.5304620
4.9550302
2.5325271
1.0959264
1.3172515
3.0455988
3.4842247
2.4238766
0.9369748
0.8444207
-0.0770962
-0.2179394
0.5446259
-0.1575781
-0.4171320
2.5969126
2.5848403
3.0174301
4.0355253
4.5043319
3.9731518
4.5727415
6.0395228
7.9811470
2.5747800
1.9108050
3.3675261
1.9852506
2.6371535
2.0596963
0.8363725
0.4701802
0.9088062
0.6331559
1.4198658
-0.2461081
0.1723974
1.6432029
0.0416145
-0.3446983
0.6532764
2.5928885
6.8886061
7.8644483
7.4358826
7.9690747
8.2185684
6.8222086
6.4962572
7.5183765
8.8604110
7.1843769
6.3232213
7.4560030
4.8825965
4.2266696
4.3212358
6.2185949
6.4097392
7.2950394
5.2709214
4.4137899
3.6632968
1.3675526
2.7337317
3.1522372
1.6894799
1.3011551
1.5969258
1.8544677
3.9248627
4.1723444
5.6612582
3.3614899
2.9429844
3.2508274
4.7638858
8.9268085
12.2386358
11.4901548
12.0595637
8.2125322
7.9952313
11.6591666
12.5022138
14.0273444
11.5203354
6.8242207
7.8785326
8.3674598
6.3715104
4.9852109
4.7598617
6.2990767
6.4097392
7.2065094
5.5727282
4.5184162
5.2930539
4.1481998
3.0717553
2.4922862
2.5928885
2.5828282
2.1703589
1.8061786
3.2749720
2.3051659
1.4419983
2.5647198
2.2005395
1.0576976
1.0456253
1.5466247
1.0275169
2.8142135
4.3554405
4.5143921
3.4781886
3.7739593
2.5767921
2.0999373
2.6995269
4.0838144
4.5546331
2.3051659
2.1281059
3.2065624
1.6250945
1.8524556
2.2307202
0.5426138
0.1563011
0.0295422
-0.1475178
0.4339634
1.2206733
1.7900822
1.6975281
2.3272984
2.3413827
-0.1595901
-0.4171320
1.2770105
2.2266961
1.5144319
2.3051659
1.6552751
1.1321432
2.3373587
1.4017574
1.7739858
2.4761898
2.7337317
4.7176088
4.3494044
6.6411245
6.4902211
6.2990767
4.4037296
4.7618738
5.5485837
5.3232345
4.1421637
4.8322954
5.4157886
4.6290788
3.7256702
4.4801874
3.1944901
3.4822127
3.9771759
4.0636939
4.3252598
4.2467901
2.0295157
1.8001424
1.9932988
3.2105865
3.0315144
2.2870575
4.0435734
5.5485837
2.1059734
1.2649383
2.1683468
4.0254650
3.9510193
3.4258754
2.4681416
1.5949138
2.6934907
5.1240420
2.3876598
1.8484315
4.3936694
4.0757662
5.4741380
7.6169667
6.9912205
6.0415349
7.0958468
8.8282182
6.0717156
6.3292574
10.6813124
11.0676252
9.3211694
9.8100966
14.0675854
14.2144647
14.3351874
13.5424414
11.7376364
11.5505161
9.7155304
7.8121351
7.1018830
7.3393044
6.4902211
6.2246310
6.2407274
4.3031273
4.6552354
6.6914256
7.4519789
2.5848403
2.6653221
5.6974750
5.4620657
6.2568238
8.8483387
11.0414686
12.2426599
12.1722383
16.2446189
16.4800282
14.5062113
13.8844892
14.6048016
11.0253722
10.4760837
10.6149149
9.1602058
7.5908101
6.1602456
5.9650771
5.5344993
6.4057152
7.3694851
5.7115594
3.8645014
6.5224138
2.6934907
2.5425873
2.6190451
1.1784203
1.7699617
3.8001159
2.2649250
1.8685520
1.6512511
2.7860449
2.3655273
2.7820208
4.2669105
5.5385234
6.8081243
7.0898107
6.0797637
5.1904395
3.8524291
5.2648852
3.2327190
2.1281059
3.8323086
3.4882488
3.8946821
3.6210438
3.1562613
3.5244656
4.6049342
3.2085745
1.3092033
2.0898770
4.5707294
4.8524158
1.7538654
1.6110101
1.6653354
2.0556722
1.7518533
1.3393840
0.6069993
0.1623372
1.2287214
2.1663348
0.9228905
-0.0710601
0.8504568
0.1462408
-0.5459029
-0.5780956
-0.6766859
0.9611194
2.1924914
2.8604905
1.5244922
-0.7712520
-0.4855415
1.8544677
0.8504568
0.0758192
0.5546861
0.6150475
-0.4754813
0.8806375
2.6773944
0.9933121
1.1643360
3.4399597
3.9610796
6.1723178
7.9549904
5.8624628
6.4298597
6.8201966
6.3493779
6.5827752
6.5083295
7.9952313
5.6089450
6.1159806
9.3915910
9.2366635
7.6491594
6.3071249
6.9127507
5.7678967
5.5827884
5.8403303
6.0113542
5.6351016
4.5727415
3.2347311
3.3292972
3.5566584
4.1300914
3.8282845
3.5606825
5.5043187
5.5505957
5.0375240
4.7719340
6.2206069
5.9047158
4.7980906
3.6773811
2.6693462
2.8685387
3.0435867
4.1602721
3.9329109
4.6149944
6.7859918
7.3211960
7.6350751
10.3573730
10.3191441
11.9992023
12.6873220
12.1722383
10.2346382
9.2628201
5.5888246
5.9972699
7.4821596
6.6853895
5.5827884
5.2628732
4.2347178
2.1321300
2.5124066
1.8202629
1.1100107
0.8142400
1.5426006
3.1804058
2.5888644
2.6995269
3.2146106
1.2568901
2.6411776
4.1441757
3.5365379
2.6291053
2.3353466
3.7779834
3.4278874
1.7116124
2.0838409
5.5928487
3.6270800
3.5445861
5.2065359
6.2487756
6.0536071
4.3574526
3.5244656
3.1804058
4.7377292
3.0979119
2.6854426
3.0516349
3.0194422
2.8745749
2.7800087
3.1783938
3.4721525
4.3312960
3.7216461
3.8966941
4.3614767
2.9731651
1.9872627
3.6552486
4.6290788
5.0978854
6.2427394
6.0375108
5.5365114
3.6109836
3.2206467
4.2950792
3.3192370
5.2025118
5.4399332
3.5586704
3.7135979
5.8503905
5.1964757
5.0516084
6.4117513
5.5687041
5.2347045
3.7679232
4.2910551
5.8202098
4.4218380
4.8383315
6.8242207
5.8765471
2.3353466
3.0214542
3.2769840
4.3091635
7.9771229
4.8061388
4.9751506
7.9730988
5.8886194
4.8041267
4.3856212
4.5063440
3.5184295
2.6492257
2.5385632
2.7136112
1.7196606
2.7437919
3.3594779
2.0013470
2.4600934
3.2468033
1.8987327
2.1240818
3.3433815
3.7719473
6.6773413
5.6270534
5.7296678
5.9087399
4.6532233
4.7819942
4.7075485
4.7799822
6.6592329
9.6752895
8.6551823
6.8906182
7.7618340
9.4298199
5.4801741
5.3131743
7.1944371
6.8181845
7.2467503
8.5485439
5.0757529
4.0636939
6.1562215
4.0999107
3.6250679
5.7739328
5.3151864
6.0697035
5.2065359
4.5928619
5.3755477
7.1662684
7.8986531
7.6008703
8.2044841
5.9288603
5.9147760
8.5847607
7.0334734
6.9630518
9.9992289
8.5928089
8.0998577
8.8805314
8.3111225
10.0253855
10.1883612
9.5766993
9.3775067
7.2125455
7.4741114
5.5526078
6.4942452
5.0536204
3.4439838
2.2266961
2.0275036
4.6995004
4.9288736
3.3795983
2.7538521
3.5787909
2.1059734
0.8102159
1.6914920
3.0415747
2.5526475
2.1260938
2.5204548
3.0938879
4.2226455
3.7920677
2.4701537
1.9470218
2.3192502
3.0798035
3.2669238
3.8966941
3.1079722
2.5204548
1.1120228
1.2267094
2.3212623
1.7941063
-0.3949995
-0.2642165
1.2890828
1.0798301
1.0677578
0.1784336
-0.2139154
