# Supplementary material for: Structure of silent transcription intervals and noise characteristics of mammalian genes
Source: Mol Syst Biol. 2015 Jul 27;11(7):823. doi: 10.15252/msb.20156257 (PMC4547851; doi:10.15252/msb.20156257)
Supplement: Supplementary file 5 [file msb0011-0823-sd5.zip › Dataset_1/data.Bmal1a.cell2.signal]

3.1589095
2.2358472
2.5824908
5.7577459
4.7475275
4.9436287
4.1572430
2.9073453
0.5184759
0.7839058
3.5808243
1.2909959
-0.0698278
0.1421200
2.2081157
3.3391642
3.0103480
3.3233176
2.6775702
1.6534860
1.7327188
2.6240880
4.0661253
3.7075968
3.8898323
3.4798025
3.3649149
2.7449181
2.0001296
2.2299048
2.7013400
3.2222958
3.9651035
2.1744418
1.3028808
1.2850534
2.4101594
3.6204407
2.1883075
2.1288829
2.2952718
-1.2187036
-1.4603637
-0.2916796
0.7383470
0.5382841
0.7106155
0.2352186
0.0747721
-0.4659918
-1.0958927
-0.9631778
1.5762340
2.9489426
3.8105995
6.6174220
5.7022830
4.4979442
6.3361455
6.0726964
3.0301562
2.7508605
5.7874583
3.6640188
1.9902255
1.8139325
3.0420411
0.7066538
1.4573848
0.9186016
1.2493986
3.9472761
3.5927092
3.5689394
6.4906495
7.7979910
9.7510799
13.9623042
14.0138055
13.4056936
13.7939344
15.0775061
10.2839206
9.6044992
11.6784182
13.3601348
14.6298406
12.2191822
11.5179718
12.8035242
12.3618013
12.3003958
13.0986665
13.9860740
14.7645364
17.3296989
13.7642221
15.2577607
16.9850361
15.6955220
14.9883691
15.8064480
15.3112429
11.0604022
10.8742051
12.1399494
12.1676809
15.4736702
19.3758864
18.7717362
17.7971725
18.8569114
19.4590809
21.2893589
19.2788262
18.8450265
15.4360346
14.2594272
15.1250458
14.4832599
15.3468976
17.9120601
19.4947356
19.2728837
20.7287868
22.7908208
21.5944053
22.3748485
17.5673973
18.0784490
15.8421028
13.5403894
9.1429681
8.3625248
12.1062754
9.2162584
11.0247475
11.1416159
9.1409872
6.0350608
6.1024087
5.1951929
4.6029276
3.8621008
3.2183342
4.3830566
3.5946900
3.2619122
5.5636255
3.6996735
3.9175638
3.7967337
2.5805100
3.6045941
4.4721935
5.4487380
3.0994849
3.0697726
4.4068264
4.3256128
2.3804471
2.3289458
3.2262574
3.5907284
3.5471503
3.8660624
1.9466474
0.8453113
1.0770673
2.2536746
1.3583438
0.8968126
2.0377652
3.5847859
3.7749447
3.5669585
3.4243395
4.4484236
4.3909798
2.4616607
1.9149543
2.3883704
2.5191045
4.7950672
7.2374188
5.7458610
3.5055531
2.7924578
2.8697098
1.5187902
0.4531088
0.2570076
-0.5095699
-0.1589647
0.6016704
-0.7234985
-1.0939119
1.1919549
1.2909959
1.5267135
2.6419154
3.6778845
2.8063235
2.5587210
4.7812015
2.9865782
-0.3709125
0.0668489
0.9661413
0.3976459
0.8710619
0.2411610
-0.1728304
0.5878046
0.8195606
0.8453113
1.5881189
-0.6620931
-1.8644511
-1.2147420
0.8195606
0.7066538
-0.1292524
-0.4838192
-1.1176818
-0.8304628
-0.3847782
0.6908073
1.4950204
3.4956490
3.9076597
3.0281754
3.5075339
2.2655595
1.5841573
1.6713134
0.3976459
0.6294019
2.0516309
2.6676661
0.6927881
0.4887636
0.6729799
-0.1926386
-0.1530222
-0.5115507
-0.2362167
0.2787966
-0.4481645
-0.8581943
-0.6799205
-2.0288592
-1.9317990
-0.2560249
-1.0404298
-0.8522518
0.8532346
1.0909330
0.2570076
-0.1292524
-1.3395337
-1.6604266
-1.1889913
-0.8720600
1.3088233
1.0889522
-0.2362167
1.4970012
1.3702287
-0.0520004
-1.1374900
0.1718323
0.0034626
0.1777748
0.7561744
1.1721467
0.6809032
1.0156618
1.9862638
1.5861381
1.3306123
2.1744418
2.7746304
5.4388339
3.7729639
1.6079271
3.1509863
3.4778216
0.5977087
0.2391802
0.6135553
0.6313827
2.1625569
1.4970012
0.4649938
-0.1094442
1.2454370
2.3665814
1.7346997
1.9783406
1.2870342
0.5283800
-0.2778139
-0.4937233
0.5224375
1.8812804
0.4233965
-0.7433067
-0.3075262
1.8654338
2.4695840
4.8881658
4.8386453
8.0455935
7.6474486
6.0568498
6.2668168
8.3031002
8.8537683
7.5068104
4.2107252
3.9393528
4.6960262
4.2047827
4.7118728
7.0670682
3.5471503
3.0856192
2.7013400
2.0139953
2.1011514
6.0469457
5.6804939
4.6049085
4.5890619
4.8921274
5.0585163
4.6762180
3.1014657
3.4084929
6.6847699
6.8868136
5.4111024
4.8960891
4.4761551
3.8502159
4.4325771
4.3117470
4.4345579
5.6369159
9.2321050
9.1548530
8.7626505
9.7035402
9.4539569
4.5494455
3.9849117
5.2031162
4.8624151
5.5953187
5.9102691
5.7161487
6.6669425
6.8372931
5.6349351
5.7577459
3.8640816
4.2424183
5.8567870
6.4153783
5.8607486
5.2863107
4.4325771
5.2803682
3.6580763
2.8300933
2.9865782
4.7732782
3.5610161
2.3824279
4.0542404
4.7712974
5.0505931
6.2588935
6.6827891
7.0274518
7.7762020
8.1069990
7.1165888
7.4216351
8.3031002
8.9666750
7.4969063
5.4447763
4.8128946
5.1535957
5.1278450
5.5457982
6.1776799
6.8293698
4.3830566
4.3711716
9.6560005
7.6434870
8.0911524
8.4140261
6.8412547
7.0512217
7.6276404
5.3199846
4.3830566
5.7874583
5.7339761
4.0423555
3.0301562
3.0519452
5.0228616
5.7557651
6.3222798
6.6649617
5.2506559
5.1318067
6.4767838
6.3183181
6.7461753
7.3305174
6.8353123
7.1641284
6.3777427
3.4481093
3.0856192
4.9198589
2.0635158
1.3662671
2.0635158
2.9192303
2.4180827
-0.6185150
0.4392431
5.7834966
5.9300773
5.8349979
5.0644588
4.7831823
5.0367273
3.9393528
3.4916874
3.9195446
4.9594753
2.1387870
1.1662042
2.6022990
4.3870182
6.3282222
10.5097342
9.5747869
7.0749915
7.3542872
9.7649457
10.0462222
9.9729318
9.4361295
7.0096245
6.9462382
6.7441945
6.5936522
8.5110863
9.4816884
6.6273261
7.0413176
10.4641753
7.3800379
5.9479047
8.2179249
5.6844556
4.6801796
3.4461285
2.7191674
3.5530928
4.8564726
5.6111652
5.0664396
4.1077225
5.2466943
6.1955073
6.8432355
7.0749915
5.2863107
5.1298259
4.1116842
3.1371205
4.1928978
4.1255499
3.0796767
2.4992963
3.3451067
2.6458770
2.8796139
3.0559069
3.2995478
2.8182084
3.0618493
2.6141839
1.7921434
0.9285057
1.5445409
2.0179570
0.4927252
0.9621797
2.7369948
2.2596171
2.2992335
2.3111184
1.5920806
3.4778216
4.3533443
