# Supplementary material for: Structure of silent transcription intervals and noise characteristics of mammalian genes
Source: Mol Syst Biol. 2015 Jul 27;11(7):823. doi: 10.15252/msb.20156257 (PMC4547851; doi:10.15252/msb.20156257)
Supplement: Supplementary file 5 [file msb0011-0823-sd5.zip › Dataset_1/data.Bmal1a.cell20.signal]

3.6411643
3.6210438
3.5968993
2.1542625
2.0456120
3.1965022
4.8745483
1.4500465
1.3655406
3.9651037
4.1723444
5.5324873
4.6129824
3.4761765
3.3353333
2.7699485
1.2568901
1.2086010
0.9470350
-1.2762755
-1.3487092
1.3615165
1.2246974
1.5325404
2.4882621
3.1482131
2.1945034
3.6733570
2.8081774
1.2267094
2.3514430
2.6894667
3.3936827
3.6552486
3.2266829
2.9128037
1.7136245
2.6874546
1.6975281
1.7156365
1.2126251
1.0617216
3.2266829
1.5667451
0.8061918
0.0959397
0.8846616
1.3776128
2.7035510
3.5989113
3.9912603
2.4279007
1.7438052
4.7518135
1.5747933
1.2991430
3.1562613
2.7035510
2.0818288
0.7257100
0.4721922
1.4520585
1.1623239
1.9168411
1.8423954
1.5627210
2.1945034
3.4117911
1.8403834
0.7337582
0.9671555
-0.0972167
-0.6867461
0.2086142
2.1562745
0.8906978
0.8987459
-0.3205538
0.4118309
0.3997586
-0.0549637
0.4299393
1.0717819
1.1965287
1.6673474
0.7418064
0.2951322
-0.4473127
1.1160469
1.7780099
1.6190583
2.7095871
0.6412041
-0.5660234
0.0375904
-0.1012408
0.1341686
0.3715900
0.9168544
0.2206865
-1.0247698
-0.7028425
1.3735887
2.6089848
1.8222749
0.6532764
-0.0911806
2.1723709
1.0214807
0.9148423
1.4359622
0.6190716
-0.3446983
0.1824577
1.2709744
1.5305283
0.9832519
3.0274903
2.5385632
1.4399862
1.5426006
1.6230824
2.0033591
2.6773944
2.5707560
2.0275036
2.0778047
1.4540706
2.3494309
3.2729599
2.5647198
2.9047556
2.8785990
2.1442023
1.8705640
2.2850455
2.0335397
2.1321300
1.9289134
3.1401649
3.5244656
2.3474189
3.1502251
4.4057417
3.9469952
4.5325006
1.6130222
1.7035642
1.8926965
1.9772025
3.0254783
3.4198393
-0.0891685
-0.4453006
1.3514562
2.8122014
3.3936827
1.2327455
1.0114205
1.5043717
-0.0207590
0.2428190
-1.5096728
-1.0951914
2.1743829
2.0456120
0.9450230
0.9470350
1.2146371
0.5888909
-0.5137102
-0.7008304
0.7236980
2.7759846
0.7538786
0.9249025
3.6753691
1.5566849
1.5727813
2.8645146
4.7960786
4.0636939
4.1059469
4.9510061
4.7578497
3.2005263
4.1663082
3.5848270
2.6270932
3.0858397
5.1099577
4.5485969
5.8906314
3.3031406
3.2971045
4.4137899
3.0979119
3.8665134
3.5767788
3.0878517
1.9651302
1.1442155
1.5768054
2.8604905
1.0717819
-0.2702526
-0.6626016
0.2086142
2.7437919
2.4419850
1.7538654
2.9047556
3.7035377
3.0174301
1.7015522
1.6331426
2.4379609
2.9631049
1.6854558
1.2870708
1.7337449
2.7779967
2.6572739
2.5707560
1.3796249
1.3916971
1.5345524
2.0818288
0.6814450
0.9711796
1.1301312
1.3635285
3.5305018
3.9610796
5.0234397
5.2266563
4.7196208
4.5968860
4.6512113
3.0033458
2.4942982
3.5566584
4.7377292
3.3775863
2.2327323
2.7156233
1.2367696
-0.4533488
-0.1455058
2.1522504
0.8685653
0.3333611
0.1864817
1.3514562
1.2146371
0.2267227
-0.0348433
-0.2943972
1.1502517
2.8946953
3.2206467
1.0778180
0.3454334
1.9450097
2.0436000
1.3836490
1.2126251
0.4822525
0.4259152
1.7277088
-0.1515419
-1.6485040
-0.3446983
-0.1213613
-0.6243727
-0.0267951
-0.4996259
-1.0670228
-0.8135050
0.9913000
0.9369748
0.2327588
-0.5861438
-0.2279997
-0.6304088
-0.0489276
1.9993350
1.7518533
1.8685520
0.9108182
1.0395891
1.6512511
0.3836622
0.4299393
-1.6082631
-1.2581671
3.2125986
2.7699485
0.3253129
0.6894932
1.5104078
0.9088062
-0.6344329
-1.2058539
-0.2360479
0.9570953
1.1261071
0.8122280
1.3232876
0.0899035
-1.2702394
-0.9201434
-0.3225658
-1.0710468
-0.6263847
-0.0811203
-0.0449035
3.0395626
2.9892615
2.8242737
2.5848403
1.5124199
2.7639123
0.4037827
0.6733968
2.3353466
2.4741778
2.7659244
1.7659377
1.5647331
2.3675393
1.1904926
1.6874679
2.5124066
2.5667319
3.3494177
3.4238634
6.6612450
8.7477364
10.8523363
11.2889502
13.3331887
10.0213614
11.1963961
10.7436858
8.7376762
4.6954763
3.7739593
7.0073168
9.6330365
12.5545270
6.7779436
5.7175955
9.9911807
9.7115063
9.5606029
11.3090706
12.2406478
11.1380468
10.2748791
10.8020351
12.9066350
12.6169004
13.7315737
14.1722117
12.4599608
12.6913461
12.7074424
12.6672015
16.5705703
14.5987654
14.5947413
15.9347638
16.5323414
16.0313420
15.6792340
16.6812328
16.4880764
16.1520648
12.7758520
11.1199383
11.6511184
11.2446852
12.3412501
12.9307795
11.6772750
9.6612052
9.6591931
9.6752895
11.6410582
10.6591799
10.2245780
9.0233867
10.6873485
12.8241411
11.6652027
11.5102752
12.1299853
10.5384571
8.2547852
9.4720729
9.8885663
5.2689093
5.6351016
8.3895923
7.9891952
3.9812000
3.6834173
4.2407539
5.0918493
4.2930671
4.3473924
6.5083295
10.4901680
10.0113011
9.4237838
10.8040472
10.8503242
11.4358295
9.3493381
7.5264246
7.5727017
9.1420974
9.9046627
10.4257826
14.0072240
16.7939073
13.2285623
12.4680090
15.6571015
16.8261001
13.8201037
14.0897179
14.2144647
16.6591003
15.4418126
12.0796842
11.9891421
12.5786715
9.2628201
9.0072903
10.7416737
8.5183632
10.2829273
11.9146964
10.9247699
11.1118902
10.6310112
11.3191309
10.3815176
9.6290124
9.0958203
8.1561950
8.0757131
8.2567972
10.6933846
7.9328579
5.5727282
6.2749322
6.1401251
4.5284765
4.6592594
7.0435337
10.1058673
8.7215798
7.6230028
8.5203752
7.8060990
8.9006519
11.7316002
11.7376364
8.2125322
7.5847740
4.6572474
4.7337051
5.1844034
3.5325138
2.3494309
2.8725628
3.6995136
2.8081774
2.7377558
4.1522239
4.5184162
4.8081508
4.2186214
4.4620790
5.6813787
6.3272454
5.8845953
4.9188133
5.5787644
5.3514032
4.8423556
4.1642962
3.1019360
1.7578895
1.9932988
1.6894799
1.4681549
2.9570687
3.4057549
2.2287082
1.6653354
2.6311173
2.7458039
1.8967206
0.7558907
0.7599148
-0.4634090
-0.4895656
1.2689624
1.6411908
1.5687572
1.4339501
0.5224934
1.4500465
2.6452016
1.8142268
0.5526741
1.4138297
1.6532631
1.0778180
0.1120361
-0.6203486
1.6271065
0.4339634
0.1603252
1.4198658
1.5244922
1.3695646
2.5506355
2.8262858
2.2488286
1.2508539
0.8544809
1.0717819
0.2830599
-0.7229629
-0.8859386
1.8625159
0.4923127
-0.2561683
1.1281192
1.1502517
0.2005661
1.0939144
1.3474321
0.5949270
0.0838674
-0.3889633
-0.2903731
-0.1294094
0.9208784
1.1904926
0.8102159
0.7518666
1.4319381
0.1764215
-0.0006385
1.9671422
2.8604905
2.4641175
2.1804191
0.5909029
-0.4895656
-0.0609999
0.9128303
0.5224934
1.4379742
0.0174699
-0.3970115
0.1442288
-0.2702526
-1.8718411
-2.0348168
-0.1857467
-0.1273974
0.6653486
-0.9523361
-0.9261796
-0.2239756
0.2347708
-0.7410713
-1.2299985
0.3474454
-0.4352404
0.0074097
0.6492523
-0.3225658
0.3635418
-0.2601924
-0.1374576
0.8122280
0.0818554
0.2589154
-0.1233733
-0.2943972
-0.8436857
-0.6605895
-0.1978190
0.9671555
1.9530579
-0.0046626
-0.1595901
0.1623372
0.7418064
0.6754089
0.6754089
0.1100240
-0.6907702
-1.2058539
-1.0046493
0.5426138
-0.0770962
-0.3527465
-1.1132998
-0.8617941
0.6251077
0.7860714
-0.4090838
-0.4815174
0.0295422
2.2287082
3.7357304
3.4178272
2.5264910
4.7216329
4.9811868
4.0697300
3.8826098
5.3353068
3.4480079
2.3494309
2.8323219
3.7679232
4.6250547
2.7337317
1.8725761
3.9429712
4.7377292
5.1662950
5.1300781
6.2729201
4.9952711
3.6311041
3.8182243
3.8866339
2.8926833
3.4218513
4.3031273
3.4520320
4.0797903
3.9731518
3.9490073
4.3896453
6.2024985
2.1260938
1.9309254
2.6130089
2.7478160
2.9449965
4.2890430
2.8645146
2.0194554
3.3896586
3.6773811
4.6230426
3.9268748
2.7115992
1.6955161
0.2689756
0.0738072
1.8444074
3.1200444
2.3635152
2.5949005
3.4600802
3.4600802
4.3011153
4.4479946
4.7135847
4.7477895
5.6713185
4.5848138
0.2649515
0.2790358
3.6773811
2.4701537
1.5707692
1.6170463
2.2448045
1.6733836
0.7397943
0.5023729
0.4822525
1.2709744
2.3373587
1.1844564
1.6029620
7.5787378
6.1642697
3.6150077
2.3574791
3.1421769
3.8242605
3.9449832
3.4117911
5.4862102
3.5244656
3.0898638
4.6512113
3.3614899
2.5445994
3.9469952
2.4862500
1.4882753
1.9047688
2.9771892
6.9992686
6.2487756
4.1280794
2.8403701
3.1381529
5.4540175
5.3212225
5.7014991
6.8101363
8.6350618
9.2889767
5.7900292
4.8564399
6.7155702
6.4338838
7.1682805
6.3896188
4.4017176
4.8926567
7.6612317
6.0616553
4.2548382
4.9671024
6.1300649
3.7981039
4.9650904
3.3936827
2.5003344
2.8282978
4.1220432
3.6653088
4.5646933
5.2025118
3.3192370
3.6975016
3.5103813
3.4278874
3.5264777
2.9892615
3.6270800
4.2648985
2.5747800
1.1401914
1.2810346
3.1703456
3.3594779
4.9510061
8.8805314
8.3795320
6.7618472
4.6854160
3.8121882
5.3091502
6.8161725
9.1280130
9.2809285
5.8081376
5.0495963
5.3453670
5.5284632
5.8503905
4.8906447
3.4580681
6.5606427
5.4037164
5.5445596
8.2125322
8.3392911
8.8463266
9.3976272
8.7718810
5.2004997
5.3051261
5.7699087
6.6894136
5.0878252
4.7316931
6.7618472
5.8383183
4.3695249
4.3755610
5.4137766
5.6652823
3.7799955
3.4399597
2.9208519
3.3997188
3.8685255
4.5043319
3.7437786
3.0898638
2.4882621
1.9429977
0.7639389
