# Supplementary material for: Structure of silent transcription intervals and noise characteristics of mammalian genes
Source: Mol Syst Biol. 2015 Jul 27;11(7):823. doi: 10.15252/msb.20156257 (PMC4547851; doi:10.15252/msb.20156257)
Supplement: Supplementary file 5 [file msb0011-0823-sd5.zip › Dataset_1/data.Bmal1a.cell21.signal]

0.0657590
-1.2098780
-0.7793002
1.1261071
-2.0408529
-2.0247565
-0.7611918
-0.0730722
0.7518666
1.2166492
0.6351679
-0.8275893
-0.1515419
-0.0247831
-0.7833243
-1.4674199
-0.3929874
-1.6485040
-2.0006120
-1.4613837
-1.3809019
-0.3346381
-0.4694452
1.1422035
0.0516747
-0.0811203
0.4178670
-0.4553608
-0.2058672
-0.0509397
0.9933121
1.5144319
0.6713848
1.5325404
1.2086010
1.6613113
0.4259152
0.4560959
-0.0609999
-0.6907702
-0.0811203
0.1542890
-0.3225658
-0.6867461
-0.4734693
0.0939276
0.5164572
-0.4171320
-0.6102884
1.7880702
1.9248893
1.5043717
0.6271198
-0.1394697
0.3977465
0.0476506
0.2589154
0.3313490
0.6311439
1.1703721
0.0436265
-0.5036499
-0.5640113
1.5647331
0.0657590
-0.0106987
0.3615297
-0.2038551
-0.3849392
-1.5277812
-1.0891553
1.8625159
1.5989379
0.7558907
1.0315410
1.0838541
-0.1434938
-0.7430834
-0.3487224
1.1341553
-0.9644084
-1.1112878
-0.1273974
-1.2179262
-1.6424678
0.3494575
0.1542890
0.0235060
1.0114205
-1.3346248
-1.2179262
0.7257100
2.4822259
2.9912735
1.8464195
0.4661561
-1.1515287
-0.9100832
1.1442155
0.0979517
-0.4513368
0.1764215
-0.5096861
-0.5398668
-0.5901679
-0.8235652
-0.8819145
0.0235060
0.4158550
-0.0972167
-1.6887449
-2.1816961
-0.7833243
0.3554936
0.6110234
0.4339634
-0.6283968
-1.9482988
-1.7289858
-0.9986132
-0.7028425
-0.4312163
-0.4513368
-0.3688429
-0.3004333
0.5848668
-1.0629987
-0.8959989
-0.9141073
-0.5277945
-0.9623964
-1.9422627
0.5647463
2.9389603
1.5083958
0.2206865
1.0939144
0.8222882
0.6251077
0.7820473
-0.0308192
0.5265175
-2.5700209
-2.2319972
0.4037827
-0.2481201
-0.4392645
0.1502649
-1.3346248
-0.8859386
1.9731784
1.2629262
-0.2199515
-0.9523361
-1.2199382
-0.0328312
2.4379609
2.6612980
-0.7471075
-0.8275893
0.7418064
2.6653221
1.2629262
1.6874679
3.3675261
2.2005395
3.0033458
4.3956815
2.9590808
2.1804191
0.8283243
0.0536867
-1.1173239
-0.7149147
1.2749985
1.5184560
0.9450230
0.8927098
0.7558907
0.1281324
0.3675659
3.5727547
1.6472270
1.7075883
1.0073964
0.5043850
0.4842645
-0.1595901
-0.4231681
0.2709877
1.0898903
-0.5036499
0.2810479
0.9409989
1.5385765
-0.4050597
-1.2139021
1.0033723
2.6130089
-0.4915777
-0.7893604
-0.2682406
-0.5418788
-0.5861438
-0.3748790
-0.8919748
-0.4976138
1.1904926
0.5929150
-0.7772882
-1.3567573
-0.1857467
-0.4151199
0.1945299
-1.0509264
-2.3728404
-2.2420575
-1.0770830
-0.0167349
-0.2320238
1.3595044
0.8826496
-0.3044574
0.6713848
-0.8477098
-1.5800944
-0.7511316
-2.0106722
-1.9221422
-0.8758784
-1.5760703
-0.6847341
-1.0328180
-1.1314082
0.3172647
0.3715900
0.0717951
1.4822392
1.3293237
1.1804323
1.2126251
-0.1354456
0.6069993
2.4500332
1.6753956
1.5405885
2.1985275
-0.4613970
-0.9100832
-0.0187469
0.1804456
1.5687572
2.7961051
0.3293370
0.2569033
-1.0046493
-1.2601791
-1.0690348
0.0033856
-0.2199515
0.4842645
0.9047821
0.4239031
0.0013735
0.1241083
-2.0428649
-0.9281916
-0.1113010
0.1039879
-1.0690348
-1.3245646
-1.7068533
-1.1374444
-0.4493247
-1.1535407
-0.8557580
-0.8175291
-1.5982028
0.1703854
-1.0428782
-1.3648055
-1.1213480
-0.0167349
-0.0609999
0.7739991
2.4017441
0.9450230
0.9530712
2.1361541
1.3916971
0.5566982
-0.9100832
-1.2078660
-0.2682406
0.8806375
-0.2179394
0.3917104
1.9973229
-0.7853364
-0.7853364
0.8585050
0.2186745
-1.0972034
-1.0328180
-0.9120952
-1.7128894
-1.4010223
1.0456253
0.7317461
0.3434213
2.1220698
1.7397811
0.9249025
-0.6887582
-0.6505293
1.5828415
2.1542625
1.9912868
3.5667186
1.7015522
1.5566849
2.4319248
1.0858662
1.1784203
-0.1937949
0.0174699
1.8524556
2.0798168
0.4158550
-0.1032528
0.3273249
1.5144319
1.3494442
-0.5116981
-0.3507345
0.6713848
2.5747800
0.0033856
-1.0871432
3.5244656
4.4902476
4.3956815
4.7598617
4.9831988
5.4439573
5.0153915
7.8624363
6.7658713
6.0656794
7.2447382
8.9449169
4.9791747
4.4057417
7.4217983
6.7799557
7.3252201
5.7759448
5.5425475
4.5284765
2.9631049
3.1542492
3.8242605
4.3836092
5.8684989
4.4399465
3.8484050
4.4258621
4.9972831
6.5183897
6.7377027
7.5465451
7.7417135
9.4660367
9.9288073
9.4338440
8.9932060
8.0113277
8.3453273
8.7779171
8.1501588
10.2547587
6.8322689
5.6250414
5.1421504
7.2387021
5.7880171
5.5284632
6.0998842
5.5063307
7.2507744
5.9610530
5.6934510
7.3191839
6.9288470
4.9469820
4.7256570
6.3996790
3.3675261
3.0878517
5.0938613
4.8021147
5.0073434
5.8443544
4.8584520
5.1844034
3.7498148
3.3594779
5.2125720
4.5063440
4.1622841
4.5143921
7.6853762
9.6410847
9.8845423
8.8201700
8.4097127
7.8362797
7.2668707
6.2145708
8.6310377
10.7155171
9.0817360
5.2266563
5.2749454
8.9710735
9.0877721
7.7437256
7.3614369
8.2889900
9.2125190
7.5626415
5.3232345
5.7236316
7.9288338
9.3976272
4.3011153
3.1200444
4.3976935
3.1401649
1.7035642
3.0013337
6.1823781
4.7900424
4.3192237
5.8181978
7.0998709
7.3714971
7.0797505
7.1260275
8.0576047
4.5606692
4.8101629
5.7940532
4.9992952
5.8564267
6.2024985
4.8725363
4.0878385
5.0797770
2.6230691
2.2769973
1.6613113
0.6452282
1.4983356
1.7820340
0.7136377
0.4802404
2.9449965
3.5284897
5.0073434
5.8302701
5.7095473
4.6210306
4.9831988
6.6672811
8.7135316
7.3433285
7.0153650
6.0596433
5.5848005
6.2668840
6.8624495
7.4700874
6.5304620
4.2226455
5.6914389
6.7115461
3.9872362
2.7800087
1.9671422
3.0777915
3.4701404
2.8785990
4.6089583
3.4983090
3.4218513
4.1803926
2.4279007
2.4761898
3.3393574
2.5144187
2.5184428
0.0114338
-0.9704446
0.3715900
1.8343472
2.8061653
2.0918891
1.9631181
0.1603252
-0.0086867
0.7840593
0.2850720
-0.1012408
-0.8597820
0.2186745
-0.2139154
-1.0026373
-0.9644084
-0.6364450
-0.9563602
0.3736020
0.1542890
-1.1495166
-1.2199382
0.4098188
0.3695779
0.9651435
1.2910949
1.7860581
0.3997586
-0.4956018
-0.6887582
-1.3044442
-0.2078792
-0.0469156
1.5023597
-0.1958069
-0.7933845
-0.7551557
-1.0207457
-0.6666257
-0.9040470
-0.4996259
0.0235060
0.8967339
1.0194687
1.1422035
0.6371800
0.3937225
0.0174699
-1.4955885
-0.4795054
-0.7149147
-0.3668308
0.1522770
0.8243002
-0.9563602
-0.8799025
-1.0670228
-0.2159274
-0.1233733
-0.3145176
-0.9422759
-0.9744687
0.3031804
-0.5157222
-0.4493247
-0.3044574
0.2951322
-0.6887582
-0.6465052
-0.6223606
-1.0328180
-0.2380599
-0.4030477
-0.2923851
-0.9724566
-0.7491195
0.1301445
-0.8396616
-1.7028292
-0.4292043
-0.5237704
-0.3426863
-1.8295881
-1.1334203
-0.3708549
-0.9744687
0.5506620
-0.4292043
-1.6646003
-2.8839001
-1.6988051
-0.8235652
-0.7269870
-0.1133131
-1.6163112
-1.6464919
-1.0448903
0.1723974
-0.0589878
0.5727945
-1.0066614
-1.7792870
-1.3406610
-1.2682273
-1.4513235
0.3092165
0.3595177
-1.4070585
-1.6324076
-0.5157222
1.5747933
1.2347576
0.7236980
0.4098188
1.1603119
-1.0126975
-1.6424678
-2.0871299
-2.0328047
0.0738072
-0.0710601
0.0335663
-1.5458896
-1.4130946
-1.5599740
-1.7712388
0.4359754
0.1482529
-0.6404691
-0.4855415
-1.1233600
-0.6324209
0.5023729
1.1864685
0.8605171
-0.7330232
-0.0650240
-1.3044442
-0.7149147
0.7257100
-0.1113010
-0.4674331
-0.5096861
0.7498546
2.6452016
1.5063838
1.4681549
1.5023597
1.9450097
3.9490073
7.0012807
3.9791880
2.0295157
2.4057682
5.5747403
5.5626680
6.0455590
5.3493911
2.8866471
2.5164307
4.0033325
2.9248760
2.5244789
3.1985142
3.7095739
2.1985275
1.1703721
2.0234795
3.4097790
1.8826363
2.4500332
2.1039613
2.0516482
2.6109969
1.6190583
1.8021545
2.9470085
4.1985010
3.0878517
1.6029620
1.1200710
1.7920943
1.8846484
2.2951057
1.5124199
0.3293370
0.9490471
3.4379477
3.1441890
3.2950924
2.2226720
1.5124199
1.4017574
2.7498280
2.5566716
1.8403834
1.3192635
1.2246974
1.9912868
1.2749985
0.7458305
-0.2119033
-0.8356375
-0.5720595
-0.6666257
-0.3306140
