# Supplementary material for: Structure of silent transcription intervals and noise characteristics of mammalian genes
Source: Mol Syst Biol. 2015 Jul 27;11(7):823. doi: 10.15252/msb.20156257 (PMC4547851; doi:10.15252/msb.20156257)
Supplement: Supplementary file 5 [file msb0011-0823-sd5.zip › Dataset_1/data.Bmal1a.cell22.signal]

5.0945705
6.9056609
5.0504836
3.9871072
4.1687453
4.1705088
3.1882523
3.0842072
4.7083691
3.6820258
2.8320301
3.0013238
3.8107596
10.0111432
16.8111088
20.3927297
22.0609785
20.8388893
20.7718772
18.8056008
17.5394246
17.3136996
17.8603774
12.0215065
9.9952719
10.9493127
11.4025262
8.4557568
9.5949627
11.1926725
11.1644568
6.7575289
5.0469566
5.6624100
3.6308850
3.8830621
6.9127148
8.4963168
8.7714191
6.2355398
3.4298486
3.8619004
8.0748459
9.3251508
9.1064797
11.0180883
11.2208881
11.8116527
6.6076334
4.1793262
4.2022514
3.1794350
3.5956154
3.8654273
2.9078596
2.6891885
3.5215494
4.5761084
4.3609643
3.5762172
2.9149135
2.2888793
2.3629453
6.5370943
8.0748459
5.2091965
4.4173955
5.2656277
3.9782898
3.2270488
6.1120965
4.7859621
5.2285947
8.1453850
4.0505924
2.9290213
3.8671908
4.0259037
4.3627277
4.5020424
3.4069234
4.0541193
4.2657365
3.8513195
2.8531918
4.6254857
4.4173955
4.2992426
3.0277760
1.7898154
1.7192764
2.7385658
3.9994516
5.6959160
5.7153143
6.1738182
5.9815992
5.5213318
4.7118961
6.1050426
6.2884441
5.8951889
4.8159412
4.8212316
5.0857531
2.6115955
2.8690631
3.2094141
2.8426109
3.0171951
3.3064053
1.1514369
0.9345293
2.6362842
2.3541279
2.8320301
2.9801621
1.1937603
0.6964600
1.5164766
1.5323478
2.6962424
3.8054691
4.9094055
5.4225771
6.9709096
5.2956068
4.9323307
5.9040062
6.7398941
8.2882266
6.2954980
7.7380219
9.2634291
9.2334500
6.6305586
5.7488203
7.3024432
8.2600109
4.7189500
3.6996605
3.5797441
5.8757906
4.9799445
3.9941611
5.3520381
7.9390582
7.3870900
9.6954809
11.4501400
12.4659025
13.5045902
13.3776199
12.7921457
11.4713018
11.4695383
10.3938176
10.3126977
11.1256604
9.7677834
7.5704916
6.7046246
5.4102328
2.8778805
3.0489377
2.7914701
3.1494559
5.7823264
7.5211143
12.3089531
5.8599193
5.4560832
8.5439307
8.6250506
8.4151969
7.1066973
7.5845994
7.3923805
7.0767182
8.4345951
7.8103244
3.3522557
3.6414658
6.1614738
3.3875252
1.5305844
1.9908518
2.6433381
1.2255029
1.1743621
1.2219760
-0.0777063
0.6118131
1.7051685
1.8674084
1.6593182
1.8056867
1.3965601
-0.1958592
-0.8130760
-0.1359010
-0.0865236
0.4971871
-1.4549815
-1.4461641
-0.5608988
1.7192764
1.8603545
1.7386746
1.7192764
1.4230123
1.5182400
-0.6772883
-0.4762520
-0.0054037
-1.0458549
-0.2152574
1.5923060
1.7474920
2.5357660
3.3875252
3.2975879
2.4087957
2.2253941
3.4774625
2.3982148
3.0189586
3.7631457
2.2236307
1.3189672
3.3716539
3.7172953
4.0752811
4.8617916
2.8514283
3.2147045
2.2747715
0.6647174
0.8393016
1.3560002
2.2941697
-0.1112123
0.3508185
0.9116041
0.4566271
-0.5168119
-0.2240748
-0.1217932
0.0333928
0.5324566
-0.2893234
0.4125402
-1.1569539
-1.1252113
0.5236392
0.2767525
2.5851434
3.5480016
4.5919797
6.3554563
7.9549295
8.0625016
8.6444488
7.2707006
5.9322219
5.9551471
7.1719459
8.2952805
8.8401947
12.6986815
10.2580299
11.5206791
14.1323879
12.5840555
8.9601111
9.1752553
8.6444488
6.6517203
5.6976795
6.1949799
9.1399857
9.0606293
8.5509846
7.9178965
9.2017074
9.9458945
7.5475664
6.8386488
5.8969523
6.0221592
4.1546375
4.4103416
6.4912439
7.2054520
10.0481762
9.2493213
10.7659111
11.3266967
10.1328231
9.4115611
8.9601111
7.2513023
9.1435127
12.4271061
13.1660027
14.2117443
15.5255344
20.0999926
23.4170920
21.9498795
23.2248731
23.7803682
24.8984123
23.6057840
23.9478985
23.0679237
23.2548522
25.5350274
23.6586883
23.2619061
24.3147016
20.3927297
17.0615225
16.7123541
18.8796668
15.2892285
15.3227346
20.0347440
21.8687596
18.0825754
16.4954465
14.4145442
13.5733658
14.5626762
15.2592494
15.7177533
12.4976451
11.5894547
13.4322877
13.3899643
15.3632945
17.5500055
21.2391985
20.1476065
20.7224998
16.3490779
16.4989735
16.9962738
17.1408789
17.1355885
18.3065369
18.4599594
19.9518606
23.8138742
23.3236278
21.7312084
19.5586053
16.5924377
17.8621408
19.0807031
18.6433610
18.9554963
20.0470883
19.1935656
16.4196170
15.6789568
12.3107166
11.9474404
9.4380133
8.2141605
9.2828273
15.2874651
10.4749375
10.3162246
11.5136252
10.0411223
9.7783643
10.0040893
6.0221592
5.8123055
5.6694639
5.8528654
6.8227775
9.9300232
12.6581215
14.9876740
14.6931734
13.8837377
15.7653672
16.6294707
18.2218901
18.6839209
17.3348613
18.0032190
22.9356629
21.0222908
20.1334987
18.3400430
13.3300061
13.0531402
11.7128981
10.1187152
10.0993170
13.0566672
11.0339596
11.0374865
13.6491953
12.4853008
12.5046990
13.3476408
12.3794922
12.7057354
10.6371773
10.0111432
15.3438963
12.6986815
10.4167428
11.3390410
14.8007455
13.5310424
14.7372604
11.0269057
9.6584479
11.6811555
10.8487945
9.4574115
9.4080342
9.4679924
11.3478584
10.8329232
9.3180969
9.9758736
9.7889451
9.0641563
8.5351133
8.1841814
6.8104332
7.7591836
11.6176703
11.7975449
10.6918451
9.7959990
8.2106336
7.3694553
7.7503662
7.8738096
7.1366764
8.6021254
9.2951717
9.3233873
12.0832281
9.8683016
9.7430947
10.9387318
12.5011721
11.0551213
9.9353137
8.6303410
7.7468393
7.8720461
5.2091965
4.7542195
6.6552473
7.0502660
6.1262043
7.4928986
5.0910436
5.1368939
6.4418666
6.8580471
7.7062793
8.3834543
11.4536670
7.2583563
7.5599107
10.5860365
8.3217326
7.4294135
7.8826270
7.7803453
4.8758994
3.4633547
3.6608641
5.4243406
5.6006883
5.1950887
5.8898984
4.8565012
2.2730080
2.8672996
4.9799445
3.8319213
4.1458201
3.0683359
2.3488375
3.8125230
1.2061047
1.1038230
3.5585824
3.2887705
0.8569363
0.0986414
0.6858791
1.2748803
2.5727990
1.2449012
0.3737437
0.4231211
0.4478098
0.4989506
0.8128494
0.0721892
-0.2187844
-0.1359010
-0.6226205
0.2696986
0.6876426
0.1039318
0.1762344
-0.3757338
0.0457371
0.9821432
0.8269572
1.6857703
1.1126404
-0.1235566
-1.0211662
-0.5027041
0.8604633
-0.1200297
1.3348385
1.3030959
0.8798615
0.7405469
-0.0935775
-1.6136943
-1.3333016
-0.1799879
0.5553818
0.5095314
-0.2946139
-1.0070584
-1.7018682
-1.8764524
-1.2028043
-0.3986590
1.4847340
-0.7548813
-1.1516635
-0.9065402
-0.7636986
0.7123312
1.5588000
-0.8307108
-1.3033225
0.6788252
0.3860881
1.1814160
0.2890969
-2.1762434
-1.9099584
0.3631629
-0.0759428
0.1533092
-1.9452279
-0.5432641
1.0262301
0.2397195
0.0139945
0.1374379
1.6346295
2.1865977
0.8340111
0.3878516
-0.0071672
0.3843246
0.7176217
-0.6614170
-0.7989682
-0.4815424
-0.3669164
-0.8289473
-0.8077856
-0.9523906
-0.8218934
0.1374379
0.8393016
-1.1322652
-0.9876602
0.6788252
1.0491553
0.0192850
-0.3774973
-0.2064400
0.6664809
-0.3369373
-0.4021859
-1.1534270
-0.7654621
1.1584908
0.3490551
0.1480187
1.7563094
0.1109857
0.4954236
0.6541365
1.0844248
-0.1570627
0.0298658
-0.0212750
-0.4021859
1.2237394
2.1054777
1.5746713
1.1867064
1.8039232
-0.5785336
-0.9700254
0.3173125
0.8604633
1.7122225
1.6487373
1.3295480
0.3790342
0.3684533
1.0103588
1.4230123
1.7668902
3.2323393
5.2762086
1.6222851
0.6964600
2.1284029
2.3735262
2.7050598
3.6908432
4.0558828
4.1387662
4.0259037
3.7560918
4.6625187
4.8371029
4.8406299
5.0963340
5.9463297
4.4949885
3.8142865
3.5497650
3.5744537
3.3187496
3.5233129
1.1567273
1.1091135
1.6205217
1.8762258
2.8196857
3.3945791
6.1350217
8.2988074
8.1594928
10.2245238
10.3303324
10.3656020
8.6850088
8.7238053
9.2069979
9.6055436
6.7451846
6.0856443
7.4488117
7.2513023
7.0361582
8.7961078
8.1542023
6.2672824
7.1948711
9.2211057
7.6851176
5.0099236
4.8512107
4.1475836
3.7560918
4.6201953
5.4472658
4.8617916
2.0860795
1.7175129
1.8726988
2.4176131
2.2095228
1.9749805
2.6980059
2.9713447
2.5198947
2.2641906
2.3594184
4.6484109
4.8811898
6.8174871
6.4224684
7.0097061
7.3306588
6.3836719
6.0750635
4.6783900
5.2497564
4.0982062
3.4386660
4.2692635
4.1140775
4.4191590
4.6378301
3.5779807
3.8107596
3.1653271
3.0224855
3.7120049
4.0135594
3.2341027
6.0397939
5.0628279
4.7841986
3.4827529
2.7914701
3.7613822
6.0591922
6.7980889
4.5849258
2.9995603
5.4719545
6.1279678
5.9639645
6.1614738
5.2356486
4.4138686
3.5532920
2.5040234
1.3859793
1.4776801
4.1140775
3.1388750
2.8743535
6.1791086
7.9708008
7.4858447
8.5033707
7.1648920
5.4931162
5.8740271
5.9375123
5.2074330
5.0205045
5.5354396
6.7681098
3.5462381
2.3876340
1.7439650
2.6027781
3.4651182
2.3647088
-1.1763522
-1.0634897
1.2501916
1.4917879
0.0757162
-0.2752156
0.6065226
0.9345293
0.8357746
1.4212488
2.6168859
1.0262301
-0.2399461
0.5271662
-0.2875600
