# Supplementary material for: Structure of silent transcription intervals and noise characteristics of mammalian genes
Source: Mol Syst Biol. 2015 Jul 27;11(7):823. doi: 10.15252/msb.20156257 (PMC4547851; doi:10.15252/msb.20156257)
Supplement: Supplementary file 5 [file msb0011-0823-sd5.zip › Dataset_1/data.Bmal1a.cell23.signal]

16.7987645
15.4532318
13.8696299
11.0921543
11.8310510
13.2876826
13.0513768
13.8361238
13.3405869
12.8044900
12.8909004
14.1570766
16.1057182
15.3721119
16.1639129
21.0099465
17.7933653
17.9097547
18.0279076
15.7847654
15.0352879
16.2591406
15.5572770
12.6616484
10.2985898
6.8651010
6.8069063
4.5919797
3.8619004
4.1652184
3.7578553
2.3047506
2.7897066
4.3556738
4.3398025
5.8070150
7.5458029
9.4080342
11.3337506
10.3479672
10.0305414
9.2158152
7.3853266
8.3693465
7.4629195
7.1631285
10.2915359
10.7006625
10.6583391
10.5260783
9.0165424
6.3836719
6.8051428
9.5773279
9.6584479
8.2547205
8.7872904
9.9811641
9.3939264
7.8209053
7.0396852
7.4029613
7.7803453
6.8986070
7.8808635
8.2723553
8.1559658
11.2737924
14.9524045
16.0104904
16.0104904
15.9664035
15.7653672
16.0616313
12.0391412
11.3425680
7.9055522
8.1330406
5.2850260
4.2780809
4.6254857
5.6941525
6.9462209
8.0219416
8.2194510
7.4523387
7.8597018
9.4768098
9.8259781
8.5192420
8.9019164
9.3498395
9.6390496
12.2207793
12.2789740
13.2823922
13.6245067
11.1732742
10.7958902
9.1170606
8.6885357
8.8842816
9.0324137
9.5879088
8.1841814
9.2069979
12.3001358
15.0546861
13.3106078
13.7232613
20.4015471
17.7316436
13.9736750
13.1413141
13.7320787
10.4467219
9.8912268
7.9760912
7.8067975
6.6358490
5.2885529
2.6327572
2.1460377
5.2762086
2.8708266
2.1883611
3.0700994
4.3309852
4.7841986
4.1475836
2.6010146
2.2694810
2.1883611
2.2183402
1.8550641
2.3964514
3.6961336
2.4934426
2.0807891
1.7951059
1.9820344
1.4847340
1.2113951
0.9539275
1.2925150
1.1408560
1.7369111
1.3595271
1.5623269
3.3769443
4.4209225
1.6011234
1.4000871
1.6434469
0.9204215
2.5586912
1.9679266
0.6576635
0.2414830
0.6964600
3.2323393
2.5463469
1.5499826
2.0843160
0.3878516
-0.5979318
0.0104676
1.3224941
1.7968693
0.0739527
0.1109857
1.3242576
1.7051685
1.9467648
0.8481189
0.8675172
0.3067316
0.1004049
1.1002961
3.4333756
4.1458201
5.5566014
3.7225857
3.6449928
4.5708180
4.6642822
3.9500742
2.6539189
2.3911609
1.8832797
1.6698990
1.9009144
0.9839066
1.0526822
0.7969781
0.1250935
0.5201123
0.6929330
0.3931420
-0.3951320
-0.7636986
-0.0988680
-0.1394279
0.9821432
2.0243578
2.3382566
1.4477010
1.1108769
2.7685449
4.4297398
2.0966603
2.5498738
3.5480016
3.8477926
4.9869984
3.6044328
3.9641820
4.7524561
4.5320215
5.1633461
5.5583648
4.7736178
5.1510018
3.4880434
3.0383568
3.3646000
4.0982062
2.2924062
2.4934426
3.0489377
2.8725900
1.2378473
0.5924148
-0.2134940
0.0492641
0.2926238
1.7351476
2.6486285
0.3613994
0.4848428
0.8957328
-0.4321650
0.6470826
2.4652269
0.9662719
0.6894060
3.5409477
2.5639816
3.2605549
4.1899070
2.6327572
2.4352478
1.1514369
0.8445920
0.4195941
0.3155490
-0.3739703
-0.0071672
1.1002961
1.1161674
2.9113865
1.4829705
-0.0177481
1.2078682
3.6943701
3.4615912
5.2391756
5.4349215
5.8405211
6.2231955
5.7470568
5.4948797
4.9869984
4.5337850
5.1174957
3.9624186
2.7121137
2.6821346
2.1090047
1.0932422
1.0562092
1.7051685
1.4953148
1.9114953
3.6097232
4.9570193
4.5038059
3.4739355
3.9606551
2.2236307
2.3523644
2.9925064
1.6751894
1.6452103
2.8161588
3.8072326
2.9060961
2.1019508
4.1722723
5.7382395
5.4049424
5.6588830
4.2763174
3.9782898
4.0505924
5.4966432
6.6340855
7.0626104
5.8775541
4.6783900
1.9749805
2.3065141
4.0594098
2.5727990
1.5041322
0.9433467
3.1512193
3.7878344
3.3998695
2.9801621
2.3223853
2.1266394
1.3665810
1.5729078
0.7634721
1.0685535
2.5057869
0.8851519
2.1918881
3.1759080
4.3380391
5.3661459
3.5092051
3.0736264
5.9057697
3.4245582
1.8197945
2.3506010
3.1759080
3.5391842
4.0029785
3.8566100
4.5320215
5.3485111
8.1806545
9.5138428
10.7235877
13.9648576
9.7113522
9.9688197
13.4217068
13.1624758
13.1712932
13.6368510
14.7989820
16.8604861
19.5462610
21.6060016
17.9362069
14.8448324
13.7867465
14.4057268
15.6789568
13.9436959
12.9067717
12.2084350
12.8891369
11.3355141
11.4060531
11.9597848
8.2212145
6.6305586
7.6974619
8.1453850
8.2899900
11.2773193
11.0233787
9.1364588
8.4504664
7.2671736
6.0098148
7.6921715
11.5312600
10.3744193
9.9123885
8.3005709
8.3005709
9.5808549
5.7893803
5.6624100
8.2882266
8.4099064
8.0625016
6.5265135
7.0167600
7.7785818
6.9374035
5.6236135
6.2496477
9.0200693
12.0091621
9.0412311
8.6250506
5.5848170
4.7418752
5.4208137
8.9847998
8.4874994
7.4311770
6.2514111
7.2812814
8.9124973
7.3147875
3.6926066
3.4933338
5.7206047
3.4386660
3.4986242
4.6201953
4.2445748
3.6643910
3.0383568
4.2763174
5.5530744
5.6236135
4.1299488
4.7242404
6.7451846
4.4191590
3.9694725
3.0365934
2.4299574
3.6802623
2.3699992
2.0596273
2.6380477
2.6592094
1.9749805
1.6681355
1.2378473
2.8108684
3.2958244
5.9886531
5.8898984
6.8615740
6.9550383
6.7293133
6.6605377
5.8211229
5.7876168
5.5953979
5.5795266
5.6976795
7.7415488
8.8631199
9.7289869
6.2090877
5.7699820
7.7062793
6.0662461
5.1227861
4.7524561
5.3291129
4.4350303
4.7136596
5.1562922
4.8318125
3.7314031
1.3895062
1.7915789
2.8937518
3.4086869
3.5074416
2.7050598
3.6943701
3.8936430
5.7135508
3.7807805
2.0102500
0.6223939
1.2078682
1.8286119
2.3541279
3.1424019
2.3329662
1.4776801
0.9715623
1.0509187
0.9733258
1.1443830
0.9627449
1.6099408
2.1301664
2.0702082
3.9906342
5.0187410
5.1774539
4.6131414
5.6994430
5.4578467
3.8072326
3.8812986
5.5160414
3.8724812
2.5710355
2.8320301
3.4809894
4.8459203
4.0294307
3.5144955
4.4191590
4.6854439
3.6326484
3.1459289
2.6168859
1.9555822
1.3313115
1.9908518
0.1991596
0.0369197
2.6345207
2.1865977
2.1724898
1.0685535
0.4178307
-0.3281199
0.3278934
2.3453105
1.7280937
0.8498824
1.6734260
1.2255029
1.7422016
1.5111861
-0.4480363
-0.0671254
1.4494644
0.2361926
-1.7935690
-1.9610992
-0.0283289
0.9521641
1.4565184
1.4653357
0.7617086
0.1286205
0.1409648
1.0562092
1.1479100
0.1286205
-0.2540539
0.4795523
0.0051771
-0.2946139
-0.4938867
0.0051771
2.2906428
0.1198031
-0.9841332
-0.4039494
1.5887791
0.7969781
1.9150223
2.7262215
5.5213318
2.7932336
2.3664723
4.8829533
4.0770445
3.1635637
2.7138771
3.4792260
4.4191590
3.6784988
3.3487287
2.1425107
1.5958330
2.0261213
2.1072412
0.8057955
0.3120221
2.0754986
2.3170949
1.8956240
2.4581730
3.0789168
2.2730080
2.8267396
1.1761256
0.8586998
2.6786076
0.5730166
-0.0389098
2.2871158
0.0192850
-0.7037404
-0.4392190
0.2996777
1.3330750
0.2167943
-0.0829967
0.5306932
-0.3457547
-0.3051947
0.6823521
0.4936601
0.6876426
1.2396107
0.1568361
0.0263389
0.6365017
1.4018506
2.2077594
2.7703084
4.4914615
1.8603545
1.1091135
2.6292303
-0.3387008
-0.4356920
1.2378473
1.5676174
0.5994687
0.8675172
1.0279935
0.3208394
2.0860795
4.1846166
2.4493557
1.5975965
4.2481018
4.7436387
2.1037143
2.0367021
5.6870986
3.1653271
2.5904338
2.6098320
2.7491467
6.3290041
4.4332668
4.4138686
3.9306760
2.9343117
5.3044242
7.9284773
6.8915531
6.5688369
8.0148877
8.9795094
10.3320959
12.9632029
13.9313516
16.1921285
14.8148533
10.4943357
8.9900902
11.8769014
8.9989076
8.5368768
10.7729650
9.1258779
8.7626018
10.4872818
8.3552387
8.9495303
9.8136338
9.2563752
15.2804111
14.1500227
10.8646658
10.3215150
11.6317781
12.0126891
9.7272234
9.4979715
8.3023344
8.5051342
8.9777459
6.5141691
7.3641648
9.1294049
7.7203871
6.3819084
6.3871988
6.6041064
7.3024432
6.8069063
5.6377213
4.5073328
4.1034967
3.5638728
1.2025777
1.2748803
2.8337935
2.2342115
3.8971699
3.8530830
2.2289211
1.9555822
1.6293391
1.2413742
1.4283027
2.3100410
1.6769529
2.3417836
2.8355570
1.3718715
1.7492555
1.0279935
0.7282025
1.6346295
2.4405383
1.8356658
1.3030959
1.8885701
2.2694810
1.9097318
3.2676088
2.4352478
2.9695812
3.1829619
2.2518463
2.1654359
2.8390840
0.9292389
0.9010232
2.2571367
5.1474748
2.7244580
3.2464471
5.3661459
4.6484109
6.1262043
8.7343861
9.8471398
9.5191332
8.1453850
9.4133246
10.0534666
10.0464127
6.1526564
7.0326313
7.7750549
6.4506840
5.3255859
4.8847168
4.0823350
2.8320301
2.5128408
3.3205131
4.7947795
1.4829705
0.2979142
0.4848428
2.2430289
2.3153314
2.0314117
2.0419926
2.0084865
1.1884699
1.2978055
4.3186408
2.2747715
1.9079684
3.1953062
3.2499740
4.7806717
6.1332582
4.5902162
2.6592094
2.1619090
4.0717541
4.2622096
3.5585824
2.0631543
1.0879518
-0.2575809
0.4918967
1.9802709
1.8903336
2.9131500
2.9572369
3.2076506
2.8426109
1.9626361
1.8145041
2.5463469
4.7489291
4.9799445
3.2217584
3.6150137
2.9219674
1.7386746
2.1954150
3.8954064
2.6309937
2.6362842
1.7422016
0.5165853
1.3119133
1.8885701
2.8002875
1.1073500
0.8957328
0.8604633
0.8692807
1.9467648
2.8320301
2.6292303
0.5712531
0.7458373
2.1689629
1.0544457
0.7599451
2.8672996
5.1457113
5.0469566
4.5337850
4.3592008
7.8861539
8.6197602
6.8298314
6.3854354
6.5600195
