# Supplementary material for: Structure of silent transcription intervals and noise characteristics of mammalian genes
Source: Mol Syst Biol. 2015 Jul 27;11(7):823. doi: 10.15252/msb.20156257 (PMC4547851; doi:10.15252/msb.20156257)
Supplement: Supplementary file 5 [file msb0011-0823-sd5.zip › Dataset_1/data.Bmal1a.cell24.signal]

26.5067030
26.4273465
25.2458172
21.7118102
18.4846481
16.3878744
18.9131729
14.6896465
13.5680754
13.5222250
9.7713104
9.4133246
9.5579297
10.9105162
14.0195254
16.9010461
19.2499969
25.8965401
25.3004850
25.5561891
26.0076391
18.9766580
18.2765578
17.6293619
17.2484510
20.8071467
20.5584965
19.8866119
22.1738410
18.3030100
15.7812385
15.2592494
16.1127721
15.1763660
14.7813473
13.2118531
10.8293963
11.0745195
13.3158983
11.4201609
11.9985813
14.6208709
14.4991910
14.1588400
13.9384055
12.4729565
9.8101068
8.9371859
6.9762000
6.5212230
6.1773451
6.3607467
8.1841814
5.4719545
4.9129324
5.7082604
6.3237137
7.6516115
5.4349215
2.6274668
2.3717627
4.6096145
2.8161588
3.0630455
3.7278762
3.9112777
2.9748717
2.9307848
4.1387662
3.0101412
3.2182314
1.2343203
1.7651268
0.4918967
0.8340111
2.4052687
3.0471742
2.1107682
0.3278934
0.7846338
0.5783070
0.5571453
1.0456283
1.9009144
2.3805801
3.2799531
1.6328660
0.5112949
1.0068318
1.9573457
0.9662719
1.5535096
2.5110773
2.9008057
2.2271576
1.9996691
1.2096316
1.8462467
1.8409562
0.0616084
0.5236392
1.5376383
3.2781896
2.4969695
1.7704172
2.3699992
2.8884613
3.7455109
4.6660457
5.0751723
5.4966432
3.0013238
3.3064053
3.9112777
3.8495561
2.2888793
1.8691719
1.3136768
2.1513281
4.4015242
3.1406385
2.4916791
3.0771533
1.6840068
1.8515371
2.1795437
1.6064139
0.8340111
0.7881607
-0.3774973
0.2767525
1.7139859
1.5887791
1.3595271
0.8357746
1.9502918
3.9729994
3.3557826
2.2024689
1.2784072
0.9168945
1.7598363
3.7613822
0.6029957
-0.2293652
0.8551728
1.0050684
2.3858705
-0.2611078
0.0298658
4.1228949
2.9413656
2.4017418
3.2464471
3.3452018
3.8407387
3.5391842
3.8971699
3.5268398
3.6326484
4.7418752
5.4366850
4.9376211
7.1948711
6.9867809
5.8140689
4.0558828
4.5884527
3.6767353
3.3928156
3.7331666
3.8883525
2.2624271
1.8515371
3.7701996
2.9872160
1.5094226
0.4248846
0.8957328
1.3066228
3.0136682
3.6749719
2.7791258
3.3399113
2.2571367
0.4001959
1.2942785
2.9078596
0.1127492
-0.1676436
-0.1217932
-0.4709615
0.2873334
0.8375381
1.8056867
1.8215580
1.5129496
1.1919969
1.0103588
1.8356658
0.3455281
-0.0318559
1.1831795
2.8320301
1.4124314
-0.1376645
-0.2487635
1.3224941
1.6117043
-0.0988680
-0.5273928
-2.2926328
-2.0298748
1.5006053
0.9151310
1.4141949
2.9607639
5.7541107
5.9269314
6.1015156
6.8386488
4.4032877
3.4986242
2.1372203
1.2519551
1.4776801
2.8249762
0.9839066
0.7705260
1.7245668
1.7598363
1.6469738
3.2482105
0.4178307
-0.0001133
1.2466646
0.1674170
0.5201123
1.2960420
2.5110773
3.3310939
3.9253855
4.5179137
5.1227861
5.0980975
5.7382395
4.8970611
5.5601283
7.9231869
8.5933080
6.5282770
4.4491381
2.7949971
2.3823435
2.7121137
3.9536012
4.9869984
5.0046332
4.9922889
6.6305586
7.2177963
8.1506754
8.2899900
7.4117787
8.2705918
8.1612563
9.0641563
7.3447666
6.5159326
6.4013066
5.3097146
5.0011062
5.1016244
6.1138600
5.8387576
6.2284859
7.9214234
8.4240143
10.2739012
8.8331408
9.2916447
6.7592924
5.5918709
5.3202955
4.6307762
3.1388750
2.7650180
4.8371029
6.3660371
7.5863629
16.1057182
16.8269801
19.9765492
21.1862942
19.5533149
18.8532147
19.0119276
16.7176445
17.1673311
19.9289354
18.7015557
18.9061190
21.2109828
20.7683502
20.0858848
15.1428600
14.3140260
15.0123627
14.1235705
9.7060617
8.6038889
9.0147789
9.6990078
8.7749461
6.7363672
6.4065971
6.4718457
6.1209139
6.5000613
2.8937518
2.4617000
3.1265307
5.6941525
6.8615740
6.0345035
7.5810725
10.3003533
14.6561404
13.3335330
12.6351963
14.5803109
14.0759567
13.6209797
15.7036455
12.4976451
11.1521125
7.7503662
9.0535754
8.2529570
7.5652012
6.1791086
6.4401031
7.8191418
9.5614566
8.7220418
8.8631199
10.2703742
14.4656850
10.7324051
10.3162246
8.1965258
6.0450844
4.7771447
5.3714363
5.0593010
1.5729078
2.3082775
5.4966432
5.0416662
4.8441568
6.1332582
5.7735090
3.0489377
4.1422932
6.7257863
6.8545201
7.8332496
6.8933166
7.1402033
8.7167514
6.9532748
6.1438391
8.1630197
9.1946535
10.5701652
8.3129152
8.1295137
8.6373949
7.2618832
7.1384398
8.0924807
8.5862541
9.1875996
12.0938090
13.6809379
15.4779205
15.5766752
13.3247156
10.7976537
10.2809551
9.5208967
9.9476580
9.1593840
9.1946535
7.7415488
6.8121967
4.6431205
4.5708180
4.2410478
2.3417836
1.5305844
2.6257033
2.5586912
2.1830707
2.0243578
2.2095228
2.5251852
2.9748717
2.8002875
2.8302666
2.7509102
3.4633547
2.4176131
1.5905426
4.4808807
5.0063967
5.4631371
3.7948883
3.6485197
4.4191590
3.2587914
3.2252853
5.4437389
5.2973703
2.9149135
3.1529828
6.2267225
6.7487115
4.3750721
4.8811898
6.8986070
5.2603373
2.5622182
2.8002875
4.5426023
4.9111689
5.3679094
4.2057783
3.3258035
5.7276586
8.5033707
8.7961078
11.1186065
14.3951459
16.5536412
15.4779205
15.9875652
15.9928557
16.3949283
17.8885930
17.6152541
15.9364244
18.0790485
19.1371344
19.1688770
17.1602772
14.6014727
14.1905826
15.9981461
16.0686852
15.4126719
11.6141434
9.7395678
11.6547033
10.8329232
10.1716195
11.3090619
8.6850088
8.3040979
8.6550297
8.5492211
9.6602113
12.5117529
12.7709840
10.3126977
9.0324137
5.8087785
6.9550383
7.5105334
5.2021426
5.0046332
8.4698647
12.6757563
8.8172695
6.6764090
5.1033879
5.2550469
6.8121967
6.9462209
7.0925895
6.9832539
5.3238225
4.3891799
5.1263131
5.6677004
4.0629367
5.0663549
5.9428027
4.0259037
5.3538016
6.5529656
4.3415660
3.7102414
4.2816078
4.8952977
5.0681184
3.7649092
0.5183488
1.0773709
1.9855613
4.2763174
3.7649092
3.7261127
3.9641820
4.6854439
3.1282941
4.0400115
5.7347125
5.3890711
2.8708266
2.6168859
3.1759080
3.6414658
4.2851348
4.4808807
4.0206133
3.3134592
3.1318211
3.9553646
1.6399199
1.1849430
1.4388836
2.0314117
3.6502832
4.4103416
3.9165682
1.2290299
1.1655447
1.5252939
0.7193851
0.9221850
0.8534094
0.8199033
1.2942785
1.0897152
1.5764348
0.3331838
0.3719803
1.4459375
-0.5485545
-0.5644258
-0.2822695
-0.6614170
2.5392930
0.6717713
0.2238482
-0.0071672
-0.0477272
2.3541279
-0.3475182
0.4442828
6.0080514
4.4967520
3.6784988
4.5937432
5.6324309
2.0702082
1.1761256
1.8092137
3.3628365
1.5376383
1.2378473
3.0083777
2.6027781
0.6611904
0.6541365
1.4335932
0.3102586
0.9027867
2.6433381
2.6592094
2.1072412
1.4230123
1.2537185
-0.5415006
-0.5079945
0.6294478
1.1302752
1.3172037
1.5570365
1.9855613
1.9890883
0.9468736
0.5218758
0.7035139
0.1656535
0.2326656
0.8586998
0.8851519
0.7916877
1.5111861
2.5692721
3.3011148
1.1108769
-0.6667074
-0.1023949
1.7051685
0.3137855
-0.8889055
0.0492641
0.5924148
1.9361840
0.9151310
0.4531002
0.9662719
1.7862885
1.1708351
1.5552730
2.6539189
3.5391842
3.9712359
4.2833713
3.4386660
1.2519551
1.4829705
0.9680353
-0.0336193
2.1901246
1.7474920
2.0331752
2.4775713
1.5200035
1.6311025
0.6682443
-0.1588262
1.8180310
1.8356658
2.4458287
-0.3722068
-0.9753158
0.3102586
1.5834887
0.6382652
-1.5837152
-0.4797789
0.5042410
1.7192764
2.2624271
1.4230123
0.8516459
0.6259209
1.9291301
3.8812986
3.1723811
2.7949971
3.1371115
2.8778805
3.4280852
3.1053689
2.5340025
2.0367021
3.5074416
2.7632545
2.8108684
4.9058785
6.1949799
6.0098148
4.3010061
3.5427111
5.6641734
5.8581559
4.3785990
3.8513195
3.4051600
3.4280852
3.5480016
5.2233043
3.9236221
3.8266309
5.5583648
4.6025605
4.6395936
2.0966603
1.7633633
2.3699992
1.7668902
1.0121223
0.3173125
-0.0230385
0.8234303
0.9944875
2.1583820
2.3435471
1.8568275
2.3206219
2.7015328
3.1459289
2.1865977
1.8250850
1.6434469
0.3173125
0.5448010
5.0028697
5.7347125
4.9517289
4.5831623
5.5953979
6.6746455
6.2179051
6.0397939
6.2179051
8.4363586
9.8859363
10.1451674
10.1204787
7.6145785
5.3114781
3.8336848
4.1017332
4.9887619
3.0612820
3.1000785
3.0507012
3.4386660
4.3204043
4.3133504
4.5919797
3.3099322
3.7296396
5.0381393
4.5179137
3.2817166
4.2216496
4.4367937
4.5161502
2.5710355
2.1513281
1.8391928
1.7792346
1.2784072
2.5622182
2.7350389
2.3558914
3.2446836
4.8935342
1.0614996
1.5570365
7.2195598
4.9693637
4.3133504
4.8565012
5.9269314
5.5195684
6.4401031
9.2440309
8.6479758
8.9865633
7.4329404
7.4752639
7.7309680
7.9990164
5.1210227
4.9270402
5.3097146
3.4369025
3.2041236
4.9358576
3.1917793
3.1741445
2.9272578
0.0880605
0.2644082
3.4668816
4.2639730
3.1318211
0.6735348
0.8357746
1.5023687
3.2270488
1.6857703
1.0650266
1.6434469
1.9167857
2.2712445
1.2695898
1.2554820
1.6522643
2.3435471
1.5711443
1.2995689
-0.0459637
0.7758164
2.3735262
1.0526822
1.1038230
1.2061047
2.7826527
2.4158496
1.6593182
2.3470740
2.8320301
3.8619004
4.4367937
3.7543283
3.7014240
4.6924978
2.3805801
2.1231125
3.0595186
1.1690717
0.9486371
2.7773623
2.3153314
1.0826613
1.3471828
1.0985326
1.9097318
-0.1182662
-0.3951320
1.2607725
2.1336934
1.8462467
0.5077680
1.0614996
-0.6155666
