# Supplementary material for: Structure of silent transcription intervals and noise characteristics of mammalian genes
Source: Mol Syst Biol. 2015 Jul 27;11(7):823. doi: 10.15252/msb.20156257 (PMC4547851; doi:10.15252/msb.20156257)
Supplement: Supplementary file 5 [file msb0011-0823-sd5.zip › Dataset_1/data.Bmal1a.cell25.signal]

6.4753727
6.4736092
6.7487115
5.0980975
2.5904338
3.2870070
5.7012064
3.2817166
3.2376297
6.1403121
6.5688369
10.1680926
8.6215236
8.9389494
10.7041895
16.8904652
14.2681756
13.4287608
11.2773193
11.5453678
11.5189156
9.4239055
9.3445490
6.5159326
6.7451846
6.3678006
5.0046332
3.9888707
3.7243492
4.0082689
2.5869068
2.8972787
6.3148963
6.3043154
5.9269314
5.0875166
5.1704000
4.9411480
4.8864803
5.5107510
4.3010061
6.0203957
5.1051514
3.7596187
3.1864889
4.0294307
5.3820172
5.1880348
4.6043240
2.9748717
4.7524561
3.7490379
3.2411566
5.9339854
7.0291043
6.2619920
4.0647002
3.2570279
4.1687453
5.7435299
6.4718457
7.7045158
6.5159326
7.5475664
10.1663291
10.9704744
10.8399772
13.4657938
15.1957643
14.6579039
15.1481504
10.5648748
10.4379045
10.6988990
9.1452762
5.8563924
4.4896980
4.6149049
6.8686279
9.7201695
10.8946449
10.6759738
9.4962080
7.8702826
8.3093883
11.3778375
10.2756647
9.6337592
9.4821002
11.1186065
13.3934912
12.3283514
10.0763918
8.9636381
9.3657107
5.3379303
5.2973703
4.5620006
4.9869984
6.3201867
5.8616828
5.6906256
6.6799359
4.5849258
4.8776629
5.9286949
7.2389580
7.5052430
7.5722551
7.3094971
5.6659369
5.2762086
5.2338852
5.5654187
4.1105506
4.0788080
2.3946879
2.1054777
5.1069148
5.4825354
8.5139516
8.5897811
8.9036799
9.2651926
7.2036885
5.3449842
6.1173869
4.8776629
4.2234131
5.3396937
6.1209139
4.9570193
3.8583734
4.3803625
4.0594098
4.0858619
4.0065055
3.2693723
3.9853437
2.6327572
3.1776715
5.1615826
5.1845078
4.0065055
3.8883525
4.9182228
4.6995518
3.1935428
3.4809894
3.9271490
5.0275584
3.1706176
3.8760082
5.4666641
3.0066143
2.0825525
2.0913699
1.5817252
1.5746713
2.5939607
1.6593182
1.7845250
1.6505008
3.4986242
3.6079598
4.3486199
5.4754814
3.3081687
3.3504922
4.7700908
3.7737266
4.6149049
4.8194682
3.3981061
3.1565098
0.6047592
-0.2487635
0.5871244
1.8391928
0.6911695
0.9116041
2.0719717
1.9943787
0.9345293
-0.5344467
-0.2769791
0.3613994
2.1319299
0.8234303
0.1885787
1.7527824
0.4143037
-0.2399461
-1.0934688
-0.7548813
0.6876426
0.2696986
0.2855699
2.4123227
0.9257119
-0.0071672
-0.3510451
-0.1094488
0.2961508
0.4389924
1.3260211
1.9591092
1.3418924
2.1389838
1.9538187
1.5076592
1.7016416
1.7862885
0.9715623
0.1603631
0.3084951
1.8462467
0.8375381
-0.0918141
-0.4833059
0.2749891
3.4069234
2.4264305
1.1108769
1.6081773
0.6241574
-1.4355832
-0.4903598
0.2873334
0.7035139
1.0033049
0.7458373
2.9678178
5.4472658
5.1404209
5.8193594
5.2691547
5.3502746
4.7665639
3.9818168
1.9132588
1.5799617
1.5094226
2.3400201
5.9040062
7.6710098
9.0676832
8.1982893
10.2245238
7.2883354
6.2090877
6.2073242
3.6908432
2.6838980
3.3152227
2.6909519
2.6257033
2.6574459
3.2905340
1.9432379
1.2784072
2.8990422
3.5003877
3.6079598
2.5163678
2.0984238
1.7316207
2.9960334
4.9252768
1.9291301
0.0951144
0.7581816
0.4442828
0.0721892
2.0455195
4.8018334
4.0858619
5.4014154
6.0979887
7.2742275
7.8085609
7.2142693
9.4962080
13.3229522
12.7833283
11.5418408
9.8383225
10.4326141
10.4414315
9.2387404
9.8876998
8.3816908
7.8261957
10.3409133
12.2789740
11.3266967
10.9563666
10.5648748
10.4855184
11.7975449
7.8279592
8.4046160
12.8309422
10.5560574
11.3796010
11.6934998
8.2529570
7.6886445
9.5984897
9.8436129
11.2067803
14.6843561
20.2692863
19.6714678
21.0187639
27.2755787
24.9918766
24.5351362
30.7796067
31.5661172
32.6965057
27.7023401
28.1661344
19.7155547
17.0721033
16.1480416
9.4256689
9.5279506
14.1500227
13.1730567
13.4481590
14.9912010
18.9413885
18.2606865
22.8386717
23.0273637
23.4911580
24.9760053
22.1244637
18.7015557
16.7864201
16.8975192
16.5360065
18.5922201
18.4246899
13.9172438
14.3210799
17.6575776
13.8255430
13.5716024
9.8295051
9.6319957
11.7199520
11.2773193
11.4078166
13.1589488
12.8327057
12.4429774
12.7216066
12.9737838
13.8996090
12.1220246
12.9702568
14.3351877
13.6615397
15.8094541
17.3983465
17.3119361
21.5883668
23.0432350
35.0983608
37.7717913
38.8439850
37.4296768
37.2039518
38.4542567
40.3305958
38.3396307
32.6330205
30.8166397
29.9119762
25.9811869
22.1861854
21.1157551
20.7577694
20.9588057
21.8934483
20.0030014
20.4650322
20.8529971
19.7420069
15.5943100
15.5008457
16.2891197
13.9648576
10.4132158
9.3727647
9.4309594
10.2492125
9.2158152
8.4081430
7.8050340
6.2549381
6.0397939
7.0731912
7.3200779
7.1878172
6.1209139
6.1332582
7.1666555
6.9532748
6.1561834
8.3076248
9.9247328
14.7319699
15.6172352
16.6841385
18.1725127
16.8675401
15.8852836
18.0755215
17.9450242
15.1922373
14.7108082
15.6207621
14.2893373
9.7554391
8.7908174
7.7397854
7.5934168
8.6232871
4.4085781
4.7877256
5.0839896
4.7718543
4.5955066
4.4949885
2.7985240
2.6644998
5.1139687
5.9833627
6.0785904
6.7275498
6.1791086
8.7767096
11.4113436
11.4624844
8.8260869
9.1682014
10.8258693
10.9016988
11.2155977
11.6247242
11.6123799
12.1520037
9.5032619
8.7978713
6.6693551
4.6589918
4.2622096
5.3555650
7.0044156
5.4842988
4.7383482
3.6079598
3.7084779
4.9940523
3.2358662
3.5797441
4.4438477
5.8828445
7.2671736
6.9338766
7.9937260
7.9496391
8.8719373
9.4962080
7.5440395
6.5282770
8.3993256
7.6339768
7.8138514
9.6901904
9.6760826
9.5156063
9.0465215
10.1081344
8.0483938
7.3147875
7.8455939
7.8984982
7.3412396
7.5352221
7.1031703
7.3817996
8.7714191
7.0872990
5.4384484
5.4772449
5.9040062
6.5370943
4.0259037
3.4369025
4.2022514
2.6697902
2.2465559
3.7790170
2.9713447
2.9360752
3.8901160
3.8001787
4.0364846
2.3029871
1.3648176
1.2096316
1.4794435
0.6576635
0.9010232
2.3382566
2.3682357
1.0156492
1.5817252
1.2660629
1.0403379
2.7420928
1.4582818
0.6770617
1.4600453
2.1090047
3.3399113
3.1318211
3.8830621
2.5463469
2.4793348
2.9590004
3.9536012
4.9817080
5.1280766
6.5723639
6.8668645
8.6497393
7.3288953
6.4859535
7.6339768
5.1351305
4.7030787
1.5923060
2.2007055
5.8334672
4.4579555
4.3979973
1.9132588
2.2130498
2.2536098
1.2978055
1.2554820
1.6557912
1.1232213
1.1390926
2.1513281
0.4266480
0.0369197
1.1849430
1.5623269
1.6152312
0.5483279
0.5342201
1.7369111
1.1038230
3.0471742
3.0877342
3.1335846
3.1953062
2.1301664
1.4582818
2.3382566
3.9095143
3.4739355
1.9079684
2.6292303
1.5640904
1.2096316
2.5639816
2.0402291
1.1267482
0.9327658
1.2184490
3.6467562
1.3524732
0.7528912
0.2062135
0.2432465
1.1443830
0.8851519
0.2644082
-0.8360012
0.0457371
2.1830707
0.5835975
0.6294478
1.2290299
1.0403379
0.7934512
0.3984324
1.5834887
1.5552730
0.9556910
0.3666898
0.3878516
1.1955238
1.6222851
1.0614996
-0.2769791
1.4071410
1.3595271
1.3983236
2.3223853
2.0031961
1.5429287
1.5623269
1.2554820
2.6398111
3.1177133
3.4316121
3.8089961
3.9765264
2.8426109
2.9590004
4.4297398
3.6114867
3.9006969
3.7560918
3.5956154
2.3470740
2.4334844
4.0964428
5.5654187
2.2782984
1.6998781
3.0454107
2.2694810
2.8390840
2.1601455
2.2077594
4.4844076
3.3363844
3.2182314
1.6910607
2.0666812
2.9184404
3.8848256
3.2323393
3.0507012
2.6362842
0.2379560
0.3014412
3.3399113
3.0577551
3.7737266
5.0786992
4.5796353
3.9941611
3.6379389
3.7455109
7.0590834
4.9817080
4.5567102
6.0345035
4.3592008
2.4281939
2.1671994
2.7032963
1.7721807
1.4635723
3.1300576
1.5058957
1.2466646
2.7879432
1.7598363
2.1918881
3.8513195
1.8603545
1.4864975
1.6928242
1.3648176
3.2023602
1.5288209
1.6945877
1.4618088
0.3367107
-0.0741793
0.2996777
1.8885701
2.6239398
-0.1200297
-0.1658801
0.5395105
1.4036141
1.2854611
0.7722894
2.1954150
-0.1658801
-0.2699252
1.3136768
0.1198031
-0.2328922
