# Supplementary material for: Structure of silent transcription intervals and noise characteristics of mammalian genes
Source: Mol Syst Biol. 2015 Jul 27;11(7):823. doi: 10.15252/msb.20156257 (PMC4547851; doi:10.15252/msb.20156257)
Supplement: Supplementary file 5 [file msb0011-0823-sd5.zip › Dataset_1/data.Bmal1a.cell26.signal]

8.1189328
9.7801277
10.2932994
11.4660113
9.2863543
7.9849086
6.8827357
8.5880176
13.5486772
12.5382051
14.5873649
12.5505494
12.5258608
16.8834113
17.6628680
13.0619576
12.3124801
10.2968264
9.8312686
12.3142436
20.3151367
25.8171836
33.4124772
34.4352936
33.0562549
37.6959618
36.6078967
30.8025319
32.0422559
29.9349014
29.3000498
32.3244121
31.1569907
29.9031588
25.4098205
21.7541336
22.5459346
23.2142922
23.3095199
18.6698131
16.9098635
17.2361067
15.4796840
14.7231526
18.7932565
19.5974018
27.1715336
32.2997235
32.4813616
34.0984696
37.7982434
40.6727102
40.6233329
33.0368567
33.4918336
33.8145498
29.2612534
28.9526450
32.9433924
32.6242032
33.1938061
35.1389207
36.3592465
37.4720002
34.2483651
30.6790885
28.7868782
24.8507985
22.1279906
22.7716596
22.9444803
20.1405526
17.8921199
19.3240629
18.3312256
18.6274897
19.2817395
16.4143266
16.9327887
19.0736492
19.4316350
21.4049653
23.2319270
25.3904223
24.8049481
25.8436358
23.6622153
23.7644969
23.7733143
21.5072469
15.1023000
15.7565498
18.4864115
19.4386889
20.7630598
24.7379360
24.6338908
26.2880319
24.9354453
24.6673969
24.2529799
23.5810953
24.3764233
31.2381106
33.9697358
44.8380419
46.3969551
46.9489233
50.1637411
43.2368051
42.3180338
40.3764461
32.8199491
32.1180854
31.6648719
28.6916504
24.7555707
25.1135565
21.0469795
18.9978197
18.0226172
17.7034279
17.8515600
18.0966832
16.8322705
16.7599680
22.7734231
22.3819313
23.0591063
30.0019135
30.4621809
31.3738983
30.7461006
35.3910979
40.4028983
43.6247700
43.0216610
42.7324508
38.4136967
33.3225399
32.5289754
29.6474547
23.5828588
21.9128465
18.3823664
15.3826928
13.5539676
12.5576033
14.3052086
19.1318440
21.2092194
24.3340998
23.8932307
25.4609614
26.2651067
25.5015213
25.3269371
21.3961479
20.5743678
21.2056924
20.4209453
17.8497965
17.5517690
14.8607037
13.2241975
9.4891541
9.0465215
7.9355313
6.4542109
5.6059787
5.6130326
5.0099236
4.6484109
6.2708094
6.4965344
4.7753812
4.4632459
4.8617916
5.9163506
5.1051514
3.7384570
2.8708266
2.9801621
0.9380562
1.0650266
0.5165853
0.2732256
1.5341113
1.0967691
1.8815162
0.8057955
0.9768527
1.7651268
1.1584908
0.3173125
0.9521641
2.6292303
2.8214492
2.6927154
2.9025691
1.0103588
1.4882609
2.0120135
1.6381564
2.5622182
1.8268484
0.6700078
0.5994687
1.4335932
3.1159498
2.6768441
2.3629453
3.3011148
4.4032877
4.8794264
4.4015242
4.3415660
3.4175043
2.8567187
7.1155146
7.2601197
7.1472572
7.5722551
5.9445662
5.8934254
7.2848084
5.6694639
5.3079512
6.2954980
5.2109600
4.2780809
3.4369025
3.3981061
6.1491295
7.0890625
9.9741102
11.8998266
13.0619576
14.3422416
14.6120535
16.0810295
16.6541594
13.7849830
11.9121709
11.8275240
11.4519035
7.5669647
8.6391584
7.3165510
6.2267225
8.3058613
5.1157322
4.0735176
1.3119133
1.5129496
3.6150137
3.5744537
2.3082775
1.9696900
3.1388750
5.1245496
5.2285947
4.4597189
3.1424019
3.2817166
6.0168687
6.6411395
6.0733000
6.6799359
5.9286949
4.8212316
5.4137598
6.9515113
4.4209225
4.6025605
3.8971699
3.4421930
3.3910521
3.5744537
3.5867980
2.2906428
2.9819256
7.1349129
10.7835459
8.6726645
10.5102070
8.8490121
5.7241316
5.9957070
5.3520381
2.2007055
2.4229035
1.9379475
1.5305844
1.9661631
2.5234217
1.7615998
2.5392930
1.9961422
1.6187582
5.4984066
3.7472744
4.0223768
6.9144783
5.3908346
5.7329490
6.5000613
5.0116871
3.5973789
2.8461379
3.1371115
4.9905254
4.8071238
5.1774539
6.2937346
7.5863629
8.0783729
6.1138600
7.5546203
10.0799188
8.7696557
5.9833627
5.0504836
6.6270316
5.8740271
6.8263045
6.8703914
5.0046332
4.5902162
6.2373033
6.2954980
6.0891713
4.3345121
4.5743449
5.1686365
5.3661459
7.5828359
9.2916447
9.6284688
8.0431033
7.5652012
7.5105334
4.7753812
3.4880434
4.8141777
3.3222766
2.8761170
3.6150137
3.4369025
2.8814074
2.7614910
4.2692635
4.6043240
4.8476838
4.6025605
4.0717541
5.6765178
6.9215322
6.6746455
9.2140518
9.0888449
9.8365590
10.4114523
8.4063795
8.3711100
8.3587656
7.3765092
8.5121881
9.1258779
8.5862541
8.2035797
8.8349043
8.4310682
8.6867723
7.6375037
7.0767182
5.8898984
4.6484109
3.9042238
4.3010061
3.3328574
4.2622096
6.1932164
6.3819084
6.5088787
8.2776457
18.6274897
23.7927125
24.2635608
25.3057754
29.2471455
22.0697959
20.6484338
21.8828674
18.5463697
18.6045645
18.3594412
19.9977110
25.8824323
18.9960563
17.1144268
16.9768756
19.7931477
20.0382709
22.1350446
26.4767239
26.1275555
26.8276557
26.8735061
28.5047219
30.9365561
27.3919682
25.8242375
25.0871043
24.6268369
20.0594326
20.2904481
20.3927297
19.2641047
17.3013553
16.4337248
13.3352965
10.7994172
9.3710012
10.5190244
10.4149793
5.8775541
6.7681098
5.1774539
4.8900072
2.6980059
2.3223853
5.1510018
1.7774711
1.0738439
2.0014326
1.5129496
1.3154402
1.5834887
1.5041322
3.0771533
2.5146043
4.9993428
8.6761914
10.6459947
12.7903822
14.0353967
17.7439879
17.5605863
19.2041465
19.2729221
19.3875481
19.2447065
20.8318354
19.1741674
18.2465787
18.7121365
19.6820487
17.1003190
15.8376697
13.2118531
13.8996090
14.1076992
14.2205617
15.3262615
15.9716940
17.8198174
18.1125545
15.4708666
15.8482506
12.8044900
10.6054348
10.5736922
10.9616570
12.3389322
11.9774195
12.5523129
15.8341428
16.4548865
18.8761399
17.4054004
18.5481332
19.6679408
18.6274897
17.8815391
16.4319613
15.2874651
13.8802108
13.3388234
11.4395592
7.7344949
7.6992254
11.0727561
9.9811641
8.9089703
12.2807375
11.0921543
10.6442313
10.1310596
7.5687281
6.9814904
5.7717455
5.4031789
4.3521469
2.8443744
2.7156406
2.9413656
2.5040234
3.7366936
3.8001787
2.0825525
1.6081773
1.6822434
0.8040320
1.1479100
2.0931334
0.0598449
-0.1429549
2.0278848
2.9043326
3.3857617
1.5570365
0.9574545
-0.9065402
-0.4286381
0.7317295
-0.4744885
-0.5908779
-0.2628713
-0.0336193
0.9504006
1.5006053
1.6822434
-0.3739703
-0.1552992
0.5412740
2.3488375
3.6978971
4.8988246
8.8137426
10.1680926
12.9579125
13.2612305
13.8026178
15.3721119
14.5556223
15.1234617
17.2801936
15.4814475
10.0781553
10.0904996
11.6159068
10.1486943
9.0165424
8.0289955
9.0535754
9.9159154
7.1419668
5.2285947
5.8722637
7.2971527
7.3500570
6.3378215
4.6748631
5.1915617
4.9411480
3.7031875
2.2483193
2.6027781
3.0577551
3.9677090
2.8690631
2.9413656
1.3136768
1.5182400
1.0138857
0.3702168
0.4425193
-0.3334104
-0.1764609
0.3984324
1.4812070
1.4477010
-0.4233477
-0.5379736
1.5076592
0.5730166
2.3558914
2.6644998
2.8426109
3.1970697
3.3716539
4.6625187
4.4385572
3.1547463
2.6204129
5.1510018
6.0591922
5.8528654
5.0275584
3.8319213
3.9729994
5.4613736
4.5637641
3.3099322
2.3223853
1.7951059
2.2835889
2.2624271
1.4565184
2.8831709
2.6891885
1.9361840
1.6469738
1.2554820
1.8744623
3.0471742
3.7966518
3.6837893
4.9781811
7.2883354
9.1699648
8.8472486
9.8224512
12.8203613
11.9650752
11.5524217
9.3374951
10.1680926
11.2014899
10.6230695
7.0573199
5.4684275
4.8300490
5.4613736
5.7470568
3.9994516
4.1899070
4.3838895
3.6608641
4.5866893
4.3856529
3.4210312
4.0876254
7.0079426
9.1593840
7.2389580
6.9268227
6.9568018
6.4348127
7.4029613
8.0554477
9.4133246
9.5014984
8.6973531
9.4485941
7.8173783
9.1047162
11.2808463
8.5368768
7.4064883
7.9743277
5.7946707
5.6447752
6.0503748
4.4226859
4.7877256
3.6185406
3.4756990
4.4385572
3.7719631
2.9202039
4.0664637
4.5055693
2.7544371
1.4265393
1.5446922
1.8568275
0.7317295
-0.3245930
0.7758164
1.8674084
1.7721807
0.4231211
1.4283027
1.8832797
1.5411652
1.9520553
2.4387748
2.0137769
2.0613908
1.8056867
1.9943787
3.5180225
0.6717713
0.8551728
2.9272578
2.4387748
1.3771619
2.2218672
2.1513281
0.4901332
0.6770617
2.1478012
2.1918881
-0.1782244
-0.1976227
1.4706262
2.0754986
1.3877428
0.9468736
1.3048594
1.3119133
1.1020596
1.1408560
1.8074502
1.8603545
3.2799531
3.8795352
4.1334758
3.9994516
5.9057697
6.4453936
5.9357488
7.0802451
6.4030701
4.0029785
3.6326484
3.3116957
2.8285031
1.7739441
0.8745711
1.3595271
1.6804799
1.4847340
-0.4550902
-1.1622443
0.4143037
0.6594269
0.4072498
0.5042410
0.3508185
0.7052773
2.4352478
2.2606637
0.2450100
0.2520639
1.3207307
1.0456283
1.6187582
0.0087041
-0.2399461
0.1956326
0.7811068
0.3525820
0.4425193
2.4846252
0.9345293
2.1372203
2.4423018
1.1620178
0.4848428
-0.6578900
0.3737437
1.6011234
2.2395019
2.9907430
1.9379475
-0.1041584
-0.1429549
0.5730166
1.2748803
3.9024603
3.3769443
2.3611818
1.4776801
1.4177219
2.8672996
1.2854611
0.9380562
1.5834887
2.4070322
3.0242490
2.4617000
1.8920971
2.2500828
1.3947967
1.3030959
1.3718715
1.5129496
1.9114953
1.2625359
1.1549639
1.5358748
0.5130584
0.8498824
2.4281939
1.4953148
1.4089045
1.5235305
1.6998781
2.4370113
2.3206219
1.7474920
1.7228033
3.1829619
2.8285031
1.5006053
1.9908518
3.4986242
3.5338937
2.7174041
1.8462467
2.4546461
5.0769357
4.8600281
5.0910436
5.6147961
6.3078424
7.2389580
5.7964342
5.0522471
5.8175959
5.5407301
4.9058785
