# Supplementary material for: Structure of silent transcription intervals and noise characteristics of mammalian genes
Source: Mol Syst Biol. 2015 Jul 27;11(7):823. doi: 10.15252/msb.20156257 (PMC4547851; doi:10.15252/msb.20156257)
Supplement: Supplementary file 5 [file msb0011-0823-sd5.zip › Dataset_1/data.Bmal1a.cell27.signal]

4.7348213
4.9094055
4.4385572
4.2322305
3.9641820
0.6752982
0.8728076
10.1010805
9.9053346
12.1114438
14.8430690
14.2505408
12.4976451
11.9456770
15.8147445
10.7465129
11.7710928
10.5948539
9.7783643
8.1242232
7.1384398
8.9918537
6.7469480
5.0152141
4.2410478
3.5427111
3.7366936
5.2462295
5.2656277
5.0257949
7.8843904
6.4506840
4.0012150
3.8319213
2.6786076
1.9520553
2.7209310
2.1583820
2.0578639
2.6592094
3.1688541
4.2763174
5.3008973
5.0875166
3.0912611
2.5939607
1.1443830
2.6486285
4.6942613
5.0275584
3.4175043
2.3594184
2.3611818
3.1935428
3.2182314
0.3384742
0.1162762
3.4933338
5.0892801
3.2393932
1.7898154
1.3013324
2.5057869
2.7050598
1.9714535
3.0559916
3.5956154
4.3927068
4.5549467
4.3750721
4.9728906
3.5621094
3.5268398
2.6257033
1.5658539
2.2342115
3.9518377
4.4438477
2.5322391
2.2924062
1.8092137
2.5392930
3.4316121
2.5710355
0.9997779
1.2501916
1.4230123
0.2379560
0.5077680
-0.1429549
-0.3739703
0.8428285
2.0843160
1.0985326
2.0120135
6.7293133
6.5847082
3.6802623
3.0894977
3.4298486
4.0999697
2.6997693
2.9977969
3.3857617
3.8583734
4.8282855
2.6556824
2.2148133
1.5094226
1.1849430
1.0544457
2.3576549
3.0771533
1.3789254
1.8162676
3.6890797
3.0066143
3.9941611
3.2676088
1.5041322
1.5182400
1.4618088
2.5551643
3.8883525
3.8812986
3.0683359
3.6449928
2.1319299
1.8180310
4.2957156
2.2976967
2.0014326
1.6434469
2.5921973
4.0223768
3.4880434
3.2975879
1.7651268
0.9345293
2.2201037
2.6715537
0.5412740
0.7317295
3.6114867
4.0717541
1.8691719
1.0191762
1.4406471
1.8991510
0.6329748
0.5924148
0.4724984
0.6294478
1.1038230
0.3807976
-1.2768703
-0.6208570
0.4478098
-0.0847602
1.6646086
0.2132674
-0.7407734
0.0210484
-1.0864149
-0.0494906
-0.7672256
-0.3475182
-0.6243840
0.1497822
0.5377471
0.1233301
0.7581816
0.2291387
0.2503004
1.6117043
1.3612906
0.4478098
1.2096316
0.8728076
-0.5908779
-0.6772883
0.4954236
1.0262301
0.8005051
1.6628451
1.4424105
1.9009144
0.7811068
-0.1711705
0.2361926
0.3684533
0.8745711
0.1797613
0.1762344
0.6435557
-0.4004225
-0.3228295
0.6559000
0.6682443
-0.1411914
-1.4038406
-0.7601717
-0.4286381
-1.3403555
-1.1516635
-0.0918141
-0.0759428
0.4495732
1.1249848
0.8251937
-0.5873510
-0.7143213
-0.0001133
0.1585996
1.1673082
1.5817252
1.9820344
-1.5925326
-1.9857879
-0.8536359
-1.3015590
-1.1463731
1.3912697
-0.1376645
-0.5961684
-0.1923322
-0.7495908
-0.7425369
-0.1764609
1.3224941
1.8145041
0.8886789
0.0175215
-0.7601717
-0.5679527
1.6734260
4.5355484
4.1863801
3.9941611
5.5213318
3.1194768
1.8638814
1.8391928
2.1336934
1.6363930
1.6293391
2.6221764
1.6910607
0.5007141
-0.1711705
-0.2946139
1.3083863
4.2198861
3.3187496
1.3877428
0.5412740
0.9768527
1.6311025
0.2679351
0.5712531
3.0048508
2.9819256
2.0790256
0.0245754
0.1145127
1.5058957
-0.1112123
-0.0212750
1.1020596
2.3135680
0.7599451
-0.3422277
0.6611904
1.2907516
0.6805887
-0.7354830
-0.2699252
1.0773709
-0.9418098
-1.0581992
2.2271576
-0.0618350
-0.3633895
1.5147131
3.4739355
1.5834887
1.5200035
1.8339023
2.5763260
3.1547463
2.1284029
3.1088959
4.1987244
5.0769357
5.6677004
5.5142779
3.9571281
3.5973789
2.8620092
2.4881521
1.8197945
2.5692721
2.2483193
2.3329662
1.1937603
1.3083863
1.5200035
1.2925150
0.7511277
-0.4480363
-1.3086129
-1.5660805
-1.6560178
-0.2910869
-0.1500088
-1.5554996
-0.6138031
1.9467648
0.5271662
