# Supplementary material for: Structure of silent transcription intervals and noise characteristics of mammalian genes
Source: Mol Syst Biol. 2015 Jul 27;11(7):823. doi: 10.15252/msb.20156257 (PMC4547851; doi:10.15252/msb.20156257)
Supplement: Supplementary file 5 [file msb0011-0823-sd5.zip › Dataset_1/data.Bmal1a.cell28.signal]

25.5473717
25.7466446
24.5668787
22.1738410
19.0895205
19.5039375
21.4049653
12.4482678
12.5576033
16.1762572
15.0881922
15.8570680
13.3740930
11.7957815
8.3040979
7.6304498
8.4963168
9.7642565
11.3531488
12.7163162
15.6419238
15.6436873
14.4586311
12.2313602
11.1432951
8.7537844
4.9393846
5.1651096
5.9780723
5.7858533
7.1384398
9.5208967
10.0323049
6.2461207
5.3555650
6.5353309
7.5034795
3.6873162
4.2745539
6.5670734
6.3325311
5.5142779
3.9430203
3.3892887
3.7543283
3.3804713
3.4351391
6.6869898
7.2089789
9.8577207
6.9814904
7.0749547
8.1348041
7.8667557
8.9706920
12.0409047
13.8220160
12.4500313
14.1429688
15.2398512
13.7973274
15.3879832
20.2763403
19.4333985
12.2578123
12.7533492
14.2223252
9.9176789
10.1733830
10.5595844
10.9087527
14.4850832
17.4124543
18.4687768
18.1231354
16.6629768
15.9205531
16.5025004
15.3121537
11.8839553
11.0180883
11.0939178
8.2917535
7.8914443
7.2812814
7.7098063
9.5350045
10.5190244
14.5362240
16.9557139
20.6695955
21.0522699
25.8013123
27.3849143
27.3408274
26.9846051
28.2084578
25.7536985
24.7361725
17.7686766
16.4425422
15.6225256
14.9418236
12.7304240
12.7410049
14.4727389
15.7971098
18.9008285
18.0085094
19.5586053
22.3184461
23.2566156
25.7554619
25.4115840
23.8897037
20.7771676
15.3509502
14.0706662
14.4603945
11.1820916
8.3799273
7.5669647
6.4877170
6.7346037
5.7770359
4.4561920
4.0435385
3.6643910
2.9748717
2.6627363
2.8955152
3.0542281
1.0967691
0.3314203
-0.4268746
0.6735348
0.4531002
0.3631629
1.3524732
0.5853609
1.4635723
1.0138857
1.5041322
2.6680268
3.6344119
5.7188412
6.1226773
6.5741273
5.8969523
4.7595100
4.0329576
4.7771447
1.4706262
1.3189672
1.7386746
1.5358748
1.1214578
0.4442828
0.5800705
0.7352564
1.4864975
1.5817252
1.4970783
2.2571367
1.7333842
2.2077594
3.0824437
2.8249762
2.1724898
1.6840068
1.4864975
1.6575547
3.3399113
1.5270574
1.4653357
1.0597361
-0.1993861
0.1973961
