# Supplementary material for: Structure of silent transcription intervals and noise characteristics of mammalian genes
Source: Mol Syst Biol. 2015 Jul 27;11(7):823. doi: 10.15252/msb.20156257 (PMC4547851; doi:10.15252/msb.20156257)
Supplement: Supplementary file 5 [file msb0011-0823-sd5.zip › Dataset_1/data.Bmal1a.cell29.signal]

-0.7460639
-0.3298834
0.5536184
1.1584908
0.7334930
0.4425193
0.1444918
0.7881607
-0.2205479
0.3014412
1.0103588
1.6575547
0.3314203
-0.0353828
0.4830793
0.3367107
0.9063137
0.6611904
-0.1076854
-0.3898416
0.9045502
1.1373291
0.6276844
0.1691805
-0.3986590
1.2113951
1.9502918
0.1832883
0.2908603
0.6065226
0.2326656
0.3755072
1.4917879
0.7811068
-0.3492816
-0.5644258
-1.1728252
-0.7178483
-1.8429463
-2.0898330
-1.3050859
0.7828703
2.7368023
0.5712531
-0.0688889
-0.5573719
-0.7407734
-0.6420188
-0.3404643
0.5765435
2.6856615
2.7703084
4.8776629
6.1738182
5.7981977
4.5831623
3.7490379
6.0098148
9.2299231
7.9760912
7.6621924
6.4101240
6.4030701
7.2812814
6.6605377
4.4791172
3.9747629
3.3998695
2.2941697
3.8830621
4.0470654
3.9500742
4.9711271
4.3733086
4.6343031
6.9779635
3.8971699
2.8690631
1.0209396
0.3631629
0.0527910
-0.2223113
0.1444918
2.3364932
1.1655447
0.6717713
0.6576635
-0.0829967
0.7564182
1.9467648
0.2890969
-1.0564358
-0.5996953
1.5993600
1.6328660
0.8604633
-0.3792608
0.2644082
0.8922059
4.6660457
5.5548379
4.7877256
5.0275584
4.4914615
1.6575547
2.4475922
3.1476924
0.9310023
-0.2434731
2.2377385
3.3028783
3.5744537
3.1600367
3.2217584
1.4353566
1.5870156
2.3012236
1.4582818
1.0950057
2.7226945
1.9308935
2.6221764
5.0504836
5.9639645
3.9112777
3.2728992
4.4191590
4.5919797
3.7807805
2.9925064
3.5568189
3.2975879
2.0031961
2.2518463
3.7366936
3.5779807
3.4986242
3.7084779
1.6540277
0.8604633
1.9432379
0.4478098
-0.0847602
1.1532004
-0.0371463
-1.1710617
-0.4145303
-0.3334104
-0.3334104
0.4319385
-0.5802971
-2.1550817
-1.3879693
-1.0652531
-0.5291563
0.3296568
0.7176217
-0.0706524
-1.0969957
-1.9769705
-2.2115129
-2.0157670
-1.1040496
-1.2274930
-0.6437822
-1.5413918
-1.2274930
0.4389924
-0.5626623
-1.1692983
-1.1851695
-1.1357922
-2.7617176
-2.5501004
-1.8429463
-1.7036317
-1.6648352
-2.4231301
-2.4566361
-1.5308109
-1.0864149
-1.8641080
-1.1040496
0.1480187
-1.1622443
-1.4285293
-0.2328922
-1.6225117
-1.2786338
-1.1481365
-1.1128670
-0.0600715
-0.8448186
-0.9700254
-0.4215842
-0.8130760
-1.0846514
-1.8059133
-1.2698164
-0.6314379
-0.7636986
-0.6085127
-1.0052949
-0.1888053
-1.7477186
-2.3102676
-0.1359010
-0.1976227
-0.8977229
-1.1904600
-1.8746889
-2.1991686
-0.4639076
-1.3015590
-1.8323654
-1.4444006
-0.8501090
-1.1975139
0.4107767
0.7705260
1.3947967
-0.3439912
-0.5908779
-0.4709615
-0.2082035
-1.0035315
-2.0298748
-1.1111035
-0.6737613
-0.6349649
0.4566271
-1.1181574
-0.9629715
0.8057955
-0.8553994
-0.7725160
-0.5273928
-0.9241750
-1.9946053
-2.4619266
-0.9576811
-0.4885963
-0.9806063
-0.5467910
0.1797613
-2.1533182
-2.2608902
-1.8235481
-2.9345383
-1.7865151
-1.6242752
-0.5855875
0.5218758
-2.1145217
-2.1533182
-1.7389012
-0.9594445
0.0968779
-0.8818516
-1.2186756
-0.9065402
-0.4304016
-0.4445094
-0.8254203
-0.9929506
-1.0299836
-1.6842334
-1.3791520
-0.1641166
0.6876426
-1.3280111
-1.4884875
0.3384742
-0.4550902
-0.3880781
-0.6190936
-0.0001133
1.3524732
1.0879518
0.5624357
-0.2999043
-0.6561266
0.2714621
-1.1710617
-1.4355832
0.5324566
-0.7337195
-1.4761432
-1.4444006
-0.6649440
0.1056953
0.3843246
1.9837978
1.1020596
1.2219760
-0.1641166
-0.8113125
0.2767525
1.8797527
1.2413742
1.8356658
1.4688627
1.3877428
1.0597361
0.9415832
0.6682443
-0.1676436
0.3173125
-0.2752156
-0.0230385
1.0191762
0.9927240
0.4548637
0.9362928
1.5852521
1.3418924
0.9168945
0.9415832
1.8691719
1.4071410
1.6399199
2.8302666
1.3683445
-0.3704434
-0.4621442
-0.4586172
-0.3563356
-0.6931596
-1.4444006
0.3578725
0.3472916
-0.9453367
-1.5361014
-1.2292565
-0.0442002
-0.5450275
1.2378473
2.1178221
-0.6578900
-0.2769791
1.7880519
0.9609814
1.9591092
2.0525734
-0.6384918
-0.9365193
0.6417922
2.2571367
1.7862885
2.0825525
1.6046504
2.3206219
3.5867980
5.4349215
3.5956154
2.1478012
2.5745625
3.4563008
3.4033965
3.7155318
5.5336762
6.9250592
6.6235047
3.5356572
1.6963512
2.5022600
4.0893889
3.9976881
2.9431291
2.8919883
7.2107424
9.7959990
10.0799188
9.9141520
10.5419496
10.1187152
6.9444574
5.1139687
3.6185406
3.7472744
5.4014154
4.7295309
3.9553646
3.6044328
2.2536098
1.9767439
2.4934426
3.2217584
0.5095314
-0.0477272
-0.1940957
0.0721892
0.7370199
-0.7072674
-0.8836150
-0.2117305
1.4089045
1.1373291
-0.2240748
-0.7019770
0.7528912
0.4425193
-0.1658801
-0.0054037
-0.8113125
-0.4621442
0.6223939
0.7352564
1.1038230
1.8092137
1.5094226
0.4266480
1.5305844
2.5357660
1.0632631
-0.5961684
-1.0158758
-1.1340287
-1.8764524
-0.7566447
-0.8924324
-0.6755248
-0.3298834
0.0369197
-0.0177481
-0.8271838
-0.4780154
-1.3280111
-2.1392104
-2.0157670
-0.9806063
0.5130584
0.2273752
-0.7742795
-0.1112123
-0.2187844
-1.1181574
-1.1869330
0.0016502
0.7546547
1.2307934
1.3542367
1.4512279
2.8408475
1.3560002
0.7370199
0.3032047
-0.1552992
1.3383654
3.8054691
3.1618002
2.1001873
3.0859707
2.7226945
3.7455109
3.4809894
3.3310939
3.8671908
3.4086869
4.1123141
5.5477840
4.0611732
1.7351476
1.7721807
1.7474920
2.2112863
2.6891885
1.4547549
0.4478098
0.8005051
0.1585996
0.2291387
0.4389924
0.4372289
0.6294478
0.1092223
-0.4639076
-1.5502092
-1.1869330
1.4864975
0.9292389
1.0791344
1.6346295
0.9098406
0.2644082
0.7687625
0.2802795
1.3172037
0.7846338
0.0228119
-0.0882871
-0.1200297
-0.2417096
-0.6702344
0.6400287
0.4672080
0.6118131
1.0808978
-0.0583080
-0.7566447
-1.3879693
-0.9576811
-0.8095490
-0.8518725
-0.3404643
-0.0512541
-0.4974137
-0.4868328
-0.8271838
-0.9612080
-0.5203389
-0.6226205
-1.2345469
-0.6155666
-1.6948143
-2.2115129
-0.7107943
-0.8606899
-1.9117219
-1.3685711
-0.5467910
0.4319385
0.4143037
-0.8871420
-0.8218934
-1.0264567
-0.1694070
0.6100496
0.2644082
-0.3951320
0.8992598
0.4689715
0.1286205
-1.6842334
-1.9681531
-0.7601717
-0.6102762
-1.4726162
-1.4867240
-1.2239660
-1.7565359
-2.0492731
-1.7036317
-0.6226205
-1.6366195
-1.9223027
-1.4796701
-1.5114127
-1.2715799
-0.7883873
-0.9418098
-1.2433643
-1.4197119
-1.4091311
-1.2169121
-1.1604809
-0.7160848
-1.8835063
-1.5554996
-0.7672256
-0.4533268
-2.4037318
-2.4795613
-0.4868328
-0.0389098
-0.4691981
-0.4656711
-1.2945051
-0.6913961
0.2203213
-1.3879693
-1.0176393
0.4936601
0.7070408
1.0209396
-0.7883873
-1.3191938
-1.8041498
-1.9540453
-3.2025867
-3.4212578
-1.2997955
-0.7443004
0.0686623
-0.5908779
-2.3984414
-3.4741621
-2.8040410
-2.6788342
-1.9822609
-1.8852697
-1.5519727
0.6823521
-0.0142211
-0.0671254
-0.2187844
-1.2698164
-0.8412916
-1.7142125
-1.9275932
-2.4090223
-2.1797703
-0.8712707
-0.1641166
-0.7090309
-0.6155666
-0.7672256
-2.1956416
-2.4830883
-1.6542543
-1.6472004
-0.8060221
-0.3669164
-0.4039494
-1.7283203
-1.6912873
-0.6455457
-2.2238572
-2.5994777
-2.1427373
-1.7512455
-1.3209572
0.0210484
-1.1675348
-1.0881783
-1.3421190
-0.1447184
-1.2468912
-1.8376559
-1.2574721
-0.3739703
-0.8183664
-0.2946139
0.1921057
0.1550726
-1.1640078
-1.9699166
-1.1604809
-1.4814336
-1.4690893
0.1233301
-0.5608988
-0.7513543
-1.0917053
-1.0493818
-1.1040496
-0.2029131
-0.7266656
-0.3140121
-0.2981408
-0.8730342
0.0404467
0.2326656
-0.1535358
1.2925150
1.8973875
3.2640818
4.0453019
2.6627363
2.3788166
4.0770445
4.8476838
3.2129410
3.3945791
3.9289125
3.2834801
2.1495646
2.0790256
3.7807805
1.7069320
-0.0777063
0.9609814
2.3594184
2.8479014
3.6308850
0.9786162
0.6223939
1.1937603
0.7705260
0.7282025
0.7652355
1.7880519
0.8251937
0.5730166
1.9573457
2.0666812
2.2218672
2.3012236
2.4528826
4.2921887
2.8584822
2.2694810
0.9239484
0.5589088
0.9803797
2.6080685
-0.0071672
-0.8166029
0.0104676
1.9591092
1.6169947
1.7633633
2.3170949
3.0260125
1.2449012
0.2132674
-0.6790518
0.0616084
1.1814160
1.4000871
0.9962510
0.4989506
1.3277846
2.0966603
2.0684447
1.2748803
-0.0935775
0.0968779
0.7987416
0.5271662
1.1126404
-0.0706524
-1.0740705
-1.4479275
-0.6314379
1.4794435
-1.9910783
-2.7229211
-1.1869330
-0.3457547
0.2838064
0.8851519
-0.2558174
-0.9541541
-2.3543545
-2.1709529
-1.2751068
-0.1729340
-0.5714797
-0.1165027
-1.6489639
-2.0598539
-1.8641080
-1.4602719
-1.3562268
-0.4656711
-0.3263565
1.2748803
0.9768527
1.5658539
1.3612906
2.3382566
2.5022600
2.1671994
2.6468650
0.6523730
0.1145127
0.4636810
-1.2504182
-1.5043588
0.4460463
0.4619176
-0.1323740
-0.5891145
-0.8060221
0.7722894
-0.8800881
-1.2751068
0.0228119
-0.5221024
-0.5203389
0.4583906
0.1779978
0.6171035
0.9045502
-0.5062311
-0.3351738
1.7228033
2.4017418
2.2941697
2.2677176
2.4458287
2.3506010
1.0703170
-0.2170209
0.8692807
3.1723811
3.6114867
4.6149049
1.6187582
1.4917879
3.5497650
3.6802623
2.8337935
1.0244666
0.3702168
-1.5378649
-1.5237570
0.4231211
1.2008143
0.3049682
-0.1764609
0.0774797
-0.3281199
-0.0318559
2.6503920
-0.6226205
-0.9506272
0.8833885
0.9768527
1.3595271
2.3153314
2.2201037
2.1425107
6.1191504
4.9587828
4.7506926
4.9834715
5.9745453
4.9534924
4.7577465
4.6942613
5.2832625
5.5989248
5.4225771
