# Supplementary material for: Structure of silent transcription intervals and noise characteristics of mammalian genes
Source: Mol Syst Biol. 2015 Jul 27;11(7):823. doi: 10.15252/msb.20156257 (PMC4547851; doi:10.15252/msb.20156257)
Supplement: Supplementary file 5 [file msb0011-0823-sd5.zip › Dataset_1/data.Bmal1a.cell3.signal]

12.7639078
8.7309574
8.2892345
9.5430938
10.9078791
10.9058982
11.6467251
13.7028167
13.4651182
12.1736233
9.8996415
7.8078951
7.1562052
7.4652132
6.3262414
5.3556394
5.0169191
3.6778845
3.8026762
5.6903980
5.7676500
4.5910427
4.3275936
6.5956330
7.6375445
12.6510010
15.5093249
14.5961667
14.7605748
18.8351224
17.8407506
18.3418981
17.4287399
15.7569275
12.9421816
13.8078002
12.3419931
9.8283319
6.7976767
2.8340550
2.4260060
4.7039495
3.5887476
2.5963565
7.2195914
8.1327496
13.5483127
21.7984298
32.1422741
34.8817487
36.6011009
41.1787769
38.3125297
33.5328100
30.9894366
27.4199982
21.0714687
17.5099536
14.2356574
14.4535476
14.4476052
9.5827102
9.8659675
10.2641124
10.5968903
8.5962616
7.3384406
4.3058046
3.3114327
3.6224215
3.8937939
4.0106623
3.8125803
3.8878515
5.7815158
6.3143565
5.7062446
5.1852888
6.8452164
5.7834966
5.2328285
6.3183181
4.6385824
2.7746304
1.6732942
4.0364130
4.3216511
4.0740486
4.2325142
4.4147497
1.3147657
1.1860124
2.6379538
3.5332846
4.2562841
2.2556554
1.8991077
2.6399346
2.6656853
2.0654967
0.9661413
0.9918920
3.4798025
3.3550108
2.3210225
3.0895808
3.8442734
3.5332846
4.6960262
4.5355797
3.6045941
5.2605600
6.5282851
7.3919228
7.6533911
8.4952398
6.8293698
5.9498855
5.1080368
4.8643959
4.3691908
1.8159133
1.4534232
2.8023619
3.2123917
5.1199218
3.8720049
4.0681061
5.2744258
5.1298259
5.5339132
4.8168562
3.7630598
1.8713763
1.8377023
4.4840784
5.6527625
4.1513006
3.9868925
2.4557183
2.2299048
2.8083043
0.4095308
-0.4541069
1.3920177
0.9502948
0.4095308
0.4669746
0.8888893
0.4907444
-0.1787729
-0.3213920
-0.5491863
-0.4422220
-0.1728304
1.2989192
-0.4521261
-1.0443914
-0.6046493
1.1265878
0.6452484
2.3507348
3.4679175
5.0387081
5.3378120
6.7243863
9.1667379
8.8715957
9.0221380
5.7121871
6.2489894
9.0914667
5.7676500
4.6603714
1.3444780
1.4910587
2.3883704
0.8770044
0.2609693
0.2312569
-0.2560249
1.3801328
-0.1431181
-0.8819641
-0.0619045
-1.0622188
-1.1077777
-0.3887398
0.1183502
0.1341967
-0.0757702
1.5168094
0.5917663
0.1005228
-0.6284191
-1.5395965
-1.8921826
-1.9773578
-1.1216434
-1.4564021
-1.6584457
-0.3055454
-0.7294410
-1.2107803
-0.6878437
-0.4778768
-1.1751256
-0.1173674
-1.0443914
-1.1533365
-0.1688688
-1.2682241
-1.9040675
-1.4326322
-1.4504596
-1.0939119
0.5858238
-0.2659290
1.3484397
2.2001925
0.1718323
1.2078014
-0.0975592
-1.2246461
-0.8680984
-0.6640739
0.0846762
-1.0562763
0.4649938
-0.6086109
-1.2523776
-1.1691831
-0.4065672
0.9522756
0.1896597
0.7759826
-0.6125726
-1.0780654
0.4471664
2.3130992
2.4042170
1.2355329
1.2493986
2.0555926
2.7092633
0.6828840
0.8552154
2.1427487
2.3091376
3.0143096
2.6458770
3.4065121
4.4721935
5.1100177
6.6055371
7.0413176
6.1657950
7.6098130
7.3562680
7.6811226
7.6771609
6.6055371
6.8491780
7.0492409
11.5437224
12.4766888
11.5457032
11.2782925
13.1977075
14.0831342
10.4265397
9.8679483
12.1835274
11.8665961
7.4236159
6.4074550
8.5368370
10.1175317
10.5077533
8.5883383
7.2631695
5.7815158
7.1423394
6.7422137
5.4824119
5.4249681
6.7045781
6.8471972
7.2156298
5.5636255
4.2503416
4.1948786
3.9492569
4.3058046
2.6399346
3.2361615
0.2530460
0.3362404
2.6538003
1.8258174
2.2695212
5.4170448
4.4543661
4.4305963
5.7399186
6.8788903
7.5781199
5.9756362
6.0192142
5.6725707
5.8548061
7.0611258
6.4510331
6.1955073
5.9142308
5.1535957
5.7161487
5.9082883
3.6541146
4.0007582
6.1717374
6.3737811
6.8689862
9.5351705
8.0594593
8.0574785
12.1062754
9.3509542
8.7844396
10.8959941
9.0974092
7.9940922
6.9086026
6.5817672
6.8887944
7.9802265
10.0442414
6.6114795
6.3064332
6.4688605
4.8881658
4.1513006
4.6108509
5.7914199
4.6068893
4.2622265
2.7449181
2.3309266
2.0357844
1.8693954
1.4930396
2.1942500
1.0255659
0.6571333
2.6399346
4.2424183
3.2737971
3.0975041
4.4682318
5.1377492
6.0885430
5.3774284
5.7914199
6.0132718
5.2268861
5.5200475
3.3966080
3.4936682
4.2404375
9.3846282
10.7573367
11.1950980
14.6298406
17.3277181
19.4808699
20.6713430
19.4709658
18.3003009
16.1095135
17.1811374
18.5320569
18.1616435
14.8259419
14.0870959
14.2495231
10.7612983
10.5731204
8.5447603
6.2767209
6.7204247
8.3328125
8.0970949
7.1799750
6.4133975
4.2364759
3.1549479
5.2150011
3.8422926
2.4992963
2.4755265
0.6294019
1.4157876
1.4672889
1.5227519
2.3586581
3.9551994
7.5959473
8.2852728
8.7230341
8.1802893
7.3820187
9.1528722
9.0657161
7.5583117
5.2922531
4.6801796
4.7138536
4.6286783
3.9829308
2.4378909
3.0737343
3.1212740
1.0671632
1.0493358
3.0083672
3.1668328
3.9512377
2.3824279
2.4398717
3.4144354
6.5282851
7.3384406
7.2691119
7.5602925
9.2439899
9.9036031
10.4701177
10.7058354
13.9761699
13.6473537
13.6136798
11.8784811
13.9246686
16.1669573
16.2976914
16.8681677
18.0566600
16.0263191
14.7625556
17.3296989
14.1029424
11.7140730
10.2145919
6.2886058
6.5005536
4.8505302
4.1988403
6.1598525
4.3275936
2.1684993
2.1070939
3.6026133
3.8819090
3.4005696
2.9509234
2.6617236
2.3863896
1.7644120
1.1602617
0.3263363
0.6591142
0.8928510
-0.3134687
0.1005228
1.7069682
2.2992335
6.9917971
9.4598993
12.5836531
14.8398076
11.9636563
11.3020623
13.1778993
8.9448860
7.4988871
7.6910267
6.8333314
6.6035563
3.3173752
2.5111813
3.3054903
1.9961679
2.3388499
3.1906027
2.9430001
2.2536746
2.3943129
2.5270278
2.3348882
1.8238366
1.8317599
0.0034626
-0.0440771
0.4372623
2.4656224
1.5326560
0.2867199
-0.0044607
1.0453741
1.1523384
1.7525270
1.2315713
-0.8522518
-0.6680355
3.2718163
2.8182084
