# Supplementary material for: Structure of silent transcription intervals and noise characteristics of mammalian genes
Source: Mol Syst Biol. 2015 Jul 27;11(7):823. doi: 10.15252/msb.20156257 (PMC4547851; doi:10.15252/msb.20156257)
Supplement: Supplementary file 5 [file msb0011-0823-sd5.zip › Dataset_1/data.Bmal1a.cell30.signal]

1.2590090
1.1108769
1.1584908
1.1338021
0.8992598
-0.1376645
-0.9277020
0.8181398
-0.3263565
-0.4956502
0.6717713
0.8604633
1.0491553
1.0421014
-0.2011496
-0.2558174
-0.1500088
-0.3810242
0.4442828
0.3631629
2.2677176
0.9645084
0.3367107
1.1602543
-1.2380738
-1.8993776
-0.5944049
-0.2575809
-0.5556084
0.6664809
-0.0653619
-0.4974137
0.0016502
-0.4921233
-0.3316469
-1.9610992
-1.9946053
0.9168945
-0.8201299
-0.8853785
-0.0688889
-0.9911871
0.3367107
1.6311025
-0.8871420
-0.6490727
-0.7266656
-0.7954412
0.6223939
0.9133676
-0.6772883
-0.4885963
-0.1676436
-0.2593443
1.4776801
0.8657537
0.0175215
1.1743621
-0.2417096
-1.4214754
-0.9506272
1.5517461
-0.5802971
-0.3193025
0.5359836
1.0156492
0.7423103
2.1689629
4.9817080
4.4438477
6.7081516
3.9923977
3.4950973
5.0310853
5.3696729
3.0630455
2.6362842
1.8674084
1.3736350
2.9078596
1.8550641
1.5711443
2.2800619
2.2536098
0.8163764
1.4406471
2.7191676
4.1687453
1.1743621
0.7088043
1.6064139
2.1936516
2.7650180
2.0613908
2.5657451
2.7385658
3.3751809
4.8053603
5.2956068
5.0769357
5.3961250
4.2093053
4.0576463
4.5073328
3.2764262
2.1142951
1.8497736
2.8602457
1.6628451
-0.8060221
-0.8783246
0.3384742
1.1937603
2.9854525
1.8638814
1.7492555
2.2871158
3.0524646
2.0120135
2.8690631
3.0348299
2.6362842
3.5215494
3.6855527
3.9641820
2.7614910
2.3576549
3.0859707
2.3135680
2.3664723
1.7809980
1.5076592
1.9643996
1.1778891
-0.0547811
-0.4674346
-0.2999043
-0.6296744
-0.3968955
0.1656535
0.7017504
0.4019594
-0.2963774
-1.1675348
-0.1746975
0.7052773
-0.1835149
1.2413742
2.0931334
0.6559000
-0.2487635
-0.1112123
-0.0159846
-0.5996953
0.4425193
3.9818168
2.8108684
2.0014326
2.7456197
2.8320301
1.6363930
2.4246670
2.5128408
0.8498824
1.6011234
1.0068318
0.4689715
1.2219760
0.0281023
-0.7125578
-0.5450275
-1.4408736
-1.4779067
0.0457371
-0.7883873
-0.6120397
-1.8288385
-1.9275932
-0.8853785
-0.9153576
-1.5872422
-0.8871420
-0.8113125
-1.6348561
-1.2662895
-1.1975139
-1.6472004
-1.4232389
-0.8924324
-0.8430551
-1.0828879
-2.5853699
-1.4761432
-0.2805061
-0.7055039
-0.3704434
-0.5891145
-1.4091311
-1.3333016
-0.4550902
-0.6578900
-0.8271838
-1.2116217
-0.9576811
-0.1464818
-1.5325744
-1.4285293
-0.3739703
-1.7406647
-1.0828879
-1.4796701
-1.9663897
-1.2715799
-0.5820606
-0.4162938
-0.7936777
-0.9488637
-1.1075766
-1.8482367
-3.0438738
-3.2590180
-1.8976141
-1.4920145
-1.6630717
-0.4586172
-1.2169121
-0.9612080
-1.5854787
-2.3578815
-1.8711619
-2.4160762
-3.1443920
-1.3809154
-2.4002049
-2.3402467
-1.9558088
-0.9312289
0.0122310
-1.4708527
-0.6437822
-1.1181574
-1.6225117
-1.2169121
-1.4849606
-1.1922234
-1.8094402
-1.7794611
-2.2820520
-1.9099584
0.7158582
0.6523730
2.2042324
1.5764348
-0.4304016
-1.2945051
-1.4355832
-1.1904600
-0.4074764
-1.4408736
-2.5307022
-1.3597537
0.0263389
-0.1235566
-0.4833059
-0.1112123
-0.9806063
-0.9823697
-0.8730342
-1.9752070
-1.1886965
0.7476008
-0.5379736
-1.4426371
-1.2521817
-0.5679527
-0.9453367
-1.5519727
-0.7319561
-0.1394279
-0.3916051
-0.7143213
-0.7196117
-0.6014588
-0.5820606
-0.7619352
-1.8358924
-2.3473006
-1.5607900
0.1056953
0.2538273
0.7899242
0.2538273
-1.4003137
-1.3086129
-1.4496910
-1.6824699
-1.3844424
-0.8959594
-2.1903512
-2.7634811
-0.4991772
-1.5519727
-1.2997955
-1.3456459
-1.5590266
-1.3914963
-0.6279109
-0.0653619
-0.7178483
1.0632631
1.9450014
1.0526822
1.1972873
1.8515371
0.9010232
0.0633719
0.2273752
-0.4092399
-0.5697162
-0.8395281
-1.8746889
-1.5678440
-0.8765611
-0.2011496
-0.6631805
0.3243664
-0.4233477
0.1021684
1.9273666
1.6646086
2.0084865
1.0808978
1.0650266
-0.5979318
-0.6473092
0.3490551
-0.2981408
0.7405469
0.2097404
-0.7813334
-0.8624533
0.0686623
0.3966689
-0.5926414
-0.8941959
-0.5309197
-1.3720981
-0.8924324
-0.7566447
-1.2345469
-1.0370375
0.6329748
-0.4215842
-0.9047768
-0.5838240
-0.7707525
0.3755072
2.6680268
4.1616914
6.3642736
5.7981977
4.6149049
4.8829533
4.4103416
3.9200951
2.7826527
1.5870156
0.9468736
1.7545459
2.7350389
1.0844248
0.3631629
0.7440738
1.1796525
1.3277846
0.1215666
0.3631629
0.7969781
-1.0881783
-0.7636986
0.7334930
1.0667900
1.4459375
0.6294478
0.8657537
2.9360752
2.7438562
-0.5291563
-0.3140121
0.7352564
-1.5643170
-1.5466822
1.1232213
2.3153314
0.6717713
0.2644082
1.4159584
-0.2769791
-0.6543631
0.0404467
-0.5150484
-0.6402553
0.0104676
-0.7707525
-0.1570627
1.7545459
2.4546461
2.6697902
1.9132588
2.7262215
7.1807633
6.8333584
9.2669561
10.2192334
9.9300232
9.7166426
12.2084350
11.5665295
11.1626934
10.9369684
9.7783643
7.8403035
5.9375123
5.1457113
6.3060789
6.0062879
4.5514197
2.7509102
2.5921973
4.3450930
5.0910436
5.0910436
7.1296225
8.4663377
10.1910178
7.7468393
7.9884355
6.4647918
5.5759996
6.3025520
4.8882437
3.6837893
5.3132416
5.7364760
5.4490293
1.5217670
1.7792346
1.7228033
0.7899242
1.1673082
1.2748803
-0.1940957
0.0298658
0.5465644
1.1249848
1.0103588
1.9150223
1.6857703
-0.1094488
-0.5891145
-0.2928504
0.5730166
0.9398197
2.7685449
2.6221764
3.4845164
4.1987244
4.6484109
4.5849258
4.6660457
3.4756990
1.4000871
1.1426195
2.8814074
0.7176217
0.6946965
0.6470826
0.8780980
0.8798615
0.0069406
1.2731168
1.5006053
0.0686623
0.8357746
2.8831709
2.5516373
3.8971699
1.9167857
2.7473832
4.1652184
1.4988418
1.5605635
1.8233215
1.9979057
1.8815162
2.3470740
0.6770617
0.1198031
0.8463555
-0.6085127
-0.5750067
0.3349473
-0.8853785
-2.1991686
-1.3015590
0.5959418
1.2025777
0.4319385
-0.4762520
-0.1835149
0.6911695
0.9891971
1.1743621
-0.3792608
-0.7919143
-0.7301926
-1.0282201
-1.8059133
-1.4250024
-1.0264567
-0.6913961
-2.2732346
-1.9646262
-1.1692983
-0.1782244
0.8340111
0.4636810
-0.5432641
-0.8042586
1.1196943
0.5518549
0.8675172
0.6470826
0.5641992
0.7828703
0.5959418
0.2397195
0.2115039
-0.3510451
-0.5238658
-1.8076768
-1.7159760
-0.5714797
-0.6384918
-0.2258383
0.1585996
-0.2593443
-0.4833059
-1.1322652
-1.1499000
-0.3069582
-0.8271838
-1.6119309
-1.5096492
-1.6225117
-1.5572631
-1.9998957
-1.5149397
-1.2186756
-1.8270750
-0.6508361
-1.5131762
-2.5553908
-1.1569539
-1.2786338
-2.5747891
-2.4354744
-1.0052949
-0.4339285
-0.7866238
-0.3951320
0.4460463
-0.6631805
0.0104676
0.6365017
-0.9153576
-1.2028043
-0.5397371
-0.8624533
-1.4673258
-1.0581992
-0.0653619
-0.5044676
-0.0847602
-0.7301926
-0.5238658
-0.1888053
-1.0211662
-0.8201299
-0.3122486
-0.9118307
-1.5219936
-1.0652531
-0.4180572
-1.1305018
-2.3226119
-3.1073590
-1.9364106
-0.6578900
-1.2327834
-1.9029045
-1.7053951
-1.4867240
-0.7778065
1.1179309
-1.2080947
-1.4056041
-3.2889971
-3.5729168
-1.6807065
-0.5538449
-1.3826789
-1.4302928
-0.8730342
-1.4655623
-0.5520815
-0.6243840
-1.0670166
-0.2328922
-0.9911871
-1.8341289
-2.1832973
0.4001959
0.0668988
-0.9435733
-0.1288471
-1.0141123
-1.4779067
0.2538273
0.4583906
-0.0442002
1.5887791
0.1356744
-0.0353828
0.1674170
-0.1094488
-0.1694070
0.5271662
1.6787164
1.9996691
1.0985326
1.0368109
3.6203041
0.4143037
0.3684533
1.3172037
0.6541365
-0.3457547
-0.8695072
-0.4674346
-0.3792608
0.9045502
0.8657537
0.2132674
0.6700078
0.8780980
-2.2608902
-2.2608902
0.7599451
-0.2857965
0.4248846
1.3454193
2.4105592
2.0190674
1.6840068
1.8145041
1.1408560
-0.5996953
-0.0318559
0.3349473
0.9010232
1.0562092
-0.5767701
0.8393016
1.2166855
1.2872246
0.4601541
0.2749891
0.8728076
0.0351562
-0.4198207
-0.2364191
0.7035139
2.3082775
1.5852521
0.4795523
1.2307934
2.2007055
0.5906514
-0.2805061
-0.4110033
-0.2663983
-0.1888053
-0.2981408
-2.1815338
-1.8164942
0.1585996
-2.1674260
-2.0122401
0.0122310
-0.8589264
-1.6419100
-1.6031135
0.7528912
-1.0264567
-2.0404557
-2.3243754
-1.3897328
-0.4709615
-0.4674346
-0.0071672
0.7775799
0.2943873
-1.2398373
-1.0458549
0.4619176
1.4000871
1.8533006
0.2838064
-0.6032223
-0.9206481
-1.4108945
-0.7143213
-0.3827877
-1.9628627
-1.6225117
0.5888879
1.1549639
-0.2910869
-0.4462729
2.0314117
1.1584908
0.4301750
0.6629539
0.5500914
2.8725900
3.6326484
5.2215408
5.3502746
5.9357488
5.3132416
5.1351305
11.6511764
9.8489033
10.7606207
10.1857273
10.9369684
7.4981891
7.6674828
9.1787822
6.0468479
6.9250592
5.6059787
4.6642822
4.1228949
4.4332668
4.9146959
4.9834715
5.2321217
3.2464471
2.6045416
3.5250764
1.6751894
0.5042410
0.5342201
0.4848428
0.5430375
0.7899242
2.0525734
-0.1746975
0.0915875
0.8410650
0.2520639
-1.4673258
-2.1938781
-1.9716801
-0.3669164
