# Supplementary material for: Structure of silent transcription intervals and noise characteristics of mammalian genes
Source: Mol Syst Biol. 2015 Jul 27;11(7):823. doi: 10.15252/msb.20156257 (PMC4547851; doi:10.15252/msb.20156257)
Supplement: Supplementary file 5 [file msb0011-0823-sd5.zip › Dataset_1/data.Bmal1a.cell31.signal]

4.9393846
4.6695727
5.6888621
7.3800361
8.7502574
9.3022256
10.1804369
11.4236879
11.2843732
16.7934740
17.1038459
19.3187725
18.2042553
14.3563494
13.4111260
15.0511592
15.7089360
11.8610301
11.0321961
11.2896637
9.8788824
9.4768098
9.3533664
9.6319957
7.3906170
7.7309680
6.6887533
6.9338766
7.3765092
7.0537930
6.5018248
6.1385486
7.4170691
8.9477668
7.9919625
5.0980975
4.7224770
6.8086697
6.6376125
7.7697645
9.3322047
9.4344863
7.2565928
7.8826270
11.7428772
10.3761828
6.3748545
6.4595014
7.5757820
5.3061877
5.6200865
7.2989162
4.9799445
4.3256947
5.6659369
7.3959074
6.8157236
7.8843904
7.4470482
6.3995432
5.7241316
6.3325311
5.4525562
4.1017332
3.5286033
4.7330578
3.5391842
3.1141863
3.2058871
4.5672910
6.2143781
4.8459203
3.7402205
3.8848256
3.7631457
2.1671994
2.0120135
2.3382566
2.8655361
6.1103330
6.4736092
5.4842988
5.5230953
5.9498566
6.8139602
7.6551385
7.8314861
7.6886445
7.7045158
9.1117701
8.5562750
7.5140604
7.5845994
6.1050426
5.0099236
5.1527652
5.1545287
4.8723725
3.8724812
3.8248674
4.3979973
4.3098234
3.9994516
4.9058785
5.3608555
5.0487201
2.8337935
2.1954150
3.5074416
6.0203957
7.4452848
7.4047248
9.4009803
11.7993084
13.9930733
14.8536498
14.8360151
14.6631943
9.8400859
9.5032619
11.1133160
11.4677748
9.9441311
7.3694553
7.4417578
7.9496391
6.5917621
6.6499568
8.8031617
15.4920283
19.4386889
18.3894203
18.6768670
20.1740586
20.1423160
18.5163906
14.5415145
12.9543856
11.3637297
10.4960992
11.0498309
12.2719201
14.1270975
14.2540678
18.0243807
18.9131729
20.3997836
20.2234360
19.7049738
18.2959561
17.0844477
12.1132072
11.6053260
9.7413313
9.1840727
10.3285690
9.8330320
8.6850088
8.9512938
5.8369941
5.5001701
6.2020338
6.7099150
5.4966432
4.3750721
4.8406299
4.3027695
4.6272492
4.6607553
5.4049424
8.9336590
2.9660543
2.5851434
6.6041064
5.1862713
3.9024603
4.3697816
3.3275670
2.4740443
2.8426109
2.3664723
2.0913699
1.7404381
2.6063051
2.1954150
2.1142951
2.2835889
4.2586826
1.9326570
-0.3739703
0.0192850
0.1392014
0.5818340
1.0932422
-0.0847602
0.5500914
1.2237394
1.7527824
3.2217584
4.2974791
0.2467734
0.2467734
1.9926152
0.8022685
1.0861883
0.9415832
-0.6155666
0.0951144
1.7069320
0.3437646
0.1109857
-0.0054037
0.7423103
-0.0600715
0.4971871
2.3506010
2.6221764
2.8232127
3.2535010
2.4564096
1.8092137
2.5269486
1.9679266
1.8092137
1.4300662
1.1496734
0.5412740
0.4178307
1.2678264
2.3523644
3.6502832
3.3064053
0.4777889
0.4143037
1.3101498
0.3067316
0.7740529
0.9821432
0.7123312
2.9590004
2.9783986
2.6168859
1.4053775
1.3507098
1.8603545
3.7737266
2.0472830
1.5094226
1.7668902
2.7121137
4.8565012
6.9568018
6.6816994
7.3165510
10.4978627
12.5611303
14.3069721
9.9564754
8.1877084
10.0323049
12.2260697
10.9669475
9.5808549
10.5719287
12.7321875
13.4516859
13.2435957
13.9295881
20.1758221
19.7843303
19.2376526
18.2730309
18.7315348
20.6748860
20.4597418
15.5872561
11.6476494
9.9053346
10.3179881
7.3253684
6.2108512
5.4825354
5.0363758
4.1987244
4.4103416
4.8988246
6.1949799
7.2636467
4.2322305
2.7861797
3.3557826
5.0804627
3.9729994
3.2235219
4.4773537
2.6680268
2.9272578
4.5320215
5.1950887
8.3693465
11.0127979
11.2649750
17.2272893
28.4253655
32.1709897
32.9539733
34.9784444
35.7984610
33.7157952
33.0368567
34.4811440
30.0213118
27.3002674
24.9125201
23.9955123
22.3695869
18.1178449
17.3842387
16.9327887
14.4004363
11.7534580
13.9560402
11.3020080
11.6405955
13.2647574
11.6987902
13.2541766
13.6774109
11.6335416
11.6758650
14.6790656
14.4392328
14.7637125
17.0491781
17.9996920
17.4389065
13.8361238
11.1380047
11.3725471
12.5223338
14.4409963
13.4763746
14.3246068
14.1870557
14.5767840
17.3948195
17.9397338
20.1246813
25.2722694
28.8644711
29.0231840
32.1974418
25.4521440
24.5210283
22.6693780
20.4985383
20.0030014
17.9802938
12.0109256
11.7728563
12.1802193
12.1943272
13.1871645
13.6368510
15.2557225
16.4090361
15.2292703
16.1110086
16.5589317
14.7354969
12.2366506
12.6651754
14.6473231
15.2998094
15.2081086
15.8094541
16.6576863
15.0829018
14.5926553
15.4638127
17.7192992
17.1391154
15.4726301
15.4779205
17.6946106
19.4104733
22.8880490
24.0501801
26.1275555
25.8736149
25.4397996
26.4978856
28.5664436
29.5716252
31.1199577
34.1019965
35.9201409
38.3096516
39.9091249
41.5879545
41.0888907
38.3784272
37.6483479
29.0619805
25.7272463
23.7680239
24.4698875
23.6022571
21.2374350
18.2818483
16.5271891
15.2962824
14.0794836
16.0528139
16.3455510
13.5345693
9.2034709
8.4451760
8.8983895
11.5083348
15.4444145
14.1341514
12.9984725
15.6295795
17.9750033
18.7121365
20.1035196
24.8948854
28.2190387
28.2472543
26.8452905
30.5415373
26.2509989
25.4186379
25.9177018
24.2371086
24.0801592
21.1069377
17.5094455
16.0775026
17.9115182
15.3968006
14.1412053
12.1343690
8.9918537
9.2986986
12.9279334
15.5255344
16.8710670
19.0419067
19.4527967
21.9498795
17.0209625
16.4249074
16.2415059
14.5820744
15.5678578
16.3314432
15.7230438
17.7651496
15.2945190
14.5326971
12.1819828
10.5948539
11.9897639
7.8861539
7.5740186
11.0216152
11.4113436
14.2399600
13.5151711
13.4411051
12.6845736
11.1168430
9.3322047
9.0906084
8.0307590
8.5756732
8.3411309
8.3552387
8.1736006
7.3606379
6.4947709
6.7010977
7.8173783
5.9815992
6.4083605
7.4029613
7.6110516
6.0098148
5.3291129
5.2832625
5.5442570
5.7787994
5.6518291
5.2814990
4.8758994
2.6168859
2.3206219
2.8214492
1.3348385
1.1902334
3.1353480
4.1334758
2.9254943
2.2536098
3.7084779
3.5867980
3.0260125
3.4933338
1.7651268
1.8991510
3.0207221
3.3663635
3.3875252
1.2642994
1.6716625
3.3839982
2.5869068
1.5676174
1.0808978
1.2237394
1.8674084
1.1743621
1.2784072
2.7438562
3.6591006
1.9379475
2.5022600
5.1280766
5.5548379
5.0275584
1.6610816
0.8534094
1.8991510
4.6007971
6.0926982
4.2339939
3.9729994
4.6343031
3.3928156
2.6204129
1.3313115
1.4300662
2.2095228
3.0842072
1.8409562
1.1849430
0.8974963
0.8498824
1.6822434
3.0030873
2.8426109
3.6749719
5.1527652
4.9270402
4.0788080
4.4244494
3.3963426
2.5022600
3.0454107
1.3242576
0.8851519
2.6080685
1.3471828
1.2942785
1.9820344
1.3454193
1.3401289
4.1687453
4.8000699
7.9196600
7.5528568
6.5811813
6.0433209
7.1208051
7.8156148
5.7964342
3.9377299
4.0541193
6.5124057
5.0152141
5.0081602
5.4119963
4.8088873
4.4702998
3.4898068
3.3769443
2.5675086
3.2111775
4.2216496
2.7068232
2.9025691
3.8654273
3.2429201
3.3081687
4.4738268
4.3345121
3.6167771
4.2569191
1.9114953
1.4000871
1.9749805
2.8919883
1.6505008
0.4389924
1.5552730
3.4633547
2.2747715
2.0825525
5.4860623
4.4597189
4.5655275
5.7400029
5.6483021
5.1421844
6.0521383
7.4576291
7.7979801
9.2810639
9.7184061
6.8827357
7.5740186
7.1366764
6.8739184
6.9867809
4.8847168
4.8106508
4.7312943
4.1793262
2.0984238
1.8656449
3.4915703
4.3380391
4.5073328
2.4087957
2.2059959
2.9325482
3.4316121
3.2270488
2.1813072
2.6221764
4.0382480
3.7825439
4.1034967
4.1405297
3.4615912
3.9500742
5.5971613
4.3098234
4.2004879
4.0329576
3.0947881
5.3608555
5.8299402
7.2777545
8.0748459
7.3271318
6.4982979
7.1296225
8.0431033
8.2600109
7.0837721
6.2514111
5.8228863
4.1528740
4.1757992
2.3082775
2.3717627
4.1193680
2.9995603
1.8303754
1.7474920
2.4017418
3.8407387
2.8690631
3.4298486
5.3555650
3.8107596
3.2129410
5.1915617
6.3148963
5.4190502
4.6748631
5.0857531
5.5389666
6.1156234
7.1596016
7.5052430
7.2865719
6.3466389
4.8071238
4.4932250
5.6341943
7.1419668
6.0962252
6.4524475
9.7007713
7.9408217
8.6021254
9.6161244
11.3161158
9.6125975
9.1576205
11.1591664
10.9510762
10.8487945
8.6620836
8.8066887
8.4575203
8.2582475
7.1208051
5.1368939
5.9145871
6.9585652
8.1418580
6.0309766
5.5442570
5.8810811
4.8512107
4.7013152
6.0891713
7.5158238
5.3097146
4.1881436
4.8000699
4.9728906
5.6165596
6.4947709
6.6393760
7.7221506
8.5033707
7.7239141
8.3005709
8.7855270
8.2952805
6.0221592
6.2320129
6.7363672
7.2160328
6.1861625
6.4930074
8.0360494
8.1736006
4.0999697
4.1052602
4.4914615
4.1616914
4.4138686
3.6167771
4.7154230
7.7344949
8.3093883
6.6340855
5.3485111
5.2903164
4.8811898
5.9868896
4.9817080
