# Supplementary material for: Structure of silent transcription intervals and noise characteristics of mammalian genes
Source: Mol Syst Biol. 2015 Jul 27;11(7):823. doi: 10.15252/msb.20156257 (PMC4547851; doi:10.15252/msb.20156257)
Supplement: Supplementary file 5 [file msb0011-0823-sd5.zip › Dataset_1/data.Bmal1a.cell32.signal]

9.6513939
10.5401861
11.2244150
12.8732656
14.9294793
13.6844649
14.8201438
12.4853008
9.9864545
10.0076162
9.3851090
7.7662375
8.2794092
9.8295051
7.9355313
6.9321131
7.5599107
8.0272320
8.6479758
8.4522299
10.1187152
11.3090619
11.8310510
12.5646572
11.7852006
9.3039891
8.1806545
9.2087613
12.1643481
11.4836461
12.8838465
10.7130068
9.8700650
9.5561662
9.7871816
10.2509760
9.2581387
6.9885443
4.9464385
3.2605549
4.5602371
5.6500656
3.9006969
4.2692635
8.8807547
8.4187238
8.1912354
6.5758908
5.7629281
6.4136510
3.2499740
3.1529828
3.4827529
3.6573371
3.1177133
3.7666727
1.0456283
1.0897152
4.8529742
4.0558828
3.2499740
4.0805715
6.3924893
8.0660285
9.4186150
11.5136252
10.2456856
10.1063709
13.5574945
15.5643309
16.6241803
15.9822748
16.4090361
11.9527309
9.3710012
9.7942356
9.7572025
7.2213232
6.6270316
5.9004793
3.9006969
3.5180225
4.8670820
9.8824094
10.0058527
13.1906914
11.4536670
11.1926725
12.8662117
14.2364330
12.3936000
11.7763832
12.1079168
12.7903822
11.6035625
11.5100982
12.8115440
12.4288695
14.9629854
14.8060359
12.8679752
12.8767926
8.6162332
9.2651926
12.4306330
11.5612391
12.3036627
11.6547033
11.0833369
11.2438133
12.7216066
9.9335502
9.6302322
14.2470139
15.5643309
14.6614309
14.5397510
15.9593496
14.7848742
14.3087356
16.4566500
16.5959647
15.2116356
15.4232527
17.5288438
17.3613135
17.7528053
14.1235705
13.6544858
14.2540678
15.9999096
15.4497049
13.0019994
13.7461865
16.2891197
14.7478412
11.9227518
11.4183975
12.5434955
12.0461951
13.0901733
12.0409047
12.6739928
13.6544858
12.9296969
12.8662117
11.6987902
11.2120707
11.4836461
11.2050168
9.5332410
9.6125975
6.8827357
6.9832539
9.0482850
7.0132330
6.2637555
6.3325311
6.6340855
8.1612563
7.0308678
6.6852264
9.9688197
11.3266967
11.4042897
9.3075160
9.0729736
8.4469395
8.8648834
7.0996434
6.7628193
9.2369770
7.5140604
6.2708094
6.4877170
7.1684189
4.1951975
3.7137684
3.2552644
3.7525648
4.1934340
2.5904338
2.7297484
4.7771447
1.4194853
1.2695898
2.5974877
1.5076592
1.6487373
1.7175129
0.8057955
0.9345293
0.3860881
0.9980144
1.5923060
1.0932422
0.8410650
0.5906514
3.0383568
1.3560002
1.2925150
-0.3510451
-0.3298834
0.2238482
0.5165853
1.8621180
1.0350475
0.4425193
0.5518549
1.0773709
0.9539275
0.8869154
-0.0512541
0.5977053
0.0827701
-1.3844424
0.7017504
4.4297398
5.4014154
6.9850174
7.3641648
8.3517117
9.9917449
12.2049080
13.7620578
13.3970182
14.7196256
15.7424420
12.9155891
12.4711930
13.7320787
12.2789740
9.3762916
9.5790914
9.6355227
9.0906084
9.0623928
7.1737094
5.3291129
5.6130326
4.9693637
7.8138514
13.8608125
15.0987731
17.2396336
15.9769844
17.1955467
23.4153285
23.5387719
20.9041379
18.6892113
16.3102815
16.7970010
21.4949026
12.8609213
12.0303238
14.9559315
14.0071811
12.4129983
12.7991996
16.3384971
18.0032190
24.8172924
24.9019393
23.3412625
24.0519436
26.2263102
27.7111575
29.1378100
28.3636438
26.2386545
25.9229922
27.8152026
34.2148590
34.0296940
35.0983608
34.6416204
31.1287750
30.1570994
26.3250649
26.3215379
21.9886760
20.4544514
21.6024746
21.0751951
19.6414887
17.0844477
14.9541680
15.1058270
16.1127721
12.7868553
14.1800018
18.3065369
15.6472143
14.5626762
14.4480502
14.6649578
12.9155891
12.6334328
13.3740930
11.0586482
10.7394590
10.6089617
10.8346867
9.3568934
7.0114695
6.4947709
3.7878344
4.1599279
6.0926982
8.4804455
11.5771104
11.5030443
12.9032447
16.0281252
17.5676402
20.2692863
20.6643051
21.4455252
21.9657508
25.9970582
22.9585881
23.5581701
26.5472629
22.0309994
22.0962481
19.7032104
18.5428428
20.0030014
19.4439793
18.2906656
19.5515514
19.6467791
17.2643223
15.9822748
16.7705488
19.7614051
14.7213891
14.2364330
15.1516774
17.9556051
17.1020824
18.2606865
21.4755043
18.6592322
18.9872389
17.4812299
17.6170176
19.2200178
19.1776944
19.5797670
23.0308906
25.1946764
25.3868953
25.4838865
25.8630340
21.9251908
21.6994658
24.3676059
19.9941840
14.2064539
14.9841471
16.5730395
16.7529141
17.2872475
15.5202440
16.2079998
16.7846567
14.5732570
13.5663119
11.6829190
11.5982721
12.0885186
11.0727561
11.1450586
10.9845822
11.2138342
12.8080170
11.5012809
9.4062707
8.2265049
7.7803453
7.7468393
9.5544027
9.8876998
10.2227604
8.4345951
7.5987072
9.5173697
11.2014899
12.2683932
10.2492125
8.0907172
10.0605205
11.0780465
12.0761742
11.9703656
11.7499311
12.7727475
11.3549123
9.4380133
9.9529484
12.3883096
12.7180797
13.7655848
11.4783557
10.7623842
11.9615482
13.0795924
13.0072899
13.9489863
12.9790742
12.1908002
13.0002359
14.5432779
13.3264791
13.0725385
13.8855012
15.1287522
11.6952633
10.8188154
12.0744108
14.8448324
11.4060531
11.6211973
10.7676746
5.3449842
5.3008973
7.1066973
7.0925895
4.5708180
4.8423934
5.4402119
4.1246584
4.6907344
5.3114781
4.8882437
2.1936516
2.6962424
4.5337850
2.5727990
3.0136682
4.7577465
4.5796353
4.8459203
5.4701910
4.3098234
4.2921887
4.7224770
3.0630455
3.2728992
5.2162504
2.5445834
3.0983150
3.8301578
2.6980059
2.8814074
2.8267396
3.1759080
3.7984152
2.6962424
0.6911695
0.6382652
0.4848428
0.4284115
1.0050684
1.2554820
-0.1905688
0.1603631
1.6469738
0.6629539
0.5941783
0.7969781
0.4072498
0.5730166
1.8268484
2.2059959
-0.2470000
-0.5697162
0.6012322
1.6575547
1.8550641
1.5323478
1.6240486
1.2978055
0.9662719
0.1180396
-0.3951320
0.7846338
1.0808978
1.7757076
0.9627449
0.4954236
-0.4233477
0.0492641
1.7898154
0.7511277
0.4866062
0.2326656
1.3983236
1.7016416
1.8233215
2.7032963
1.2501916
0.7140947
1.3207307
0.8516459
0.6717713
0.5818340
0.9980144
0.8904424
1.2043412
1.4759166
1.0103588
1.7175129
0.6611904
-0.6737613
-0.0935775
0.4795523
1.1673082
0.2661717
-0.1235566
-0.3880781
-1.1005227
-0.6120397
0.8780980
0.9874336
-0.0001133
-0.9682619
-0.0865236
0.9980144
0.1303840
1.1161674
2.5833799
2.7562006
0.5359836
-0.1676436
0.1233301
-0.5326832
-0.4956502
0.7564182
-0.0988680
-0.5344467
1.4723896
-0.6949231
-0.9629715
0.4848428
0.3737437
-0.1023949
1.4000871
0.6082861
0.3314203
-1.2169121
-1.4179484
0.6841156
1.1390926
-1.2416008
-0.8589264
0.3755072
0.6858791
-0.1006315
0.2961508
-1.7036317
-2.1974051
-2.1268660
-1.6436734
-0.9982410
-0.8783246
0.8163764
0.8780980
0.5112949
-0.0618350
-1.3826789
-1.0881783
0.4001959
1.2484281
0.6188670
-0.2999043
-0.4321650
0.6382652
0.2732256
-0.4039494
-0.0671254
-0.5344467
-0.3016678
2.2253941
1.0562092
0.5448010
-0.5750067
-0.4409824
1.4670992
0.2749891
0.5342201
0.9239484
0.1056953
-0.2505270
0.0686623
-1.3350650
-0.9947141
1.3701080
1.3895062
2.3506010
3.1194768
4.3115869
3.7701996
2.3717627
3.1088959
4.4914615
4.3204043
5.2091965
5.0504836
3.7772535
4.9799445
4.0893889
4.5320215
2.7032963
2.2571367
5.6430117
5.8563924
5.8828445
6.1156234
5.4578467
6.2884441
3.5550555
2.9925064
1.8726988
2.3946879
4.4702998
4.1951975
3.2076506
3.8760082
6.0891713
4.0558828
3.7243492
3.1670906
2.8602457
3.9465473
3.6767353
4.9464385
3.2147045
2.9554734
6.7628193
5.7488203
4.7154230
3.5250764
3.6114867
5.4278676
4.9235133
4.0276672
3.1988332
3.2517375
4.0488289
2.7897066
1.4247758
2.0860795
3.5550555
5.7100238
5.0011062
1.2678264
1.4424105
3.2887705
3.8442656
3.8513195
4.0065055
5.6165596
4.5567102
4.4544285
3.4527738
3.3928156
4.4879346
5.0063967
5.5178049
3.5515285
3.0877342
3.4474834
3.9606551
5.7117873
5.3961250
2.5322391
2.8531918
4.2075418
5.3326398
4.0364846
3.4686451
3.6591006
3.7807805
5.6606465
7.1454938
8.1101154
7.1084607
6.8651010
3.6044328
3.8213404
4.3697816
5.0875166
5.5336762
5.9745453
7.8579383
8.3411309
11.9262787
11.2755559
10.5807461
11.5806373
12.3936000
13.4816650
11.4730652
10.8576119
12.3618574
13.2594670
11.2826098
11.4748287
12.8027266
11.4413227
11.4836461
11.8187066
10.8223424
9.3180969
7.4347039
7.1119877
8.1101154
10.5084436
10.8117615
6.7504750
7.0696643
8.3340770
6.6852264
7.2830449
6.5653100
6.0662461
5.8087785
4.2921887
3.8619004
4.6519379
3.4527738
4.5743449
6.1561834
4.8529742
2.4546461
2.6186494
3.8037057
3.4545373
1.9397109
4.1087871
4.1916705
4.0241402
5.5601283
7.9672738
5.9868896
4.1775627
5.2814990
7.2654102
6.8121967
6.8404123
8.6338680
8.5051342
8.6973531
9.1875996
8.0342859
9.1382223
