# Supplementary material for: Structure of silent transcription intervals and noise characteristics of mammalian genes
Source: Mol Syst Biol. 2015 Jul 27;11(7):823. doi: 10.15252/msb.20156257 (PMC4547851; doi:10.15252/msb.20156257)
Supplement: Supplementary file 5 [file msb0011-0823-sd5.zip › Dataset_1/data.Bmal1a.cell33.signal]

7.6604289
7.1155146
6.0574287
5.7364760
6.1314947
4.8106508
3.9606551
3.9571281
5.4649006
5.0786992
6.2461207
5.5812900
4.6695727
5.7911437
4.4332668
3.3998695
3.2235219
3.4122139
4.0223768
4.5602371
2.1231125
2.3541279
3.1494559
3.7966518
2.5498738
2.8972787
4.0082689
5.5142779
3.8389752
3.3716539
3.6255945
5.0346123
6.3113693
5.9304584
1.5147131
1.7228033
3.2482105
2.5075504
1.2113951
1.1902334
-0.0106941
0.1921057
3.3857617
1.7404381
2.0419926
1.8815162
0.7334930
1.3806889
0.1286205
0.6382652
1.1761256
0.3508185
-0.3951320
-0.2822695
-0.1641166
0.7669990
1.8215580
1.2731168
3.1300576
3.9165682
4.2498652
5.8334672
7.4329404
8.7820000
7.4787908
6.3607467
5.6324309
6.5776543
9.8982807
10.0481762
11.9915274
9.9794006
9.8206877
11.4377957
12.5152799
7.8755730
7.1349129
5.5107510
5.0628279
4.1370027
4.2639730
4.4509016
4.8653186
6.1544199
6.3060789
8.2723553
7.5652012
8.0431033
6.1385486
6.1173869
8.5333498
9.4821002
9.5914357
6.8457027
6.3924893
7.9425852
9.4679924
9.3762916
8.5615654
8.7379131
8.7626018
9.2828273
6.2267225
5.8140689
8.8225600
6.4542109
6.1068061
7.7732914
8.6303410
11.2596846
9.9264963
9.6478670
11.7005537
12.0990994
11.6423590
9.6267053
8.5086611
8.6603201
9.7042982
9.0676832
8.1824180
5.5654187
4.4526650
5.6747543
5.3643824
6.2161416
7.2795180
7.9919625
8.8313773
9.5050254
7.2001615
5.5918709
5.5248588
5.2850260
4.9270402
5.6923891
5.7893803
6.5899986
7.2953893
6.4647918
5.1704000
3.3416748
3.1741445
6.3272406
5.7188412
5.4543197
4.4103416
3.6626275
4.5831623
5.0522471
4.5937432
1.1002961
1.2043412
1.8391928
1.8515371
1.9132588
1.5358748
1.2113951
1.3683445
2.0984238
1.0438648
0.6047592
0.3455281
0.9433467
0.2467734
0.8040320
-0.1376645
-0.2769791
1.1620178
-0.0971045
-0.6155666
0.1868152
0.9821432
1.0897152
-0.5309197
-0.2840330
-0.2364191
0.7317295
-0.6614170
-0.8430551
0.9274754
0.4989506
-0.8730342
-1.0070584
0.9962510
-0.2470000
-0.5873510
0.1374379
1.1743621
1.1567273
1.2625359
0.3296568
0.2450100
1.0332840
0.5765435
0.4090133
0.3437646
-0.3616260
0.2115039
0.3208394
-0.5926414
0.5236392
1.5905426
2.2148133
0.4442828
1.0473918
1.7615998
0.2009230
-0.8695072
-0.0195115
-0.1835149
-1.5431553
-0.9612080
0.1074588
1.8744623
1.1796525
-0.4621442
-0.7425369
-0.5838240
-0.3228295
-0.4392190
-0.4497998
0.6153400
1.1443830
1.4124314
1.7827615
2.3259123
0.7705260
-0.1500088
0.0757162
0.1162762
1.0033049
-0.1129758
0.5677262
0.5148219
-0.4727250
0.0192850
-1.4073676
-1.6577813
-0.8448186
-1.5043588
-0.7002135
-0.4057129
-1.4708527
-0.6085127
0.0263389
-0.0353828
0.3525820
-0.5344467
-0.5697162
0.0439736
0.6312113
0.7352564
1.0279935
0.7105678
-0.6085127
-0.6138031
0.9750893
0.8710441
0.6153400
0.5254027
0.9221850
1.0650266
1.1743621
2.7103502
3.5815076
4.4420842
4.7771447
6.0362670
7.5193508
8.9124973
10.7412225
11.2579211
11.8063623
12.5046990
12.1731654
14.8183803
17.4847569
16.4196170
15.0546861
14.9647488
15.1093539
13.5557311
12.5523129
10.8911180
9.3657107
9.4768098
13.1660027
8.6620836
8.2653014
9.8559572
10.0499397
7.4399943
6.0574287
5.9886531
4.9393846
3.8195769
3.8477926
4.2886617
3.4598277
1.6628451
1.3736350
2.1354568
1.9467648
2.8531918
2.7050598
3.9447838
4.5284945
3.8918795
1.1867064
2.6609728
2.9942699
2.5957242
5.2074330
4.4896980
4.4685363
6.2796268
6.0151053
7.7750549
6.9462209
6.4877170
5.9251680
6.8121967
10.2862455
10.8170520
9.3410221
7.4029613
7.2707006
11.1450586
11.0039805
12.2683932
11.1468221
9.7589660
10.3038803
11.8433953
10.3303324
10.1240057
11.2261785
13.7109170
11.4977539
10.8981719
10.8135250
9.1981805
10.3797098
10.6477582
9.0571023
9.3586568
6.1685277
5.2991338
6.5670734
8.0325225
4.9411480
4.0823350
5.0557740
6.2690459
5.1157322
5.3802537
2.8919883
3.0030873
3.4280852
2.2712445
2.1954150
1.3242576
2.4017418
4.0065055
0.7969781
0.5465644
1.7034051
2.6168859
2.1636725
1.9432379
1.4265393
1.3172037
0.3543455
-0.8765611
-0.4727250
-0.2540539
0.3578725
0.8816250
1.1108769
1.3295480
0.7211486
2.0772621
0.6858791
1.1778891
1.3683445
1.8956240
2.5375295
2.7103502
4.0382480
3.8001787
4.0206133
3.9518377
5.0628279
6.2743363
8.1295137
6.1438391
5.4225771
5.8757906
4.7189500
4.9058785
6.1932164
5.4613736
3.6696814
4.0276672
8.1965258
8.8737008
8.7096975
7.1472572
7.5687281
5.3908346
5.2374121
7.1983980
8.3428943
6.1244408
6.1667643
6.3219502
6.4982979
5.9375123
3.7314031
3.5762172
4.3644912
3.6873162
2.0684447
2.6574459
4.1899070
1.7228033
2.0367021
3.5409477
3.5815076
1.0438648
1.2061047
2.7279850
2.1583820
2.5357660
1.8903336
1.7651268
1.9626361
2.3364932
2.6098320
3.2094141
1.3066228
0.7846338
0.7617086
0.3190760
0.5589088
0.5589088
0.8992598
1.9238396
1.0685535
1.3172037
1.1108769
1.1902334
2.4017418
1.6769529
2.3717627
2.7244580
1.7139859
1.0403379
1.4882609
1.9167857
0.4866062
0.0157580
-0.3016678
-0.6702344
-0.1006315
0.7828703
-0.4780154
-1.0105854
0.4266480
1.6698990
0.7405469
0.1550726
1.0808978
-0.3774973
-0.6614170
0.1973961
-0.0741793
0.9627449
1.2008143
0.2450100
0.0245754
-0.0741793
0.8604633
1.0473918
1.4477010
1.2642994
0.4971871
0.3807976
0.3772707
1.0262301
0.5712531
0.8851519
1.5076592
0.1427283
-0.4850693
-0.0618350
0.9486371
-0.0001133
-0.7301926
-0.6825787
-1.0105854
0.2062135
0.7987416
0.6647174
1.6716625
0.6841156
0.4460463
1.1919969
0.3896150
0.3455281
1.3612906
1.2113951
-0.1570627
-0.8148395
-0.5520815
-0.3228295
-0.3616260
-0.7495908
-0.3245930
-0.2946139
-1.4144215
-1.4197119
-0.2752156
0.6946965
0.7052773
0.4566271
-0.1217932
0.4460463
-0.1746975
-1.0440914
-1.0141123
1.0844248
-2.3032137
-2.1109947
0.3860881
-0.0071672
-0.4921233
0.2820430
-0.9312289
-0.8342377
0.5201123
1.3824523
3.4316121
1.3242576
0.5694896
0.2732256
-0.6808152
-1.0405645
0.5677262
0.1973961
-0.0671254
0.7123312
1.0297570
-0.2875600
-0.8448186
-1.7265568
-1.6419100
-0.8941959
-0.4110033
1.1496734
0.1709439
-0.8060221
-0.2946139
-0.3316469
-0.2099670
1.1972873
1.1214578
0.2644082
0.1991596
1.2995689
0.4301750
0.1427283
0.5730166
1.1902334
-0.1552992
0.2291387
1.8374293
0.3190760
0.3455281
2.5534008
0.9856701
0.2238482
1.1778891
1.3912697
0.8692807
1.2290299
1.7139859
1.3330750
1.3136768
1.7157494
1.8744623
0.0087041
-1.7565359
-1.4267658
0.9733258
1.1743621
0.4601541
0.0210484
1.9379475
0.2873334
-0.2205479
-0.6525996
0.4495732
1.7333842
-0.4198207
-0.4162938
-0.0530176
-0.2558174
-1.8253115
-1.9963688
-0.9329924
-0.5291563
0.6382652
0.7246756
-0.1041584
-1.3033225
-1.6278022
0.4566271
0.5977053
0.9133676
-0.2593443
-0.1711705
0.0422101
-0.3175391
0.5941783
0.1092223
-0.3898416
-0.5079945
-0.2822695
-0.5961684
-0.2575809
-1.0687801
-0.9612080
0.4654445
1.2149221
0.8816250
-0.4268746
-0.2928504
1.3648176
1.8497736
1.3930332
0.2661717
-0.0283289
-1.2257295
-0.8977229
0.2943873
1.4917879
3.4633547
0.8428285
-0.0336193
0.5271662
1.5781982
1.0191762
0.5465644
1.4353566
-0.5467910
-0.6102762
0.9327658
-0.6032223
0.3561090
0.2943873
-1.1834061
-1.1481365
0.4425193
-0.2769791
0.3631629
0.5465644
0.1198031
-0.1323740
-0.2787426
0.0263389
-1.2945051
-0.3580990
2.1354568
0.9098406
0.9768527
0.1691805
0.7352564
1.5394018
0.8728076
0.6365017
0.8040320
1.7263303
1.4159584
0.7017504
2.1795437
1.1514369
0.6894060
2.1301664
2.7209310
1.6557912
2.1248760
2.1777803
2.3858705
2.2289211
1.5693809
1.8092137
1.2043412
1.2325568
-0.6913961
-0.4586172
1.8691719
2.6662633
2.1989420
2.0719717
2.2765350
1.3524732
1.2872246
3.1124228
2.6027781
1.4406471
1.9009144
2.4370113
1.7933424
1.8374293
1.9150223
2.7773623
3.1141863
2.9977969
2.3576549
3.4051600
2.8179223
3.3963426
2.3770531
1.3436559
1.8797527
3.8248674
3.9976881
2.9642908
3.0630455
1.6311025
1.3753984
1.3207307
1.0456283
1.1232213
2.3435471
1.5041322
1.2801707
1.3172037
0.2291387
0.6241574
0.6382652
0.6629539
-0.7072674
-0.4709615
1.4529914
0.9839066
0.9398197
