# Supplementary material for: Structure of silent transcription intervals and noise characteristics of mammalian genes
Source: Mol Syst Biol. 2015 Jul 27;11(7):823. doi: 10.15252/msb.20156257 (PMC4547851; doi:10.15252/msb.20156257)
Supplement: Supplementary file 5 [file msb0011-0823-sd5.zip › Dataset_1/data.Bmal1a.cell34.signal]

1.6628451
0.5377471
0.8110859
2.1795437
1.8621180
3.2217584
3.2288123
2.4528826
1.5129496
1.0756074
-0.4903598
0.9380562
2.4123227
1.1108769
0.2820430
0.3966689
1.8374293
1.9044414
1.1373291
1.9767439
1.3172037
1.8056867
1.3648176
0.6611904
-0.2117305
0.4813158
0.3102586
-0.0565445
0.5783070
-0.3616260
0.4654445
0.5712531
0.9504006
1.3401289
1.4864975
-0.7495908
-0.5432641
1.2784072
1.6804799
2.9942699
2.2606637
2.2994602
5.0980975
5.7541107
3.6520467
3.6326484
1.7139859
1.9114953
6.8739184
8.2882266
8.8490121
10.7165338
14.7072813
15.1499139
14.5979457
15.2239799
14.8271977
14.3069721
10.7376955
10.9598936
13.1712932
11.6917363
11.7234789
7.7327314
7.3130240
9.0941354
5.6677004
5.2744451
6.6411395
7.0220504
8.7379131
13.5098807
16.2485598
16.2432693
14.4004363
14.0301063
13.0266881
12.7850918
10.6160156
9.1805457
9.6831365
11.2173611
10.3656020
9.5085523
6.5300404
6.6041064
7.1878172
7.9796182
8.7044070
11.0815734
11.4536670
12.8715022
11.7393502
11.2826098
11.5700565
7.7627105
6.5459117
7.6004707
4.9182228
4.6431205
7.6692463
10.0411223
11.7534580
14.5238797
17.6875567
18.6768670
16.7282254
15.1622582
14.7548951
10.3973445
9.3322047
7.0273408
7.0238139
8.7114609
7.7979801
6.8580471
7.6551385
8.5562750
4.6149049
4.2622096
5.1809809
6.0309766
5.5989248
5.6024518
6.1861625
6.0909348
5.3449842
7.1313859
7.5316951
5.7100238
3.4880434
3.2482105
4.2251766
2.8567187
2.9731082
4.5337850
5.6112691
5.7311855
4.5390754
2.9060961
2.5128408
2.7509102
2.8337935
2.7332754
0.8075590
0.6188670
2.0455195
1.6240486
1.2907516
-0.1782244
-0.4180572
1.6311025
0.7828703
1.3965601
2.6821346
4.0364846
1.5464557
0.4989506
0.4619176
1.2113951
1.7527824
1.1514369
0.8922059
1.6875338
2.2218672
-0.2082035
-0.4215842
1.6875338
1.4953148
-0.0600715
-0.6966865
-1.6013500
-0.7072674
0.0333928
0.3155490
1.4477010
1.4759166
0.0122310
0.3772707
1.5129496
0.4195941
-0.9806063
-1.8552906
-0.6473092
-0.8360012
-0.8571629
1.6046504
1.2484281
-0.6155666
-0.8871420
0.3384742
-1.2821608
-0.9135942
-1.0246932
-0.8818516
0.1074588
-0.2364191
0.0104676
-1.4214754
-1.7706438
-0.2875600
1.3207307
2.6821346
-0.1394279
-0.8360012
-0.0812332
1.2572455
0.5218758
-0.4268746
0.8675172
0.8040320
-0.3457547
0.2432465
0.9556910
-0.0741793
-0.3616260
0.9098406
1.8497736
2.7244580
2.1848342
1.3154402
2.3506010
1.0562092
0.9168945
2.7826527
3.8760082
3.5303668
5.0469566
7.9990164
5.9622010
7.1225686
7.6833541
5.6236135
3.3981061
3.9430203
4.0929158
3.7895978
2.7103502
1.9608727
1.2801707
3.7120049
5.1051514
2.5093139
1.0350475
1.9837978
2.3541279
1.5658539
1.1990508
0.9627449
1.5446922
2.1231125
0.0721892
-0.7795699
-0.8430551
-0.1835149
0.1039318
0.8869154
1.1990508
0.4213576
1.0650266
1.9450014
1.4477010
-0.7266656
-1.0740705
0.2079769
1.9820344
-0.0794697
-0.0865236
0.5747801
-0.5908779
0.0087041
-0.6825787
-0.1041584
0.3508185
0.6382652
1.0085953
-0.7707525
-1.0317471
0.1109857
0.4513367
0.3261299
-0.2364191
-0.4110033
0.8410650
0.1039318
-0.2487635
0.2326656
-0.3122486
-0.3263565
0.1762344
1.1990508
1.6187582
0.9645084
0.5959418
0.6911695
2.1795437
2.4070322
2.1090047
4.9129324
3.0418838
2.7191676
2.7244580
3.0242490
4.1916705
4.5232041
4.5902162
4.9446750
5.2268312
5.3467477
4.4244494
4.2727904
6.4453936
4.8406299
6.5529656
5.4349215
3.7790170
4.7013152
6.1350217
5.3731998
3.7754900
3.8795352
6.5124057
6.6358490
7.3853266
9.6990078
13.5962910
13.5522041
14.2752295
16.0616313
14.2893373
15.2927555
12.3142436
12.0232699
12.3371688
11.6141434
10.1222422
7.6727732
7.8614652
10.4678836
7.5528568
8.1965258
9.0906084
6.8703914
4.6924978
5.0257949
10.5278418
10.5401861
9.7007713
13.0072899
17.1250076
17.3189901
15.4426510
14.5203527
17.0562320
13.3211887
12.6281424
10.0093797
10.1645656
13.2277244
14.6579039
13.0460863
12.4694295
12.3583305
11.2896637
9.4627020
7.9425852
7.7891627
8.4716281
6.5265135
7.1631285
7.7274410
7.8526479
8.7555479
8.3234961
5.2973703
5.0399027
5.8264133
5.9692549
5.5142779
5.2832625
6.2602285
5.2903164
5.1615826
6.5512021
8.2035797
7.7521297
10.4520123
11.5894547
12.0267969
13.5063537
13.8696299
15.7547863
16.4584135
17.1673311
17.1761485
16.5289526
16.6629768
20.5867121
18.4070551
18.6345436
22.0433438
21.5707321
18.8585051
16.4742848
14.6138170
12.8185979
11.7199520
12.4429774
10.9775283
11.6899729
13.3564582
12.8997178
8.5315863
8.3428943
9.0094885
7.0220504
5.6236135
5.4913527
5.8916619
5.6183230
5.5336762
5.1668730
4.8018334
3.0489377
2.0649178
4.0505924
6.8880262
5.4878258
5.7241316
5.6853352
4.4050512
5.9851262
2.1671994
0.6259209
0.8939693
1.7933424
2.4916791
5.8369941
7.8191418
6.5212230
6.5441482
7.9655104
11.5418408
10.4590662
11.6970268
9.1082432
6.8615740
6.9585652
8.5703828
9.2228691
6.3748545
7.1296225
5.0205045
5.0328488
7.2900988
6.2073242
3.2676088
3.4986242
4.1705088
2.6909519
2.7703084
5.8211229
6.3660371
3.0365934
2.7420928
3.4051600
2.0402291
2.7738353
0.9997779
0.4971871
2.0719717
1.0720805
1.6769529
2.3841070
2.3805801
1.9467648
3.0189586
2.7209310
2.6204129
2.6045416
1.3930332
1.6399199
1.9062049
2.2589002
2.0296482
1.2449012
2.3170949
0.8516459
0.5835975
1.8973875
1.8162676
2.2359750
1.4230123
-0.0971045
-0.3651529
0.4760254
2.0578639
0.4848428
-1.3103764
-1.0529088
1.0262301
0.3843246
-0.1923322
0.1074588
-0.2434731
-0.4603807
0.1074588
0.0792432
0.0051771
2.1795437
3.4933338
4.1881436
3.5268398
2.7262215
1.6434469
2.0878430
2.8514283
3.2023602
1.2978055
1.5058957
2.9060961
2.4317209
0.7264391
1.0967691
2.8955152
2.3364932
1.6610816
3.2288123
2.3347297
0.0580814
-0.1129758
0.9098406
1.6064139
0.3296568
0.4742619
0.8181398
2.4969695
3.6608641
3.6079598
4.1528740
2.4281939
2.3188584
7.1913441
4.3962338
2.2430289
3.3504922
4.8794264
5.6394848
5.7558742
4.3327486
4.7841986
5.3520381
4.0012150
3.8372117
2.5410564
1.3877428
2.1160586
4.2093053
3.5321303
3.3152227
4.3979973
2.4669904
1.4688627
3.6203041
3.4210312
2.4105592
0.9768527
1.0897152
1.8832797
3.8054691
4.3662547
4.6096145
5.1086783
7.2900988
8.5703828
6.8121967
5.1439478
5.0875166
4.2710270
4.8847168
5.7964342
3.6061963
2.2359750
3.7543283
3.4774625
3.9712359
2.8002875
3.1512193
3.0401203
1.9273666
0.9927240
2.3752896
4.5355484
1.7651268
1.5588000
1.1972873
1.3083863
2.8866978
2.0543369
2.1742533
4.2551557
6.4912439
6.6217412
5.5918709
4.2798443
5.1968521
6.8580471
8.5562750
8.2071066
5.5054605
3.9253855
4.7736178
6.8263045
6.9568018
9.1329318
8.3781639
6.3572197
6.2179051
6.8439393
7.0379217
8.1383311
10.3091707
10.1010805
12.4359234
13.2665209
12.7956727
12.0797012
12.8944274
10.9775283
10.4625932
9.0676832
7.3941439
7.4488117
8.9583477
8.0113607
8.2229779
6.5071152
6.4436301
7.1472572
7.5246412
8.1471484
7.0573199
8.6797184
11.7763832
11.7146615
12.2807375
11.6723381
11.8451588
10.8981719
11.3654932
12.8133074
11.6370686
12.1784559
13.0496133
14.9576949
18.6662861
16.0052000
14.6473231
16.0104904
16.1692033
16.4354883
16.2944102
15.7918193
15.9417149
14.8924463
13.8625760
14.4021998
13.7779291
15.3333154
15.5431692
16.4354883
17.2678492
16.4531231
17.9115182
17.9432608
17.9168086
18.6786305
17.2219988
17.9644225
19.6326713
18.8179451
17.7880748
17.2625588
18.4335072
17.8639043
13.9507498
16.0298887
15.3297885
15.2857016
12.7268971
11.5347869
12.5399686
14.1394418
13.3776199
13.8943186
13.0531402
13.3035539
14.2329061
13.6174527
12.9102986
11.8751379
9.5720375
9.9035711
9.9070981
8.0007799
7.5987072
8.5104246
9.5297141
8.5016072
8.0025434
11.5912182
10.4714106
10.7694381
7.4558656
5.7629281
8.9213147
7.0026521
7.3094971
8.5739098
3.7825439
2.8884613
4.0082689
6.7293133
8.6127063
7.5246412
8.0625016
4.7753812
3.2623184
3.1653271
2.7191676
2.5075504
3.3416748
4.9199863
3.6943701
2.5745625
3.1335846
2.9554734
2.1724898
2.4123227
3.0842072
1.6769529
2.8355570
2.4264305
2.7932336
2.3576549
2.4934426
3.3452018
3.5956154
2.5869068
2.8232127
4.6466475
4.7154230
5.0769357
7.8526479
6.5864717
7.2371945
6.3096059
6.2443572
7.7538932
7.5493299
8.6603201
9.0623928
7.3024432
6.7998523
6.0362670
5.9075332
5.6412482
6.0521383
7.0590834
8.0466303
7.5387490
7.8984982
8.8507756
10.3779463
10.4449584
9.2334500
7.7591836
6.8950801
6.7751637
9.1188240
6.7081516
7.1349129
8.7943443
7.8967348
5.9269314
5.4860623
4.5196771
4.9975793
8.2141605
3.5815076
2.4087957
3.6961336
2.7209310
4.1652184
3.4369025
2.2959332
2.2324480
2.1548551
2.6609728
1.9238396
1.2501916
2.3400201
1.4512279
1.7386746
1.3771619
1.0614996
1.1390926
-0.1852783
-0.4621442
-0.2999043
0.4354654
1.4565184
0.7511277
1.9009144
1.3366019
1.4706262
2.1636725
0.2379560
0.4989506
1.3595271
0.2679351
-0.6966865
-0.7354830
-0.1923322
0.4442828
