# Supplementary material for: Structure of silent transcription intervals and noise characteristics of mammalian genes
Source: Mol Syst Biol. 2015 Jul 27;11(7):823. doi: 10.15252/msb.20156257 (PMC4547851; doi:10.15252/msb.20156257)
Supplement: Supplementary file 5 [file msb0011-0823-sd5.zip › Dataset_1/data.Bmal1a.cell35.signal]

2.9396021
2.3488375
3.1406385
6.0539018
6.7328402
5.2215408
5.1386574
7.5934168
9.1223510
5.9463297
5.2285947
4.7418752
3.0383568
1.0279935
2.3876340
6.7046246
7.3800361
10.1539848
10.0869727
12.0849916
12.9667299
16.5377699
15.0176531
14.3193164
15.9999096
12.9861281
11.4307418
13.2506496
13.1395506
13.1624758
11.8151797
13.3300061
12.8274152
11.6899729
11.6599938
9.8418494
9.4873906
10.1927813
11.3531488
10.9404953
12.1766924
10.6442313
10.2633203
15.8500141
15.8429602
16.6030186
10.6618660
10.6424678
15.8694123
16.4019822
16.7793662
14.8730481
12.8591578
12.6334328
11.9298057
12.2331236
11.7834371
9.4027438
9.9141520
9.1540936
9.0377041
8.4046160
8.6197602
5.0487201
4.6695727
6.6111604
6.5600195
4.9023516
3.8213404
2.1777803
4.8617916
2.1848342
1.3560002
4.1652184
5.9551471
5.0346123
4.7207135
5.2920799
5.4578467
4.6131414
1.3524732
1.3066228
0.9627449
1.4688627
2.0948969
1.6487373
2.4705174
0.4566271
-0.3193025
0.5712531
1.9379475
0.6294478
-0.7566447
0.0457371
0.2256117
0.5024775
3.3875252
3.9553646
6.3025520
8.9283686
10.4678836
12.0338508
15.9170262
16.8322705
16.5942012
16.4231440
15.3685850
15.5396422
15.6771934
15.3244981
15.3809293
10.7288781
9.6831365
8.7661287
7.5228777
5.6729908
5.6253770
4.5038059
2.1248760
2.4669904
3.5656363
3.9959246
6.2760998
4.1317123
2.6309937
1.6998781
2.6874250
5.7929072
2.9819256
3.1353480
7.5510934
6.2390668
5.9216410
5.3996520
4.6360666
4.3133504
5.0610645
3.6185406
2.6292303
2.4440652
1.9009144
2.4987330
2.7703084
1.6681355
1.5058957
3.2623184
4.0488289
3.2517375
2.2183402
2.0737352
2.5498738
1.7245668
2.9307848
2.6821346
2.7226945
3.3205131
3.3540191
3.2746627
3.8636639
2.1901246
2.5410564
2.4264305
1.1972873
-0.6772883
0.5306932
1.3242576
0.9486371
1.2554820
0.6276844
0.9433467
1.2925150
-1.0194027
-1.1463731
-0.6525996
-0.7548813
0.6841156
0.7987416
0.6082861
-0.1517723
-0.0635984
-0.0054037
-0.0283289
-0.5591354
-0.2822695
-0.2999043
0.1233301
0.4319385
0.9839066
0.3578725
0.7599451
0.7775799
0.0228119
-0.2505270
-0.9418098
0.6118131
1.9467648
0.7705260
0.2785160
0.6382652
0.6470826
0.9662719
1.2554820
1.3418924
1.0738439
0.5165853
-0.1623531
0.2203213
-0.4304016
-0.1746975
-0.8271838
-0.6561266
-1.8358924
-0.6966865
1.5588000
1.8762258
2.1478012
3.7278762
4.9623098
0.9380562
0.8287207
1.5111861
0.0104676
-0.4374555
-0.5309197
0.9539275
2.2871158
0.5077680
0.2696986
-0.0230385
-0.9400463
-0.9594445
-0.0442002
-0.3510451
-1.4514545
-1.1992774
-1.2169121
-1.0388010
0.1462553
0.9733258
0.8445920
-0.4656711
-1.6189848
-1.5766613
-0.2046766
-0.0494906
0.3155490
0.3137855
-0.4127668
-0.5626623
-0.1129758
-0.3827877
-0.9012498
-0.7231387
1.2131586
-0.3916051
-0.0336193
-0.1905688
-0.4656711
-2.0457461
-2.6999959
-0.8906690
-0.1764609
0.4707350
-0.6120397
-1.5025953
-0.9647350
-0.6332014
0.9221850
-0.5485545
-0.3457547
0.3208394
0.1162762
0.8586998
0.5747801
-0.6931596
-0.1746975
0.0827701
-0.3545721
0.3790342
1.1338021
1.4212488
2.0772621
1.7704172
1.1108769
1.2678264
1.5200035
0.7123312
0.4125402
0.4495732
0.5924148
2.1901246
1.9661631
1.6998781
2.4052687
1.4688627
1.1602543
3.5250764
1.2907516
2.4793348
2.0613908
1.2836976
3.3557826
3.0207221
1.3560002
1.1285117
2.1636725
4.5849258
6.2831537
4.4050512
4.1246584
4.2287035
3.8689543
2.3841070
1.3789254
1.6698990
3.3416748
5.4543197
2.4317209
2.9096230
3.7331666
1.9414744
2.1883611
4.6995518
3.0348299
2.8020510
2.9748717
2.9942699
4.2816078
5.6641734
6.2337764
7.5475664
7.6392672
11.1873820
9.2228691
8.8525391
6.8069063
6.0027609
7.4752639
10.0940266
6.6199777
5.4067059
5.0928070
5.4472658
5.4507928
6.4965344
5.6518291
6.0662461
4.9323307
4.8811898
2.6980059
1.9502918
2.8849344
4.0682271
2.8443744
1.8074502
2.4617000
4.4720633
2.7861797
2.2447924
2.6733172
1.8691719
1.0085953
0.5694896
0.6329748
1.0703170
2.4070322
2.7967605
3.1476924
8.1101154
8.0448668
7.8403035
8.4169604
8.9354225
11.0392500
13.0002359
14.7884012
15.2962824
15.3738754
13.1342602
11.9192248
13.8325969
16.8093453
16.2009459
17.3383883
17.8639043
17.6787393
17.3348613
15.4444145
15.5819656
15.7777115
15.8993914
14.0935914
12.1978541
10.0834457
6.6958072
6.8368854
5.8334672
5.6571195
5.6765178
4.8582646
5.0751723
5.9939436
7.1507842
7.2883354
9.6655018
9.2845908
10.3462037
10.2280508
11.8116527
9.5103158
9.7007713
11.3161158
10.5983809
11.6229607
11.2826098
11.3284602
9.6972443
8.1400945
9.1294049
7.7785818
5.6571195
5.2850260
4.5196771
4.2798443
4.0170863
3.5374207
4.8512107
7.5122969
7.5422760
7.1031703
6.7010977
6.9180053
7.1066973
5.8458115
3.8566100
4.7630369
8.2194510
7.2530658
3.6238311
2.1583820
4.4826441
4.3115869
3.0260125
3.0877342
3.5391842
3.8795352
2.5428199
2.4669904
2.8126318
2.4105592
2.7403293
1.8374293
2.5198947
2.7932336
1.9344205
2.3100410
4.1422932
2.6592094
0.6982234
0.7334930
3.4157408
4.7559830
4.6360666
4.7013152
4.7859621
4.1899070
4.0012150
2.0102500
0.0774797
0.8340111
-0.1147393
0.2167943
2.0067230
0.8463555
0.3437646
0.0527910
-0.3210660
-1.5431553
-0.6261475
0.0651353
0.0034137
-1.0194027
-0.7407734
0.7387834
-0.4550902
-0.4039494
0.7793434
1.0897152
0.1885787
-0.9576811
-0.8236568
-0.4110033
-0.5573719
0.1392014
-0.4057129
-0.0706524
0.0369197
0.9116041
2.8214492
2.6821346
3.8477926
4.6307762
4.4385572
5.3538016
5.1651096
5.0998609
3.8513195
2.7226945
2.4634635
3.2799531
2.3682357
1.0526822
0.4054863
1.0456283
3.6520467
-0.3140121
-0.7707525
1.7351476
2.2659541
-0.0212750
-0.0847602
0.1056953
-0.2681617
-0.9876602
-1.4038406
-0.1429549
0.5871244
0.9045502
0.2679351
0.2485369
-1.3562268
-1.5025953
0.2591178
2.3647088
0.7017504
0.3190760
-0.5767701
-0.9453367
0.0034137
-0.6596535
-0.8412916
1.0279935
2.7949971
0.9768527
0.9221850
-0.6631805
-1.0440914
0.9221850
2.0807891
1.2131586
0.2855699
0.5641992
0.6241574
0.4001959
-0.1870418
-1.2645260
-0.8395281
1.3172037
0.6312113
0.0157580
1.6981146
1.0138857
-0.2434731
-0.4515633
-0.6437822
-0.3792608
-0.1870418
0.0933510
0.1744709
-0.1482453
1.3224941
-0.4092399
-0.0036402
-0.6473092
-0.5979318
1.1867064
2.1901246
1.5006053
0.4354654
0.3737437
-0.2134940
-1.1146305
-1.4091311
-0.7936777
-1.3509363
-0.9523906
0.5835975
0.7440738
-0.8712707
-0.9929506
-1.0705436
-0.9259385
-0.2011496
-0.2558174
0.8304842
-1.5396283
-1.7759342
0.3120221
-0.4833059
-1.4355832
-1.3421190
0.7934512
-1.1657713
-1.4990684
-2.0475096
-0.4956502
1.1867064
1.2942785
0.8604633
0.9433467
1.2219760
1.0597361
3.2746627
3.0683359
2.8337935
3.1018420
3.1953062
5.3308764
6.4259953
6.3519293
6.7134420
4.2181227
3.1036055
3.1776715
2.6997693
1.9150223
1.7792346
1.5905426
1.7598363
2.6151225
3.9253855
2.0367021
1.8691719
2.9713447
2.3470740
1.5887791
1.7986328
1.4723896
0.8675172
0.6382652
1.1249848
0.9327658
-1.9311201
-2.4495822
-0.7160848
-0.6120397
-0.1746975
1.9450014
1.9943787
0.8040320
2.2730080
3.6502832
2.2483193
2.4617000
3.4298486
3.2711357
2.7368023
4.1317123
4.5672910
1.7651268
1.8956240
4.3204043
1.6575547
2.1213490
2.9889795
1.2748803
1.0209396
2.1689629
4.2533922
1.6134678
1.6117043
3.1900158
2.6574459
1.8109771
1.0438648
1.3207307
1.9326570
1.5376383
1.9220762
2.5304756
3.1847254
3.6414658
2.6239398
1.7422016
2.5798529
2.2042324
1.6434469
1.5394018
3.4580643
2.2077594
1.8726988
2.8620092
2.4846252
2.1989420
2.4299574
4.6007971
4.2833713
1.2025777
0.0951144
-0.3475182
1.6928242
1.2519551
0.8005051
0.6047592
0.2926238
1.1214578
2.5075504
1.2219760
1.1831795
1.8021598
1.4794435
-0.1023949
0.3984324
0.8675172
0.8551728
0.0228119
0.4407559
-1.6771795
-1.6965777
0.5448010
0.0087041
-0.1817514
-0.5273928
-0.5203389
-0.1729340
1.5729078
0.3049682
-1.3438824
-1.9346471
-0.0600715
0.1603631
-0.1041584
0.5271662
0.3472916
1.6981146
1.6028869
1.2995689
2.4952060
2.8567187
2.4511191
2.0278848
2.0913699
1.4670992
0.9680353
0.8093225
1.2501916
1.4618088
2.1442742
2.3029871
1.9344205
2.1495646
2.2042324
2.7579641
1.1232213
1.2889881
2.7491467
3.3416748
2.1213490
1.6734260
1.7686537
-0.1429549
0.0862971
1.2766437
1.6293391
1.5164766
1.0844248
1.2625359
2.4193766
2.5181312
1.9450014
2.2077594
1.4953148
0.7669990
1.0509187
1.4388836
0.9362928
0.8022685
-0.2981408
-0.8183664
0.5201123
0.7035139
1.5147131
1.0315205
1.5076592
