# Supplementary material for: Structure of silent transcription intervals and noise characteristics of mammalian genes
Source: Mol Syst Biol. 2015 Jul 27;11(7):823. doi: 10.15252/msb.20156257 (PMC4547851; doi:10.15252/msb.20156257)
Supplement: Supplementary file 5 [file msb0011-0823-sd5.zip › Dataset_1/data.Bmal1a.cell36.signal]

1.6787164
1.3542367
2.6927154
2.6962424
3.6485197
3.5356572
3.4245582
4.7489291
4.7136596
4.8600281
4.6254857
3.6943701
3.3187496
4.5284945
4.0311941
2.5869068
4.2234131
2.8426109
2.9836891
4.0858619
2.4793348
2.9995603
5.2197773
4.9676002
5.9727818
3.4333756
3.5092051
4.6290127
6.3342945
5.8581559
5.9128236
3.2111775
3.5691633
7.1331494
6.4753727
6.1579469
4.0223768
3.2111775
3.6449928
2.6098320
3.1829619
7.1525477
4.6378301
3.8848256
6.5124057
7.1084607
8.7714191
11.0374865
11.2508672
11.0568848
13.6897553
12.0179795
9.9635293
10.6653930
14.6649578
10.2809551
8.4628107
6.1843990
4.0911523
3.1953062
1.9026779
2.4070322
2.1495646
2.1319299
2.2571367
1.5288209
1.1549639
1.5781982
1.3630541
-0.0900506
0.5483279
1.0914787
1.9009144
2.7932336
3.5568189
3.0119047
2.5057869
4.2481018
5.2039061
4.5549467
4.7648004
4.4914615
5.5830535
6.1120965
6.7910350
3.4721721
2.8708266
3.3575461
4.0876254
5.3555650
3.0119047
2.2536098
4.3503834
4.0065055
3.2182314
3.7913613
4.7118961
5.5142779
4.6254857
4.4985154
6.0909348
9.6954809
9.6725557
9.7060617
16.2185807
17.7810209
16.3543684
17.1355885
16.4637039
15.9611131
16.1039547
15.8006367
13.8978455
14.0495045
13.4217068
12.3600940
11.0745195
10.8435041
11.5982721
8.4945533
7.7856357
5.0575375
4.8494473
5.7241316
4.6695727
4.8970611
2.7667814
1.8374293
6.1226773
5.9957070
5.9428027
5.3855441
4.6272492
3.6943701
5.4525562
7.0608469
7.4576291
6.4013066
6.3678006
6.3713275
8.2600109
7.4805543
3.5321303
3.2587914
3.3681269
3.7349301
1.7069320
1.9591092
2.7808893
2.2077594
1.2925150
0.9609814
0.0510275
-0.8624533
-0.3686799
1.2519551
0.6400287
-0.2840330
-0.0635984
1.3401289
0.3402377
-0.4004225
-0.1940957
-0.9312289
-0.1076854
0.0333928
1.4618088
0.2150309
-0.5397371
-0.5996953
-0.9647350
-0.9100672
-0.2805061
0.9680353
0.6611904
-0.0265654
-0.4286381
-1.3139033
0.4830793
0.1903422
-0.5044676
-0.6667074
-0.9770793
-1.2080947
-0.1076854
1.1814160
-1.0723070
-0.8201299
-0.4621442
-1.0405645
-1.8411828
-0.7936777
-0.3616260
0.1709439
-0.1500088
-0.2946139
0.0880605
0.1744709
-1.6613082
-1.8799793
-0.9277020
-2.1374469
-1.7283203
-0.5714797
-0.9347559
-0.7090309
0.1092223
-0.3263565
-1.5890057
-1.9258297
-1.5801883
-1.7512455
0.0598449
0.5624357
-0.5891145
-1.8623445
-1.6330926
0.1180396
0.0862971
-1.0529088
-0.8465820
2.5040234
-0.3916051
-0.6702344
0.6611904
-1.0828879
-1.1745887
0.6382652
0.8957328
1.6698990
-1.0017680
-0.9471002
-0.1076854
-1.3191938
-1.2080947
-0.9435733
-1.3297746
-2.1603721
-1.9064315
0.1021684
1.0932422
-1.7635899
-2.1127582
-0.4039494
-1.7582994
-1.9875514
0.9556910
0.8463555
-0.7901508
-0.9206481
-1.4602719
-1.8729254
-1.0194027
-0.1376645
0.1550726
0.3702168
-1.0969957
-0.3369373
1.3630541
0.8269572
-0.8254203
-2.1691895
-1.6613082
-0.6349649
-0.3633895
-0.7954412
0.0810066
0.2132674
-0.7160848
-1.8358924
-1.4056041
0.3367107
-0.8130760
-2.0951234
-1.0969957
0.4513367
-0.0389098
-0.0212750
-0.9982410
-0.4691981
0.0721892
0.4478098
1.3189672
-0.2611078
-1.5484457
0.2379560
-0.9488637
-1.7265568
-0.5309197
-0.4885963
-0.4674346
-0.1323740
0.2485369
0.2203213
-0.2805061
-0.6332014
-1.0105854
-0.8959594
-0.7760430
0.6576635
1.0262301
0.5289297
0.0616084
0.1585996
-1.1798791
-0.1323740
0.9151310
1.2642994
-0.0829967
-0.8324742
-1.0793609
-0.7972047
2.4705174
2.4035053
1.3859793
-0.2752156
-0.4198207
0.0192850
-0.1323740
2.4176131
1.8039232
2.0984238
2.7562006
1.4970783
1.6663721
0.3173125
0.0757162
1.5940695
-0.4004225
-0.1658801
0.8216668
0.0633719
-0.5044676
-0.1535358
-0.0847602
-0.8007317
-0.6367283
0.6382652
0.5571453
0.5553818
0.1956326
0.0739527
-0.4127668
-0.6120397
0.3190760
-1.0317471
-1.1587174
-0.3845512
-0.7531178
-1.3368285
-0.8994863
-0.0424367
-0.1306106
0.8057955
0.7669990
0.8110859
3.1970697
3.4104504
2.8091049
-0.0547811
-0.0759428
1.1461465
1.7527824
0.5606723
0.5077680
1.2025777
1.2695898
1.9344205
2.3417836
2.9219674
-0.1694070
-0.1341375
2.6592094
3.4510103
3.3963426
2.6045416
2.5939607
2.1548551
0.9944875
1.1126404
2.1548551
0.7546547
0.8780980
1.6169947
3.1811984
2.1936516
3.5973789
5.0610645
4.0153228
4.5073328
6.3501658
5.5812900
6.0115783
7.8491209
6.0309766
6.0680096
6.1579469
5.0734088
5.6677004
6.2813902
5.2920799
3.3945791
1.8003963
2.1901246
3.8883525
1.1725986
1.3383654
1.9996691
1.6381564
3.3593096
2.9448926
3.2640818
3.8407387
0.7282025
0.6664809
2.2571367
1.1214578
1.8797527
1.3330750
0.8075590
1.9732170
1.5429287
1.9485283
1.2325568
1.2008143
1.6610816
0.7052773
0.0245754
0.3790342
2.4669904
3.1741445
1.9643996
0.4566271
