# Supplementary material for: Structure of silent transcription intervals and noise characteristics of mammalian genes
Source: Mol Syst Biol. 2015 Jul 27;11(7):823. doi: 10.15252/msb.20156257 (PMC4547851; doi:10.15252/msb.20156257)
Supplement: Supplementary file 5 [file msb0011-0823-sd5.zip › Dataset_1/data.Bmal1a.cell37.signal]

1.4988418
2.5234217
1.7104590
1.8726988
2.5146043
2.7755988
3.4386660
5.3308764
7.5510934
8.3323135
9.9547119
11.5506582
10.8875910
8.7661287
7.8226688
8.6550297
8.1630197
10.8135250
10.5401861
12.3812557
12.0938090
11.0392500
11.1450586
9.4080342
10.0287779
11.0657022
10.0358318
9.3198604
10.6142522
9.8630111
10.2368682
10.4273236
9.8436129
12.2948453
12.6510676
13.5522041
13.8343604
12.8044900
12.8256518
9.2898813
9.2704830
11.2596846
11.0709926
7.6480846
7.0590834
6.7751637
7.0396852
6.8121967
5.1915617
4.4791172
3.7384570
4.3909434
7.1860537
7.1437303
6.8721549
8.1348041
7.7503662
7.0961164
8.1383311
7.3218414
6.3854354
7.0379217
6.1314947
5.8317037
5.4190502
5.8951889
6.8562836
5.5548379
5.8687367
4.5690545
3.6837893
3.6961336
3.3928156
2.0702082
1.8832797
1.7545459
2.6768441
3.2746627
3.0524646
4.1087871
3.8425021
3.4792260
5.0663549
8.5774367
8.2794092
11.5753469
15.0441053
16.9627678
19.5004106
22.2531975
18.3964742
17.8092365
21.2356715
21.6183459
21.9234274
20.5038287
17.3807117
17.8833026
17.1673311
16.6135994
15.5749117
14.8942098
16.7335158
13.5116442
13.1607123
13.3599852
12.4870643
12.1502402
9.5385314
8.3658195
10.0393588
6.1491295
6.2320129
6.9779635
7.4717369
9.7924721
10.2280508
10.1663291
9.9123885
14.2311426
16.6594498
13.9419324
13.1677662
12.8961908
13.0601941
14.5856014
16.8340340
23.2213461
26.1487172
26.1081573
27.2808692
27.3055578
34.7791715
26.9493356
27.1874049
29.9472457
24.8543254
19.5727131
19.4404524
20.6660686
20.3292446
23.5422989
22.3731139
21.1333899
19.9571510
19.8548694
18.8761399
17.9256260
18.2165996
19.0436701
21.7364988
18.1725127
18.8320529
21.2268541
16.9045731
17.8215809
11.7270059
11.2455768
9.7272234
7.7944531
8.5598020
9.1840727
8.3129152
5.6606465
6.2373033
6.1791086
5.6430117
6.0926982
6.6993342
4.4791172
2.8479014
1.2307934
0.4442828
0.7564182
2.7703084
6.1314947
6.2143781
4.9164594
6.8545201
7.4029613
8.3182057
10.7747285
11.2455768
12.5822920
12.6052172
15.5784387
12.4623756
12.2578123
16.2273981
18.7844391
19.9007197
19.3963654
18.9272807
20.8406528
17.8251078
14.9330063
12.9967090
12.7533492
13.1307332
15.1587313
11.1291873
10.7077164
8.5985984
8.7220418
10.2545029
6.3201867
4.3715451
1.8197945
1.3066228
2.5340025
3.6908432
4.9958158
3.1106594
2.8743535
1.1267482
1.6575547
2.1795437
1.6275756
2.4528826
1.8233215
1.0967691
1.0491553
0.0298658
0.5641992
1.0015414
2.3188584
2.7174041
3.4862799
3.9218586
3.9236221
4.0788080
2.5851434
1.8885701
2.2571367
1.5394018
2.3946879
2.5780894
2.5392930
3.8354482
1.6663721
0.8763346
1.6787164
3.8619004
3.4827529
1.5693809
1.6117043
4.1370027
2.8672996
2.8655361
3.3099322
3.4016330
1.8321389
1.8868066
3.7666727
4.4315033
4.7171865
2.9678178
2.8285031
3.6467562
4.2410478
3.7754900
2.5816164
0.6453191
0.7088043
1.8197945
1.3172037
2.3276758
1.6346295
1.8074502
3.3416748
3.5621094
3.5621094
4.2639730
3.6714449
3.7384570
6.5282770
6.7046246
7.3853266
5.3202955
5.4102328
8.0378129
5.4049424
6.7046246
9.9458945
11.8751379
11.7040807
10.8417406
11.1732742
11.8028354
13.7514770
15.1463869
16.7599680
18.2536326
20.3733315
20.4121279
25.4204014
23.1331723
23.7080656
24.2917764
23.9091020
16.1198260
16.4601770
19.6943930
21.7752953
22.8369082
25.4045301
26.7112662
24.7873133
21.1404438
20.0523787
15.4408875
12.2595758
14.3863285
15.0687940
17.4459604
17.6452332
15.7494959
17.4054004
16.9839295
16.4037457
21.7417893
22.5900215
22.6323449
22.9021569
27.9562807
25.9847139
28.6581444
29.5487000
32.5289754
34.8109141
33.9150680
33.3101955
36.1864258
40.9777916
46.4586768
42.8488403
42.4397137
48.2926924
49.8392614
51.2782583
50.2607323
52.8653872
55.5564524
57.3199290
58.0270831
56.1948309
56.3041665
55.6710784
51.7367622
52.5409075
56.9319641
52.4633145
49.9062735
50.9625960
49.6346981
44.1908460
38.6535295
36.2146414
30.3986957
30.2399828
30.0424735
30.3228662
30.2752524
30.4674713
31.4620721
36.0876711
35.9183774
36.4015700
38.8386946
39.4770731
43.1380504
39.9637926
38.3643194
36.4421299
35.3099780
31.6701623
31.1622811
38.1809178
38.5406670
38.1491752
38.1932622
40.9742647
43.8046446
42.9334872
44.5717569
45.7903192
45.6827471
39.7045616
39.1737551
36.0788538
33.7387204
28.4500541
26.2827414
24.9742418
23.2054748
22.5670963
20.5126461
20.4967748
19.1283170
18.4423246
17.5041551
17.0844477
16.8093453
17.2290527
16.1991824
16.7881836
17.0668129
17.9027008
15.9928557
14.7496047
15.3474233
14.3440051
14.2699391
16.6065455
17.9961651
18.7756217
16.7141176
13.3670391
13.6527223
11.5136252
11.6264877
12.2101984
14.4568676
14.9735662
16.5959647
17.0915016
15.9470053
12.6016902
12.4958816
13.2118531
13.8361238
12.2683932
14.2434869
18.5604776
19.6838121
19.3840211
18.8637955
18.3365160
19.6538330
21.3644053
18.1795666
16.7017733
17.6787393
16.7705488
12.8697387
12.9561490
12.5293877
10.4960992
9.2422674
10.3232785
9.7007713
8.1594928
8.2053432
9.4944445
12.0409047
12.0849916
9.2704830
9.2281596
8.1101154
7.7327314
10.5807461
10.3320959
9.2845908
10.9263875
9.1858361
8.6303410
9.0782641
8.1048250
7.9249504
6.9673826
6.3995432
6.0203957
8.8313773
13.2030358
11.1097891
10.7606207
12.6757563
12.1960906
13.0954637
13.6862283
13.3335330
12.9455682
10.2121795
9.0782641
9.2281596
9.5279506
8.4592838
9.0288867
7.6463211
6.3871988
3.9677090
3.2658453
4.8917707
5.0399027
2.8443744
3.4139773
3.3575461
3.1212402
5.0557740
7.2689371
5.0011062
4.1105506
4.6783900
5.4666641
7.1737094
9.2493213
7.7962166
6.3342945
5.6659369
6.7575289
5.1033879
3.6749719
4.6889709
5.8087785
6.5247500
5.9498566
5.7893803
5.7470568
6.0098148
6.2778633
5.5178049
5.5566014
6.3166598
3.6926066
2.7262215
2.0772621
2.0437560
2.3065141
2.9131500
1.6522643
1.5446922
1.2590090
0.5853609
0.8234303
1.4882609
1.5799617
3.2111775
4.9323307
4.1140775
2.9325482
1.7228033
0.9997779
1.0368109
1.7016416
0.8022685
0.6135766
-0.0071672
0.3208394
1.9785074
1.3524732
0.6982234
1.0491553
0.9257119
1.2731168
1.4529914
1.3842158
2.1442742
1.9009144
0.4248846
-0.1359010
1.3595271
1.7545459
1.7333842
1.6275756
1.4318297
1.2131586
1.4953148
1.4247758
1.7492555
0.7176217
1.1955238
3.4051600
2.3964514
2.8672996
3.1459289
2.4881521
2.2730080
2.7844162
2.4581730
2.4458287
1.8973875
2.3647088
3.0507012
2.6292303
1.7545459
1.0421014
1.3965601
0.7740529
1.8585910
1.7633633
1.1249848
1.8938605
1.3930332
0.8040320
1.1373291
1.5058957
0.0087041
0.4319385
-0.3757338
-0.3193025
1.4847340
1.4953148
3.9271490
4.6395936
3.3258035
3.8442656
4.1546375
4.8635551
3.2199949
3.8495561
5.2568104
4.1846166
3.5550555
1.1778891
1.2519551
1.9361840
1.0509187
1.2061047
-0.3792608
0.5641992
0.3896150
-0.2769791
1.5746713
2.2359750
0.4548637
-0.1094488
-0.2558174
0.0122310
2.4264305
0.6682443
0.7035139
1.8991510
0.7352564
-0.6367283
0.1656535
1.3683445
0.6012322
0.1303840
0.2062135
-0.2752156
-0.6437822
-1.4655623
-1.2133852
-0.5062311
-0.2522904
-0.7636986
-0.1658801
1.2836976
1.2590090
1.0985326
1.7492555
2.1671994
1.7386746
2.2641906
2.6433381
3.1512193
5.3626189
6.8457027
5.4084693
4.8635551
3.0718629
3.0559916
6.6217412
4.7683273
4.3468564
4.8988246
5.1668730
4.3486199
3.6132502
4.2692635
5.4119963
3.3522557
3.3399113
5.0716453
6.0591922
4.4279764
3.3169861
3.6767353
5.6095057
4.3362756
4.6272492
5.2568104
5.1721635
5.9092967
3.4792260
4.1881436
5.7029699
5.2673912
5.1051514
5.4649006
7.0396852
7.0961164
3.9483107
2.5463469
4.1652184
5.6870986
4.3186408
3.9959246
3.5638728
1.4018506
1.6751894
1.6945877
1.6928242
1.8656449
2.2289211
4.5990336
3.7455109
5.1192592
3.5286033
3.1494559
5.2374121
5.1333670
6.1120965
3.6608641
2.0578639
0.9151310
1.8268484
5.0875166
5.4966432
3.5568189
3.9483107
3.9253855
4.9252768
2.5251852
2.6221764
3.9200951
4.0805715
7.1049338
6.8633375
7.1560746
7.8597018
9.0447580
7.7292045
8.0413398
10.1522213
10.4678836
12.1114438
11.9650752
9.7854182
10.1275326
13.0549037
12.6016902
12.6563580
15.4073815
15.3509502
21.6165824
23.1243549
25.2581615
25.3287006
25.4944674
24.4205102
23.7803682
26.0869955
27.9721520
27.3919682
24.0960305
24.4064024
22.5318268
22.2831766
22.6129467
18.9837119
17.3172266
14.6120535
14.8413055
13.0443229
11.1062621
7.1789998
7.4928986
8.7361496
9.1981805
8.9724555
9.8894633
11.7199520
13.1801106
14.1270975
13.8308334
11.6211973
9.2810639
9.4574115
8.3305500
7.5775455
8.1171693
8.1348041
5.1280766
4.2745539
5.0892801
4.7947795
4.2339939
4.8177047
4.2022514
5.9445662
5.8687367
6.7451846
9.5949627
10.4537758
14.4551041
14.1447322
13.2471227
13.1554219
18.2606865
17.7933653
20.1652412
15.9099723
15.4267797
13.1430775
11.5647660
10.7870729
13.1078080
18.8355799
19.9412797
18.0949197
17.8480330
20.2481246
24.6391813
20.9323535
20.2728133
21.3044471
26.9017217
28.4571080
25.9106479
25.4556709
27.9104303
23.6921944
23.6533979
24.3834772
