# Supplementary material for: Structure of silent transcription intervals and noise characteristics of mammalian genes
Source: Mol Syst Biol. 2015 Jul 27;11(7):823. doi: 10.15252/msb.20156257 (PMC4547851; doi:10.15252/msb.20156257)
Supplement: Supplementary file 5 [file msb0011-0823-sd5.zip › Dataset_1/data.Bmal1a.cell38.signal]

0.8171589
-1.0841845
-0.4319565
2.3074010
1.8943233
0.5957967
0.7479832
6.3294735
6.7662686
7.6991523
10.6519663
11.9682809
13.3122659
20.1369423
17.6189470
17.4410666
13.8182366
11.9663045
10.4819917
11.0650440
11.7291307
13.1719380
13.9328707
16.5674764
20.8504402
37.3854077
40.5714426
47.8388435
47.3743781
45.3761887
42.2869998
42.5775378
40.6860766
40.9469678
43.9314049
42.3581520
46.0639928
47.6075990
38.1740107
36.9920945
37.8241793
28.8076215
28.6850817
23.9633464
19.8404750
16.4983007
16.5556177
18.3423271
19.0261783
18.7178523
18.1624703
14.4091947
13.2925014
12.9051175
15.7413210
19.8622159
32.2347831
42.4787153
50.6750470
53.6733192
56.9897997
65.2632128
72.7895285
76.2423839
73.5386024
69.9849481
69.3939901
66.3087541
66.2929425
68.7338563
70.0659825
72.8725393
63.9567804
55.7525430
53.3175585
50.3548623
50.0623480
56.2209613
56.5688162
45.2991072
42.5340559
37.5435236
34.9523997
28.7661161
24.2064496
21.3307171
20.5401378
22.4651985
24.2558608
24.3922358
25.4614944
25.0503931
21.6765956
19.6467831
16.3757609
16.4409837
14.4981349
13.8913652
13.1027623
12.5869093
11.6105438
12.1125617
11.3061707
10.6638250
8.1952409
8.3375452
11.0077270
11.7844712
6.9658899
6.8176563
7.3137449
7.5825419
7.2287576
7.9877138
13.6284976
9.6578127
9.6558363
11.0512088
12.5256394
10.1657600
9.2289234
9.4858617
10.1716893
8.5964599
8.4818259
5.7899031
5.9163958
7.2248047
4.4024363
4.1277100
4.9617712
2.3172832
1.7045842
2.7125729
2.1809083
2.7382667
5.3570609
6.3531909
9.9819502
8.8237515
8.6676120
9.2328763
9.1735828
11.2587359
7.4738372
6.9342668
7.8236686
7.1694641
4.8609724
3.8332192
4.4103421
3.9557590
4.6099634
4.3905776
1.4614811
0.8626172
2.1156855
2.3251890
0.8270411
1.7955008
5.2957910
6.5310713
7.6793878
8.7802696
10.5096620
9.3257694
8.3375452
9.7388471
8.5549545
7.9580671
6.8532324
5.5033181
3.1355329
5.2088273
5.1989450
3.6276685
3.6612682
4.7779615
3.7363732
3.3806125
6.4737543
7.4066379
6.8650911
6.6101292
6.7267397
9.7763996
9.8218579
5.9677835
3.8826304
3.3766596
3.1612267
1.1768725
1.2776714
2.6572324
2.9181236
2.6177034
3.2304024
-0.0959603
-1.1810305
-0.0149259
0.5602206
0.3507170
1.9239700
1.9378051
1.1116497
0.1767896
0.1194726
2.1058033
1.1531551
0.6135847
1.0800265
0.1431900
0.0898259
2.6097976
2.6493266
2.1947434
1.5484448
1.4357872
1.1887312
1.5978560
1.8607236
0.0858730
0.5898673
1.1788489
0.8408763
-0.0208553
-1.0762787
-0.8015524
0.6037024
1.2341895
1.7184194
1.1689667
1.7816657
1.7322545
-0.4003334
-0.2639584
1.5859973
0.8804052
0.5720793
0.7143836
1.1966370
-0.0129495
0.3408348
0.5246445
1.3626586
2.0050044
1.8152653
1.2697656
1.6334321
1.9496638
-1.0663965
-1.3687931
-0.2165237
-1.1019726
-0.7442354
0.3902460
1.2895300
-0.0327140
-0.7383060
-0.1236306
0.9515574
0.8250647
0.2380595
-0.3983569
0.7143836
1.6690081
0.9930628
-1.7028129
-1.1316193
-0.0584078
-0.4003334
0.1451664
0.8033237
1.8706059
1.6176205
0.9199342
0.3803638
0.0384382
-0.5604257
0.9238871
0.5740557
-0.2758171
-0.4457917
-0.3034874
0.4277985
0.9001697
2.1413793
0.6669488
0.3546699
-1.2166066
-1.1513838
-0.6908713
-0.9063042
2.1295206
1.9259464
-0.1078190
-0.6829655
0.4060576
1.0780501
0.4890684
0.0048386
-0.2461704
-0.0841016
0.6531137
0.6748546
-1.4201807
-1.0051266
0.0028621
0.5463854
0.1728367
-0.1018896
0.5819615
0.8448292
1.0068979
-1.1889363
-0.7956230
3.1552974
3.3232955
3.3766596
4.0466756
4.0862046
1.9852399
3.4023534
3.7778786
1.6749375
1.5108923
2.0109337
2.1907905
1.4891513
3.1315800
3.1849441
1.4081170
1.3488235
3.4557175
3.8253134
4.0960868
4.5032352
4.6139163
5.4934359
5.4420482
3.2956252
3.5841867
1.9872163
1.9259464
3.0624043
2.0267453
2.9260293
1.1669902
0.2123657
0.1372606
1.0721207
0.4554688
0.9278400
1.2460482
1.3409177
0.8369234
0.6669488
1.6255263
2.5781744
1.7875951
3.4952465
3.3865418
2.6354914
1.2381424
1.1096732
3.4221179
2.2145079
1.2480246
1.9951221
3.6474330
4.4676591
2.3212361
1.1788489
0.7776299
-0.4635797
1.1689667
1.3290590
1.9891928
0.9772512
1.4753162
2.7639606
1.5583270
-1.4557568
-1.4399452
-0.4497446
-0.7165651
-1.1751011
-2.0427620
0.8981933
1.8844410
2.2303195
1.5662328
-0.1750182
1.3567293
2.7679135
0.7796064
-0.0603842
0.1254019
1.7599248
0.3546699
1.2737185
1.9674519
1.7579483
1.6531966
3.9142536
2.6196798
2.8865004
6.1753106
5.3926370
6.7504571
7.7762338
5.9717364
5.4242602
5.8136205
5.8946549
5.0941933
5.6752691
4.6633275
4.8491137
5.5547058
3.4636233
2.7343139
2.7718664
4.6732098
3.1849441
0.5503383
-0.0228317
2.3805296
5.2602149
4.8965484
2.8489479
2.1354500
4.0624872
5.2483563
5.9994067
7.4679078
7.2702630
6.3472616
7.4441905
9.6775772
5.6495753
4.7127387
6.1871693
7.1378410
4.8669017
3.1552974
2.3805296
2.4101763
1.7026078
1.8765352
1.8982762
1.8567707
2.8944062
3.2402847
3.9636648
5.0447821
6.5389771
1.3152239
1.0444504
4.4518475
1.2954594
1.1096732
0.3685051
-0.0959603
2.5267868
1.7599248
0.4969742
1.0879323
0.2360830
1.0681678
0.9713219
0.7163600
2.3785531
0.4870920
0.0502969
1.1472258
1.2500011
0.8013473
-0.2758171
-0.9300215
-0.7343531
-0.2105943
-0.2718642
0.4396572
-0.5406612
-1.0071030
0.4693040
2.0781330
1.5899502
2.8173247
6.9362432
5.2621914
6.1555461
6.8038212
9.0727840
8.2762753
8.0055018
9.8455753
10.5531438
10.1539013
10.7883412
10.0689140
9.2842640
7.1951580
7.2228282
4.7206445
4.8214434
5.2444034
2.9102178
3.1216977
4.1059691
2.5149281
3.0821688
4.1257335
2.9121942
2.9161471
3.7087029
0.9001697
0.0048386
-0.4774148
0.2914236
2.0247689
3.5723280
2.7916309
2.8687123
1.7757364
0.9989921
2.1334735
1.5682093
0.6649723
1.2183779
0.8566878
1.1650138
0.4910449
0.9337693
-0.3291812
-0.6632010
1.3033652
0.4890684
0.7657712
1.8646765
0.5068565
-0.1177012
-0.8311991
-0.8055053
0.8369234
0.8329705
1.0167802
0.3092116
-0.3192990
0.8329705
-0.4398623
-0.8074817
0.2064363
0.0542498
0.1214490
-1.3035703
-2.3807347
-1.5012151
0.5206916
-0.3054638
-0.3489457
0.3546699
-0.0979367
0.3862931
-1.2185830
-0.4260272
1.4318343
0.8883110
0.7143836
1.7362074
1.5267039
0.0384382
-1.0920903
-0.9201393
-0.2718642
0.4673275
0.0048386
-0.7560941
-0.8213169
-0.4319565
0.0008857
0.2321301
-0.1137483
1.3231297
0.0918023
-0.1532773
0.6728781
-0.3449928
0.2934000
-0.4082392
-0.0248082
-0.3687102
0.0107679
0.8250647
-0.1631595
-0.9636212
0.2123657
0.5444090
-2.0981026
-1.7878002
0.7894886
0.5444090
-0.4536975
-0.0129495
1.9101349
2.0959210
0.9831805
1.0049215
2.7501254
3.5525635
3.6889384
2.6453737
2.2955423
2.1018504
0.3190939
0.9495809
4.3372135
1.6808668
0.5562677
0.0878494
1.2539540
2.4912107
1.9872163
-0.0663136
0.1095903
1.1353671
-0.1611831
0.0838965
1.1333906
1.2243073
1.0108508
-0.1354893
0.3764109
0.6906662
0.7124071
1.3764938
0.9732983
1.0128273
1.4733398
0.7618183
1.1650138
-0.0188788
0.1431900
1.7144665
2.4773756
1.4140463
1.3725409
2.6809497
1.4614811
2.3034481
-0.0821252
-0.2105943
1.3231297
1.6057618
2.4378466
1.9970986
1.1669902
1.2519775
2.3983176
1.6393614
0.7796064
0.4475630
0.3171174
-0.9063042
0.1451664
1.8923468
1.8113124
-0.2204766
-0.4853206
0.5365032
-0.6296014
-0.7304002
0.1036610
1.3804467
0.7954179
-0.1809476
0.2400359
-0.4655562
-0.7323767
1.8251476
0.0305324
0.1827189
1.8211947
1.1946605
0.1866718
0.1708602
-0.9063042
-1.6692133
0.7361245
0.7183365
-0.7798115
-0.4497446
0.8369234
1.1294377
0.6709017
-1.2917116
-2.3748053
-0.8232933
0.0918023
1.5859973
-0.4339330
-1.2383475
0.1451664
-0.4872971
-0.6019311
0.4712804
0.7262422
0.1688838
1.5464683
1.3172003
2.9201000
3.9004184
1.2816243
0.6293963
2.6038683
1.6947020
1.5425154
2.5248103
2.1137090
3.8351956
4.1415451
2.9398645
1.7342309
3.1137920
2.2579898
1.5859973
2.6888555
1.9101349
1.9160642
2.7521019
2.2322960
0.5661499
0.8764523
2.8074424
0.1056374
-0.4062627
0.1866718
0.5365032
-0.1354893
-1.0466320
-0.6216956
2.8074424
0.0799436
-0.6256485
0.2598004
1.3270826
1.8745588
3.1592503
2.0287218
2.0208160
2.6769968
2.9438174
2.8983591
1.7045842
1.9951221
0.1372606
-0.7047064
-0.1493244
1.8172418
0.8606407
0.4179163
0.9515574
1.0780501
0.7005484
1.3705644
1.1907076
1.9990750
1.9200171
1.6176205
1.6492437
0.8072766
0.2262008
0.3052587
0.3724580
2.0148866
1.5049629
0.6432314
1.4693869
1.4575282
1.7955008
2.1394029
2.1552145
2.1492851
2.4674933
3.3885183
1.0958381
0.6432314
0.7519361
2.1947434
2.9932286
3.2738843
1.4595046
1.3863760
3.1256506
1.1926841
1.6097147
2.4674933
4.5585758
1.4535753
1.7579483
3.5980218
4.2443205
5.1060520
5.9440661
6.1298523
4.1652625
4.1079455
7.2287576
7.3414151
8.5747190
6.8176563
5.9638306
5.6614340
7.2781688
7.1062178
5.9895244
4.1771212
4.1079455
4.2344382
4.1830506
3.7640435
2.5307397
3.0564749
4.8352785
4.1711919
3.4715291
3.9439003
5.2127802
5.7978089
1.2519775
1.3666115
4.4241773
3.2837665
3.1592503
4.0229582
3.0525220
1.8864175
3.7007971
2.9872993
2.3923883
0.6293963
0.4376808
2.4240114
2.2678720
1.5267039
2.5761980
4.2245560
