# Supplementary material for: Structure of silent transcription intervals and noise characteristics of mammalian genes
Source: Mol Syst Biol. 2015 Jul 27;11(7):823. doi: 10.15252/msb.20156257 (PMC4547851; doi:10.15252/msb.20156257)
Supplement: Supplementary file 5 [file msb0011-0823-sd5.zip › Dataset_1/data.Bmal1a.cell39.signal]

2.7007142
2.9457938
5.8096676
4.8669017
3.8312427
3.9261123
5.6515517
6.7148810
7.2860746
8.9443148
9.5056262
7.6042828
3.2620256
1.9891928
3.9873822
3.8015960
4.4439417
3.4952465
2.9576525
2.7718664
1.5939031
1.8073595
4.0288876
2.8845239
2.2224137
3.4379295
2.6315385
2.6018918
0.7203129
0.2182950
0.3309526
0.8764523
3.2126144
2.6947849
3.8984420
7.2999097
11.4524279
10.9286690
8.4739201
9.7348942
10.9761038
11.0156328
11.8753878
12.0730327
15.0159644
12.0651269
9.4720266
5.5902818
5.3748490
5.9065136
1.0088744
0.8487820
4.1672390
5.0329234
4.7384326
2.7758193
1.1788489
1.1966370
1.8291005
2.7382667
4.8767840
6.8789262
8.6280831
8.3197571
8.0588659
7.3552503
4.4459182
1.1966370
1.6769139
2.3686709
0.7064778
1.2124486
2.3706473
0.8764523
3.1296035
4.6514688
3.4023534
4.5150939
7.2327105
5.1238400
2.4121528
2.7323374
3.1118155
3.1948263
4.5684580
1.9872163
1.5444919
2.2283431
2.7857015
3.3035310
2.8568537
3.9952880
3.0485692
1.3409177
2.3251890
2.9457938
0.8744759
0.7341480
3.6256921
2.7481490
2.0603449
2.1473087
0.4357043
-0.2639584
1.0306153
0.4139634
1.2618598
0.7143836
0.8211118
1.1571080
1.1017674
1.9832634
2.3844825
2.9991579
2.6414208
0.5819615
0.5720793
0.6254434
-0.0860781
0.4119869
-0.4062627
0.6491608
1.7124900
2.0741801
2.0583685
2.2698485
3.1790147
4.0980633
3.4221179
1.1709431
1.4140463
7.0726182
6.5488593
5.8827962
6.9975131
8.6399418
9.8001170
5.6080699
2.8548772
2.5327161
3.3489893
4.1593332
2.4951636
1.1531551
0.3388584
2.6789733
0.8566878
0.2360830
0.8151824
1.4436930
2.0623214
1.2539540
-0.2264059
-1.0248911
0.6037024
1.6887726
1.6097147
0.8823817
-0.3410399
-0.6493659
-0.5110145
-1.5703908
-0.0801487
-0.2540762
-0.0188788
0.3230468
-2.0921732
-1.9597512
1.0820030
0.3862931
0.4515159
-0.3291812
-0.1275835
1.4278814
0.9792276
0.3111881
0.6886897
-0.1552538
0.0008857
1.3033652
0.6531137
1.2361659
1.9121113
0.7993708
-0.0761958
0.4969742
0.7894886
-0.1552538
0.2677062
1.6077382
1.5346097
0.6274198
0.4851155
1.1353671
0.8902875
1.0681678
3.0446163
5.2997439
5.2523092
4.0960868
2.9141707
3.0722865
1.2836007
-0.4912500
0.0779672
1.0958381
2.2579898
2.4220350
2.0346511
2.3034481
1.2084957
0.0186737
1.5346097
1.2934829
1.2875536
-1.0248911
-1.2561355
-2.0012566
-2.0546207
-0.0801487
0.7835593
0.6965955
0.3941989
-0.9003748
-0.4971793
-0.7995759
-1.0407027
-0.2323352
0.4554688
0.3941989
-0.0129495
-1.7146716
-1.7897766
-0.1473480
0.8922639
1.8903704
1.9654754
1.7203958
0.9456280
0.0779672
-0.6711068
0.2934000
0.8764523
-0.8529400
0.0562262
0.7183365
1.6571495
-0.1671124
-0.5643786
-0.9557154
-0.7975995
0.6412550
-0.6414601
1.1076968
-0.2837229
-0.5485670
0.8171589
-0.8232933
-1.5031916
1.0523562
1.5267039
1.8172418
0.2736356
-0.8430578
0.1016845
-0.7304002
0.0087915
-1.1849834
-1.2561355
-0.4121920
-0.3548750
0.8586643
-0.7224945
-0.9399038
0.3507170
1.3685880
1.8370063
1.1650138
1.0721207
0.3447877
-0.4675326
0.4455866
1.0661914
-0.2837229
-1.0426791
0.9515574
1.5780915
0.1906247
-0.4102156
-0.7165651
1.0385211
1.7579483
1.5998325
0.5285974
-0.3548750
-0.6869184
-0.8568929
-0.1868769
-0.7758586
-1.8213998
0.3546699
-1.1256899
-1.9893979
-0.7896937
0.6886897
-1.3193819
-0.9003748
0.6867133
0.8230882
-0.3331341
-0.1295599
1.7184194
-0.9359509
-1.0782552
-0.6552952
-0.3588279
-0.1710653
-0.1038661
0.8033237
-0.9833856
-1.6731661
-0.8924690
-0.0682900
0.6392785
1.0404975
1.2025663
3.1078626
3.2640020
4.7898202
6.6970930
6.8275386
8.3217336
9.9997383
10.5986022
10.3693341
6.0211476
6.0843939
9.0431372
8.9621029
10.5867435
9.0372079
7.0409950
5.5388942
4.7226210
3.3232955
3.2600491
6.4085315
7.4323318
7.4343082
8.6182008
7.2485221
7.8315744
10.2349356
10.6598721
10.2981820
10.6480134
11.1836309
8.7150468
10.0689140
11.0037741
9.1320774
6.5211890
6.5310713
5.9460426
5.2068508
7.1971344
10.2033125
11.0591146
14.4526766
13.9071768
13.3478419
12.1679022
11.5650854
9.3811099
7.4837194
5.3471787
5.3748490
7.1714406
4.5862460
4.1968857
3.4142121
1.2796478
1.1847783
3.0406634
6.4816601
5.9302310
4.5822931
5.2898617
3.5051287
1.6749375
1.6986549
2.5584099
3.2086615
3.2659785
4.1870034
2.7619841
2.6611853
3.5248932
3.0979804
3.9557590
3.5387284
1.5049629
1.7619012
4.4360360
3.7739257
4.1356158
3.6988207
3.2264495
5.5349413
5.3471787
4.3668603
4.0190053
3.1118155
2.3469300
2.6592088
2.6414208
-0.3726631
-0.1256070
0.8784288
0.2756120
1.0661914
2.3943647
2.9932286
3.5407048
0.0898259
-0.0801487
0.6669488
0.0285560
0.0977316
1.8567707
1.1847783
2.4635404
3.9063478
2.3271655
1.8449121
3.2620256
0.6056789
1.3606822
2.7343139
2.3370477
1.8429356
1.2302366
3.5782573
5.4716949
4.0110995
6.1654283
9.2190412
9.0668546
8.0351485
5.0744288
7.0825004
7.8711033
9.9503271
9.6795536
11.8595763
11.0887614
7.4540727
6.1812399
8.4324147
7.5904476
8.3691683
8.8850214
7.0330892
6.9481019
4.7957496
4.5664815
4.0624872
1.4377637
1.3488235
4.4162715
3.6197627
3.4458353
2.7086200
0.8606407
0.9930628
2.5287632
0.7973944
1.0306153
1.6808668
2.0603449
1.1412964
1.3211532
5.9638306
5.1969686
5.7938560
8.5786719
11.7884241
11.8437647
11.2093247
11.3951109
11.0887614
10.4879210
7.7861160
6.2938975
5.6357401
5.3096262
5.1100049
4.7384326
5.6120228
5.1455809
2.9240529
3.2719078
3.6849855
3.4082828
2.0761565
-0.5426376
-0.2738407
3.1533209
3.6652211
4.4814943
4.1632861
4.7443619
4.9677006
5.4301895
6.0883468
2.3449535
1.1235084
1.1986134
3.5782573
3.1928499
3.2007557
2.6730440
1.8330534
1.7203958
1.9555932
3.0288047
3.3865418
2.0148866
1.6097147
1.9891928
6.2879681
6.5152597
7.6497411
6.6318702
3.7027736
4.1850270
7.4718607
5.6120228
5.0072295
5.1692983
6.4717778
5.4005428
4.8451608
4.7601735
7.0172776
4.1178278
1.7955008
2.2777543
1.6650553
1.4911278
2.6058447
2.5623628
0.9001697
2.5386455
2.5623628
1.7460896
0.7104307
1.1215319
1.2164015
3.3707302
2.2224137
2.0761565
3.2264495
2.2342724
-0.1374657
-0.0939839
0.0443675
-0.2501233
-0.5367083
0.1174961
1.3705644
4.3905776
4.6791391
6.8710204
6.1318287
6.3472616
5.5527293
4.6732098
4.2522262
5.2206860
3.7897373
3.4240944
6.1930986
8.7328348
8.2762753
8.1517590
8.8593275
9.6578127
8.0964184
7.8355273
8.8968801
5.9697599
6.2069337
5.5388942
5.2780030
2.2678720
1.8864175
1.9931457
2.4615640
4.9202658
6.0626530
6.4618956
4.0565579
1.2776714
2.9754406
4.4953294
3.9142536
2.5544570
3.3094603
3.0446163
0.7815828
0.6847368
1.3745173
0.5404561
0.8804052
2.0583685
-1.3549580
-0.8647987
1.1175790
-1.7245538
-1.9301044
0.3922225
1.8627001
3.4576940
3.4636233
3.1058862
3.0327576
4.6237986
5.3432258
5.7325861
3.9201829
0.8764523
1.7994537
4.7917967
3.1454151
2.3232126
1.9081584
2.2066021
1.4417166
1.2539540
1.7935244
1.9733812
2.2046257
1.7085371
1.5326332
2.5860802
2.7244316
2.9813699
5.9499954
6.9975131
7.3730383
7.8750562
9.3257694
7.4362847
6.9125258
4.8985249
5.3886841
6.1199700
5.1851099
5.7365390
3.2224966
4.5724109
6.0428885
5.0526879
4.8174905
3.1691325
2.0603449
1.8468885
2.8845239
3.6553388
1.3883525
1.0543327
3.0268282
2.8529008
2.7738428
3.4655998
1.7243487
1.2756949
2.4279643
2.0030279
0.9080755
1.7520190
0.4554688
0.3783873
0.0799436
0.9713219
0.3941989
0.3210703
2.1334735
2.9339351
3.1869205
2.2718249
1.4021876
1.3349884
2.6690911
1.5267039
0.8804052
1.8053831
1.2420953
1.1017674
1.8725823
1.0879323
1.2737185
3.0327576
1.4713633
0.8645936
2.8094189
2.3884354
2.1730025
2.3568122
3.6869620
2.6335150
2.7639606
5.2720736
4.8609724
3.6731269
3.6316214
4.1336393
2.5485277
1.2045428
2.2402017
2.8608066
2.9398645
1.9476874
0.5562677
1.0246860
3.0288047
3.5169874
3.7521848
3.9676177
4.8787604
6.7998683
7.1259823
7.1536525
7.5015075
7.4955781
5.7997854
6.2010044
3.6395272
3.1730854
4.5961283
2.2896130
1.3923054
2.8153482
3.9162300
2.5544570
3.5268697
3.7620670
3.6988207
4.8431843
6.7919625
6.0013831
6.7148810
8.4106737
7.1002884
6.8611382
6.3116855
6.3354029
7.3789677
6.8097505
5.2780030
6.0922997
5.1851099
4.0526050
2.4536582
1.9417580
3.7936902
3.5347755
3.3529422
4.1573567
7.4461669
5.9499954
3.3667773
0.5878909
1.6571495
5.4796007
5.5052946
7.9719022
6.7168574
6.1911222
5.2977675
5.6317873
2.5761980
2.9003355
5.7622328
5.4499540
5.3274142
6.4105079
7.7841396
8.0845598
4.0348169
4.2739672
5.4044957
5.0250176
8.2901104
6.7682451
6.6140821
6.1476403
5.9203487
5.5092474
6.1417109
4.0308640
3.6039512
4.4182479
2.4615640
1.5267039
1.9634990
3.5169874
3.1671561
2.6572324
1.2855772
0.6452079
3.5209403
1.2084957
1.8132889
1.7480661
1.3982347
2.1907905
2.0050044
3.3687538
3.4952465
3.5308226
2.7857015
2.5169045
2.0326747
1.6709846
1.5227510
1.4595046
1.4693869
2.1235913
-0.2026885
0.2321301
2.4417995
1.9891928
1.4713633
2.4516817
2.1097561
4.1593332
5.2503327
5.0032767
2.6275856
2.6928084
4.5862460
5.0922168
2.9161471
2.4081999
3.4754820
3.5940689
