# Supplementary material for: Structure of silent transcription intervals and noise characteristics of mammalian genes
Source: Mol Syst Biol. 2015 Jul 27;11(7):823. doi: 10.15252/msb.20156257 (PMC4547851; doi:10.15252/msb.20156257)
Supplement: Supplementary file 5 [file msb0011-0823-sd5.zip › Dataset_1/data.Bmal1a.cell4.signal]

2.0872857
0.8155990
1.8396831
1.5385984
0.8017332
1.4554040
2.5468360
3.6164791
1.8060092
1.9644748
4.0166048
3.5352654
5.7834966
5.2922531
6.5362084
7.6454678
7.1086655
7.0353751
7.0314135
4.4741743
2.9390385
3.7907913
3.2757779
2.9073453
5.2169820
9.0894859
7.9425909
7.5622734
5.8449020
5.8409404
5.1496341
4.6821605
4.0383938
1.9010886
3.0578877
7.8277033
8.7408615
9.8362552
10.1195125
10.6523532
12.0904289
12.9798172
9.1112749
9.1409872
5.3912942
4.3592867
4.8346836
5.2407518
5.3298887
5.9043267
6.1737182
7.5167145
9.4678226
12.8074859
13.4056936
13.4651182
12.1320261
13.3997512
15.3528401
16.6126419
16.7572418
10.5790629
9.7926772
9.1033516
8.8141519
6.5164002
5.7022830
5.0228616
5.0822862
5.2665025
3.8779474
2.5943757
2.5587210
2.5072196
0.9483139
0.1916405
2.8954604
2.1447295
1.2177055
-0.7948080
-0.2144277
1.0473550
0.3481254
0.6492101
0.4828211
-0.3728933
0.4511280
1.7386613
1.0513166
0.8552154
1.4256917
1.5465217
3.2005068
3.7947529
3.2876629
3.0024247
3.2936053
5.3675243
4.2721306
5.2744258
3.0063864
2.0159762
3.7491940
3.7412707
4.1354540
3.0935425
2.0694583
-0.4026056
-0.3550659
0.7244812
1.2137439
3.0994849
2.2516938
3.0360987
1.4157876
1.4851163
2.7231290
2.8023619
4.3434402
1.8555297
2.6161647
5.2843299
6.6491151
6.1420251
5.8548061
6.5282851
8.4318535
4.4801168
4.1928978
5.4467571
4.2820347
3.5768627
4.5019058
1.9446666
2.1130364
3.6759037
2.0754008
1.2632644
1.2830726
2.4002553
4.9990917
2.2853677
2.6082415
2.6300305
2.0635158
2.1506719
2.5943757
3.1054274
3.6818461
3.4104737
4.4385195
5.5537214
3.5194189
2.7766112
1.7168723
1.9624940
1.6495244
-0.5551288
-0.1985811
0.6393060
0.3243555
1.9763597
3.4560326
3.8739857
3.8304077
4.4008840
4.2899580
4.3157087
2.6914359
2.5567401
3.0103480
3.0360987
5.7042638
4.7574316
4.6524481
5.4229873
9.1390064
10.5156766
7.3701338
7.4632323
10.4305013
9.9036031
10.4800218
9.6223266
9.2202201
7.9703224
5.5319324
5.9657321
7.1997832
6.6986356
6.9363341
6.2826634
6.4847070
6.1816415
5.7161487
4.5672729
4.2879772
4.9614561
6.0330800
3.3748190
3.6382681
3.3767998
3.0935425
1.9743789
2.1645377
1.8079900
1.7604503
2.2358472
2.9311152
3.1945643
3.9987774
2.7290715
0.0549639
0.5481882
0.0925995
-0.4323179
1.6713134
-0.4263754
-0.5848411
0.9285057
1.8991077
2.5111813
2.4576991
4.4167305
4.7911056
2.7072825
4.1750704
8.5011822
5.9677129
5.9023458
7.9703224
10.4245589
8.4278919
7.4988871
5.8270747
5.6052228
1.6138696
1.6950832
4.0007582
4.1077225
5.2744258
5.6765323
4.1968594
2.0040912
1.6138696
1.4554040
2.2318856
4.5633112
5.2070779
5.3041381
5.3100805
6.6748658
9.1132558
13.1541294
11.0089009
10.1650714
8.3130043
9.5074390
7.8574156
5.2427326
6.2450278
4.0641445
3.1965451
3.8977556
0.8413496
1.5524642
3.7452324
3.4738600
5.0030534
5.0842670
4.3157087
2.4438334
2.3725238
3.3847231
3.2856820
4.5831194
5.9043267
9.1231599
11.8249989
13.7047975
15.3805716
16.4977543
16.8226089
13.7226249
12.3122807
13.2987293
10.5057725
10.6761231
15.0398705
12.3518972
13.9900356
14.7684981
12.4093409
11.9220591
8.5110863
6.7778685
7.9227827
7.3443831
5.1100177
3.7491940
2.4814690
2.5507977
1.3939985
1.5405793
0.7918291
1.5702916
3.4084929
4.2067635
2.3230033
1.4554040
0.1044844
-0.1708496
1.4039026
3.3451067
2.7944386
3.6838270
4.9931493
4.6841413
4.6841413
5.6091844
6.1301402
6.8769095
5.5517406
5.4348722
6.0687348
4.3236320
4.7415851
5.2803682
6.2430469
3.8066378
2.8162276
2.3289458
2.8122660
5.2645217
3.9433144
3.9551994
6.1756991
6.8531396
7.6395254
9.9808551
11.2545226
7.7880869
7.8950512
11.6863415
11.1019995
12.4449957
9.6104417
9.0518503
9.9907592
8.9349819
8.3862947
6.8709670
6.5520549
8.2753687
9.7134443
9.7788114
8.1802893
8.2773495
5.9122499
4.8406261
3.5927092
5.5517406
5.3833709
4.3474018
4.5633112
5.8171706
7.8237417
9.4361295
8.5071247
8.5685301
8.9805408
9.2737022
9.8659675
12.7282530
12.6311928
14.6100324
18.8687964
20.6376690
22.5471799
19.2411906
18.0903339
16.4620995
16.6740473
12.9580282
12.9679323
17.5139152
14.7625556
13.8672248
13.5621784
14.1128465
12.6609051
11.1079419
12.1637192
12.6391161
11.3773335
11.2624459
13.5978332
9.7055211
8.2298098
10.1769563
8.1188839
6.7857917
6.4807454
6.9105834
3.9235062
3.0103480
4.4920017
2.0872857
2.4676032
5.2090587
4.8683576
4.1572430
4.5395414
4.1770512
3.7511748
3.8997364
3.8937939
4.5672729
3.5213997
3.6343064
2.9231919
3.2658738
2.1130364
1.7208339
5.1912313
5.7220912
4.6366016
2.3467732
2.6122031
7.4988871
3.9334103
4.3216511
6.1499484
6.3480304
5.0050342
4.7316810
4.4781359
4.7316810
9.4658418
9.7926772
9.8144662
10.0798961
10.0997043
10.3889041
8.5764534
8.7983053
9.1766420
4.0681061
3.5154572
5.1417108
6.5045152
4.9396671
6.3500113
5.8964034
7.3820187
12.4133026
12.1993740
15.7608891
18.0725066
15.7430617
15.0834485
13.7800687
12.9877405
15.6222317
16.6086803
24.3853813
25.8095912
32.1006768
33.9527439
32.2769699
33.0574131
31.9719235
31.0330146
26.8831958
19.3461741
18.8113526
18.8113526
18.7955060
18.1180654
15.9926451
16.7750692
19.1480920
17.2108497
16.0659355
15.1428731
15.6618481
14.3049861
13.4472909
12.0527933
10.2324193
9.5312089
9.9630277
6.9383149
5.7537843
6.8174849
6.5421508
6.3004907
5.8112281
4.7158344
4.4048456
4.2622265
4.3771141
5.6408775
3.9274679
2.4636416
2.5725867
3.8779474
4.2463800
5.6884172
4.4761551
5.0902095
4.5771770
4.9673986
5.2585792
4.4048456
5.0387081
