# Supplementary material for: Structure of silent transcription intervals and noise characteristics of mammalian genes
Source: Mol Syst Biol. 2015 Jul 27;11(7):823. doi: 10.15252/msb.20156257 (PMC4547851; doi:10.15252/msb.20156257)
Supplement: Supplementary file 5 [file msb0011-0823-sd5.zip › Dataset_1/data.Bmal1a.cell40.signal]

4.0743459
2.4417995
2.6097976
3.9043713
4.0664401
5.9934773
6.3274971
5.7503742
6.4480605
8.9996554
13.4071354
14.1324920
15.3697487
12.1896431
9.3455339
9.1320774
9.2842640
9.8060463
12.9703403
13.8300953
7.2880510
7.1457467
10.5057091
9.2901933
9.0055847
7.2761923
4.0051702
3.6335979
5.1159342
5.7958325
6.1417109
3.7324203
3.7027736
4.3095433
3.5011758
2.3172832
3.3924712
4.4538240
11.4702159
14.5356874
18.1683996
14.4566295
13.5751335
15.8816488
20.2100709
18.9609555
16.2235744
16.3263497
9.7230355
10.3495697
15.9033897
12.3536884
12.9268584
15.8579314
12.0058334
11.2705946
11.1915367
9.3692512
5.9262781
4.3233784
2.8469714
4.7680793
4.5407877
4.1494509
3.9182065
3.8332192
3.0584514
2.2362488
2.2599662
1.4733398
1.1907076
1.6156440
3.8035725
4.1454980
4.7917967
1.9694283
2.0860388
1.7283016
0.2538711
0.2696827
0.0463440
-0.2679113
0.7578654
-0.0584078
-0.0979367
1.2934829
0.1965541
0.0305324
1.1156026
-0.0682900
-0.2441939
0.2024834
-0.4200978
-0.3667337
0.2123657
0.7381009
2.8706888
5.7602564
6.4698014
7.8869149
10.8832107
10.0807727
9.6914123
8.3553332
5.3195084
5.7503742
9.1301010
7.7208932
8.4106737
7.2425927
7.3295565
7.6359060
5.2068508
5.0131589
6.2405334
6.3097091
4.3826718
1.6650553
1.1531551
1.4555517
2.4299408
5.5013417
10.3100407
10.5551203
9.2131118
7.8256450
7.9699257
12.0394331
15.5179823
15.0930459
17.5082659
17.0457769
17.2177279
19.1131420
11.8081886
11.5393916
11.9267755
9.0372079
8.3711448
7.8631975
7.1220294
5.6396930
5.0210647
3.7284674
3.9695941
5.1179107
3.6454566
3.4715291
2.4358701
2.1789318
1.7283016
1.1828018
-0.2105943
0.0522733
1.0879323
-0.1315364
0.1787660
0.5938202
0.1076139
1.8271240
2.0504627
0.5088329
0.6214905
0.9950392
0.7973944
-0.3331341
-0.6375072
1.1274613
1.5128687
-0.2105943
0.5523148
0.1846954
0.9653925
2.2243902
3.1098391
3.7383497
4.9103836
3.4458353
4.5763638
6.7247632
7.3730383
11.8852701
12.2430073
15.2254679
13.5612984
13.1581029
14.0297166
13.8162602
13.6996497
14.3163017
11.0452795
8.1438532
6.8947378
4.8846897
5.1534867
6.3670261
5.8511730
5.0684994
5.6693398
4.5407877
4.6415866
1.1037439
1.5464683
4.5921754
3.0465927
3.2580727
2.5682922
2.4971400
2.5425984
1.8113124
2.2915894
3.9952880
4.3233784
4.2324618
4.1336393
5.6258579
5.1910393
5.4954123
3.4438588
3.4043299
6.8650911
5.6199286
5.0902404
5.0526879
6.7524335
4.8589959
3.5980218
4.0249347
6.7721980
6.5172361
6.2622743
6.1674048
5.3313671
5.0032767
3.8470543
3.6632446
4.0150524
7.4600020
6.6555875
5.8314085
5.6930572
3.9261123
3.7027736
6.2207689
5.9341839
6.1496167
6.4757307
5.7978089
5.0250176
4.7443619
3.6415037
2.8884768
4.1494509
4.5131174
2.9813699
3.1473916
2.9339351
4.5407877
9.2467114
9.5510845
10.2131947
11.7647067
10.9543629
10.5076855
9.1953238
7.5904476
8.2090760
8.4877552
7.8295979
8.4818259
8.4818259
7.0014660
7.4896488
9.4107566
7.1161000
6.2346040
9.7961641
9.1834651
9.1478890
10.7231184
10.6914952
11.5196271
10.8871636
10.7922941
11.3002413
11.5413681
11.2646653
13.1067152
18.9313087
21.6627605
22.2734830
16.8441792
16.0377882
19.2475405
15.3717251
10.7666003
11.0294679
10.7310242
5.4203073
6.1041584
7.9956196
5.4499540
4.9578183
4.7601735
5.6594575
6.8769498
11.3872051
11.7745890
11.3279116
9.9878796
9.5412022
12.0236215
14.1917854
12.9545287
16.5793351
19.1842941
20.9630977
26.1196517
25.8212080
22.2240718
19.8918627
20.2831995
22.2458128
22.3130120
21.7615829
20.9808858
13.6838382
13.7787077
12.6086502
8.6972588
8.5312371
11.7824948
10.9108810
8.5015904
8.7743403
9.6756007
9.8356931
10.6341782
9.5155084
9.9028923
9.4996968
9.5234142
7.5430129
7.7999512
14.3044430
14.1819032
13.1343855
13.2648311
14.1463271
18.2059522
21.4374453
21.8584289
23.9119588
18.4648669
17.4667605
23.6866437
25.3310488
33.5254039
32.8850347
33.4720398
34.3456300
38.3775848
31.7703177
31.3849103
31.6280135
28.4162848
25.4852117
21.7694887
21.3564110
15.4171834
15.1760567
16.8501085
13.1047388
10.8891401
9.9681151
10.1954067
10.5254736
7.8454095
7.2406163
7.0034425
7.3038626
14.8697072
14.6602037
15.3954425
19.2198702
19.9353445
22.3406823
23.7083846
22.1884958
20.6863949
20.2258825
20.0381199
18.8838740
16.8738259
16.6425815
16.9390487
18.6565824
19.8088518
20.2950582
18.9273558
17.7948509
18.8621330
20.4907266
20.3405165
20.7338297
20.5658316
15.2353502
14.6088160
13.7391787
13.0335866
10.3851457
11.3200058
13.6047802
9.3099578
9.3494867
7.5054604
8.0114312
10.7507887
9.8337166
10.6282489
12.9229055
10.6796365
8.8573511
9.1182423
8.9087387
6.6575640
7.1635348
8.7763167
7.3947793
6.3393558
8.5094962
10.1064665
10.3041113
6.6753520
3.9103007
5.5468000
9.6084015
9.3040284
10.7527651
8.9443148
7.5825419
6.2958739
6.6140821
5.4558833
4.7917967
4.6633275
4.0941104
4.5032352
5.7800209
7.4224495
7.4086144
7.3433916
6.5844354
6.7524335
6.8809027
4.9637477
2.7165258
2.5979389
3.7857844
3.9023949
3.5189639
4.2779201
6.4816601
6.2820388
3.6731269
2.4101763
1.9773341
2.1611438
2.0069808
2.1314971
4.2818730
3.5367519
3.3568951
4.5526464
5.7404919
7.8493624
7.5825419
6.8097505
7.5528951
5.6673633
3.6434801
3.1137920
4.5131174
5.0744288
6.1219465
10.8298466
10.3535226
9.0411608
8.4462498
7.9699257
6.9639135
6.5903647
7.4955781
5.4914594
4.3214019
2.5544570
2.8291834
5.8808198
3.7699728
2.8865004
3.8015960
5.5606351
4.4795178
4.4656827
8.2901104
6.0685824
6.7109281
5.3985663
1.9496638
2.7481490
5.3234613
4.9657241
3.2976017
1.8370063
1.9654754
2.6592088
3.2481904
3.9142536
3.5584928
-0.0643371
-0.2224530
1.4140463
1.0306153
0.0305324
0.2439888
0.3349055
1.4575282
0.4198927
0.6432314
-0.4280036
0.3507170
-0.2343117
-0.7442354
0.3882696
1.2084957
1.5761151
-0.0564313
-1.8352349
-1.9913743
-1.2324181
0.3862931
0.3151410
-0.6552952
-1.5802731
-0.8806103
0.9396987
1.5701857
-0.5999547
-0.5584492
-0.1038661
-0.8786339
-1.9123164
-0.0682900
2.5307397
1.1254848
1.6947020
1.8291005
1.0484033
3.3885183
1.5563506
1.4298579
2.4615640
2.2441546
2.6414208
5.0744288
5.1119813
9.3316987
9.2229940
8.8593275
8.6201773
7.6774114
6.7623158
6.9817015
7.6161415
7.4066379
6.1456638
4.6969271
3.0920510
4.0130760
7.5647538
4.7740086
3.8134547
2.6433972
2.2164844
0.2993294
1.6215734
3.4853643
1.1136261
1.5227510
1.4634575
1.1432729
2.6809497
-0.6335543
-1.1039490
1.9990750
1.8488650
-0.1374657
-1.4182043
0.9298164
1.5543741
0.0680849
0.0068150
0.2084128
0.1688838
0.6234669
0.5938202
-0.0860781
0.4436101
1.2065192
-1.1573131
0.3665286
1.1610609
0.2044599
1.7935244
1.0503798
0.4119869
0.2854942
1.0029450
0.8408763
0.0087915
0.0957552
0.6629959
-0.0742194
-1.2284653
-0.2402410
0.1431900
-0.2738407
0.2084128
0.9199342
0.2795649
-0.2066414
-2.5941911
-2.5111803
-0.7699292
-0.3944040
1.4931042
-0.7363296
-1.5901553
-1.8134940
-0.6019311
0.1016845
0.1412135
-0.1671124
-0.1256070
0.4021047
-0.8647987
-0.8232933
1.2084957
0.3210703
0.6570666
0.0680849
0.8507585
-0.3212754
-1.1691718
-0.0564313
1.1116497
-0.6216956
0.2202714
1.1729196
1.0622385
3.0544985
2.5682922
2.8746417
3.6988207
0.7756535
0.5661499
2.4279643
2.0524391
1.3725409
2.4477288
1.7796893
0.9238871
1.6156440
2.7362903
3.3687538
3.8786775
4.0506285
3.1671561
2.6769968
2.3904118
1.4871749
2.5030694
3.4399059
2.9299822
2.4200586
0.8053002
0.6610194
1.6037853
0.8132060
-0.2007121
-0.3133696
-0.5169438
1.0128273
0.2202714
0.1807425
1.0444504
0.3111881
-0.5505434
-0.6552952
0.2815413
0.3052587
-0.5841431
-0.5564728
0.4455866
0.4080340
0.6788075
0.3190939
-0.1868769
0.0937787
0.4534924
0.1708602
0.0265795
0.3487406
1.4733398
1.0997910
0.1550487
-0.3074403
-1.0901139
-1.2027714
0.1767896
-0.4892735
-0.3983569
1.4397401
2.0761565
3.2066850
0.4436101
0.8902875
-1.4122750
-1.2027714
2.0820859
1.0760736
0.5977731
2.3212361
1.7065607
2.0306982
4.3431429
2.3844825
2.1927670
4.7997025
2.9457938
1.4219521
0.9278400
3.5288461
2.2402017
2.2204373
2.3034481
2.1156855
2.7639606
2.7600077
1.5523977
1.8488650
0.9574867
1.7698070
0.4317514
0.7657712
0.2143421
-0.3746395
0.6333492
-1.2126537
-1.4518039
0.4060576
1.0820030
0.9377222
-0.1572302
1.6867962
2.3844825
0.8428527
-0.5347319
-0.2659349
2.2145079
1.2460482
0.2993294
0.0423911
1.1136261
1.5919267
-0.0702665
0.0483204
1.9002526
1.1729196
-1.2363710
-1.0604671
0.7143836
0.1095903
-0.0860781
-0.6908713
-0.4042863
2.8766181
3.0683336
1.3211532
0.5582441
1.5108923
2.3469300
1.7401603
1.8172418
3.2106379
1.9536167
2.4595875
0.9219106
0.9614396
1.7816657
1.0424740
1.6275027
2.9872993
2.3587887
1.6057618
1.3270826
1.5049629
1.2658127
1.4496224
1.2282601
-0.2995345
-0.4556739
0.6709017
0.9950392
0.4890684
1.0839794
0.7578654
0.3032823
-0.2283823
0.0028621
0.3487406
1.0958381
2.4220350
1.8310769
1.4792691
1.9753577
2.4477288
1.3369648
1.1472258
1.4496224
1.2322130
0.4851155
0.9238871
1.7480661
1.4654340
1.6650553
1.6650553
-0.1493244
-1.4162279
-0.9991972
0.4851155
1.5385626
1.3488235
-0.5544963
-1.4557568
-0.9339744
0.1926012
0.9219106
