# Supplementary material for: Structure of silent transcription intervals and noise characteristics of mammalian genes
Source: Mol Syst Biol. 2015 Jul 27;11(7):823. doi: 10.15252/msb.20156257 (PMC4547851; doi:10.15252/msb.20156257)
Supplement: Supplementary file 5 [file msb0011-0823-sd5.zip › Dataset_1/data.Bmal1a.cell41.signal]

2.8291834
4.8491137
5.8689611
5.1851099
3.5782573
4.9854886
6.4875894
6.7010459
6.0270769
5.1277929
4.1652625
3.5486106
3.2956252
4.2660614
3.0149695
2.6196798
3.1039097
2.7521019
2.3568122
1.2816243
2.0188395
6.0270769
8.8039870
10.3772399
7.9185381
8.1952409
9.7309413
7.1121471
6.0606766
3.3845654
3.5901160
6.0389356
5.2661443
5.4163544
3.6296450
2.5722451
2.0761565
2.2481075
4.4162715
2.6947849
0.9278400
0.0483204
1.0721207
2.6058447
1.7816657
0.6471843
-0.3430164
-0.0366668
2.1137090
0.9199342
0.2617769
1.1828018
0.7618183
0.6234669
2.0168631
0.4930213
-0.2738407
-0.1157248
1.0839794
1.1254848
2.2935659
3.8529837
4.1000397
3.8747246
2.7422196
1.8429356
1.1274613
1.0859559
1.5464683
1.0523562
0.4673275
-0.2402410
-0.4003334
0.3269997
0.2795649
0.4396572
0.9337693
0.6056789
0.5621970
2.0939446
2.3943647
4.1454980
6.1002055
4.4498711
2.5880567
2.3390242
2.9912521
3.1651796
3.0564749
3.9656412
5.3214848
5.8650082
5.7444448
5.8096676
5.9163958
5.3036968
3.2481904
3.6869620
6.3808612
7.3433916
11.3812757
9.6420011
7.0745946
6.7227868
8.1734999
5.7483977
6.1100878
6.4579427
4.3293077
4.7502913
4.9854886
4.1692154
4.3530251
2.9576525
3.5130345
2.4951636
1.8093360
0.5365032
1.8844410
0.2064363
0.1827189
0.5819615
1.4140463
1.4377637
1.4100934
1.6551730
1.9140878
3.7166087
6.2899446
6.5666474
10.6677779
12.5809799
12.1303497
9.9404448
11.8575998
10.8535640
6.0251005
5.8511730
7.2208518
5.1831335
3.8332192
3.6553388
2.8805710
2.8193011
4.2937317
4.5447406
5.6120228
5.4677420
4.2640849
2.9675348
2.8944062
4.6455395
5.3590374
6.3235442
6.3848141
7.1259823
9.6024721
9.8317402
10.0629846
8.5944834
6.4638720
5.6337637
5.1317458
6.8512559
7.8058805
5.7365390
3.8193840
2.7165258
3.6138334
2.6789733
3.7502083
5.4301895
4.8985249
5.0803581
4.9538654
6.3650496
6.5824589
6.9441490
5.9677835
4.4202244
4.1296864
4.4558004
5.2997439
5.0131589
3.3153897
4.7344797
4.3214019
1.6373850
1.4713633
1.9180407
0.3803638
-0.7284238
-0.1038661
1.1808254
-0.1018896
-0.1928063
1.8014302
1.0839794
2.1492851
0.8211118
0.6214905
1.8824646
1.3409177
1.3468471
0.4673275
0.0068150
-0.2955816
0.1056374
0.9970157
1.5425154
-0.0564313
1.3349884
0.5444090
0.3645522
0.5641735
0.8132060
0.4060576
2.1058033
0.8981933
0.1174961
0.8942404
3.5150110
5.2641678
5.0032767
4.4854472
5.3313671
3.8569366
4.3510487
5.6080699
4.1059691
3.9300652
3.3549187
1.7164429
1.2065192
2.9596290
4.9953709
2.1374264
0.7973944
0.9278400
0.9871334
2.0959210
0.8388998
0.4021047
0.9337693
0.3032823
0.1076139
-0.9201393
-0.6019311
2.3706473
1.0464269
-1.1671953
-1.4854035
-0.3845218
0.7598419
0.7539125
0.5108094
1.2974358
1.5484448
1.9872163
4.4024363
4.3075668
4.6830920
2.9161471
2.1690496
3.3865418
4.9380539
2.4180821
3.1513445
1.7895715
3.2224966
3.0544985
2.0801094
2.3251890
2.4991165
1.9239700
-0.3370870
-0.6730832
-0.0208553
0.4831391
1.0365447
2.0030279
1.4515988
-1.2442768
-0.3746395
2.0919681
-0.3054638
-0.2204766
1.7777128
1.5761151
0.0226266
-0.7699292
0.2815413
1.7045842
1.6373850
3.3055074
3.6158099
3.3193426
4.3055904
2.9280058
2.9359116
4.4814943
4.6909978
2.0386040
1.5563506
3.8707717
6.0053360
4.8570195
5.2325447
7.5173191
9.7388471
10.1815715
7.0825004
6.2721565
5.9697599
7.3354858
4.9321245
3.7284674
3.2402847
1.8903704
2.0524391
3.0485692
4.6475159
2.1058033
1.8587472
3.2719078
1.9081584
1.2737185
0.7894886
1.0207331
2.0623214
2.1710260
1.0286389
1.1156026
1.1373435
0.1293548
1.1452493
2.6018918
0.7143836
-0.4141685
0.1293548
-0.1256070
-0.1868769
1.0286389
-0.4695091
-0.8252698
-0.0465491
1.2243073
0.7578654
0.4633746
0.3487406
1.0227095
1.3863760
1.8449121
0.1886483
-1.9360338
-2.0743852
-0.9853621
-0.1928063
2.4220350
2.2639191
0.9732983
1.6611024
0.9278400
0.7934415
0.8132060
1.9457109
1.9990750
0.8349469
1.3251061
2.2935659
2.9042884
2.7876780
3.5762809
2.6018918
1.7243487
0.8033237
0.4238456
0.9258635
1.1175790
1.6373850
3.0979804
3.4320001
4.0703930
4.6356572
1.2519775
1.4634575
2.5089987
2.2481075
1.8666530
1.7401603
2.4753991
4.5704344
4.7957496
4.6376337
4.3411664
1.3587057
1.1412964
2.7659370
2.5623628
3.3094603
4.2779201
2.6453737
1.7302780
3.1394858
2.8706888
0.7578654
1.3251061
2.3746002
1.8251476
2.9280058
7.2188753
6.9658899
6.8927613
8.0371250
6.9915838
7.7663516
7.0844768
4.8925955
5.2641678
7.9758551
7.9877138
5.6436459
5.4875065
6.2523921
5.7938560
1.2381424
1.1116497
4.1198042
5.0744288
2.2560133
2.0346511
4.6534453
5.5823760
5.5843525
3.4399059
3.6375508
3.7027736
3.9083242
5.2305682
3.9972644
4.4241773
3.2817901
3.0248518
3.6869620
4.2146737
3.9300652
3.6039512
3.5624457
3.8095018
3.4418824
2.8726652
2.2243902
2.7857015
3.2422611
2.3034481
0.9792276
1.6729610
0.7301951
0.5404561
1.6314556
1.5939031
1.1748960
2.0761565
2.5425984
2.6117740
3.9616883
3.7976431
3.9439003
2.8331363
0.0226266
0.4554688
5.1218636
1.5899502
0.5780086
0.8092531
1.1017674
-0.0643371
0.4416337
-0.3509221
-0.6968006
2.2303195
2.4773756
2.5524806
3.0940275
0.4495395
0.0483204
0.7183365
1.6314556
2.5149281
0.3625757
0.6471843
-0.5050851
-0.5782137
0.0720378
-0.2679113
2.5248103
2.3627415
0.6234669
0.2578240
0.6985720
0.3941989
1.3764938
4.1711919
1.6769139
1.1492022
0.1708602
-0.1592067
0.6906662
1.0978146
0.7262422
1.6452908
2.0208160
1.0345682
1.7164429
2.0445333
1.2361659
1.0760736
0.8962168
0.6333492
2.7876780
1.4654340
1.2243073
0.8072766
1.2915065
3.0821688
0.1866718
-0.1572302
1.4417166
1.6195969
1.6788904
0.3428113
-0.0841016
1.4021876
1.5958796
0.9851570
0.0502969
-0.2659349
0.5562677
0.3013058
-0.4023098
-1.2245124
0.6175376
2.9833464
2.8983591
2.3153068
3.8668188
2.8529008
1.9200171
2.7521019
2.2639191
2.2698485
1.7342309
0.9673690
1.5583270
2.0781330
0.7301951
1.4002112
1.4061405
2.4516817
1.7460896
1.2223308
0.4139634
0.7045013
0.4515159
1.7796893
1.1175790
0.3072352
0.2894471
1.1650138
0.9594632
-0.6632010
-0.2046650
1.8567707
-0.4121920
-0.2481468
-1.1039490
-2.2878416
-0.0742194
1.1254848
0.9594632
0.9100520
-0.3074403
-0.8529400
-1.3253112
-1.0327969
-0.9319980
0.6827604
1.0701443
1.1590845
1.4871749
0.1728367
0.3131645
1.3310355
-0.1097954
-0.1177012
-0.7086593
-0.7481883
-0.6118133
-0.6315778
-0.0920074
-0.8786339
-1.7937295
-0.8687516
0.6570666
0.4139634
0.1846954
0.5661499
0.4910449
0.2439888
-1.1296428
-0.3390635
-0.2639584
-0.9794327
-0.7699292
0.0364617
0.3941989
-0.2738407
-0.2382646
1.4614811
0.6728781
0.9060991
-0.8430578
-1.8826697
-0.5386847
1.3270826
-0.1157248
0.6847368
1.5029865
-0.5307790
-1.2284653
-0.3034874
0.0601791
-0.3706866
0.6629959
0.4930213
0.7282187
1.4100934
0.6116082
-0.0327140
-0.0979367
-0.5663550
-0.4359094
-0.1433951
-0.3647573
1.2223308
-0.9359509
-1.4735449
0.0344853
0.3210703
0.7084542
0.4436101
2.0050044
1.8864175
2.3884354
2.1394029
1.6492437
1.2776714
0.2202714
1.0404975
2.2836836
1.5405390
-0.3430164
0.0819201
0.3843167
1.0068979
2.6750204
2.6018918
2.4477288
2.9260293
1.9437345
1.0879323
-1.0426791
-0.9814092
0.9732983
-0.1769947
-0.2204766
-0.3094167
-0.0841016
1.6354085
-0.4912500
-0.4200978
1.4871749
0.6629959
-0.0248082
1.0582856
0.9258635
0.6234669
3.0485692
1.1452493
1.4179992
1.5563506
1.0760736
2.0761565
1.6156440
1.6591259
0.2420124
-0.0742194
0.7835593
4.0308640
4.4538240
6.2840152
6.9145023
2.3904118
2.3568122
5.8057147
5.5230826
4.4874236
3.2284260
2.7026907
2.8015131
3.4280473
3.9201829
3.2896959
2.1888141
0.8586643
1.4120699
2.9675348
2.5109752
2.6394443
1.9852399
1.0266624
1.1333906
1.1076968
1.5286803
2.6789733
2.4240114
1.1195555
2.2105550
3.9478532
2.9418409
2.4417995
2.1611438
2.4240114
2.7303610
3.4181650
2.8627830
2.4081999
3.6573153
3.7027736
3.0110166
3.8055489
3.9537825
3.5881396
4.9914180
5.5388942
4.7127387
4.3214019
3.5960454
3.2877194
3.6751033
5.8215263
5.0111824
5.5112239
5.2068508
5.4282131
3.8490308
3.4122357
6.1417109
7.7742573
6.8156799
4.5388113
4.3688367
4.3688367
5.1100049
5.1870864
4.8491137
4.3609309
4.4676591
4.4162715
5.5803996
5.9677835
5.7701386
5.3985663
5.7819973
9.8455753
8.5846012
9.9305626
7.3631561
7.0627359
5.3353200
5.7306097
6.6101292
6.3591203
6.6476817
7.5351071
7.8829620
10.0155499
8.7367877
7.1674877
7.8770327
8.7842225
8.4581085
8.6261066
9.8673162
7.8770327
8.1754764
7.7861160
8.0114312
7.8592446
6.8986907
4.9420067
4.7522677
6.3156384
5.3610138
3.8174076
3.8450779
3.5861631
3.1296035
2.4477288
0.9831805
1.6235498
4.5091645
2.7797722
1.8725823
1.7203958
1.5741386
4.3372135
4.6534453
4.3708132
5.2700972
3.5901160
0.4534924
0.7499596
1.2065192
2.2757778
2.9912521
2.8331363
1.5761151
1.9318758
1.1511787
1.6176205
2.4121528
3.2521433
3.0426398
3.2620256
0.4495395
-1.7304832
-0.4971793
-0.1354893
-0.6948242
0.0819201
0.8685465
-0.3094167
-0.5663550
0.2835178
0.6511372
1.2005899
0.5068565
