# Supplementary material for: Structure of silent transcription intervals and noise characteristics of mammalian genes
Source: Mol Syst Biol. 2015 Jul 27;11(7):823. doi: 10.15252/msb.20156257 (PMC4547851; doi:10.15252/msb.20156257)
Supplement: Supplementary file 5 [file msb0011-0823-sd5.zip › Dataset_1/data.Bmal1a.cell42.signal]

5.5230826
4.5388113
5.2938146
5.3036968
6.8769498
6.1456638
5.5290119
8.7328348
7.0508772
6.8631146
10.7685767
10.6282489
7.9284203
6.4954952
6.4698014
7.7623987
6.9500784
6.1081113
5.8788433
7.2485221
9.1716064
6.1061349
6.2504156
6.7880096
4.2166502
3.4537411
3.8668188
4.3312842
2.7659370
1.7302780
1.7203958
1.6591259
0.6788075
1.8330534
2.5643393
2.9161471
1.9891928
2.2994952
4.5447406
9.3336752
9.9997383
11.3832522
11.5433445
8.5786719
5.7661857
6.2444863
7.2366634
7.7446106
5.0230411
4.7068094
3.7304439
3.9597119
7.3532738
5.2621914
4.5269526
4.2364147
3.6671975
3.3568951
1.9279229
1.8903704
2.9932286
3.6375508
6.1891457
4.1494509
3.8806539
4.9795593
4.5921754
3.3015546
2.5722451
3.5051287
3.5347755
3.7917138
5.9776657
5.5665645
5.2780030
5.4855301
4.8609724
4.7186681
4.2423440
3.7146323
4.8313256
4.5664815
3.9458767
4.5664815
7.8355273
8.9344326
13.1798438
10.3357345
12.3912409
9.2170647
8.1260652
8.6182008
5.4282131
3.7462554
5.3946134
6.8077741
5.9025607
3.0129931
1.0938617
1.4140463
1.9555932
2.4576111
3.2047086
2.8766181
2.2994952
1.2658127
1.5701857
2.2263666
2.4101763
3.4438588
3.1928499
2.0168631
2.1650967
1.3092945
1.6986549
2.1374264
2.1413793
-0.0841016
-0.1849005
1.1551316
-0.4438152
-0.2362881
1.6788904
0.5068565
1.5187981
3.3134132
2.0386040
2.4813285
4.3293077
3.9083242
0.1352842
0.4159398
3.3766596
3.7027736
4.8352785
4.9084071
4.2008386
3.3213190
3.9597119
5.0922168
5.6060934
5.5981876
6.9876309
6.4678249
6.3788848
6.2405334
4.6237986
6.6733756
6.8374208
5.3689196
4.4360360
5.3827547
8.3731212
12.9723167
13.5217694
15.4132305
16.0002357
16.3105381
16.9192842
15.1226926
13.1521735
8.7842225
7.5232484
7.9027265
4.2976846
3.8905362
4.3905776
3.8312427
3.4912936
3.8055489
3.0169460
1.7164429
2.3330948
1.5267039
0.8428527
3.9715706
5.1752277
4.8293492
4.4498711
3.7007971
4.3530251
3.3667773
3.6830091
5.1732512
8.8988565
10.6578956
11.8319060
9.9226568
8.7486464
7.7169403
6.4875894
5.3056733
5.3985663
3.7462554
2.3489064
1.9951221
1.9970986
2.1216148
2.0148866
1.4634575
2.2639191
1.3843996
1.5859973
1.9852399
1.0503798
0.6056789
1.9457109
2.0860388
2.1058033
2.4042470
1.8014302
1.3211532
1.4693869
0.9614396
1.4595046
2.1789318
2.7797722
0.2934000
0.3625757
2.0188395
1.7994537
1.1076968
0.1273784
-0.3864982
2.1986963
1.5425154
0.9594632
-0.0920074
0.2696827
0.7558890
0.2341066
1.3172003
1.8765352
0.3210703
0.5048800
1.3468471
0.7321716
-0.6533188
-0.0485255
2.0781330
2.1710260
2.6335150
1.3112710
1.9338522
2.7797722
1.0009686
1.4476459
1.5484448
0.4238456
1.0780501
-0.2916287
-0.4774148
0.5088329
-0.5624021
-1.3964634
-0.3588279
0.6926426
0.3111881
0.4179163
0.9871334
2.3508829
0.8468056
0.9831805
1.5701857
0.8606407
1.1571080
0.8863346
0.7855357
2.3726238
3.8431014
4.2067679
2.8390656
1.5484448
0.0206502
0.7242658
2.3983176
1.6492437
1.8152653
1.1590845
0.5503383
1.1333906
1.0167802
0.6392785
0.8981933
0.1056374
-0.4813677
0.2973529
2.2402017
2.3983176
4.2186266
6.0527708
7.0073954
8.3217336
6.6259408
5.0744288
5.4301895
6.0567237
3.5565164
2.8331363
3.6889384
1.6472672
0.9574867
1.4931042
1.7974773
1.9140878
3.6395272
1.5761151
0.7361245
2.1433558
4.7898202
5.2700972
6.9184552
7.9639964
6.6891872
7.8612211
8.3671919
6.3492380
6.0251005
6.3630732
6.1911222
6.2958739
5.5843525
4.7344797
1.6195969
1.6709846
4.4123186
7.6200944
10.2507472
11.4721924
15.3302197
15.2689498
12.7134020
12.5315687
16.4133134
16.3125146
16.8995198
15.6721453
15.1800096
16.6228170
19.0973304
27.7640568
29.7721284
31.7782235
29.2483695
25.9299126
25.1531684
28.0842414
29.7622461
27.4379428
28.4913898
26.6888688
24.6887030
23.6471147
24.0720511
18.7277346
17.6505702
15.8223554
12.9406935
11.8773643
9.1834651
9.2882168
10.4622272
9.7645409
8.4106737
6.3690025
5.3728725
3.8391485
3.8786775
4.8234198
4.6336808
4.3312842
4.7344797
4.0763223
2.8113953
2.0662743
2.6354914
4.1474745
5.6930572
4.6890213
6.1772870
5.5863289
4.1178278
4.7917967
7.5252248
7.0785475
6.6891872
5.2938146
3.3608480
4.2403676
6.1100878
11.2567595
16.1781161
23.0699918
32.3019824
34.6144270
36.3675368
40.0259428
40.5220314
35.0294812
28.0170422
28.2107341
25.7658674
25.7480794
24.3922358
22.1509432
17.5972060
16.9924128
17.4390902
16.2097393
11.7054133
11.3318645
12.4841340
8.8968801
8.7209761
10.7270713
9.7744232
7.0844768
5.5329648
5.3491551
5.5823760
5.1949921
6.8117270
3.8826304
3.3568951
6.2484392
8.8336337
10.1104194
13.3083130
17.2374924
19.4155386
17.1228584
15.2017506
14.4091947
15.3440548
14.1838796
13.1343855
11.5848499
10.9227397
13.1245033
12.3892644
10.3950280
10.9069281
11.6421669
10.0965843
6.7010459
6.1594990
7.0469243
6.0349827
6.3274971
5.5072710
3.0821688
2.8153482
5.4341424
3.1691325
1.7559719
2.3113539
2.9695112
3.5446577
4.1949092
4.1415451
4.3016375
4.9657241
5.1139578
6.2425098
5.3313671
4.9380539
5.4716949
5.2661443
4.4577769
5.4143779
3.2600491
4.4419653
4.1889799
3.5545400
4.5111410
3.5565164
2.6216563
3.3806125
2.5544570
0.7954179
0.9574867
1.9200171
0.4080340
0.6531137
2.2066021
1.9733812
2.5287632
1.1907076
2.2283431
2.2836836
-0.5900724
-0.8707281
0.0384382
0.2815413
1.3349884
0.3922225
1.1709431
3.4833878
0.0008857
-0.4359094
-0.2105943
-0.3864982
0.0957552
-0.8371285
0.1510958
1.6472672
0.1748131
-0.1236306
0.6867133
0.7578654
1.3013887
2.3330948
1.3112710
0.0226266
-1.1494073
-0.1928063
2.3963412
1.0029450
0.6946191
-0.4102156
-0.9122335
-0.1928063
1.0246860
1.0009686
0.7815828
-0.4240507
-0.6552952
-0.6493659
-0.1829240
-0.4023098
0.4712804
0.7677477
-0.7047064
-0.6572717
1.0365447
2.0662743
2.7916309
-0.1967592
-0.7501647
-0.1335128
-0.7442354
-0.8430578
-1.5328383
-1.3687931
0.5009271
0.3072352
-0.5090380
-0.5861195
1.7085371
2.6177034
1.0661914
0.7954179
0.5523148
0.3092116
-1.0407027
-1.2087008
-0.6671539
-0.1552538
1.3330119
1.9160642
0.7381009
0.0068150
0.1076139
0.0858730
1.1195555
1.4634575
1.0444504
0.5582441
0.9476045
3.2580727
2.2619427
0.2815413
0.1807425
1.0661914
0.3072352
1.3389413
0.6333492
0.8863346
1.9753577
1.1452493
-0.2679113
-0.8292227
1.3310355
0.6471843
0.6649723
