# Supplementary material for: Structure of silent transcription intervals and noise characteristics of mammalian genes
Source: Mol Syst Biol. 2015 Jul 27;11(7):823. doi: 10.15252/msb.20156257 (PMC4547851; doi:10.15252/msb.20156257)
Supplement: Supplementary file 5 [file msb0011-0823-sd5.zip › Dataset_1/data.Bmal1a.cell43.signal]

3.5327990
2.9793935
2.2540369
1.1274613
0.5068565
2.0583685
5.4796007
4.0328405
2.3192597
2.8430185
5.2424269
4.5803167
2.9616054
2.2224137
4.7641264
1.5089158
0.9535338
1.5484448
2.7402432
4.1830506
5.6574811
7.3137449
10.3436403
7.0963355
7.3769912
8.0055018
7.3374622
9.3811099
9.4819088
10.3653812
9.7289648
10.2645824
10.0392673
9.6657185
8.9245503
6.9639135
7.4007086
9.1696299
7.2070166
8.2505814
8.9462913
5.7325861
5.2305682
6.0488179
2.5959625
2.4556346
2.5505041
3.5762809
4.4498711
6.7208103
10.6737072
16.3698316
22.2319776
22.9217581
23.9989225
24.4337412
27.0189357
36.9644242
43.3602113
44.1705552
52.0170555
50.7027173
49.3705910
53.2641944
61.8301219
57.3099844
57.9997649
59.2627154
54.0844205
49.7362340
46.5936810
45.3781652
48.7816094
46.5324111
42.9688745
31.8612344
32.9206107
33.1281378
29.8610686
23.6451382
18.8799211
14.7866964
11.0413266
12.8082715
12.0236215
8.9680322
7.6240473
5.5922583
4.5684580
5.1772041
8.7743403
9.1083600
11.1164316
10.4582743
11.6520492
14.7234500
11.9109639
12.3635706
10.7211420
10.4049102
9.9167274
8.5510016
8.2584872
8.5905306
7.3967557
6.9520548
7.1655112
9.3988980
8.8949036
9.4799323
11.0531853
10.8357760
13.6700030
13.0039399
11.5670619
12.8082715
16.1346342
15.7966615
15.6266870
15.3796309
16.0773172
16.7730271
15.5990167
13.5988509
12.0512918
11.7923770
11.0353973
9.8811514
7.8888914
7.2801452
10.0096205
8.4363676
8.5668132
9.6795536
7.6220708
5.7760680
6.4243431
6.7642922
6.0883468
6.7168574
7.2564279
5.7009629
7.3275800
7.9738786
6.1160171
5.7938560
5.6693398
3.0367105
2.8015131
4.5882225
4.3115197
4.1316629
5.7563035
6.1594990
5.1613925
8.3118513
5.1238400
3.3450364
2.7817486
3.0821688
3.9537825
2.8034895
1.2756949
1.5187981
3.8648424
2.0801094
1.9634990
4.0743459
3.7857844
1.7836422
2.2619427
4.3055904
4.7285503
6.7880096
8.1221123
9.1538184
12.6106267
14.4704646
17.3066681
18.6921585
18.6210063
16.8342970
18.9016620
16.9054491
15.5239116
13.4031825
15.1582687
15.6168047
14.0830807
9.6617656
6.8216092
6.9362432
6.0468414
6.2049573
4.9835122
2.5979389
1.6571495
2.4338937
1.0938617
1.1037439
1.0088744
0.5839380
3.2047086
2.9201000
3.1493680
3.3845654
2.2856601
2.2975187
2.9932286
1.8132889
0.7914650
0.3902460
0.6827604
0.7815828
-0.1750182
-0.4635797
0.9930628
0.9199342
1.1353671
0.4060576
-0.0287611
0.2222479
0.6629959
0.4752333
1.8073595
2.0109337
0.1372606
1.5108923
0.8230882
1.5029865
2.1058033
1.5484448
0.7420538
0.7499596
-0.5446141
-1.1474309
-0.2520997
0.5404561
0.6234669
0.6155611
0.8230882
0.6116082
-0.0307375
-1.1375486
0.2163186
0.5444090
-0.9695505
-0.6454130
-0.0327140
0.4436101
0.3210703
0.6234669
2.0010515
2.0603449
1.0088744
-0.1908298
0.1056374
1.2776714
2.6592088
1.2124486
0.2835178
0.1807425
0.0502969
1.5128687
2.0899917
1.1847783
2.0899917
3.3272484
3.4458353
2.0741801
3.2521433
2.0781330
2.1314971
5.0862875
2.2994952
2.7086200
3.2679549
3.4932700
6.8888085
5.8630317
4.8036554
4.4202244
5.5132003
6.2622743
2.3232126
1.1353671
1.1175790
2.3489064
3.0841452
2.0820859
2.0761565
2.1394029
3.3608480
4.8787604
6.1674048
10.3930515
16.1662574
19.0657072
17.4825720
18.8067925
19.4708792
19.4254208
16.2848443
15.6168047
15.7373681
14.1660916
13.8933417
13.8478834
16.0377882
17.4964072
17.2038928
23.0126747
24.0443808
20.5302555
18.4668434
14.1680680
13.1343855
11.9406106
10.2112183
9.3237929
12.0176921
13.7411552
13.0553276
12.6066738
13.6304740
14.7491439
13.9170591
12.9229055
11.5828735
11.8417882
11.9524693
13.0671862
14.0376224
11.8200473
11.5433445
12.2015018
12.4683224
12.8754707
12.8181537
14.8183196
12.6521321
11.3121000
10.7764825
10.5808141
12.2192899
10.4661801
8.3078984
7.6181179
7.0923826
7.3275800
7.8948207
8.6122715
4.2225795
3.8569366
5.0507114
5.5369177
5.5408706
3.7857844
4.3747660
6.7346455
6.6417524
6.8235857
5.8254792
5.9223252
7.2504985
7.4718607
6.4144608
6.8354443
7.0291363
5.5388942
6.7504571
8.9957025
9.0530195
8.9818673
7.2801452
6.8888085
7.7386813
7.5983534
6.8473030
8.8632804
9.1696299
11.0531853
12.0295508
12.5454039
14.3696658
14.1423742
15.3005730
11.8338824
10.1242545
11.3832522
12.5118042
9.1281245
8.3494038
7.2781688
7.8750562
11.8022593
13.6877911
13.4763111
13.9289178
14.1186568
11.2646653
8.6083186
9.2901933
9.4917910
9.9681151
6.4105079
5.1949921
5.5665645
7.3552503
7.7189168
7.9205145
9.2071825
8.9719851
8.9779144
7.8809856
6.6022234
8.1379239
6.2326276
4.8787604
4.9301481
5.6831749
9.3850628
8.0549130
6.3650496
6.2998268
6.0745117
4.7542441
4.2976846
6.8848556
6.2346040
6.2346040
4.1257335
3.6098805
5.6238815
5.0388527
5.8669846
4.4973059
4.2225795
2.7343139
2.9616054
5.4262366
5.9796422
1.4911278
1.4515988
3.9063478
5.0843110
4.9518890
5.0289705
3.5031523
3.9656412
5.0704759
5.3629903
6.0942762
7.1536525
4.8708546
3.7264910
5.2305682
5.2424269
4.6297279
3.5090816
3.1888970
5.2780030
5.4282131
4.4518475
3.6098805
3.3272484
2.0820859
1.9298993
3.0999568
2.8489479
2.9141707
3.9814528
2.1769554
2.1591674
2.7639606
2.6038683
4.0585343
5.0843110
3.4221179
4.1573567
3.3153897
2.9714877
5.5369177
5.9302310
5.0744288
4.5467171
3.2027321
3.8193840
4.4973059
6.0033596
5.6772456
5.1277929
5.7365390
5.9045371
5.4776243
3.3094603
3.1236742
3.1809912
3.0624043
1.8725823
0.6788075
1.6630788
3.2383082
2.8647594
1.8864175
1.0207331
2.0524391
3.1039097
2.5070223
2.7521019
3.2758607
1.8073595
2.3192597
0.7934415
-0.5189203
2.3548358
1.4041641
-0.1809476
-1.0169853
0.0265795
0.5957967
0.0858730
-0.4536975
0.8448292
0.5839380
0.6926426
1.1511787
3.1216977
2.0801094
1.6255263
1.9872163
1.1907076
1.4239285
1.4634575
-0.2659349
-1.2759000
-0.8628223
-1.0545378
-1.0743023
0.3665286
1.7362074
1.9259464
0.4060576
0.7499596
3.3845654
0.8448292
0.6748546
1.2579069
0.5602206
-0.1493244
0.8645936
0.1748131
1.0286389
1.1571080
-0.4240507
-0.6533188
0.9772512
0.6432314
1.4100934
2.2046257
1.9615225
1.5741386
0.2518946
0.5878909
0.4574453
1.4753162
-0.2679113
-0.6770361
1.0187566
0.4831391
-0.9142100
-0.6730832
0.6965955
1.1037439
0.9041226
1.5286803
1.3567293
2.3963412
1.0148037
0.3803638
0.1352842
-0.7620234
-1.5862024
-0.5110145
0.8843581
1.8330534
2.8173247
3.9893586
2.6572324
3.9063478
1.6531966
1.5405390
2.1927670
2.6809497
0.8527349
0.6452079
0.8349469
2.8944062
1.3448706
1.7105136
3.6770798
2.0109337
1.5504212
1.1136261
2.1038268
4.3550016
3.5663986
3.6731269
2.5346926
2.5208574
3.7205616
3.5229168
2.4022705
2.0702272
1.6176205
1.7223723
2.1631203
1.9911692
0.7460067
1.2776714
3.6434801
1.8488650
1.4397401
2.9280058
4.7977260
2.4674933
1.7974773
2.2125315
2.3093774
5.5507529
5.0605937
4.1968857
4.2897788
6.3571438
2.6690911
2.3113539
4.9716535
4.1949092
3.5822102
4.8313256
7.7821631
7.8691269
7.0449479
8.9818673
8.6182008
9.3554161
8.6616827
6.7860331
7.7307755
6.8137034
5.4934359
5.4044957
6.0112653
5.5329648
6.8216092
7.7663516
7.2939804
6.7168574
5.7088687
4.8056318
3.6059276
5.5981876
5.4855301
5.5230826
6.7346455
5.8215263
5.6060934
6.7939389
7.4659314
9.5155084
7.9679493
7.5192955
8.1497826
8.0134076
3.9359945
3.8589130
2.9774170
2.7797722
5.1949921
3.9122771
4.2680378
5.3392729
3.4893172
4.1099220
4.0545814
5.1851099
5.2068508
4.5664815
4.2028150
4.2403676
3.9913351
4.5289290
5.4855301
6.1733341
5.9974302
4.3668603
2.9952050
3.4972229
4.8886426
5.0428056
4.4281302
4.2601320
3.4655998
4.3945305
6.3650496
5.5962112
5.9539483
5.3313671
4.1336393
4.3233784
6.0883468
5.1416280
5.8274556
5.5230826
4.5605522
4.6000812
5.1455809
5.0961697
3.3232955
2.4991165
2.9418409
3.7324203
4.4142950
3.0288047
2.5841038
2.7916309
4.7166916
5.0605937
4.5229997
6.4777072
6.5290948
4.8253963
4.1731683
2.6018918
2.4279643
2.3093774
3.5486106
3.5663986
3.8846068
4.2087444
5.0823346
4.2957081
4.1138749
4.7305268
5.7661857
5.8946549
6.4875894
5.2760265
5.0902404
6.1397345
5.2345211
6.7761509
7.0449479
5.8590788
5.0487350
6.2662272
7.7465871
7.4184966
5.9579012
5.7029394
3.7245145
3.9814528
4.3372135
2.4398230
2.6117740
4.5052116
4.0585343
4.1000397
6.5330477
6.3551674
6.1713577
5.2444034
5.4598362
5.8847726
7.3176978
9.7724467
7.3651325
6.9421726
8.4343911
6.9145023
4.2818730
4.0031937
4.5862460
4.7107623
6.4401547
5.1515103
3.4418824
2.3548358
3.0920510
3.8371721
2.1986963
1.6531966
1.7757364
2.7698899
2.0030279
1.6057618
2.9438174
2.2362488
2.3133303
1.2164015
1.6571495
3.2560962
3.0031108
2.5682922
2.5564335
2.8588301
1.4515988
1.0167802
2.0544156
4.2976846
1.2282601
0.6629959
3.1315800
3.9221594
2.0188395
1.4278814
0.5108094
-0.2856993
1.7480661
2.6611853
1.4318343
1.3903289
2.1314971
2.2085786
2.6058447
2.7046671
2.6928084
1.1867547
0.6214905
1.0444504
1.0009686
1.3587057
-0.8786339
-0.4497446
-0.1671124
0.2696827
1.5504212
1.7263252
0.1273784
-0.0682900
2.3311184
0.3526935
-0.8311991
-1.1968421
-0.1789711
-0.7798115
-0.3924276
0.0601791
