# Supplementary material for: Structure of silent transcription intervals and noise characteristics of mammalian genes
Source: Mol Syst Biol. 2015 Jul 27;11(7):823. doi: 10.15252/msb.20156257 (PMC4547851; doi:10.15252/msb.20156257)
Supplement: Supplementary file 5 [file msb0011-0823-sd5.zip › Dataset_1/data.Bmal1a.cell44.signal]

4.2285089
1.9042055
1.1828018
2.8015131
2.8133718
3.6098805
5.1020991
6.9500784
7.9521377
6.5923412
9.2229940
8.7743403
7.3631561
5.5902818
5.4460011
6.6318702
5.2226624
3.3153897
4.7542441
5.6357401
4.4142950
5.9025607
9.1320774
12.6936375
17.1445994
19.3384571
19.1072126
22.6845843
20.2436705
18.9767671
17.5596535
16.4745833
15.4922885
15.1147868
11.7390129
11.0433031
12.9446464
8.0964184
7.3532738
6.9994896
7.4856959
4.7068094
2.5781744
2.4338937
3.3489893
2.6216563
1.6907491
-0.0109730
1.1274613
4.9084071
4.3214019
1.8231711
0.9752747
0.6412550
1.4515988
2.0484862
2.6888555
2.9616054
3.2363318
2.9201000
3.7719493
3.2224966
3.1256506
4.8886426
4.0585343
6.1674048
7.6082357
10.7488122
9.1024307
10.3989809
9.0747604
9.7111768
6.9145023
5.1673219
4.0862046
5.4420482
4.3550016
4.0387698
11.0887614
9.7665174
10.0155499
11.6619314
11.5393916
12.3378768
11.6026380
12.2805598
19.3206691
19.4471618
18.0260954
17.8264741
20.2080944
18.5795009
17.9371552
21.4532569
23.5482923
26.0524524
28.8945853
31.7070714
29.8966446
29.4894963
31.4778034
30.6892005
31.1536658
29.4084619
29.4697318
26.5742348
23.6767614
22.0244505
20.6152428
18.3838325
18.0992239
9.9384684
9.7309413
9.5985193
10.9721509
10.7250949
5.6436459
3.6948678
4.1494509
3.4418824
3.7185852
3.4952465
4.0941104
4.5407877
6.9560077
9.8574340
7.9916667
7.7722809
6.7959154
7.2010873
11.0887614
10.9523864
9.7862819
10.0115970
10.4958268
10.3041113
10.6104608
13.4664288
17.6426644
18.5043959
18.8285334
18.8186512
18.4826549
19.6744533
19.8780275
22.6707492
24.5799984
27.8035857
28.2225928
27.2106512
27.7937035
28.5961416
25.7441265
25.0622518
26.3607784
25.4634708
23.7815132
21.1884128
18.0359776
17.0892588
16.0535998
17.9134378
18.8977091
14.6483450
14.9309771
20.3069168
19.1032598
19.9294152
12.3635706
10.5847670
12.3556648
10.1519248
8.7012117
6.5646709
4.0427227
4.0110995
5.7602564
7.3315329
10.0135734
9.7902347
9.7348942
9.3672748
10.4404863
6.8196328
6.5706003
7.0409950
7.3512974
6.5132833
6.9520548
7.0706417
6.1061349
4.7226210
2.8548772
3.1434387
5.2404505
1.4891513
1.0128273
-0.0010908
0.5839380
3.2244731
5.2582385
6.7959154
8.6043657
13.8004486
12.8043186
14.5712635
17.9687784
13.4604995
12.9130233
13.8953181
14.7847199
11.3773228
10.9543629
12.6659672
8.7980576
7.9205145
11.0650440
8.7189997
7.3236271
6.2662272
6.5745532
5.5290119
5.3610138
6.9994896
6.3195913
3.6751033
2.9181236
3.1039097
3.5031523
2.9438174
4.0703930
3.3608480
4.1929328
2.4240114
0.0226266
-0.4003334
0.1728367
-1.4320394
-0.1177012
-0.0524784
0.5562677
0.7025249
-0.0900310
-0.0287611
0.5365032
2.3153068
-0.0228317
0.0601791
0.8764523
1.7203958
1.2341895
1.6037853
1.3251061
1.1689667
0.3052587
0.5681264
1.0148037
-0.5110145
-1.1533602
-0.0386433
0.9396987
1.6788904
-0.1928063
-0.1908298
2.1591674
2.5267868
3.3371306
2.9319587
2.0208160
3.3193426
3.8964655
4.7858673
4.5981047
3.4003770
1.9358287
1.0958381
2.4991165
3.6731269
2.7758193
2.1374264
2.3232126
1.0128273
0.8448292
0.8211118
1.1412964
1.3508000
1.7203958
0.5621970
-0.4181214
-0.8074817
0.3349055
-0.5762373
-0.9359509
0.4633746
0.9970157
0.9495809
3.1572738
3.4023534
3.2323789
2.2263666
1.3784702
2.1848612
2.1374264
1.0958381
1.1571080
1.9358287
-0.4200978
-1.2838058
0.1056374
2.0069808
1.2401188
1.1590845
0.6807839
0.2301537
0.2242243
0.6550901
0.2262008
-0.6118133
0.7005484
-0.6019311
-0.4536975
2.1967199
1.7460896
2.1235913
4.3075668
3.8846068
5.0625701
5.2997439
4.7957496
5.5863289
6.2346040
6.5172361
5.1139578
5.7483977
6.0843939
5.5171532
5.6910807
4.2364147
4.6297279
5.4282131
3.3924712
3.9557590
3.5268697
3.3213190
7.1101707
8.2802281
5.2740501
4.5941518
6.1634519
6.9243845
6.3887670
6.3650496
6.0231240
5.3432258
7.1358645
9.5234142
7.5766125
8.1912880
11.1796780
11.4504514
13.9941406
11.4464985
10.7646238
12.8853530
10.8436818
11.6876252
13.7233671
12.4683224
15.3539371
14.5139465
13.1739145
13.8953181
12.9742932
11.4464985
8.7881754
8.5529780
9.4680737
11.8378353
11.3970873
11.7607538
12.7509545
13.2964543
13.2569253
15.5496055
18.0616714
17.0457769
17.6861462
20.4966559
23.1134736
20.1132249
19.6705005
20.8603224
21.5204562
17.1663403
16.9232371
19.2040586
17.4568782
17.5280304
18.4391731
17.3936319
14.6957798
10.4602508
12.6303911
14.3874538
10.7962470
10.6203431
13.8044015
13.0493982
12.9367406
11.8319060
12.3536884
13.0474218
12.7074726
10.6104608
9.8159286
11.0294679
7.2880510
7.7880925
10.4879210
7.3315329
7.4837194
7.9521377
7.7268226
8.8000341
6.9856544
6.7168574
6.7287161
8.5786719
9.8337166
10.1993596
11.2943120
12.2627717
10.9405277
10.7389300
13.7984722
15.1602451
13.5652513
8.3335923
9.0431372
15.8796724
14.3163017
14.3973360
14.5969573
12.6165560
11.8575998
7.4501198
7.8019276
10.0392673
9.4226153
6.4895659
5.9322074
4.8135376
4.8589959
7.5311542
7.5687067
7.3829206
7.7999512
7.5232484
6.4045786
7.8691269
6.2859917
5.9065136
5.5724938
6.6318702
6.4460840
5.6080699
5.6693398
3.8391485
4.2581556
4.5724109
5.7464213
7.8849385
6.4401547
4.9558419
5.6653869
5.5369177
4.4933530
3.9023949
5.6179521
4.3431429
3.0169460
3.2857430
2.9853228
3.0446163
1.7559719
1.6373850
1.8172418
0.0562262
0.6175376
2.3765767
2.5406219
1.4792691
1.1531551
1.1650138
0.4238456
1.2539540
2.3765767
1.9496638
1.2341895
1.4456695
3.9794764
5.1001226
5.6614340
2.8212776
3.5486106
7.8473859
8.6636591
9.0984778
10.4167689
13.0237044
15.8104967
15.3499842
14.3558306
13.4565466
14.7115913
17.0951881
15.3776545
15.6504043
15.3262668
17.5557006
10.9721509
11.0551617
15.3875367
13.1778674
9.5036497
9.7783761
11.1421255
8.3573096
8.0687482
6.6891872
6.4638720
5.4894830
4.2186266
4.3016375
2.5880567
2.8153482
2.9062649
2.4674933
2.0544156
2.2243902
2.2145079
1.7836422
0.8013473
1.9733812
0.9772512
0.9337693
2.9319587
-0.3272048
-0.1611831
0.9614396
1.7638777
4.6475159
1.3231297
0.8053002
0.7657712
1.0997910
2.4931871
0.9495809
0.4910449
-0.4359094
0.4752333
2.4477288
2.1552145
1.9951221
1.6591259
3.0268282
3.4537411
3.2323789
2.9339351
2.6750204
3.2106379
4.4142950
2.9833464
2.0168631
2.1492851
2.4971400
1.6650553
1.3172003
0.4179163
0.3764109
1.0760736
1.7302780
0.7203129
0.1412135
-0.1354893
0.8053002
1.6591259
2.4417995
1.1650138
-0.0722429
0.7539125
-1.5427206
-1.8213998
0.1056374
2.2797307
3.2896959
3.3391071
1.2559304
0.3052587
2.0524391
2.5129516
0.9752747
0.9713219
1.5326332
1.0424740
0.3546699
-0.0010908
-0.0702665
1.0345682
2.0623214
1.6176205
1.7777128
0.6610194
0.7657712
3.0485692
3.9834293
1.0009686
-0.0030672
-0.3192990
0.0759907
-0.2046650
-0.0682900
0.5048800
-0.2698878
0.8586643
0.7677477
1.9160642
0.5780086
-1.4715684
-1.1138312
0.8902875
4.4241773
6.1417109
2.8074424
2.4714462
0.8665701
-0.2481468
0.1510958
0.9060991
1.8943233
1.9654754
2.2836836
1.9397816
2.1571909
2.3311184
2.5188810
2.5564335
0.9080755
0.7993708
1.5583270
0.4475630
0.6570666
-0.9399038
-0.8766574
2.4378466
0.6906662
0.3487406
1.6749375
1.0444504
-0.1058425
-1.0327969
-0.3864982
0.8033237
1.2895300
2.1038268
1.1768725
0.4811626
-0.3331341
1.7915480
1.8528179
2.6453737
4.2621085
3.8490308
5.4796007
3.1414622
3.9261123
2.2599662
1.4970571
2.7639606
2.1809083
1.7480661
2.2066021
2.8094189
2.8015131
3.6652211
2.8746417
1.8982762
2.3311184
4.8115612
4.7265739
4.8352785
3.3015546
3.3845654
0.7993708
0.4139634
2.3627415
2.5742215
1.9575696
2.7007142
2.4358701
2.8766181
3.0011344
2.7521019
1.1314142
4.0407463
7.7189168
7.3809441
8.8889743
8.7525993
10.4978033
7.8177392
7.5845183
12.0137392
12.4070525
12.5513332
17.2315631
15.5298410
14.8993539
12.5928386
14.2352673
15.5911109
11.8536469
10.2072654
10.1973831
13.5217694
12.4485579
11.3180294
11.5216036
11.6283318
11.4978862
14.9626003
17.7750864
14.3202546
12.3438061
12.3576413
11.5611325
11.0215621
16.0417411
15.0436347
15.9132720
16.3935490
15.5258881
15.6721453
16.9370723
17.7968273
16.6485108
15.8085202
17.0872824
14.7965786
14.8756366
14.1779503
14.0198344
15.7176036
15.4824062
13.0948565
13.5375810
14.5574284
12.6323676
10.3732870
9.7151297
5.9440661
6.8729969
11.9425871
8.3237100
8.1023478
8.5707661
10.5887199
8.7446935
7.9639964
8.3968386
6.7820802
6.4796836
8.2901104
6.4895659
6.7820802
8.9126916
7.3473445
6.7741744
8.0904891
6.8295150
6.6259408
6.4599191
8.7941047
9.1637006
8.3889328
7.7801867
8.9364090
6.1002055
4.4894001
3.6158099
6.2089102
8.9798909
7.6833407
7.2425927
7.3315329
8.2367463
7.0983120
8.2070996
5.3471787
5.0546643
6.4144608
7.7544929
8.5391429
6.2662272
4.9360774
5.6021405
5.4420482
5.8946549
3.6849855
3.2264495
5.1515103
5.9025607
5.0111824
5.6139992
4.4538240
3.3331777
4.1198042
4.4182479
4.4123186
4.3708132
3.5327990
3.9518061
2.9932286
3.0960039
3.4102592
6.2286747
3.0485692
2.1512616
4.8155140
3.9616883
2.2915894
1.9022291
2.8133718
3.3648009
3.0742630
4.3352371
3.1612267
2.2164844
2.8746417
3.9359945
1.8923468
1.7935244
2.1275442
1.9733812
2.4220350
0.7440303
0.3724580
1.7441132
