# Supplementary material for: Structure of silent transcription intervals and noise characteristics of mammalian genes
Source: Mol Syst Biol. 2015 Jul 27;11(7):823. doi: 10.15252/msb.20156257 (PMC4547851; doi:10.15252/msb.20156257)
Supplement: Supplementary file 5 [file msb0011-0823-sd5.zip › Dataset_1/data.Bmal1a.cell45.signal]

8.7031881
9.2269469
6.8374208
7.1022649
7.6418353
6.5982705
6.9085729
7.3671090
8.0549130
8.6498240
7.8434330
9.5174849
5.2167331
4.6771627
4.7700557
4.0842281
3.5486106
4.6317043
7.1912051
6.0191711
4.0486521
4.5941518
5.9124429
4.0427227
4.2008386
5.4796007
5.8531495
8.8039870
8.1715235
8.5332135
8.1537354
6.3393558
6.7662686
5.6219050
3.9814528
3.8154311
4.2126973
4.7680793
6.0863704
7.1773699
5.7523506
4.9795593
7.1892286
5.9302310
6.1476403
5.5724938
4.6336808
3.0841452
3.5110581
2.3330948
2.4398230
3.7620670
3.8747246
4.1889799
8.6597062
12.1402319
20.4492211
22.7498071
23.4870224
29.0329367
28.8392447
29.1396649
37.5000417
36.3892777
32.1280549
22.0857204
20.8425344
20.6527953
18.2197873
19.6507360
12.7351429
12.4347227
10.7330006
7.8711033
6.6536111
7.5548716
4.4340595
4.3550016
8.1319945
10.0610082
10.7152126
10.8001999
8.9660558
7.5825419
7.7742573
8.9285032
9.2150883
8.2624401
9.1123129
8.6992352
2.3923883
1.8053831
3.4972229
2.7461725
1.9417580
3.3331777
4.3253548
2.3192597
1.1531551
1.7777128
3.9083242
2.7125729
4.0545814
5.2266153
3.9083242
3.8450779
4.3431429
3.2936488
3.4695527
5.4361189
6.8571853
7.2168989
8.2229111
9.8198815
9.8771985
11.4860275
10.8990223
8.6419182
7.1694641
7.2287576
7.6813643
6.9579841
7.4777901
10.7053304
10.6005786
8.4007915
7.0232069
5.2700972
5.2127802
6.3946963
8.4897317
9.9760209
10.3278287
9.5332965
7.5924241
7.4066379
9.7052475
9.8949865
5.1851099
4.5565993
7.9323732
8.6320360
9.3000755
8.4422969
10.2922526
15.7255094
11.8615527
9.0787133
9.0036083
8.5035668
9.4660972
8.5015904
8.0865362
5.9934773
6.5528122
9.1795122
5.6713162
4.6455395
2.7224552
3.0367105
3.4023534
2.7244316
3.5822102
2.8667359
3.8114782
5.3926370
6.2998268
9.0866191
8.5885541
9.7032710
10.4246747
9.9582329
7.6912465
6.6872107
5.5942347
6.3452851
8.3256865
8.2663930
8.6873765
9.2565937
10.1400661
9.3929686
8.2525579
8.7703874
10.8476347
9.1834651
9.6024721
11.2844298
11.4306869
7.2267811
6.1476403
5.3116026
4.2878023
5.6910807
5.0724523
4.7127387
3.5545400
3.7936902
3.6079041
2.9102178
3.1039097
4.7661028
0.9258635
0.8290176
1.1669902
0.7697241
2.1769554
4.9953709
2.0998739
2.6513030
2.2441546
0.0087915
0.6689252
1.1393200
0.5167387
1.3073181
0.3783873
-0.1987356
0.5305739
0.0423911
-0.6473894
-0.1058425
0.6056789
1.0484033
0.7460067
0.2598004
0.3487406
-0.3212754
0.3862931
1.5583270
1.5464683
0.3032823
0.4179163
2.0702272
1.3646351
1.2460482
1.6018089
0.6511372
0.3685051
1.9990750
1.2796478
2.0129102
0.6293963
-1.0584907
-0.5505434
-0.0188788
-0.0010908
1.6947020
2.7619841
2.4694698
3.0465927
3.2719078
3.6217392
4.6297279
2.2797307
1.5563506
2.3291419
1.5128687
1.2282601
2.1710260
3.8371721
0.5206916
0.1333077
2.1058033
1.9437345
0.7894886
0.1273784
1.6354085
1.9615225
-0.1967592
-0.3469693
0.9396987
1.1116497
1.2203544
1.4832220
1.0068979
1.3488235
0.2736356
-0.3054638
1.5108923
2.0030279
0.3625757
0.0838965
0.3724580
2.3390242
1.4911278
0.1609780
-0.0682900
0.6254434
1.3448706
2.0781330
1.3053416
1.0918852
0.8132060
1.0049215
1.3705644
2.4338937
0.4080340
-0.1888534
0.5068565
0.5839380
1.7520190
0.3487406
-0.5011322
-0.1513009
0.8191353
-0.6157662
-1.2146301
-0.8529400
-0.7580705
0.5878909
0.9515574
-0.3430164
-0.1829240
0.0601791
2.0840623
1.5069394
1.2282601
1.7441132
0.3092116
0.4594217
0.1767896
1.0424740
1.3389413
2.6928084
3.5189639
1.9397816
2.7738428
4.6198457
5.1673219
6.1120642
3.9557590
3.0228753
3.7857844
5.3155555
3.3252719
2.2935659
2.0287218
1.6788904
1.3172003
0.5859144
1.4456695
1.2381424
1.1156026
0.7321716
1.4318343
0.9614396
1.2855772
3.2837665
2.9655583
1.6057618
0.8784288
0.5957967
0.9930628
-0.6256485
-0.0544549
3.2066850
5.4380953
3.6138334
4.7700557
6.2563450
4.9617712
7.0330892
6.9046200
8.3731212
8.2762753
8.1300181
8.0944420
7.6951994
9.8752220
4.7740086
3.6335979
4.1435216
5.1218636
4.4281302
4.1237571
4.2502498
5.1989450
7.7189168
8.5490251
7.4422140
5.7760680
5.8175734
5.8491966
6.3630732
7.4402376
6.4796836
4.4933530
4.3826718
3.9182065
2.5682922
4.0466756
2.9497467
2.0089573
2.9714877
3.3489893
4.0862046
3.1118155
3.1256506
3.7442790
2.7244316
2.3330948
1.0740972
2.0267453
3.7818315
2.8054660
2.1235913
1.1946605
0.5780086
1.6393614
5.1692983
3.0149695
2.8924297
2.2283431
2.0741801
2.8865004
2.3706473
3.0880981
3.6652211
3.7146323
4.5091645
1.1235084
0.2024834
0.3882696
2.2896130
2.5742215
3.1078626
2.2599662
3.0189224
5.7345626
4.9182894
3.3173661
2.7580312
3.0307811
1.3488235
2.6947849
3.1770383
2.0801094
0.9456280
1.2994123
2.7738428
2.8548772
6.8729969
6.8888085
5.3708961
4.6929742
5.0171118
6.2583214
4.8194669
5.4815772
3.9992408
4.4834707
2.7402432
4.1632861
5.4657656
1.0365447
0.9732983
5.3017204
4.1810741
4.6653040
3.4557175
3.8687953
4.6514688
3.7304439
3.3391071
4.7443619
3.5387284
2.0366276
2.5307397
3.3232955
2.1690496
2.0840623
2.1018504
2.5248103
1.9061820
1.1412964
0.2242243
1.5227510
3.6671975
3.0090402
1.3488235
0.9001697
1.2401188
0.9199342
-0.3706866
-0.5643786
0.7222893
1.2223308
0.0384382
-0.2560526
-0.2560526
0.4653511
0.4139634
-0.5090380
-0.6493659
-0.8628223
-0.2026885
0.4376808
0.8191353
1.4555517
1.0938617
0.7045013
0.3744344
0.0048386
0.3665286
0.7756535
0.4337279
0.6867133
1.0444504
1.5939031
0.1273784
0.2914236
1.5089158
0.7222893
1.9911692
-0.2046650
-0.1058425
2.5603864
0.5444090
-0.3094167
-0.3924276
0.0048386
0.7341480
0.8151824
0.4613982
-1.0308204
-1.2798529
-1.3628637
-2.0229975
-1.1355722
0.2854942
0.1333077
-0.3746395
0.1570251
0.7460067
0.7736770
0.2479417
0.7282187
0.8922639
1.1037439
0.5621970
1.0404975
2.4595875
0.8191353
-0.4418388
-0.9715270
0.7124071
3.2106379
0.6550901
0.6768310
0.0483204
0.4040812
0.9041226
-0.0346904
0.4021047
0.2360830
-0.5031087
0.9515574
2.0662743
0.7815828
0.7894886
1.3231297
1.3883525
2.1710260
2.2718249
2.2362488
2.8173247
1.0859559
1.9081584
2.9102178
2.4220350
1.6986549
1.4970571
0.3052587
0.3744344
1.6018089
1.0681678
1.6788904
2.4002941
-0.4892735
-1.1177841
-0.0505020
1.3132474
1.6018089
1.9239700
0.5523148
1.0128273
-0.5703079
0.9238871
0.3151410
-0.7363296
1.0800265
1.0464269
0.3052587
1.3863760
-0.5288025
-0.5900724
0.4119869
0.4001283
0.1510958
0.4613982
1.2934829
2.5485277
0.8962168
-1.5723673
-1.2739236
1.1828018
0.7084542
0.3882696
1.1215319
2.3429771
0.3961754
-2.0348562
-2.2206424
-0.2995345
2.1216148
1.4120699
0.5780086
0.8053002
2.0386040
1.6472672
0.2281772
-0.3687102
0.1886483
0.6965955
1.6512201
1.2460482
-0.9596683
-1.1513838
0.2578240
1.3587057
1.6472672
0.2914236
1.0721207
3.4043299
2.3647180
1.3784702
0.6669488
1.2994123
2.4833049
1.5365861
1.3685880
2.9872993
0.6649723
-0.4952029
-0.6711068
0.3882696
0.7657712
1.7698070
0.8922639
0.5602206
1.9812870
1.5721622
0.9219106
0.4515159
0.3724580
-0.9300215
0.6017260
1.9239700
2.8291834
2.3686709
1.0839794
1.8231711
3.7581141
2.0129102
2.1235913
2.7619841
3.5150110
3.3391071
1.2539540
1.2420953
1.6334321
1.9773341
4.5625287
3.5209403
3.0663572
1.7698070
1.7559719
3.2205202
3.9241358
3.7699728
2.2738014
3.1315800
3.6889384
4.0110995
2.6947849
0.8883110
0.9752747
2.8785946
3.0110166
2.3232126
1.9575696
3.5683751
3.1948263
1.7974773
1.4298579
2.5188810
2.8015131
1.9615225
2.8094189
1.5108923
1.5069394
2.3785531
2.2322960
1.2875536
1.3211532
1.3725409
2.0306982
2.3271655
1.0602620
0.4021047
0.5404561
0.6491608
1.4219521
0.6610194
-0.5505434
0.3546699
2.1769554
0.3368819
1.0009686
0.3428113
-0.1038661
1.1590845
1.3705644
0.6748546
2.0287218
1.4338108
0.4712804
1.2954594
1.7105136
0.9357458
1.6630788
0.5760322
0.7301951
3.2679549
2.5761980
2.0939446
0.5681264
0.2479417
1.1551316
0.8369234
0.5285974
0.8309940
0.6471843
0.6728781
0.4376808
0.2321301
1.5721622
4.1296864
2.2777543
0.8764523
0.9258635
3.3885183
3.0208989
0.0048386
0.5839380
0.5997495
0.9535338
-1.0110559
-1.3253112
0.4040812
-0.3153461
0.1530722
0.8922639
1.2381424
1.5464683
0.8132060
0.7756535
1.0602620
1.3053416
2.0050044
1.7875951
1.0958381
0.6293963
-0.5347319
-0.9912914
-0.0109730
1.0800265
1.3152239
0.0937787
0.1945776
1.2598833
0.7361245
1.4575282
1.7283016
1.2420953
1.5385626
3.4636233
2.3706473
1.4377637
0.5424325
1.9496638
0.9792276
1.1393200
2.6908320
1.7737599
1.7203958
2.4279643
-0.1216541
0.3388584
1.4634575
1.8567707
0.6926426
-0.5465905
-0.2441939
-0.7007535
-0.0841016
1.4871749
1.5504212
2.1413793
1.9180407
2.6335150
0.2301537
0.1115668
1.2005899
0.7222893
0.0898259
0.2242243
-0.7363296
0.4693040
