# Supplementary material for: Structure of silent transcription intervals and noise characteristics of mammalian genes
Source: Mol Syst Biol. 2015 Jul 27;11(7):823. doi: 10.15252/msb.20156257 (PMC4547851; doi:10.15252/msb.20156257)
Supplement: Supplementary file 5 [file msb0011-0823-sd5.zip › Dataset_1/data.Bmal1a.cell46.signal]

20.2261422
18.1551552
18.2229947
12.5979756
12.7148102
14.7311486
12.4585279
13.0238564
15.4057741
15.1871803
17.1375638
15.4133118
12.9296350
13.1067713
13.6984818
11.6670679
15.3530101
17.6878170
18.1984971
21.0062956
20.8178527
19.8888295
18.3209849
17.0339203
16.3630637
14.6369272
14.7462241
14.0847897
13.3159428
13.1331533
13.0483540
15.5188398
12.6017444
14.3071522
16.4817827
16.2707267
16.3875613
16.0031379
19.6363160
22.3970038
14.8875562
14.9648178
14.5803944
12.8957153
13.1350377
11.6934499
10.2386711
13.2669477
17.0452269
17.5785201
21.7506448
22.6155975
21.2098138
18.4642015
17.1752524
16.2782645
14.9384358
10.4629181
10.7681955
15.8542680
20.3750120
22.1972544
18.9296554
17.0998753
18.6865641
17.1903278
13.9604174
9.9522380
11.3052576
11.4805095
9.8485944
9.6507294
9.0835164
11.5276202
13.8341607
12.8806399
12.7016192
15.1325319
17.3241223
17.5069118
17.3316600
13.3065207
13.3668224
14.6651937
10.2631687
10.4365361
10.5835215
8.2750966
8.8724604
6.2606425
6.1381547
7.3536111
8.1431866
8.9308777
6.8636596
6.6884078
6.7562472
7.6758483
8.3825090
8.0470807
8.5238412
9.7129155
9.8146747
7.6061245
5.9534807
4.9471959
5.7933043
6.3454418
3.9729463
4.5081240
7.5853958
10.4855312
8.7612792
8.0810005
8.4446952
12.0156872
11.3674438
11.8894305
14.9007472
14.9271292
15.8561525
15.6601719
15.5150709
15.1249942
15.3605478
15.2305222
12.4792566
12.1325217
12.9277506
8.6840176
7.9114019
5.6067458
3.5922918
4.1331227
3.0684206
3.7373928
2.6368865
2.3259558
2.6632685
1.9471857
0.3303460
1.1274593
1.6701747
1.1896454
1.4459277
2.2241967
2.4032174
3.2775922
2.7669121
-0.2557112
0.8127597
1.6117574
1.6230640
3.8146543
4.1142785
3.2549791
4.5891544
4.0332480
3.1701798
2.4936699
3.1739486
4.2084999
0.7618802
0.9861271
4.3008369
2.7405301
1.9829898
3.2662856
2.2279655
0.4924069
1.7945470
2.4013330
2.4295994
3.7147796
4.9811156
5.7744600
7.0954444
7.1972035
6.6846389
6.6488348
7.2047412
6.6695635
6.9051171
6.2436827
5.6896607
6.2399138
4.6155364
6.5056182
5.1978249
4.0426702
4.1877712
5.2260913
4.5853856
3.2738233
3.9880218
4.6551094
3.7128952
4.4742043
3.7260862
2.8893999
4.9471959
2.4201772
-0.8135021
-0.7701602
4.2706860
0.3699190
0.2851197
2.7499522
2.1563572
-0.2858621
-0.9887539
-1.3995593
0.3171550
0.6431612
-0.2425202
-0.7324716
0.6582366
0.5244422
-0.6872454
0.6318546
2.0225628
0.9352476
0.0778326
0.2003205
0.4641405
2.8008318
3.1174158
3.3190496
4.6532250
4.6193053
5.3523480
4.8228236
6.4528542
6.6676791
6.1683055
4.1990777
4.2951836
2.9515861
2.8215605
4.5194306
4.2103843
5.2788553
5.3730767
4.8134014
2.8404048
3.7939256
5.7386558
8.6142937
7.6400442
6.2380294
5.4051120
6.9748409
8.3353983
7.1067509
4.8303613
5.0470706
8.6538667
6.6846389
7.6607729
11.2430715
11.2449559
12.5244829
12.6940814
12.3529999
11.2317649
10.5910592
11.4918161
12.5960912
10.4704558
10.6419388
8.9308777
8.1752219
6.2531048
4.5024707
6.8033579
8.6048716
7.6419286
6.8184334
8.4899214
10.3404302
10.5024911
10.8171906
12.3624220
10.4516115
8.4183132
8.6086404
12.1438283
11.2374182
16.1765053
15.5433373
15.1400696
16.3837924
17.5446004
18.7185994
19.7531506
16.8398241
18.5301565
18.7336748
20.1884536
19.7870703
20.1168453
18.1966127
17.5219873
15.4905733
15.2531353
15.1419541
15.1966025
13.2763698
12.2738539
14.5144394
13.7210950
11.8875460
11.9082748
15.2889395
16.6608034
14.8743652
14.1205938
15.4849201
18.2663365
19.1425958
18.3285227
19.8322966
19.5948586
19.4949839
22.1576814
18.6074181
18.6356845
17.8008827
18.1438487
18.1268888
16.8379397
17.6162087
12.9541326
12.1344062
16.3347973
14.6953445
14.0621765
12.7129257
12.8542579
18.8015142
17.8027671
19.8888295
19.0992539
20.3580522
20.9083053
17.9252550
17.3523887
17.6972391
16.1350479
14.1827800
13.0898114
13.0163187
12.1720947
13.4252397
15.5075332
15.6224833
14.4918262
13.3969733
13.7455925
15.8410770
18.1645774
13.9528797
12.2908137
11.4202078
10.1840227
13.6099137
16.3197219
18.5998804
20.9252651
16.6758789
16.2066562
15.6620563
14.2883080
14.5898165
15.2795173
14.1450914
15.0006219
11.3052576
11.5803842
14.5954698
13.5778784
12.6469707
12.3473466
13.6664465
13.2066460
13.3385560
13.8040098
14.1488602
13.8077787
12.2832760
11.6632990
13.2688321
9.3171856
8.6689422
9.8580165
9.0269836
8.8630383
10.2820130
9.6921868
9.7977148
9.3831406
6.8730818
5.2618954
8.6256003
9.9145494
8.9308777
8.5238412
7.7719542
7.4629079
7.1218264
7.0596402
6.7129054
7.5835113
9.1664313
8.2769810
7.2066256
6.6676791
6.6262217
6.5451912
5.9459430
3.8429208
4.1670425
4.8058637
4.9905377
5.8422994
6.4641608
5.8272240
3.5169146
2.7593744
4.3573697
4.3102590
4.6098832
6.7656694
6.7298652
6.8033579
4.9566180
4.6777226
4.7342554
5.6293590
6.6186839
1.9735677
1.7888937
2.3391468
2.9402795
4.7380243
3.0024656
2.5483184
2.6651529
3.8561118
3.5093769
1.8925373
1.3460530
3.1833708
2.3975641
1.6550993
2.5257052
2.1940458
2.1676638
2.2976894
1.3027111
0.7826089
0.9823583
-0.7098585
-0.7833512
1.1594946
2.6538464
1.6758280
1.1839921
0.4867536
0.2964263
2.7348768
3.4980703
2.2901517
2.4899011
2.5464339
2.0489448
2.4993232
2.0263317
3.6130205
4.2650327
4.2367663
4.4384002
3.7242018
4.8812409
7.6419286
6.4905428
6.3265975
4.8077482
5.0301107
3.0156566
2.9233196
5.0508394
4.1990777
4.4120182
4.1726957
3.6544779
5.0433017
5.2826241
5.2505888
6.1928031
4.7926727
3.8994536
3.6582468
5.3448103
6.6092618
3.4057333
3.4584973
2.7556055
0.9465541
1.5797221
2.6105045
2.4616347
1.7662805
1.3196710
2.7518367
4.5081240
2.2844984
1.8152757
3.1155314
2.2147745
1.9339947
1.1199216
1.6927878
3.8334986
3.0363854
2.7574899
0.9390164
0.3586125
2.7876408
4.4704354
3.7430460
2.7593744
3.3868891
3.8523429
3.8862626
2.4899011
0.3435370
1.6287173
3.5150302
2.9515861
2.8441737
5.0677993
5.3787300
6.0081291
7.9114019
6.4773518
7.6683106
8.1733375
7.6230843
7.4685612
8.5521076
9.5659301
8.6783643
10.7022405
12.2399342
12.6036289
13.0935803
9.9070117
9.6055031
13.5081546
12.9126751
13.7342860
16.4120589
16.2424603
15.7412023
17.6765104
22.3159734
19.0351834
19.0332989
21.4811715
18.9956104
16.0992437
13.6023760
12.3605376
12.1457127
11.1450812
12.8109160
11.0866639
10.3837721
11.8460886
11.4107856
12.9918211
12.4001106
13.2160681
10.5213354
11.0640508
13.0031277
12.4830254
13.8153164
16.5628132
21.0326776
21.3115730
24.7487706
29.1526800
24.8222633
24.3078143
29.0019257
26.1847051
26.1093280
23.3279115
21.1532810
26.0038000
24.5754032
24.6206294
33.3530711
32.5126160
27.8938817
27.7374742
34.6928998
34.1332245
32.3562084
31.4837180
33.5038254
36.7921531
35.0697855
32.2732936
30.2456485
29.9121047
31.5835928
25.2556818
21.0270243
21.7468760
19.7135776
21.1702408
23.3184893
17.0565334
15.7883130
14.2185841
13.1388066
11.9949585
11.8460886
12.5546337
12.5037542
11.3033732
13.4685816
11.5389268
13.4365463
15.0948434
13.4440840
12.8844087
13.0276253
15.7261269
16.4591696
15.5678349
15.1061499
18.4283974
19.1425958
16.9057791
18.0288985
22.7041656
21.4397141
20.2072979
15.2041402
14.3749917
17.8969885
18.0533961
17.8423401
18.0138231
15.1664516
13.3592847
15.6337899
13.4855414
12.5056386
11.3372929
11.3957102
11.5408112
11.0621664
11.2393026
8.1601465
7.9472060
10.5816371
8.6331380
9.9974642
8.9271089
9.0948230
9.7449508
9.8919363
12.7826496
11.9742297
10.5496018
10.8963366
10.5872904
10.4874157
9.4811308
9.7110311
9.8919363
9.0684410
6.6130307
7.1764748
12.8259914
10.1802538
9.5075128
10.9980958
12.1513660
12.9409416
15.1984869
16.7342961
13.6532555
13.0276253
13.6626777
15.8863033
15.8806500
16.6061550
19.1520179
21.6262725
21.1758941
21.4868248
27.5546846
28.7663721
29.3976557
30.6658761
27.8071980
23.7406013
23.3203738
25.0879677
23.5898470
22.2895914
22.7644674
20.6124500
21.1325523
19.3611895
14.8140635
15.2663263
17.0847999
15.4868045
13.5006168
13.9283821
13.8982313
13.7399393
12.7807651
7.7361500
7.9698192
12.7977250
12.8090316
12.2568940
11.6406859
13.0163187
15.1796426
14.1808955
12.9673236
13.0558917
14.8517521
11.4560119
11.9535010
11.7556360
11.1017394
9.4472111
7.3404201
8.4918059
9.5734678
10.1934448
9.6262318
8.6651733
7.5910491
7.9660503
8.2732122
7.6570040
11.6218416
10.4610337
8.9516064
8.9836417
6.4490854
6.2493360
8.0621562
7.8755978
9.0495967
11.4371676
18.3473669
20.7481289
22.3762751
22.7192411
25.9887245
28.4234062
28.7852164
29.6030584
31.4969090
30.1024320
29.8857227
29.3090876
27.5904888
24.4981416
24.5565589
20.3731276
17.6180931
18.8052831
19.2424705
18.7054084
18.7694789
17.8894508
14.7141888
16.6231149
17.2543984
16.4403253
15.1381852
13.9057690
13.8247385
13.2273747
13.4478528
10.3272392
11.0094024
12.3982262
10.9622916
10.6230945
11.5653088
11.1658099
7.9396683
8.7782390
10.8454571
10.0634192
10.5891748
9.0552500
8.7179373
8.4786149
3.2380192
2.6406554
5.0791059
5.5238310
3.4980703
2.9346262
4.3630230
4.5797323
4.0935497
5.2920463
4.8435523
5.4409161
4.6381496
4.6588783
5.5935548
3.5357589
1.8887684
2.4182928
3.1664109
3.7807346
2.6519619
2.2826140
1.5099983
1.7455518
2.3692977
3.3397783
3.8203076
2.3636444
2.5991979
2.2826140
1.5533401
1.3479374
2.4465592
2.7857564
3.0778428
3.4754572
2.7386457
1.2386406
1.8887684
2.2656541
2.0282161
2.2600008
1.7059788
1.8228134
1.2405250
1.7681650
3.9465643
0.6299702
0.6695432
3.3416628
3.9258356
2.3787198
0.4942913
0.7486892
1.1349970
1.4251990
2.9440484
0.8316040
0.8429106
2.4691724
2.7518367
2.4107551
2.7838719
0.7863777
0.1400187
1.2782136
2.4559814
0.7826089
0.7411514
1.1896454
-0.6344814
-0.7984266
1.4855007
1.8039691
1.6079886
1.9208037
1.6607526
0.2870042
-0.4856115
-0.9058391
-0.0955348
0.9729361
-0.3725458
-0.5628731
-0.7607381
0.0005710
3.0269632
2.7066104
1.9245725
1.9754521
2.1488195
1.6701747
0.9522074
0.7750712
1.9679144
2.5747004
0.4528339
0.2813509
1.7229387
2.1054777
3.0137722
5.4936801
5.3919210
6.4245878
8.5068813
8.0885382
10.2801285
10.3065105
10.2688220
8.8875359
8.2261015
9.5979654
10.2989728
10.0747258
10.0539971
9.7543730
9.8523633
9.0495967
6.3416730
5.8856413
8.3316295
9.2267330
9.9465847
6.9333835
7.6061245
8.9685663
7.4440636
6.5489601
7.2951938
6.2662958
5.2713176
4.8190547
5.9723250
4.7417932
3.3736981
3.5866385
3.4792261
3.3020898
3.6375181
2.8535958
1.8944217
1.1161527
0.4622560
1.3422841
3.5282212
2.8196761
2.7593744
1.9415324
2.2015835
2.8290982
1.5382647
1.2009520
2.0527137
1.3347464
1.8473110
1.8642708
0.4321052
-0.2274448
1.7248231
0.7524580
-0.2557112
0.1890139
1.0577354
0.3284616
1.2292184
0.5451709
-0.4215409
0.9427853
1.2047209
2.1940458
2.0790957
1.0332379
1.3988170
1.6965567
1.2235651
0.8259507
0.0853703
-0.3423949
