# Supplementary material for: Structure of silent transcription intervals and noise characteristics of mammalian genes
Source: Mol Syst Biol. 2015 Jul 27;11(7):823. doi: 10.15252/msb.20156257 (PMC4547851; doi:10.15252/msb.20156257)
Supplement: Supplementary file 5 [file msb0011-0823-sd5.zip › Dataset_1/data.Bmal1a.cell47.signal]

14.9139382
18.9654595
19.5402102
19.1689778
19.6985022
21.0176021
21.8034088
17.9610591
16.2839177
13.4591594
12.8806399
11.6595302
9.8259813
10.8454571
8.2826343
6.6186839
5.9610184
6.4227034
5.6312434
6.3510951
8.3768557
7.2160478
6.8975794
9.0137926
7.4685612
6.9465745
8.3561270
10.9905581
16.8492463
20.4579269
18.8561626
21.6111971
22.3743907
24.4585686
24.6432426
19.1162138
15.3869298
11.0452065
11.5295046
8.9120334
8.2769810
9.2983413
8.3391672
10.2499777
13.7380548
12.2926982
11.2656846
11.3372929
9.2116576
10.8963366
11.2374182
8.0244676
7.4723301
6.0627775
4.8454367
6.1513457
6.7769759
3.7373928
2.1205531
2.4069862
2.4691724
1.3441686
2.8554802
9.9786200
15.0307728
20.6727517
25.8945031
26.7349582
23.2393433
21.6809210
18.0628182
18.1287732
15.0006219
14.5257459
13.1878017
12.8504890
15.9541427
20.0829256
20.8216216
20.4673490
19.6419693
19.1294048
19.3838026
14.4352934
11.3071421
11.3957102
8.6387913
8.6425602
10.7625422
12.7411921
17.4353036
16.3479883
15.9899469
18.0684715
16.2631890
14.3165744
15.4660758
16.3969834
16.6834166
22.8191158
24.9353290
29.2148661
30.8618566
34.4385019
36.9975558
38.2092434
35.3637563
35.3411432
36.3907699
33.1589750
27.9353392
25.7399800
28.9435084
31.6533166
31.6985429
38.3788419
32.3543240
32.0980417
42.7130275
36.3832322
34.1859885
34.4667684
40.7343776
43.4178038
40.8512121
38.4184149
38.7576121
35.5239328
34.9058402
32.4391233
33.8920177
37.5214270
30.3474077
31.0634905
33.9410128
27.3756639
26.0320664
28.0182540
25.2255310
24.5377146
23.7613300
22.8078092
22.0446157
17.5332938
17.8574155
18.3021407
19.3894559
18.6469911
16.5533910
17.4786454
14.1507447
12.7204634
12.4849099
11.7480983
11.1055082
11.2864133
11.6274949
9.1928133
7.0351426
8.6237159
8.3146696
7.8247182
9.4415578
8.4145443
6.1890342
4.6098832
4.4082493
4.0275948
5.7895354
5.4013431
5.8856413
7.1915502
8.0188143
5.8291084
4.9528491
6.1758432
6.5885331
8.2600212
5.5464441
4.3177967
6.0740841
6.3850148
3.4076178
2.5143987
2.5143987
3.5809852
3.8334986
0.8824836
0.9220566
2.5558561
1.7549740
-0.9077235
-1.1621213
0.6789653
1.9434168
3.1400289
1.8548487
1.0709264
1.2744447
1.8699241
2.9892746
1.6362550
-0.5949084
-1.0358646
1.2537160
1.5326114
0.5300954
-0.3706614
-0.7249339
-1.7820983
-1.6614949
1.0012026
1.1463036
1.2951734
2.0432915
1.4327367
0.9729361
1.3253243
0.6262013
0.9220566
1.0991929
1.0841174
1.6268328
1.2612537
0.4415273
0.4924069
0.9974337
1.2160274
-0.4140032
-0.2594801
0.8919057
2.6726907
1.6795968
0.0759482
0.1965516
-1.8612443
-1.5823489
1.9584923
0.3265772
-0.2010628
0.4716782
0.7656490
-0.5176468
-0.1652587
0.0043399
-1.2469206
-0.8643816
1.2725603
0.3077329
-1.0471712
-0.5722952
0.0118776
-1.6351129
-1.7651385
0.5583619
-0.8662661
-1.5277005
-0.0842282
1.3083644
4.8774720
7.1029821
9.2248486
9.2512306
7.9114019
9.4792464
11.8969682
12.2022456
11.3806348
10.8887989
11.3467151
10.0709570
10.6457077
9.3284921
6.6582569
6.8108956
7.3837619
9.4095226
6.3925525
6.0345111
7.2688118
6.0778530
7.2217011
4.3159123
4.3705607
5.0904124
5.8799880
5.3617701
4.2932992
4.1745802
3.6394025
2.4748257
3.4226932
4.8134014
4.2838770
3.0194255
3.9823685
4.4987019
3.6714378
2.8912844
3.9314889
5.2373978
3.6149049
3.9503332
2.3089960
2.0244473
2.1186687
2.4729412
1.7040944
1.7191698
1.2461783
3.5187991
2.0715580
2.0206784
7.1576305
7.4610235
6.2059941
4.8605121
5.0659149
4.3894050
5.3485791
8.1431866
7.1237108
7.9528593
9.7336443
9.8542477
9.2455773
9.9560068
7.3875308
9.0156770
11.3561372
12.6526240
13.2386813
13.0031277
12.8561423
10.3385458
8.6293692
7.8529846
6.5809954
7.1463239
9.4509800
9.6563827
8.0376586
8.9176867
7.3215758
6.4509698
7.1632838
6.7317497
7.3611488
8.9289933
7.3159225
7.3762242
7.5910491
8.7782390
10.4158074
8.9968327
8.9930639
8.5841429
9.1023607
11.3052576
12.7016192
12.8731021
12.2022456
17.6124398
15.6168300
15.2719796
20.0923477
18.9447308
19.8021458
18.1683462
15.4981111
17.9591747
19.5703610
20.2280266
14.0075281
13.9811461
17.2336697
16.4591696
17.4654544
16.0012535
12.8844087
12.9070219
11.7556360
11.9158125
12.4001106
10.8322661
10.7060094
12.5018697
11.1281214
11.8498575
11.2091518
10.1067611
8.3391672
5.5502130
5.7612690
9.7110311
10.7286225
15.1984869
19.1256359
18.1287732
16.9792719
16.2575357
17.1111818
14.0866741
14.4993639
14.2939612
12.1815169
9.2455773
8.2166793
8.0659250
8.4465796
11.1036238
10.1840227
8.2016039
7.8586379
6.0269734
5.6048614
7.7286123
8.4145443
7.8379092
8.1639153
8.3297450
7.6777328
6.4189345
6.9070015
7.5514761
5.2826241
4.1161629
4.1915400
3.9936750
3.5037236
2.5332429
2.1525884
2.8931688
1.8190445
1.0615043
0.7091162
0.7675334
-0.0540774
0.6356234
0.6054726
1.1142683
2.1167842
1.9076127
3.2775922
1.9528390
2.8611335
5.0527239
6.1325014
5.2581266
3.9635242
3.5244523
3.5338745
5.4013431
6.7732071
6.8730818
4.6927980
5.1337543
6.7185587
6.0891595
6.1061194
5.0376484
4.7399087
5.5558663
4.9057384
4.7625219
2.1488195
2.2411565
3.9559865
4.0992030
3.4019645
3.6752066
2.8064851
2.7084948
3.1814864
1.3422841
0.8956746
1.5005761
2.6029668
2.8498269
2.6406554
1.7775871
2.8931688
6.2681802
4.7474464
6.8768506
6.8862728
6.9428056
6.8825039
6.9673032
5.3146594
4.2386507
3.4226932
5.1902871
4.4440534
4.5665413
4.7794817
3.8372675
4.1274695
4.6909136
4.8341301
6.8806195
7.3347668
7.1048665
7.2518519
8.4899214
7.0671779
6.3624017
7.6758483
8.5389166
8.5332633
8.7386660
8.0112766
8.4729616
10.6513609
8.6500979
8.9497220
8.8762293
10.0539971
8.2505990
6.3868992
6.7355185
11.8046312
6.4227034
6.4170501
11.1940763
14.1959710
13.4780037
11.5841530
14.2506194
15.0533859
15.1438385
15.8165795
10.7512357
9.1362804
9.8203280
10.4233451
9.8240968
10.5722149
8.8762293
7.2273543
7.6456975
8.3806246
6.4227034
4.5345060
1.1689167
1.2744447
3.1475666
1.7794715
1.6550993
3.0288476
4.1915400
3.8448052
3.5715631
1.6268328
0.3152706
0.3171550
0.4434117
-0.3913901
0.3831100
1.3064800
0.6676587
0.5206733
-0.6570945
-0.4912648
2.0828645
2.5973135
2.3089960
0.5960504
0.7976843
2.0753268
2.6236955
1.1104994
0.9710517
2.0187940
0.9239410
1.7380141
2.0527137
1.2932890
1.9208037
2.2355032
1.6569837
0.9013279
1.4440433
0.4283363
0.4792159
2.9044754
3.5621409
3.5659098
3.5169146
2.3900264
2.0093718
1.9641455
1.7945470
2.1299752
1.6626370
1.2292184
1.6645214
2.2185434
1.7455518
-0.3254351
-0.7890045
-1.4221725
-1.0113671
0.9050967
0.4321052
1.1557257
1.0087403
0.7336137
0.1174056
0.4113765
1.2593693
2.2072368
1.4063547
-1.9290837
-1.9799633
-0.2933998
-0.2067161
0.3265772
-0.4366164
-0.5911395
0.3115017
0.2530845
-0.2651334
-0.6043305
-1.1677746
-0.5534509
-0.1954095
-0.2086005
-0.0220421
-0.2575957
0.2945419
0.7260760
2.3466845
0.2719287
0.6262013
2.5615094
0.8410262
1.2273340
3.9427955
4.2198065
5.5803638
1.7304764
1.3686661
3.2700545
3.4396531
4.1105096
3.1287224
0.8881369
0.9880116
1.4496966
0.5828594
1.3159021
0.5037134
-0.1652587
0.7995687
1.1519569
-0.7042052
-0.9001858
1.2819824
1.5571090
-0.9510654
