# Supplementary material for: Structure of silent transcription intervals and noise characteristics of mammalian genes
Source: Mol Syst Biol. 2015 Jul 27;11(7):823. doi: 10.15252/msb.20156257 (PMC4547851; doi:10.15252/msb.20156257)
Supplement: Supplementary file 5 [file msb0011-0823-sd5.zip › Dataset_1/data.Bmal1a.cell48.signal]

5.0263419
2.8422892
1.6155263
0.9559763
1.5043450
1.9829898
1.6645214
1.1632634
4.2480729
2.3014582
2.1412818
4.3630230
4.0407858
2.5728159
1.8868840
2.7631432
2.9421639
1.7323608
1.8605020
2.6444242
4.0162882
3.5998295
3.3209341
3.4509596
3.3925423
7.1519772
6.8278555
5.9836315
5.9063700
2.7367612
2.7122637
4.3667919
4.1745802
4.5948077
6.1023505
10.9604072
9.5414326
8.1431866
9.3869094
7.5024809
4.2914147
4.3705607
8.0301209
8.3014786
9.6733425
6.1551145
6.0137824
5.1582519
5.1412920
6.9503434
7.9132863
8.0037389
6.1136571
5.0188041
5.1582519
4.7493309
2.2788451
2.5106298
3.0929182
3.1155314
1.7304764
1.8548487
0.6544677
0.7826089
3.8768405
4.5024707
4.2443040
4.5062396
3.8391519
3.8372675
3.9691775
3.0382698
1.3272087
1.6871345
2.4936699
3.0495764
0.8862524
1.8567331
1.5194204
0.3397682
0.6488144
1.1463036
1.6098730
1.5514557
0.0344908
0.3981855
3.0401542
3.7392772
3.9465643
7.7173058
8.9798729
9.5885433
8.8724604
8.2430613
7.7342656
8.0357742
7.7531099
8.8291186
9.9126650
7.5514761
2.5520872
2.5483184
3.7355083
3.1287224
4.0294792
3.3755825
1.2650226
1.3403997
4.1387760
2.4654035
2.4616347
1.1010773
-0.0861127
1.2838668
1.5552246
-0.2670178
0.4189142
4.2631483
6.1664211
5.0979501
5.5520974
2.5030921
2.3937952
4.7399087
3.9446799
2.5973135
3.5093769
6.2417982
3.9672930
4.5213150
5.1111411
7.2556208
7.7983362
8.9892950
9.2022354
8.6029872
7.2612741
5.4710670
3.5621409
5.2826241
4.4610133
4.3064902
4.7964416
2.8121384
1.5853754
0.2568533
1.4723097
2.8893999
3.1117625
0.8033376
0.2775820
2.1582417
2.7028415
0.6280857
0.5150200
0.6488144
-1.4560922
-1.8499378
0.5715529
1.1255749
3.0759584
1.4270834
1.3535907
0.1833606
0.3322305
0.9295943
2.8630179
2.5784692
0.9032123
0.7995687
0.4132609
0.0118776
1.6324861
2.1262064
2.1318597
1.6833657
1.3611284
0.0024555
-0.2707867
0.6714276
0.3077329
0.3680346
0.4660249
1.4120080
3.5225679
1.9829898
2.6783439
0.7581113
0.5225577
3.0589985
0.5602463
0.7618802
2.6142734
3.4905326
1.9151504
0.7449203
0.1795917
-0.0408864
0.6921563
1.3686661
0.2870042
0.0589883
-0.0201577
0.5602463
-0.6062149
-0.3876212
0.0420285
1.2103741
1.9453013
1.7775871
1.1274593
0.3133862
-0.7305872
-0.5063402
0.3529592
-0.7701602
-0.1972940
0.1287122
0.1400187
1.0822330
-1.5521980
-1.4824742
0.2172803
-0.4799582
-0.3537015
0.6657743
1.1180371
1.6871345
0.4415273
1.2103741
1.4760786
1.2914046
0.0363752
-0.4177721
-0.4724205
0.1664007
1.9377635
-1.3185289
-1.1131262
0.6299702
-0.0521930
0.4358740
-0.2915154
-0.0823438
-0.1332234
-0.7814668
-0.2368670
-0.2971687
0.0439129
0.0646416
1.1821077
0.7599957
-1.0622466
-0.5044558
-0.5364911
-0.5346067
1.1406503
0.1136367
-1.0377491
-0.5836018
0.5093667
0.9936649
3.0288476
3.1984462
2.6086201
5.8234551
7.5043653
6.9597655
7.7832608
8.6312536
11.7330229
11.8404353
16.1407012
15.8467303
13.7550147
13.4648127
15.7336646
16.4045212
16.9415833
15.4962266
14.2996145
15.5282619
14.5200927
14.6237362
13.9020001
12.7355389
12.3435777
11.2996043
7.9076330
7.9905479
8.0734627
7.6626573
6.6959455
6.9446901
8.4258509
8.2110260
8.6519823
9.6130408
9.3511053
9.4001004
10.5006067
8.0131610
7.9151708
6.7807448
3.3378939
3.9955595
4.0841276
5.6708164
7.1670526
7.7531099
8.4013533
6.7260964
5.5162933
5.2392823
5.7706911
6.0703152
6.4264722
7.1218264
5.8931790
6.1343858
7.4421792
8.0602717
7.9038642
7.5948179
6.9183081
7.7493410
7.1425551
8.3542426
7.0521025
7.3856463
8.6915553
7.6193155
8.8724604
9.2418084
8.8102743
4.3366410
4.2103843
5.8272240
5.8762191
5.1620207
3.8561118
4.2254597
6.2719491
4.1783490
3.5376433
5.1224477
4.8718187
6.2474515
9.5093973
5.8441838
5.8912945
9.0194459
9.2399240
8.0376586
6.9578811
6.6544881
5.9553651
6.5244625
6.2022252
5.0828747
4.7719440
3.0345009
2.9817369
2.6481931
3.8881470
2.9383951
2.6877661
3.3906579
3.5187991
4.3912895
6.3454418
7.9980856
6.4585075
7.6626573
8.3184385
7.0690624
7.5722048
10.5006067
12.3190802
13.6909441
10.9170654
12.0458380
12.8957153
11.0112868
10.0294995
7.3328823
6.7581317
7.4572546
6.0458177
5.6293590
4.6664160
3.6865132
4.6701849
3.3228185
3.1494511
3.4000801
3.2304815
3.2888988
3.2210594
5.0715681
2.5087454
2.6821128
5.5973237
6.2229540
5.1733273
4.9773467
4.5740790
5.5238310
6.6865234
7.5985868
6.4076280
6.9748409
7.6928082
6.8222022
8.1582620
4.5382749
4.9679246
9.1513559
8.4842682
9.2700748
8.3052475
8.2750966
8.7518570
7.6758483
7.3121536
7.4553702
6.8372776
6.6375282
2.8215605
2.0244473
3.4698039
6.1381547
3.2568635
3.1927929
3.6733222
4.1613892
3.9936750
3.8975692
2.9836214
1.5344958
2.6218111
3.1814864
2.0470604
1.0106247
1.4515810
2.7932941
3.9861373
3.3906579
3.5659098
1.9302258
1.2047209
2.3052271
3.4113866
2.7895252
1.9660300
2.8366359
1.6004508
0.3378837
-0.2123694
-0.6533257
0.1550942
2.0357538
1.6400238
1.2442939
-0.0465397
1.0596199
-1.5107406
-1.0829754
0.5169044
1.5947976
1.0709264
0.1927827
-0.2425202
0.2587377
0.4207986
0.7543424
-0.0766905
0.2474312
1.3441686
0.8240663
0.3868789
1.5589934
0.4679093
0.3812256
0.9239410
0.9201721
1.0143936
1.2084897
2.1431662
-0.4648828
-0.2444047
1.0426600
-0.3951589
0.5640152
1.4214301
1.4082391
0.0910236
0.0156465
-1.2299608
-1.3015691
0.9088656
2.8592491
0.5093667
-0.1200324
-0.1351078
-0.2877465
0.1400187
0.7939154
-0.6702855
-0.6062149
2.8064851
2.7801031
0.9804739
1.1934143
2.8799778
0.7034629
0.4792159
0.3529592
-0.2707867
0.3529592
-0.0069667
0.3812256
-0.2538268
-0.4460385
-0.3141285
-1.2450362
-1.5295849
-1.3015691
1.0841174
3.9785996
2.3184181
1.3667817
-0.1520677
-0.1784497
-0.3593548
-1.1640058
-0.5854862
-0.7042052
-1.1866189
-1.7952893
-0.9812162
0.4264519
0.4038387
0.2097426
-0.6834765
-1.4485545
-1.3656396
-1.1413926
-1.5710423
0.0891392
0.2059737
-0.1784497
-0.4158877
1.0313534
-0.0503085
-0.0333487
0.3397682
0.5828594
1.4233146
0.8033376
-0.6684011
-1.0942819
-0.4592295
1.6494460
-0.5459132
-0.5591042
-0.7776979
0.2907730
-1.1451615
-0.7795824
-0.8738038
-0.8794571
-0.2010628
0.1060990
-0.8662661
-0.4592295
-1.3920216
-0.8493062
0.9314787
1.4836163
0.1777073
2.0904022
2.1017088
0.9917804
1.0878863
2.7537211
3.5734475
3.1211846
3.4057333
2.9817369
3.2116372
3.8561118
1.8774618
1.2066053
1.1952987
0.7185383
0.9540919
1.1349970
1.2254496
2.7932941
1.4478121
0.2568533
-0.1407611
-0.2839777
-0.0503085
2.3259558
2.5483184
1.5231893
3.1532199
3.9823685
4.1764646
3.2568635
4.3969427
4.5382749
3.2003306
3.0005812
2.9553549
3.1758331
4.4817420
3.4905326
3.5546032
4.4742043
4.6588783
4.9340049
2.2279655
2.0809801
3.2191749
0.9050967
1.0520821
3.1607576
0.7223072
0.6638899
4.0068660
2.3956797
1.0991929
0.8956746
1.7568584
2.7499522
2.3692977
1.4610031
2.0866334
2.6142734
3.0966871
3.7581215
2.1280908
2.0093718
2.6481931
2.9873902
1.6833657
-0.0861127
0.2738132
1.4478121
2.4465592
2.3089960
2.0244473
2.2882672
2.7801031
3.0288476
3.9842529
2.4239461
2.5030921
3.7600059
3.1174158
2.4126395
1.9980653
2.0866334
0.8184130
0.8542172
1.9848743
3.4358842
4.5024707
2.6331177
2.0998244
1.5344958
1.5589934
2.3598755
2.1676638
2.5671627
3.1626421
4.3046057
3.9955595
3.9748308
3.2267126
4.2706860
4.0219415
2.2581164
2.5030921
4.8002104
6.8014735
6.5037338
7.9377839
7.8869043
8.0885382
8.6821332
8.2505990
10.0615348
8.5935650
7.7663009
7.9905479
8.8479629
9.9578913
10.1237210
6.1720744
5.8517215
5.9892848
5.4691826
6.8033579
5.3466947
5.2298601
4.7097579
1.9453013
2.0206784
1.5740688
1.6437927
4.1406605
3.2059839
3.8391519
3.5432966
3.6676689
4.5194306
1.8322355
1.6249484
1.5514557
0.4377585
0.9371320
2.9855058
3.2644012
2.0376383
-0.7004364
-0.9962916
1.9151504
1.5834910
2.1469351
0.9955493
0.1060990
1.4327367
2.9176664
1.1934143
1.1952987
1.8265823
1.7662805
0.8900213
0.5564774
-0.1558365
0.0344908
2.4503281
1.3705506
1.1500724
1.0746953
0.5206733
0.6525833
2.5577405
3.9314889
3.4603818
3.0948026
2.5539717
3.0608829
4.3441787
3.6337492
3.3190496
1.4421588
1.5118827
2.2486942
1.9302258
2.1186687
-0.1426455
-0.1520677
1.3083644
0.9578607
1.4798474
0.8579860
2.8196761
2.1676638
2.3824887
3.7449305
4.1123940
3.0721895
3.5470655
3.9465643
3.7166640
4.7681752
5.0527239
4.9453114
3.8090010
2.8479425
3.4773416
5.3711923
3.7449305
2.8196761
3.9371422
4.1237006
3.9672930
5.4748358
5.0131509
3.8938003
3.2512102
1.6362550
1.1500724
2.4333682
1.5571090
0.5696684
0.5734373
0.5847439
1.6079886
4.0125193
3.7920412
3.7524682
1.8284667
1.6192951
2.6500775
2.4917855
2.9252041
3.8938003
1.6664058
1.1180371
0.5225577
0.1155212
-0.1181480
0.9880116
1.1632634
2.0941711
1.9886431
4.5345060
3.9465643
3.5470655
3.4453063
3.9296045
2.2185434
1.3667817
1.4289678
2.5219364
1.9471857
1.6965567
1.0426600
0.1739385
-0.5534509
-0.4309631
1.1896454
0.2625066
0.2851197
0.2907730
0.3793412
1.4817318
2.4804789
0.3096173
0.5527086
0.5451709
1.2160274
1.5872598
1.4082391
1.2669070
0.0627572
1.0181624
-0.4008122
-0.6231748
-0.0503085
-0.2896310
1.0143936
3.4660351
2.1243220
2.5747004
1.1010773
1.3498218
2.3843731
2.1205531
2.7574899
4.1613892
3.4566129
3.2191749
4.3705607
3.9220668
4.4534756
3.1042248
1.6343706
2.1789704
2.5275897
1.0370067
0.1230589
0.1871295
-0.3706614
-0.0917660
0.6902719
0.1569786
0.1174056
0.2022049
0.9409009
-0.4196565
0.4057232
1.8623864
1.1915299
1.4308523
0.3473059
0.3604969
1.7832404
1.7512051
1.1821077
2.4710568
3.1551044
1.2518316
0.0797170
-1.4202881
-1.0622466
-0.7305872
-0.2255604
1.4025858
0.6525833
0.1626319
1.6324861
0.9164033
0.9578607
1.0219313
-0.5873707
0.3341149
2.2317344
-0.4460385
-0.0446552
0.9767050
-0.3423949
-0.1106102
0.6789653
2.0093718
0.8542172
-0.5553354
-0.5289534
0.4377585
0.2625066
-0.7155118
-0.6250592
0.2003205
0.4754470
2.7103792
1.6192951
1.3027111
0.8014532
1.5099983
2.2373877
1.6814813
1.9754521
0.7562269
-0.0013134
0.7317293
1.1858766
1.7926625
2.0244473
4.1877712
4.6400340
4.8586277
5.0018443
3.7863879
3.9069913
3.4415375
2.2637697
2.5954291
1.8567331
1.9151504
2.4880167
0.6262013
0.3058485
2.0074874
0.8334884
1.9528390
2.2128901
1.3837416
1.2556004
2.1054777
3.0401542
1.6890190
2.1676638
2.1243220
1.4478121
1.0916551
-0.7494315
-1.0942819
-0.5044558
0.3699190
0.3378837
1.5703000
3.1701798
1.9113815
1.0973084
1.7059788
3.5414122
5.2939307
5.3824988
5.7367714
6.3661705
6.1098882
6.8580064
6.3510951
7.3931841
4.3027213
3.5979451
5.1770961
4.3328722
4.6419184
5.4409161
5.1959404
4.2198065
3.4924171
1.4855007
2.4220617
3.8994536
3.9032225
3.7543526
4.7700596
2.3033427
2.2562320
4.2066155
4.5137773
3.4811105
0.4434117
0.6751964
1.7549740
2.3881420
0.8956746
0.7072317
2.9327418
0.2832353
-0.3216662
0.4000699
1.2405250
3.6167893
3.3397783
