# Supplementary material for: Structure of silent transcription intervals and noise characteristics of mammalian genes
Source: Mol Syst Biol. 2015 Jul 27;11(7):823. doi: 10.15252/msb.20156257 (PMC4547851; doi:10.15252/msb.20156257)
Supplement: Supplementary file 5 [file msb0011-0823-sd5.zip › Dataset_1/data.Bmal1a.cell49.signal]

12.2173210
15.3058993
18.4095531
14.9290136
14.2430817
13.7700901
12.6582773
12.8994841
14.0942118
11.2242272
8.9572597
8.3787402
8.6990930
9.2418084
11.4465898
8.1544932
8.1676842
10.2273645
12.2851605
14.6576559
12.3322712
10.1708317
9.7807550
5.8536060
5.8309928
8.9384154
7.9453216
6.5282314
4.3366410
3.3039742
3.8372675
3.5922918
2.8630179
2.3184181
3.3529693
3.6620156
4.2311130
6.0194357
9.4321357
12.0797577
13.3329027
15.0345416
13.0973491
11.0244778
7.5590138
6.1475768
6.2399138
6.7260964
6.8014735
7.3573799
5.7273493
4.7229489
4.8058637
4.6136520
1.6211796
2.4032174
4.1576203
2.5012077
2.8290982
3.9201823
4.0219415
5.0056131
3.4961859
3.2813611
2.1883925
1.8360044
3.8334986
2.9628926
1.4968073
1.8812307
2.8140228
2.7367612
3.8127699
2.2600008
1.5665311
2.4258305
3.1155314
3.7788502
3.1871396
2.8780934
1.1802233
0.4603716
-0.0484241
0.1419032
1.2800980
0.6808497
1.4289678
2.1073621
2.5445495
3.5432966
4.4139026
6.1814965
7.5495916
6.2644114
7.0257205
5.3938054
5.4428006
2.8046007
2.7141481
4.2951836
2.6387709
2.6481931
4.2838770
3.5640253
3.6262115
3.6525935
3.6789755
2.5558561
2.0508293
2.9572394
2.8818622
2.1337441
0.5545930
0.8768303
3.6865132
2.9007065
4.0483235
5.3617701
5.0979501
9.2568838
10.1180677
15.2324066
23.4127108
18.4246285
17.8988730
21.6846898
17.5314094
15.7449712
16.9415833
19.2104352
21.7902178
20.2468709
20.3844342
18.2116881
16.7795224
14.7198421
12.3906884
9.7204533
9.8467100
11.4409365
10.9132965
10.4553804
8.1959506
8.4541173
8.8121587
8.6105249
7.4779833
6.3586328
6.3737082
6.9597655
7.6871549
8.6124093
7.9566282
6.8919261
6.8711974
7.9340150
4.9585024
4.8247080
6.5489601
6.5564978
3.1569888
3.0024656
4.3592542
4.9453114
7.7964518
8.2053727
8.8724604
13.7342860
15.2738641
14.5540124
12.4754877
9.4622866
7.7173058
8.7273594
6.5847642
2.5049765
2.0960555
4.1086252
5.6689320
3.4999548
3.6111361
5.5879016
4.0294792
2.6444242
1.2687914
1.0690420
2.4804789
1.4195457
1.2066053
0.9013279
0.1494409
1.0991929
3.3850046
3.6167893
3.9842529
4.3460632
3.9107602
4.1444293
2.9176664
1.7285920
0.8259507
0.9050967
2.8875155
0.2116270
-0.2820932
1.6381394
1.5194204
0.7637646
0.2398935
0.6280857
-0.1822185
0.5753217
0.8297196
0.9955493
1.0746953
0.5395176
0.3567280
0.1607475
-0.1011881
-0.6439035
0.0363752
1.1500724
0.8843680
1.6871345
3.8579962
4.2386507
4.1274695
5.0583771
4.9490803
5.8969478
5.7669223
5.4899113
3.3077431
3.3039742
4.4553600
4.8322457
6.9409212
4.2122687
3.4434219
3.6902820
3.8843782
4.6456873
4.8605121
7.1274796
6.9786098
6.6488348
6.3567484
6.1777277
4.7210644
1.9339947
2.9553549
3.5602565
2.5200519
2.7160325
3.6280959
2.2656541
0.3209239
0.6167792
1.2254496
-0.1464144
-0.2199071
0.5451709
1.2009520
0.5319799
0.3190395
0.2022049
0.8975590
1.5458024
2.1073621
1.5005761
1.7888937
1.9019594
1.6136418
0.9729361
1.1745700
2.5502028
3.6111361
2.8950532
2.8535958
2.5765848
2.7122637
2.4352527
2.4691724
3.7845035
3.7958100
3.8052322
5.7386558
5.4484538
2.9157819
3.2813611
3.5546032
2.8686712
2.3146492
1.2895201
1.4534654
3.8071166
3.4905326
1.4007014
1.2122586
0.9050967
1.5910287
0.1324810
-0.4008122
0.1155212
0.2342402
2.7574899
2.6199267
1.0162780
1.5062294
1.3422841
1.8416577
1.7926625
0.8353729
1.3931637
2.3711821
-0.2651334
-1.0283269
0.4603716
2.1978147
1.9415324
0.4547183
0.4905224
3.8240765
4.5514659
1.3799727
1.1180371
0.8353729
1.2141430
1.3027111
1.1576101
1.2782136
1.4534654
3.3247029
1.1312281
0.2719287
0.7807244
-0.2312137
-0.2651334
1.4082391
1.2197963
1.3008267
0.9145189
1.7154010
3.3058586
1.2386406
1.1632634
2.5219364
2.5275897
2.7914097
0.8542172
0.0627572
-0.2896310
1.7681650
0.6167792
-0.3970434
-0.1332234
1.0765797
0.9220566
3.3887735
3.6092516
6.2323761
6.4302411
7.6909238
8.4993436
7.8228338
7.6004712
7.8473313
7.6570040
6.8617752
6.1268481
4.6814914
4.9208139
6.7260964
7.0200672
5.7028517
6.3510951
8.3297450
8.1111513
7.3554955
8.4541173
7.6570040
5.9779783
7.4289882
7.7531099
7.5967023
11.3410618
10.5910592
10.0766102
11.0697041
7.4798678
7.8284870
11.2279961
11.7217163
8.3617803
7.6928082
8.7725857
7.2254699
5.6500877
6.3021000
5.6482033
5.6896607
9.6318851
10.3347770
9.4245980
7.6080089
6.7034832
7.2028568
4.8171703
5.6821230
3.9804840
3.9088758
7.3931841
6.0024758
4.4779732
5.1394076
6.9201925
10.2970884
6.5791109
6.2455671
8.5709519
10.7003561
11.2675691
9.2173108
8.4691927
8.8592694
4.3460632
4.3102590
6.7298652
7.2688118
8.0546185
6.6318749
4.8737031
4.7229489
4.1613892
4.6852603
4.5288527
4.0784743
4.5137773
4.1576203
4.2801082
4.2216909
3.3492005
4.4402846
7.5778581
7.6494663
8.9384154
10.3178171
7.6042400
7.1199419
6.6714479
6.8636596
6.0458177
4.6494562
3.0571141
2.4484437
2.3146492
3.1117625
3.2549791
4.6701849
5.0922969
2.6086201
3.4754572
4.1350072
4.7003357
3.1098781
3.0100034
5.5162933
7.0313738
6.2776024
6.4961961
8.5106502
7.8511002
5.4522227
5.7706911
6.9409212
5.3994587
5.5520974
4.5476970
4.0106349
3.4641506
3.1494511
6.6846389
3.5037236
2.9911591
3.2757078
3.4189243
4.6927980
4.2047310
3.4095022
2.6594997
3.9182979
1.4930384
1.6927878
2.0941711
2.3768354
1.9735677
2.2128901
2.5012077
4.4157870
5.8573748
5.4804891
2.7386457
2.7669121
4.7644063
2.9892746
3.4208088
3.8693028
4.1632736
5.9949381
4.0106349
3.9899062
5.6067458
3.3020898
3.2512102
3.7411616
2.6708062
2.3711821
2.3372624
2.5520872
2.3674132
2.5822381
2.7386457
2.7518367
1.3102488
0.6921563
1.6758280
2.6406554
3.0910338
3.1890241
0.9107500
1.5759533
5.1808650
6.8372776
3.3850046
2.8686712
2.9911591
3.0740739
2.0790957
2.4069862
2.1657794
1.3875104
1.1745700
1.0784641
3.0608829
3.2888988
2.6236955
1.2574849
1.2047209
3.0458075
2.8046007
2.0790957
2.3787198
0.8334884
0.4321052
1.4817318
0.4076076
-0.5251845
-0.5195312
0.8316040
0.5451709
1.3667817
1.1594946
0.0118776
-0.1972940
0.2870042
-0.4780738
0.4076076
0.7449203
-0.1068414
-0.5327222
-0.7758135
-0.9868695
-0.2877465
-0.0182732
0.2512000
1.7681650
1.1651479
0.5395176
-1.1338549
0.0834859
0.4999446
-0.5119935
-1.1602369
1.2066053
1.0162780
0.0552195
-1.0151359
0.6054726
3.4566129
0.8975590
0.5470553
0.2455467
0.6017037
1.6871345
1.5571090
2.3768354
2.1676638
0.4189142
0.0589883
1.0558510
1.8397733
2.7631432
2.3730665
1.7191698
2.7801031
3.1437978
1.9245725
1.8925373
1.8510798
1.5156516
0.6506989
1.0784641
1.3648973
0.5018290
1.3799727
0.8579860
1.3272087
0.1494409
0.2493156
1.6607526
1.6155263
1.3140177
1.2838668
0.3906477
1.8793463
2.4974388
-0.0804594
-0.1087258
2.9591238
2.0489448
1.6324861
4.0162882
1.0464289
0.6714276
0.6130103
0.2078582
0.7298449
1.2518316
1.7794715
1.7323608
1.2235651
-0.2387514
0.3322305
1.6419083
0.9409009
0.9258254
0.9333631
2.1883925
0.9767050
1.5740688
3.1494511
2.6839972
1.6306017
1.5627623
4.2819926
4.9698090
5.6255901
5.3824988
6.9748409
6.3944370
6.1042350
4.7342554
5.0395329
5.9176765
6.6092618
6.6130307
5.6745853
5.8291084
5.7141583
2.2750762
1.5910287
4.0332480
4.1783490
5.4936801
5.9478274
4.9038540
4.4176715
2.5878914
1.1576101
0.5621307
0.7279604
1.0784641
2.0169095
0.6751964
1.0275846
0.9955493
1.0106247
1.9509545
1.9999497
2.1620105
-0.9171456
-0.8794571
1.9245725
2.6180422
2.4616347
3.1739486
2.8253294
2.3919108
1.9113815
2.1865081
4.5250839
4.9754623
5.0169197
4.4968174
1.7493207
1.2424094
1.4779630
1.5194204
2.3749510
1.8680397
1.6682903
2.2637697
1.9622611
3.0797272
3.3793513
1.2895201
0.6450456
-0.0540774
1.2292184
4.1312383
3.1400289
4.6758382
3.2078684
2.5332429
2.4220617
2.2656541
3.5583721
5.0734526
6.3303664
4.9811156
4.9302360
2.3692977
1.2914046
0.3718035
0.5885127
1.2273340
2.2600008
2.9986968
2.5803537
1.5344958
2.1167842
0.7072317
0.4886380
0.0326063
0.7430359
0.9616296
1.9641455
2.4729412
2.9025909
4.4591289
4.1840023
2.4390215
2.7537211
3.3209341
3.2135216
1.5326114
0.0721793
1.9754521
2.3334935
2.8290982
3.1004559
2.6086201
2.5200519
2.8102539
0.9465541
2.2505787
3.5998295
2.4672879
2.3089960
2.5652782
2.5219364
3.6017139
3.8806093
2.6274644
2.7819875
3.7279706
3.7562370
2.9082442
2.4993232
2.0150251
3.4528441
1.9792210
0.9295943
1.2066053
1.6890190
2.5200519
3.7713125
2.9459328
2.6463087
3.3642759
2.1412818
2.1205531
2.8328671
1.0181624
1.5571090
3.7562370
5.6048614
4.9471959
5.3580013
4.9283516
5.0037287
4.3121435
4.6664160
3.9804840
3.0307321
3.3360095
1.0294690
1.0464289
4.9622713
4.2650327
3.3265873
3.3265873
2.0922867
1.6098730
2.5728159
2.8121384
1.5947976
1.0897707
1.1500724
-1.0264425
0.1268277
1.7474363
1.9679144
1.6532148
0.1927827
0.4735626
1.1594946
1.9660300
2.1525884
1.4836163
1.9245725
2.3033427
1.8246978
2.0809801
2.3749510
2.4088707
0.3925322
0.0872548
0.1814762
0.6883874
3.3133963
2.9704304
2.1978147
1.2970578
-0.5854862
-1.1677746
0.4792159
0.9352476
0.4566027
1.1029617
1.2329873
2.1582417
2.1770860
-0.2180227
-0.5477977
0.9691673
0.4245675
-0.9454121
-0.1388767
1.2141430
1.4459277
0.9409009
0.1833606
0.8259507
0.2926575
1.4760786
3.0288476
1.4025858
0.0344908
0.2342402
-0.4988025
-0.5967928
0.8334884
1.6833657
-0.3235507
0.0099932
1.2951734
2.6632685
1.6381394
1.9829898
0.4132609
-0.6005617
-0.5496821
-0.8285775
-0.5364911
0.4019543
0.6073570
1.2537160
-1.1055885
-1.5748112
-0.2802088
1.9038438
2.8027162
1.2084897
0.7713023
0.7713023
0.5960504
1.0332379
0.4528339
0.6299702
0.5150200
1.0257001
0.2907730
0.4415273
0.6695432
-0.7249339
0.3115017
1.1123839
0.8447950
-0.5402599
-0.6834765
1.8868840
0.8900213
0.2587377
-0.6043305
-0.3178974
0.5093667
0.5640152
0.4528339
1.1123839
0.1437876
0.5489397
1.6720591
1.9792210
0.3793412
0.3209239
1.3498218
1.3799727
2.7160325
0.0834859
0.2455467
1.7172854
0.2530845
0.6525833
1.5099983
2.0470604
2.6481931
2.8177917
3.1117625
3.8090010
2.5370118
1.9867587
1.8963061
1.0087403
1.3554751
4.6438029
3.1720642
1.0991929
0.9616296
1.4138924
0.3115017
0.2248180
1.0445444
1.2951734
1.7474363
0.9880116
-0.4347319
-0.4498074
1.2744447
3.8900315
0.5753217
0.4660249
2.5973135
2.3881420
0.7769556
0.3473059
0.8391417
0.8202974
1.1463036
0.5470553
0.1513253
0.1569786
1.1613790
1.2650226
3.2304815
2.1111310
0.7901466
1.7248231
2.4182928
1.4044703
1.8397733
2.6651529
1.8831151
1.8416577
2.4654035
2.1431662
2.8969376
2.1186687
1.2273340
2.2241967
2.4842478
2.2600008
4.1840023
2.8083695
1.2329873
0.9107500
1.2537160
0.8240663
1.5344958
2.6123889
0.9861271
0.8523327
1.2819824
0.8542172
1.6513304
0.6431612
0.8919057
2.6821128
0.5998193
0.4905224
0.2323557
-1.3976749
-0.5195312
2.9289729
0.0099932
-0.4780738
0.6280857
0.5979349
1.7568584
1.8454265
0.0288375
0.3209239
3.1645265
