# Supplementary material for: Structure of silent transcription intervals and noise characteristics of mammalian genes
Source: Mol Syst Biol. 2015 Jul 27;11(7):823. doi: 10.15252/msb.20156257 (PMC4547851; doi:10.15252/msb.20156257)
Supplement: Supplementary file 5 [file msb0011-0823-sd5.zip › Dataset_1/data.Bmal1a.cell5.signal]

0.8908701
0.7680593
1.3761712
0.7918291
0.8076757
-0.2599865
-0.2639482
-0.3966631
-0.4125097
0.1936214
0.2748350
0.7957908
1.3543821
0.7839058
0.8611578
0.3659527
-0.5155124
0.3144514
0.6155361
-1.2781282
-1.1434324
-1.5059226
-1.1870105
-1.5376157
-2.1873248
-0.9651586
2.6597428
0.4531088
0.3362404
2.4002553
3.2222958
3.6303448
3.0856192
3.4441477
5.0565355
4.1671471
4.1671471
3.8759665
0.2213528
-0.3293152
0.5006485
0.7086347
2.6320113
5.3972366
4.3434402
3.1727753
0.6650566
1.4019218
0.9542564
0.9384098
1.3127849
1.7545079
0.5719581
0.0470406
1.1701658
1.6079271
0.7997524
0.3164322
0.0668489
0.2887007
0.7324045
1.9010886
1.5326560
3.3728381
3.9076597
4.2206293
2.3249841
2.2536746
3.0876000
3.0440220
3.9769884
4.1988403
3.8779474
5.7042638
4.0918760
3.3134135
3.4540518
4.3454210
6.5659207
5.5695680
5.6171077
5.8706527
7.2156298
4.5514263
4.9911684
6.6312878
5.8250938
5.6210693
6.7204247
3.8422926
3.5174380
6.2232387
6.6213837
7.1205504
4.9475904
4.4801168
3.8244652
3.7373091
3.1826794
2.9330960
3.7392899
5.6983213
5.6072036
3.3867039
3.6105366
2.9905398
3.5649777
3.8898323
4.8346836
4.6286783
3.7214625
3.5332846
4.0621637
3.6798653
3.5471503
4.7712974
4.9238205
4.4979442
5.3160230
4.8842041
6.4866879
8.6576671
9.0023298
4.3414593
3.4738600
1.1860124
0.9958536
1.4831355
1.5326560
1.6653709
2.2180198
2.0516309
2.5349511
2.4992963
1.8575105
1.3385356
1.7386613
-0.0599237
0.2926624
0.9899112
2.9568659
1.9585324
2.1229405
0.5838430
-0.0024799
0.9483139
0.5204567
0.3203939
2.3764855
3.4976298
5.2328285
5.7735925
5.6091844
4.6603714
4.0067007
2.7805728
2.7984002
1.2137439
1.3424972
3.6283640
5.2249052
3.4560326
1.7030065
1.1978973
2.0595542
5.2407518
2.7033208
1.7307380
-0.0995401
-0.5234356
-0.3431810
0.1322159
1.9941871
0.6234594
-0.3907207
-0.3669508
-0.3669508
-0.0222881
0.8453113
1.1899740
1.9030694
0.8116373
-1.4088624
-1.4504596
0.0708105
-0.7334026
-0.5214548
-0.7908464
-1.4385747
-2.2467494
-0.7254793
1.6435819
0.6492101
0.0688297
0.6868456
-0.5630520
-1.1790872
-0.6541698
-0.7749998
-0.6561506
-0.2461208
-0.8383861
0.2946432
0.3501062
0.6056320
1.9446666
-0.2778139
-1.4722486
-1.3910350
-0.9215805
-1.2286077
-1.2206844
-0.1054825
-0.2005619
-0.5432438
0.6650566
0.3362404
0.5224375
1.1206453
1.2652452
-0.1550030
-0.5412630
-1.1196626
-1.7951224
-1.1889913
-0.0143648
-0.9453504
-1.4979993
-1.6663690
-2.0031085
-1.6980622
0.3837801
-0.2639482
-0.6145534
-0.7314218
0.7304237
1.3860753
1.2177055
2.2497130
0.6610950
0.4768787
1.3167465
2.3725238
0.1856981
0.0846762
1.0295276
-0.0104031
0.3322788
1.9030694
-0.1866962
0.1936214
0.3461445
1.2573219
1.2117631
0.0173283
0.9126592
1.7663928
0.6194978
1.8000667
1.3524013
1.1523384
1.3365547
-0.2580057
-0.2560249
0.6571333
1.3642862
1.5900998
0.2371994
0.2827583
1.6297162
1.3325931
2.7409564
3.3153944
3.3054903
4.7019687
4.1077225
3.2638930
2.5607018
2.1823651
3.6897694
4.9218397
3.1668328
1.1444152
1.0334892
1.0988563
1.8317599
2.0496501
1.7941243
3.4599942
4.2265718
3.9413336
2.8221701
2.4180827
3.7947529
5.4685462
1.8693954
1.2969383
2.0179570
0.6789224
1.6534860
2.9687508
3.4500901
1.7366805
1.4851163
0.3164322
-0.3471426
0.4095308
2.0635158
4.1968594
4.6346208
1.9367433
0.8472921
2.3626197
3.4045313
3.6045941
2.8914988
0.8116373
1.4989820
2.3943129
0.2946432
1.2870342
2.5527785
3.1945643
6.9581231
8.9131929
11.5734347
9.0815626
9.0439270
10.6820655
11.3258322
13.8553399
14.8992322
14.0950191
17.2108497
20.7287868
17.7813260
18.9440675
19.6749903
19.2075167
16.4779461
12.8154091
11.6645525
11.6843607
13.5304853
12.6628860
12.2290863
9.5312089
8.3843138
7.2909010
5.5339132
5.3080997
6.6134604
7.7009308
8.5804151
6.9501998
5.1357683
4.9832452
6.8155041
7.5246378
7.4691748
9.6857129
10.6384875
14.2911204
16.1154560
15.9054890
15.7965439
17.1573675
17.8506547
19.2510947
19.1857276
18.1854133
19.1401688
19.2194016
18.9302018
17.0167293
14.7110543
13.2531704
10.9573996
9.2479515
11.1792515
11.5417416
9.6936361
11.5754155
12.3637821
11.0386132
10.5770820
11.1653857
11.6586100
11.0386132
13.6770660
13.7186633
13.8434549
12.2984150
11.0782296
11.1733090
10.4166356
10.3988082
11.3456404
11.9200783
11.6071087
9.6916553
10.2878823
9.5807294
8.9944065
8.5625877
8.6576671
8.4932590
9.0260997
6.2846442
5.7696309
5.1734039
7.0591450
7.4414433
6.4866879
9.4341487
9.1924886
9.2697406
8.8002861
8.6200315
7.9267443
7.5662350
7.4137118
5.9003650
4.1116842
3.9948158
5.6804939
4.3909798
4.2661882
3.4778216
3.5075339
2.9806357
2.4913731
2.2536746
2.1209596
1.3959794
1.9426858
2.4755265
3.0281754
3.5471503
4.3612675
3.7491940
3.2381424
2.3546964
2.3586581
2.2536746
2.4497758
2.0476693
3.9136021
1.9347625
1.6931024
2.7270907
0.6294019
0.8651195
2.7409564
3.2757779
1.8060092
1.6356586
2.3487540
6.4332057
4.3771141
4.9376863
7.6434870
6.5520549
5.9280965
4.2681690
4.4761551
6.9620848
4.6484865
4.4583277
3.1351397
1.9189160
2.7944386
5.1159601
5.0466314
4.7158344
4.5137907
4.2562841
3.5709202
1.9585324
0.5164951
1.0117002
1.7703544
-1.7198512
-1.7198512
0.9285057
0.4649938
-0.2996029
-0.4798576
1.2335521
2.6676661
3.5293230
4.6306591
5.2367902
4.4840784
4.6108509
3.8977556
3.8304077
3.4798025
2.2358472
2.0338035
2.7587838
1.7426229
0.8671003
-0.1371757
-0.5868219
-0.1510414
-0.0757702
0.4174541
-1.1176818
-1.1612598
1.7762969
0.1163694
0.1837173
1.0592399
0.7601360
-0.4026056
