# Supplementary material for: Structure of silent transcription intervals and noise characteristics of mammalian genes
Source: Mol Syst Biol. 2015 Jul 27;11(7):823. doi: 10.15252/msb.20156257 (PMC4547851; doi:10.15252/msb.20156257)
Supplement: Supplementary file 5 [file msb0011-0823-sd5.zip › Dataset_1/data.Bmal1a.cell50.signal]

9.6224630
9.1833911
8.9384154
7.3234602
8.3353983
5.8649125
3.6243271
5.2618954
6.3982058
5.5690573
6.5904175
3.8749560
3.8994536
2.6425398
3.8033478
3.8994536
3.0326165
0.8956746
1.7813560
2.4503281
1.3027111
2.1073621
1.5307270
2.1996991
2.0583670
1.9735677
1.2970578
1.2895201
2.6067357
4.2650327
2.9666615
3.5432966
3.3718136
3.4453063
1.7455518
1.0238157
2.3108804
1.1444191
1.3196710
4.0257103
5.8291084
9.7619107
8.9139179
11.7066409
12.4076483
13.0935803
11.6764900
12.0024962
12.1325217
12.0797577
12.8919464
12.6940814
13.2330280
13.4535061
15.8429615
17.8366868
18.9937259
15.9692182
13.7983565
12.0910643
9.5960810
8.3655492
8.3353983
8.1224579
8.8291186
9.4490956
10.2744752
13.5759940
11.7631738
8.4710772
8.5445699
12.1080242
12.0891799
9.5244727
8.1695686
8.3730869
9.2587683
7.8435625
6.3115221
6.1645367
6.4943117
6.9635344
7.3328823
5.5765950
5.5200621
6.7637849
6.1004661
6.6017241
5.4842580
2.6594997
2.0677891
3.6601312
3.5074925
5.1865183
2.7763342
1.5439180
2.9892746
4.1123940
4.9848844
7.0879066
10.9849048
10.6833962
9.7637951
9.4773620
9.2493461
9.0307524
8.9968327
8.9252244
6.7317497
6.0288578
5.6387811
2.5615094
2.1224375
3.1664109
3.5357589
3.0514608
2.5125142
3.7072419
7.0690624
7.6570040
6.5659199
6.2154162
10.9679449
15.4510003
16.4987426
19.8718696
20.1149609
22.7927338
22.4252702
21.4943625
22.4120792
20.2167200
17.6331685
15.9541427
13.7757434
14.0621765
16.3178374
12.2154366
11.5050071
12.7694586
14.4447155
8.1243423
7.2235855
7.5778581
5.2732020
3.5696786
3.2191749
3.3680448
5.0979501
4.3856362
3.6375181
4.9283516
3.7091263
4.3366410
4.3008369
4.8171703
4.7172956
4.1425449
-0.7532004
-0.3518171
4.2518417
2.5143987
1.9453013
1.7285920
2.1789704
1.1858766
1.1331126
1.4478121
0.7317293
0.4584872
0.5621307
0.7505736
0.9013279
0.4038387
1.1123839
1.7757027
0.7260760
1.0370067
2.2882672
2.6368865
4.1990777
1.5571090
1.1218060
1.9754521
3.5734475
1.0030870
0.8429106
0.8297196
2.6934194
-0.1727964
-0.1935251
0.4094920
0.6695432
1.9358791
0.9578607
-0.5496821
-0.3065908
-0.1633742
-0.6872454
0.2135115
-0.8926481
-1.3411421
0.0081088
0.6393923
0.0401440
0.0702949
-1.0792065
-1.5484292
-0.9152612
-0.7758135
0.0495662
-0.3819679
-1.3336043
-1.0735532
-0.0804594
-0.3932745
0.5489397
-0.1671431
0.6167792
0.7750712
-0.3329728
0.4603716
-0.2745555
-0.8379996
-0.9548342
-1.0735532
-0.3838524
0.6318546
1.5420336
-0.2877465
-0.4686517
0.1946672
0.3152706
-0.9906384
-0.9058391
-0.0634995
-0.7758135
-1.0264425
-0.3009375
-0.0785750
-1.0358646
-0.4761894
-1.8499378
-1.7048368
-0.2293292
0.1117523
0.3774567
-0.4309631
1.2405250
1.9547234
2.2694230
1.7040944
1.4968073
0.7863777
0.5941660
0.4566027
1.4459277
2.5822381
1.8623864
0.4980602
-0.5063402
0.2775820
0.0156465
0.0947925
0.3548436
0.1588630
0.5847439
0.8071064
1.0106247
0.5772062
0.5564774
1.7474363
0.6563522
1.0351223
3.0966871
2.9440484
2.9855058
2.6312332
2.5030921
3.8221920
4.6268430
6.0571242
3.8975692
2.8347515
3.0307321
5.6142836
2.0112563
1.8190445
2.0621358
2.5615094
2.9892746
3.7091263
2.9233196
1.4440433
1.5684156
3.2078684
4.4647822
4.1180473
3.2380192
1.3309776
1.3064800
0.4151453
0.6017037
1.4496966
1.7267075
3.4490752
1.0332379
1.2273340
2.0847490
2.1525884
1.3554751
0.6808497
0.8787147
1.1858766
3.3605071
1.6098730
1.3875104
2.5407807
2.8479425
2.6481931
2.5143987
4.0238259
3.2003306
2.7989474
3.4189243
3.4038489
3.8994536
4.4214403
4.8416679
3.9427955
3.5319901
4.2574950
3.5395278
2.8611335
4.7286022
7.0181828
7.2047412
5.4069964
4.0257103
5.2279757
5.6368967
5.9440585
5.3617701
5.4786047
12.8655644
15.2399443
13.5420743
13.3329027
13.0483540
12.3756130
12.9352883
13.6965974
12.9051374
13.8266230
17.1281417
15.5923325
16.0559019
17.0000006
16.5496222
17.4183437
19.6363160
22.0257714
20.1017699
19.1350581
18.5979959
21.8090621
20.6105656
15.8015040
16.1991185
18.2079192
15.5150709
15.5885636
18.7110616
20.5502639
20.2845594
19.7795326
21.4981314
25.9020408
25.1030431
21.7336850
21.7902178
25.0257816
22.8285379
24.0779140
22.6890902
23.0226341
22.5025318
14.9629334
12.8580267
11.6614146
10.5665617
11.3749815
12.1457127
13.1915706
12.8203381
13.4158176
12.5847846
14.3354187
15.9070320
15.9899469
14.5012484
16.8341709
13.3404404
13.0916959
15.2587886
15.3021305
14.8442144
14.4654442
14.4842885
12.3793819
11.1771165
9.8014837
10.1614095
6.3360197
5.9647873
5.1978249
4.3215656
5.7179271
4.3799829
3.0589985
2.2863828
2.6613841
2.1638950
2.4277150
3.0948026
2.2091212
1.9453013
2.6519619
1.5401491
0.7957999
0.9314787
1.5156516
1.6456771
1.2819824
0.7863777
0.4999446
3.3642759
2.7725654
1.5740688
-0.1181480
-0.0446552
0.8353729
0.3887633
-0.9227989
-0.7984266
1.3535907
3.0194255
1.9057283
2.2034680
3.1042248
3.5941762
4.0068660
3.7562370
2.5841225
3.0118878
2.9270885
2.4729412
0.6883874
0.0834859
0.1871295
1.6268328
3.0721895
3.7637748
3.5470655
3.5640253
4.7794817
5.1092567
4.8454367
5.2788553
6.2267228
7.5364006
7.4855211
6.5885331
5.5916704
4.7719440
3.8749560
3.2888988
2.7047259
2.2411565
3.5998295
5.0904124
1.7512051
1.6682903
2.1921614
1.9321103
0.8316040
0.3001952
2.5577405
2.1017088
0.6393923
1.3818571
1.6324861
2.0018341
0.4566027
-0.2783244
0.9748206
2.1035932
4.2556106
0.6148947
0.1343655
-0.3744302
-0.0276954
-0.5572198
-1.5974243
-1.1093573
0.5677840
1.0106247
1.8981905
-0.3292039
-0.7192806
0.1720540
1.0219313
0.6921563
-0.4498074
-1.6294596
-1.1602369
0.1381343
-1.0094826
-0.7287028
0.0212998
0.1814762
1.3479374
1.3686661
1.6362550
0.2493156
-0.9077235
-0.5289534
-0.4215409
0.5187889
0.1192900
-0.2274448
0.1400187
1.7512051
2.3787198
1.5740688
-1.5804645
-1.4466701
1.2914046
1.9396480
0.8278352
1.0991929
2.3127648
2.9534705
2.0602514
1.6362550
3.4641506
3.1098781
1.2235651
1.8133913
2.9892746
2.1280908
2.5181675
0.5319799
0.7128850
-0.4554607
-0.3706614
0.1908983
0.3906477
-0.0578462
-1.6652638
-1.6501883
0.6299702
-0.1954095
-0.1671431
0.8372573
0.6789653
1.4892696
0.4245675
-0.4874959
-0.6721699
0.0005710
-0.8379996
-0.7682758
-0.7588536
-1.6445350
-1.6784548
-0.5119935
0.1305966
-1.6351129
-0.9491809
0.4566027
-0.5383755
-0.2330981
2.0941711
0.3944166
0.0231842
0.0344908
-0.4931492
0.1117523
-1.3336043
-2.0270740
-0.5214157
-0.4422697
-0.1464144
-0.2933998
0.7468047
0.3548436
0.6996940
1.3441686
0.9239410
0.0872548
0.5451709
-0.7060896
-1.1960411
-0.4460385
1.2763291
0.7091162
-0.1068414
0.2267025
1.2951734
2.3259558
2.9892746
1.6758280
0.5960504
-0.5214157
0.3115017
0.7788400
-0.5836018
-0.5553354
0.7091162
0.1607475
0.5074823
0.6695432
1.7681650
3.5659098
4.2424196
3.8165388
4.0954342
3.7034730
1.4779630
1.2273340
1.8152757
2.9101286
2.5068609
2.5275897
2.3730665
2.0093718
2.8611335
4.1048563
3.1645265
2.9214352
3.5093769
2.9063598
2.2091212
1.4873851
1.2329873
1.3705506
1.9792210
3.2964365
0.8014532
1.0935396
3.5715631
0.8146442
0.9126344
4.7078734
3.7863879
2.7593744
3.8749560
3.8391519
2.8743245
2.0206784
2.6274644
1.3630128
1.5420336
2.0527137
1.7417830
0.3171550
0.1136367
0.3171550
0.5112512
2.9855058
2.3674132
0.9861271
1.8077380
1.6852501
1.8360044
1.9415324
1.5439180
0.4245675
1.7323608
0.4716782
0.3322305
0.5847439
1.3441686
2.9647771
3.0703051
2.0112563
2.7801031
3.1230691
3.5357589
2.4880167
1.1538413
2.4540970
3.6394025
3.0100034
3.4829949
2.8027162
3.0834961
6.3510951
3.4170399
2.7160325
3.8919159
4.5250839
4.4987019
2.8724401
1.4176613
1.8661553
2.9459328
2.5483184
3.0024656
3.2229438
3.2380192
3.3002053
3.0307321
2.2581164
2.0904022
3.1532199
3.2587479
3.7449305
2.9817369
1.8115068
2.7951785
3.6639000
3.7034730
3.7845035
4.9622713
3.7486993
4.0125193
1.2047209
1.3215554
2.4672879
2.4069862
3.2172905
2.6029668
2.2204278
1.9547234
1.4855007
1.8963061
1.3724350
1.1839921
1.8642708
1.0275846
-0.4573451
-0.3310884
0.0382596
0.1494409
2.4088707
2.1770860
2.2939205
3.1400289
3.2568635
3.2757078
3.0326165
3.9616398
1.6117574
1.1312281
1.2084897
0.7128850
0.8316040
2.0866334
0.0910236
0.5470553
1.7304764
0.5282110
0.5790906
1.1934143
0.8391417
0.8052220
0.6488144
0.6582366
-0.0785750
-0.3103597
-0.4460385
0.2153959
1.7097477
0.3341149
-0.7776979
-0.0220421
2.0376383
0.8316040
-0.2255604
1.4628876
0.9427853
0.7392670
2.4936699
4.7097579
3.2530946
1.9094971
2.3824887
2.7066104
1.6362550
1.1312281
0.7072317
1.8058535
2.6632685
1.1613790
0.3246927
1.3969326
2.0602514
2.2241967
3.7392772
1.5382647
0.3228083
-0.3819679
