# Supplementary material for: Structure of silent transcription intervals and noise characteristics of mammalian genes
Source: Mol Syst Biol. 2015 Jul 27;11(7):823. doi: 10.15252/msb.20156257 (PMC4547851; doi:10.15252/msb.20156257)
Supplement: Supplementary file 5 [file msb0011-0823-sd5.zip › Dataset_1/data.Bmal1a.cell51.signal]

12.1400595
12.4773722
10.2650531
8.8536161
7.8379092
7.0577558
8.8159276
7.9095175
6.4170501
7.7191902
7.5194408
5.4842580
4.1312383
4.6061143
6.7882825
9.0420590
7.5156719
6.2587581
6.5225781
5.2449356
5.2091314
6.3925525
4.6362652
5.1544830
6.0100135
4.8454367
3.2455569
1.7248231
2.7179169
3.5018392
3.5941762
3.9559865
3.8165388
5.5954393
6.6544881
6.8787351
11.4786251
10.5514862
9.5207038
6.2512204
5.7782288
6.9974541
6.9522278
6.7204431
3.3209341
3.6299803
3.7317395
2.6934194
3.2813611
4.0407858
3.2135216
4.3460632
5.4597604
9.6808803
9.2832658
7.9245929
7.2537363
5.3806144
5.5822483
5.2713176
4.4082493
5.9534807
7.7870296
6.2738335
5.5445597
5.1318699
4.4817420
6.1343858
7.7832608
4.1444293
3.8975692
2.1356285
2.3297247
2.8385204
1.4572343
2.1412818
2.9327418
2.1488195
1.8020847
1.7304764
1.2197963
1.9490701
1.5571090
1.6155263
-0.1709120
-0.0408864
1.0049714
2.5012077
4.8623966
4.5552347
4.7681752
6.4792362
7.7267279
8.3297450
10.8021152
11.4296299
13.1067713
9.7581418
9.1739690
11.5502333
11.5634243
12.7958406
12.7317700
16.1727365
14.6896912
13.4798881
15.4830356
16.2368070
14.3976048
14.5163238
12.7769963
11.8460886
9.5904277
8.6802487
11.4258611
12.5470960
10.1369120
7.7681853
5.9742094
6.5866487
6.4453165
4.9773467
3.7901568
5.4371473
6.2041097
4.5156617
3.9220668
3.4528441
3.5037236
7.4892899
7.7154213
6.9899164
4.0916653
4.4798576
1.8077380
1.4383900
3.7110108
2.6048512
2.7009571
4.1915400
3.1984462
0.7656490
-0.3555859
0.6525833
2.2958050
1.5721844
0.4980602
0.2493156
1.6268328
-0.5157624
-0.4743049
0.7053473
2.1695482
1.3517063
0.5658996
1.3140177
1.8454265
2.1921614
1.4308523
0.5903972
0.8881369
0.5055979
0.0194153
0.1136367
1.2254496
0.3699190
-0.1087258
-0.2689022
-0.8285775
-1.5672735
-1.1564681
0.8410262
2.1262064
0.8881369
0.7581113
1.4647720
1.2800980
0.7034629
-0.4121188
0.5866283
0.9314787
-0.2180227
0.5018290
0.2870042
0.6676587
0.2116270
-1.2808403
-0.3009375
0.6940407
0.6544677
0.9446697
1.5118827
1.9811054
0.4189142
0.0608728
0.3623813
1.1971831
-0.2481735
-0.0465397
0.4132609
-0.2180227
0.3868789
0.7939154
0.1494409
1.6437927
2.2279655
0.3397682
-1.0961663
-0.7852356
-0.3141285
-1.2261919
-3.1690377
-2.6753174
0.9974337
1.6965567
0.7241916
0.5790906
0.6035882
-0.0955348
-0.9114924
0.4434117
1.3159021
-0.0352331
-0.4026967
-0.1011881
0.4434117
1.1312281
2.3334935
1.8812307
1.1821077
0.8372573
0.7223072
0.0344908
-1.0057138
-0.0088511
-0.4535762
0.2267025
0.9861271
0.6073570
-0.5044558
-0.8379996
-0.5195312
0.3925322
0.0816015
0.1098679
-0.3763147
-0.4234254
-0.3650081
-0.0748061
0.5055979
0.4622560
2.4013330
0.3699190
-1.4259413
-1.1150106
0.3284616
0.0966769
0.1098679
-0.0785750
-1.2450362
-0.8097332
0.6130103
1.6984411
1.0313534
0.9861271
-0.9774474
-1.0000605
1.3535907
3.3435472
1.3460530
1.6042197
-1.1018196
-1.0999352
1.6437927
2.0432915
6.3190598
7.2066256
9.4170603
11.2393026
10.1011078
11.6708368
15.7110515
16.7531404
14.9252448
13.5816473
13.1105401
11.4296299
11.9572699
10.6588987
7.1595149
7.2688118
8.5652986
5.7499624
7.2066256
5.5219466
4.3743296
5.5407908
5.9987070
6.9541122
7.6984615
9.1362804
13.5288833
12.4321459
10.9641761
11.6274949
11.3109109
11.6199572
14.8913251
13.1444598
9.8316345
8.0093922
6.6695635
6.7505939
6.8975794
7.3196913
8.1771063
8.1111513
8.7254750
10.5345264
10.7512357
11.4202078
8.3109007
7.9245929
6.8184334
7.7399189
9.7656795
8.1639153
6.7034832
6.5037338
5.9176765
6.0137824
4.6551094
2.9779681
1.8454265
1.8510798
2.5539717
1.5816066
2.4107551
3.5772163
1.8831151
1.6343706
2.1638950
3.1588732
3.4829949
5.9779783
5.0941813
6.1814965
4.1971933
4.2782237
4.7286022
4.6927980
4.4120182
4.4478223
5.7575001
2.0376383
1.2311029
4.1576203
3.9729463
3.0269632
2.7160325
2.6067357
2.0169095
2.5464339
2.0904022
1.5439180
1.8963061
1.8454265
2.6613841
2.2336188
1.6927878
1.9415324
2.8441737
4.0030972
2.1148998
1.7248231
3.0345009
4.1029719
4.0803587
2.5257052
2.6953038
3.3096275
3.9352578
3.8410363
4.1915400
4.2424196
4.0370169
5.3466947
3.8655339
3.6375181
3.0043501
1.1274593
0.9748206
1.9038438
2.7273391
2.2694230
1.8963061
3.0137722
4.6117676
4.1519670
1.2367561
1.3743194
3.0439231
2.4748257
2.4691724
4.9151606
4.6306119
3.5753319
4.5005863
2.8988221
2.3203025
6.0382800
4.5137773
5.0640304
3.9220668
3.9201823
3.2983209
3.2700545
4.7399087
5.6123991
6.2191851
6.9786098
7.6984615
7.8115272
7.0125295
6.4019747
5.3674234
4.8982007
4.2914147
4.1105096
2.0866334
2.5426651
3.3850046
3.4603818
3.7807346
3.6601312
2.5275897
1.7832404
2.5841225
0.2022049
0.0571039
4.2348819
1.4233146
0.8617549
1.8416577
2.1280908
1.0370067
0.8749459
2.4088707
1.0501977
0.4471806
1.5759533
1.4911540
1.4327367
1.9076127
3.9842529
1.4610031
0.3718035
-0.1049570
1.1312281
1.0878863
-0.0898815
0.0721793
0.5470553
0.3001952
0.2361246
1.2311029
