# Supplementary material for: Structure of silent transcription intervals and noise characteristics of mammalian genes
Source: Mol Syst Biol. 2015 Jul 27;11(7):823. doi: 10.15252/msb.20156257 (PMC4547851; doi:10.15252/msb.20156257)
Supplement: Supplementary file 5 [file msb0011-0823-sd5.zip › Dataset_1/data.Bmal1a.cell52.signal]

6.4735829
3.9333733
4.5250839
4.7926727
4.1708113
3.9277200
3.1626421
3.3944268
4.5684257
4.6965669
3.0646518
3.3680448
3.1136469
3.6450558
3.6921665
4.8868941
10.0916857
14.2732325
14.0866741
13.6626777
14.5087861
14.2958457
13.1463443
13.4478528
11.5784998
9.3247233
8.8328874
10.6796274
14.9346669
18.9522685
20.2242577
20.7839330
26.9855872
32.5842243
44.1753440
51.2325288
56.7011403
56.4203604
55.4366888
46.9718359
44.9743417
37.8474331
34.4045822
32.4579676
30.3888651
26.4221431
20.2619463
18.6922174
17.3109313
17.7631941
19.1802843
18.6922174
18.5810361
18.6413378
18.8184741
16.4195966
14.2166997
14.9082849
15.5131865
14.8517521
11.9158125
10.6023658
13.1670730
19.7248842
21.1287834
28.9472773
25.6269143
19.0427211
17.9158328
15.7939663
13.8096631
12.6469707
12.1645570
7.7700698
7.5194408
10.4271139
10.6136724
9.2681904
7.5401695
6.8862728
5.1299854
5.0621460
12.9522481
15.3718543
26.7669935
31.7268093
36.7582334
37.7814781
47.7143007
43.5742113
41.8179240
38.1131375
31.1595963
30.7789418
30.6112276
31.1765562
40.5007084
45.3229610
51.9806469
64.0033007
64.9662437
63.7922447
64.2237789
59.4542903
55.8757606
53.1113040
52.3518793
47.6992253
40.8361367
38.7877629
37.8738151
29.0170011
27.7487808
29.4975304
29.9460244
25.4968887
24.5829409
21.9466254
17.6915858
15.7883130
16.1444700
16.6118083
14.2826547
15.1400696
20.2091823
26.3203839
33.4944033
36.4680314
40.9774688
37.0352444
33.6055845
30.9334649
28.3065716
21.5188601
20.5389573
22.0879575
17.6425907
14.6218518
13.5684563
14.1017495
10.3404302
10.2235957
11.1714632
10.2914351
8.3598959
5.6953140
5.5803638
7.8002206
7.2160478
7.1972035
8.6972086
6.7411718
6.4095124
5.3184283
4.9453114
4.9848844
3.9917906
4.3422943
5.2373978
7.3743398
7.2612741
7.2688118
5.3674234
4.1180473
4.1915400
6.6808701
6.5998397
5.3221971
4.3630230
3.3868891
3.4019645
4.1067407
1.2763291
0.0062243
1.9566078
0.9578607
1.6381394
2.2015835
2.0338694
1.4817318
1.8661553
0.8749459
0.6017037
1.9641455
1.7794715
1.2461783
2.3523378
1.9302258
0.9258254
0.9955493
3.2587479
3.4113866
2.8102539
2.4522125
2.3127648
2.0809801
2.7593744
2.5690471
2.5332429
3.2022151
2.9365106
0.1155212
-0.8832259
0.2719287
2.6463087
2.4465592
1.8491954
-0.3178974
-0.3857368
1.0370067
-1.4900119
-1.7952893
-0.5722952
0.5414020
0.1626319
0.6695432
0.4358740
1.5665311
2.0451760
0.8071064
0.6073570
0.4113765
1.0445444
0.6243169
-0.9077235
-1.0000605
-0.7833512
0.7920310
2.2486942
1.1708011
-0.7117429
0.5150200
1.1990676
1.2386406
2.7028415
0.2323557
-0.2783244
0.7694179
1.1199216
1.0087403
1.5947976
2.3127648
3.6167893
5.3259660
5.4164186
5.9421741
5.8291084
2.5351274
2.2807295
4.8642810
3.2380192
2.1601261
1.9584923
1.2254496
0.3265772
1.9245725
2.8385204
1.8963061
2.5370118
5.1695584
5.4164186
7.9886635
7.9057486
10.7531201
13.2104148
11.8630485
9.6582671
9.5715834
11.2713379
8.4126599
8.3033630
9.8674387
9.1588936
9.4019848
8.4936903
6.2606425
6.0872751
5.3108906
5.4013431
6.7053677
10.3630434
12.5112919
15.8203483
19.1859376
21.1268990
24.1287936
28.8549403
30.4793177
33.3775687
29.8989137
25.2406064
22.9811766
21.2814221
21.4284076
25.9830712
25.1331940
25.8530457
23.4315550
22.4441145
23.2242679
21.9032835
19.9905886
17.9855567
19.7682260
21.5490110
18.3096784
18.7770166
15.3266281
10.3818877
11.9290035
16.7286429
15.8184639
12.0496069
12.3793819
9.9541224
9.2964568
9.8052525
9.4622866
11.2732223
8.3090163
7.9622815
7.0294894
6.5583822
7.7229590
7.2311232
5.9101388
7.4308726
7.5853958
8.1186890
7.5232096
7.0238361
5.9308675
6.7034832
6.7826292
5.0376484
4.8925474
4.3517165
2.6557308
2.2694230
3.0646518
3.9333733
4.0520923
3.5564876
4.6193053
3.1569888
3.3190496
2.9044754
2.3014582
3.2455569
4.5326216
6.2926778
10.1670628
14.3071522
18.4133219
18.2116881
14.1771267
13.3442093
12.4264926
13.2273747
12.4566434
10.5703305
9.4886686
8.6821332
6.3699394
7.4157972
8.3787402
7.2970782
5.4672981
5.2166691
5.9987070
4.1858867
4.0652833
5.4786047
6.3115221
4.8850097
4.4384002
4.3347566
6.7110209
10.0822635
12.1947079
12.5791313
16.8643217
16.7908290
17.0263826
15.7129359
15.3360502
17.2242476
16.3724859
17.3184690
17.0621867
16.3630637
15.2474821
12.0910643
11.4371676
12.4867943
7.5835113
7.7380345
8.8215809
7.6325065
6.2625270
6.3171754
7.7418033
4.8265924
4.0916653
6.2267228
5.1412920
5.9101388
8.8517317
6.6846389
7.1557461
6.7166742
6.1080038
7.7116525
8.3561270
6.0853907
6.3058688
5.3730767
4.9905377
3.9616398
3.3812358
2.0847490
2.4032174
3.1664109
2.8780934
5.6651631
6.6620258
5.7122738
4.8284769
2.5539717
2.2241967
4.0313636
3.9258356
3.2775922
3.3548538
4.8623966
5.4371473
5.0979501
6.5583822
4.7455620
5.3448103
9.6186941
6.2587581
5.3598857
5.4654137
4.2103843
3.2870143
3.7863879
4.4892797
4.7964416
3.1155314
2.6161578
3.7468149
5.1299854
8.3561270
14.6689625
18.7713634
21.0835571
20.8649634
21.2531557
19.9924730
18.2229947
15.3303969
15.4905733
15.5621816
12.0194560
8.0206987
7.9151708
7.4346415
7.4874055
6.5376535
5.4032276
6.6657947
7.3818775
8.9384154
10.6607831
14.0866741
15.1004966
11.4635496
10.7983464
13.4629283
15.6130612
12.4585279
12.4547590
12.4698344
9.4095226
9.6111564
8.9063801
9.6394228
9.4848997
7.9660503
6.9654188
5.2807397
4.4779732
3.1079936
4.5307372
3.7110108
2.7631432
3.2662856
3.7166640
3.7430460
2.9534705
2.8385204
3.3435472
3.5922918
2.9666615
2.1488195
3.4226932
6.6412971
6.7392874
6.5225781
11.1130459
11.3542528
13.4497373
12.9899367
10.8021152
10.0426905
9.8504788
11.4673185
13.1764951
13.2273747
11.8008623
11.4823939
11.7179475
12.6450863
14.5653189
11.3127953
8.9911794
8.5558764
9.6921868
11.7367918
9.6375384
9.6884180
10.1086455
7.7625320
6.1701900
5.3278504
4.6456873
6.5225781
8.6105249
4.9264671
0.7694179
1.1764544
4.2932992
3.0382698
2.4955544
1.5797221
1.6720591
1.3724350
1.4402744
2.1054777
2.4201772
2.4409060
0.4132609
-0.9378744
-0.1181480
1.1896454
0.6921563
0.3812256
1.1387659
0.8805991
0.1739385
0.8466794
1.2292184
1.2329873
1.0633887
0.4434117
-0.8436529
0.8259507
-0.1275701
