# Supplementary material for: Structure of silent transcription intervals and noise characteristics of mammalian genes
Source: Mol Syst Biol. 2015 Jul 27;11(7):823. doi: 10.15252/msb.20156257 (PMC4547851; doi:10.15252/msb.20156257)
Supplement: Supplementary file 5 [file msb0011-0823-sd5.zip › Dataset_1/data.Bmal1a.cell53.signal]

9.5037440
9.7562574
12.8542579
14.1922021
14.0866741
12.8994841
13.7418237
16.0050223
17.0169604
20.1394585
17.4032683
15.5131865
16.5571599
16.4290187
18.5301565
21.7996400
23.6068069
23.5257765
24.8599519
23.0169808
18.9315398
15.9824092
14.6538871
11.2732223
9.7788705
9.0364057
11.4786251
12.6111666
10.5420641
11.9817675
12.3624220
10.0012331
8.4842682
8.8668071
11.2016141
11.3316396
10.5590239
11.4315143
14.7179576
12.8693333
14.6953445
14.4748664
12.8938309
14.0433322
10.3441991
8.7951989
8.4880370
9.5583924
9.9126650
10.3215860
15.8335393
16.8718594
17.1017597
21.3718747
23.3392181
20.0414682
17.9177172
16.8548996
18.6036492
14.0640610
13.5552653
10.5722149
9.7882927
9.7524885
10.2424400
12.1683259
11.9516166
12.2889293
10.8605325
9.4264824
7.7568788
8.6595200
7.9698192
5.3919210
4.9585024
5.6274745
5.4296096
5.4428006
5.7085050
5.2958151
4.6438029
5.6821230
5.4786047
5.8347617
6.4057435
3.9578709
3.6149049
3.0589985
2.1846237
2.0941711
2.3617600
1.3931637
1.0841174
1.1689167
1.0860019
1.7530895
2.2373877
3.0665362
2.0074874
0.8542172
0.1456720
1.9339947
2.8762089
3.0929182
2.8460581
5.0866436
5.3278504
10.0181930
10.5477174
10.9660605
7.4817522
7.2970782
7.0954444
7.0389115
7.1331329
6.2832557
7.0841378
5.2618954
4.2631483
4.6739537
2.8234449
2.5878914
3.8900315
3.1588732
4.0747055
4.4120182
3.9032225
2.9723148
2.6632685
0.4942913
0.2775820
1.7757027
4.7154112
6.1325014
5.2223224
5.4220718
6.2342605
4.9396581
4.5156617
3.8278453
2.7367612
3.9917906
3.7166640
1.6268328
1.8661553
4.8435523
3.5451811
3.1023404
4.0125193
1.9961808
2.7650277
3.7392772
1.9302258
2.2166590
3.7166640
4.1086252
4.0822432
4.8982007
3.6375181
2.9120131
2.7687965
2.3372624
2.5257052
2.8385204
2.5012077
2.3448001
4.1708113
3.7185485
3.6280959
0.6601210
0.4076076
2.6557308
2.5539717
0.4886380
0.7826089
0.2135115
0.5074823
1.1877610
0.6789653
2.6067357
3.1136469
2.4069862
2.8950532
3.6356336
2.8818622
2.8215605
2.8008318
0.7995687
0.9974337
2.5803537
1.3837416
1.6230640
-0.3913901
0.2813509
1.7945470
1.2763291
0.5093667
1.4817318
0.3077329
-0.2349825
0.2248180
1.0313534
-0.1596054
0.2512000
2.8008318
1.8944217
0.9465541
0.1287122
0.6280857
-0.1256857
0.7524580
0.9032123
1.2405250
-0.5176468
-0.5308378
-0.2839777
0.5357487
1.0746953
-0.1313390
-0.3838524
0.4170297
-0.1256857
-0.3706614
-0.4102344
0.4660249
1.8661553
0.6092414
-1.0961663
-1.0358646
2.7763342
-0.0993037
-0.4743049
0.1588630
0.7863777
1.2857513
0.4038387
-0.2500580
-0.3367417
-0.5101091
0.1833606
0.3491903
1.0087403
1.9735677
0.3604969
-0.7739291
-0.6533257
0.1249433
-0.0559618
-2.5396386
-2.5321009
-0.7136274
-0.5647575
-0.1690275
-0.6005617
-0.7060896
-0.4856115
0.3849945
0.5885127
1.2876357
1.3347464
0.4377585
-0.1803341
0.1626319
1.2574849
0.5734373
-0.9152612
-1.7896360
-2.1062200
-1.1282016
0.3096173
2.3994485
2.0715580
0.9993181
0.5489397
0.2813509
1.3253243
1.1594946
0.4905224
1.1764544
0.2417779
0.0947925
0.2983107
-0.1011881
0.2022049
1.2706759
1.5985664
0.0646416
0.3981855
0.8353729
1.4138924
-1.0094826
-1.3109912
0.4603716
-0.3895057
0.2078582
0.7731867
1.1745700
4.2574950
3.1004559
2.0225628
1.3366308
1.4496966
1.7172854
1.8567331
0.4792159
-0.9981761
-0.3932745
1.4459277
0.6714276
-1.7726762
-2.0138830
0.5715529
1.3422841
1.4101236
2.5765848
4.2951836
3.3944268
2.2110057
2.9930435
3.3755825
5.0696837
4.3159123
3.2964365
4.3498320
2.4974388
2.6199267
3.1400289
2.5200519
2.3824887
2.0244473
3.9804840
3.3680448
2.4239461
2.7819875
3.9748308
0.4245675
0.0326063
3.9880218
4.1312383
3.3416628
3.4905326
4.1237006
1.4421588
1.5853754
3.5659098
2.9138975
3.1569888
4.0162882
4.6513406
4.8963163
4.3140279
5.0093820
3.2738233
3.7260862
6.6657947
4.8284769
4.6758382
2.9308574
2.8630179
1.6381394
1.5439180
1.8020847
1.5363803
2.2298500
3.1475666
1.5231893
0.9729361
0.5093667
0.3718035
0.1249433
-0.0295798
-1.1564681
-1.2224231
-0.3574704
-1.4165192
-0.9774474
-0.6194059
