# Supplementary material for: Structure of silent transcription intervals and noise characteristics of mammalian genes
Source: Mol Syst Biol. 2015 Jul 27;11(7):823. doi: 10.15252/msb.20156257 (PMC4547851; doi:10.15252/msb.20156257)
Supplement: Supplementary file 5 [file msb0011-0823-sd5.zip › Dataset_1/data.Bmal1a.cell54.signal]

6.5602667
10.4308828
11.5106603
13.1689574
12.8580267
12.8881776
16.7380650
14.5690878
9.5188194
9.4038693
9.9126650
8.7405504
7.5024809
7.2820028
7.9076330
5.6086303
5.1149100
6.6657947
5.0583771
4.1293539
4.2744549
3.2267126
2.5200519
3.2172905
3.0740739
1.4082391
1.6569837
3.8561118
3.3454316
2.0244473
1.5269581
2.1883925
0.7053473
0.9164033
1.7832404
1.4044703
2.7160325
2.6331177
1.9377635
0.6186636
0.1437876
1.0351223
4.2688016
4.2292286
2.9007065
3.6620156
2.0866334
1.8661553
3.7015886
3.2455569
4.1029719
4.3309877
5.0433017
4.4760887
4.5213150
2.6048512
2.3994485
3.4943015
2.4936699
2.6858817
3.3397783
4.0577456
3.7204329
2.5200519
1.6739435
0.2587377
0.3793412
4.3988272
5.1940560
3.5263368
4.1613892
2.5954291
1.8849995
2.8988221
3.9729463
2.2976894
2.1111310
1.7964314
2.2166590
1.6626370
0.8881369
1.4723097
2.5219364
1.6927878
1.3875104
2.0960555
-0.0974192
-0.1200324
0.6186636
0.1758229
1.1481880
1.1425347
1.9245725
2.1017088
0.0269530
0.3020796
2.0790957
2.5633938
2.9666615
3.9842529
5.7782288
7.4289882
8.5238412
5.4616448
4.1877712
4.3762140
4.4007116
3.7223173
3.5866385
2.4691724
3.0589985
4.3780985
3.4076178
1.5665311
0.9748206
1.3196710
1.7493207
3.7486993
3.7637748
1.8793463
1.4572343
1.2951734
3.7166640
5.0847591
5.0885280
3.6846288
3.7411616
4.4120182
3.9842529
3.2568635
2.4371371
2.3014582
0.5753217
0.3020796
0.6148947
0.7731867
1.9038438
1.8039691
0.6902719
0.1607475
0.7392670
1.6871345
4.2537262
2.5615094
1.6419083
1.2311029
-0.1068414
1.2009520
8.6990930
1.8002003
2.3994485
2.6934194
1.0991929
0.9823583
2.4522125
1.5646467
1.6362550
4.2386507
2.4559814
2.2392721
2.0056030
2.3598755
2.6161578
2.3843731
2.5483184
2.6180422
2.7970629
2.4804789
2.7348768
1.0935396
0.9653984
1.8605020
2.1563572
3.9220668
2.1902770
1.5043450
1.1199216
0.4811003
-0.0559618
0.6262013
-0.1162635
-0.1011881
-0.1407611
-0.0936504
-0.4516918
0.1588630
0.5489397
0.2926575
1.1236904
0.6243169
0.8014532
0.6563522
1.2876357
0.7562269
-0.4912648
-0.4422697
-0.1369922
1.0784641
1.1104994
1.2405250
2.4295994
2.7876408
1.6042197
0.8372573
0.5432864
0.8108753
0.4716782
-0.7117429
0.2285869
-0.0295798
1.0520821
2.1148998
1.3931637
0.0627572
0.3303460
0.0212998
1.6174107
1.5326114
0.1060990
-0.4611139
0.1155212
2.0414071
0.4566027
-0.2613645
-0.4102344
0.1098679
0.0137620
0.8316040
1.8133913
0.7430359
0.0552195
-0.2500580
-1.5465448
-0.9378744
0.2267025
0.4132609
-0.2293292
-0.2689022
-0.1087258
0.0834859
0.2870042
0.0401440
0.9220566
0.7713023
-0.1181480
-0.4931492
0.1324810
0.8372573
0.9220566
-0.7324716
-1.2959158
-1.3109912
-1.1866189
-0.0785750
0.4170297
0.8184130
-1.9083550
-2.4586082
-0.7343561
2.1469351
1.3027111
1.7022100
0.5602463
0.9201721
0.0721793
-0.2877465
-0.9567186
-0.1671431
-0.1765652
-0.0559618
0.0269530
0.2474312
-0.1690275
0.4057232
-0.3687769
0.2625066
2.1770860
1.8039691
0.8692926
1.1349970
1.6927878
1.4346211
0.7562269
1.0483133
1.3988170
0.8824836
-0.1765652
0.1682852
0.3416526
0.4622560
0.1230589
0.6431612
-0.5176468
-0.5591042
2.3561067
3.3002053
2.1017088
1.8265823
2.4540970
2.8046007
2.7593744
2.5388962
1.4063547
0.6959252
2.2901517
1.8265823
0.3680346
0.7128850
1.8812307
2.2336188
0.9333631
1.2066053
1.0954240
2.4691724
0.4245675
-0.0672684
2.3429157
2.3014582
0.8353729
1.9584923
3.1061092
2.9233196
5.2487044
7.3366512
2.3429157
1.5194204
1.6079886
1.8586175
3.1475666
1.9999497
2.2241967
2.0508293
2.8140228
1.3780883
-0.9058391
-1.5785800
0.1419032
1.9415324
1.4383900
1.2706759
3.9672930
1.6174107
0.0552195
0.7430359
2.4616347
2.2901517
0.6186636
0.2888886
2.5012077
1.4704253
1.3309776
0.6393923
0.8617549
2.2034680
2.5520872
2.4522125
1.6645214
2.0508293
2.6632685
2.8592491
1.8755774
0.9145189
0.8052220
1.3780883
2.9855058
2.7273391
3.1456822
3.2964365
1.9019594
0.5828594
0.7524580
1.0049714
0.6111259
-0.1238012
0.3454215
1.1199216
2.0734424
0.4000699
-0.2519424
-0.1501832
-0.4140032
0.5074823
3.0797272
2.7744498
0.7486892
0.2568533
0.4358740
0.4226830
1.2932890
2.1393974
2.3146492
0.8768303
1.0275846
0.9616296
2.4785945
0.3718035
-0.0691528
1.0388911
1.0445444
1.5816066
1.7549740
2.2562320
2.5351274
5.7009673
6.6997144
7.9773569
5.6029770
4.3931739
4.6475717
6.3492107
5.3221971
3.0533452
3.0401542
2.6425398
1.6927878
2.0319850
3.3209341
3.5715631
2.7537211
1.5891443
1.6004508
2.9610082
4.3385255
3.2926676
1.6777124
1.7398985
1.9377635
1.1802233
2.0809801
2.8799778
2.8460581
3.1852552
2.5991979
2.5709315
4.2763393
3.2681701
3.4226932
4.4346313
7.4252193
6.9578811
6.9183081
7.4968276
6.7543628
6.8919261
7.2989626
7.1124042
7.2367765
5.4861424
5.0263419
3.4980703
2.8083695
3.2135216
3.5263368
3.3190496
3.2380192
3.2285971
5.7989575
6.4151657
5.5294843
5.3410414
3.7600059
4.0878965
7.8115272
7.4252193
5.6237057
4.1971933
3.8523429
4.8039793
4.9490803
4.3215656
3.0458075
2.6877661
2.0583670
1.2141430
1.2782136
3.2512102
2.8027162
1.3385153
2.0169095
2.4032174
2.2449254
2.7932941
2.3975641
1.2914046
0.6280857
2.4352527
2.9704304
2.2034680
1.4120080
0.6846186
1.1821077
2.5426651
1.6777124
1.2706759
1.6306017
1.4327367
0.4566027
0.6186636
0.3058485
0.0797170
1.9339947
2.2694230
1.6174107
1.4025858
1.0181624
3.0646518
2.0131407
1.9829898
2.7028415
3.1117625
3.5791008
3.5376433
3.7731969
6.2097630
7.0407959
6.7901669
7.5495916
7.4723301
7.9999700
9.0006016
7.9886635
8.1431866
11.6595302
10.4365361
9.8806297
11.0018646
13.4045110
10.7399291
9.9616601
6.7732071
6.4019747
7.2782339
6.4961961
6.7562472
6.5960708
4.4440534
3.6601312
2.9836214
3.1023404
2.4993232
1.3196710
1.7587428
2.1676638
0.7053473
1.0238157
1.7248231
1.0125091
2.5483184
2.6764595
0.6940407
1.3969326
2.0772112
1.3045956
-0.8511906
-0.4629984
0.4452962
2.2995738
1.3045956
1.0520821
1.3347464
1.7738183
0.9936649
1.3592440
0.2342402
0.0834859
1.1368814
0.2229336
0.4660249
1.6758280
1.5891443
-0.4309631
-1.0339802
-0.3216662
0.4245675
0.0005710
0.2813509
0.1588630
0.1343655
-0.4969181
-0.6194059
1.1708011
2.2430410
1.0765797
-0.6476724
-0.3367417
2.1111310
0.3529592
0.7675334
2.2053524
1.3479374
2.7198014
3.7656592
2.8969376
1.5910287
1.2556004
2.6425398
3.4848793
2.1412818
1.6871345
3.6733222
2.9346262
3.0458075
3.3454316
2.7914097
4.2574950
3.0665362
1.6607526
1.8077380
3.0118878
4.5759634
3.7600059
1.4478121
2.4578658
3.3039742
1.8020847
2.9082442
4.2951836
3.6959353
1.5344958
1.1821077
1.2895201
0.0816015
0.8033376
0.9785894
1.3988170
1.5439180
1.0143936
0.7505736
2.1752015
3.0985715
2.8649024
3.2248282
0.6902719
1.3422841
1.6343706
2.1808548
1.9811054
1.8623864
1.3988170
1.3328620
2.6990727
2.2279655
2.8253294
2.4861322
2.7424145
4.3554853
2.3052271
1.7512051
2.7744498
4.0351325
4.6023454
3.5376433
2.6594997
2.3617600
5.0451861
4.3234500
2.7782187
4.6909136
3.8749560
3.0589985
3.7694280
2.4804789
2.0263317
0.9936649
1.6664058
3.1193002
1.8058535
2.1431662
2.4446748
2.6971882
1.6569837
0.8768303
0.4660249
0.7091162
1.0087403
0.7411514
1.7549740
1.2047209
1.6456771
1.6343706
-0.5911395
0.6299702
3.8372675
4.7304866
6.9239614
4.2254597
4.4949330
6.2474515
5.6274745
4.8002104
4.5929233
3.4000801
3.6299803
3.3209341
3.3755825
3.7298550
3.0966871
3.9390266
3.7845035
3.4905326
2.5388962
2.7311079
2.6708062
2.8404048
3.0458075
2.8988221
2.8102539
1.5344958
1.9321103
2.6406554
1.6588681
1.7643961
3.5583721
2.7989474
1.4289678
2.4880167
3.6789755
2.9346262
2.2279655
1.9697988
2.0037185
2.6331177
4.6117676
4.1425449
2.2713074
1.5401491
1.8925373
1.7436674
1.2876357
1.0596199
1.1613790
0.5734373
0.3077329
4.0313636
4.0389013
1.4007014
1.2216807
3.0401542
2.9440484
1.4327367
1.5608778
1.3159021
2.0753268
0.8730614
0.3265772
0.1305966
1.4873851
2.5935447
3.0269632
3.6657845
3.4226932
1.8454265
1.4628876
1.6569837
2.7970629
3.8749560
3.5225679
3.1343756
1.8887684
1.4440433
1.6871345
1.4421588
1.4723097
2.5445495
1.7832404
1.6042197
1.8906528
0.7354982
0.5357487
1.5740688
0.7260760
1.2273340
1.5363803
1.1368814
-0.2820932
0.3604969
2.5200519
0.3868789
-0.0031978
0.8391417
1.2857513
0.9616296
1.0106247
1.4666564
0.4038387
0.4415273
-0.7343561
-0.7324716
1.5250737
-1.2356141
-1.4353635
-0.2689022
-0.3348572
-2.0176519
-1.1866189
1.3479374
1.7832404
0.4961757
0.5847439
2.6368865
2.3730665
1.6569837
1.0671576
0.9936649
1.1726856
1.1236904
1.3366308
0.6431612
1.4534654
0.5169044
0.2342402
1.2669070
1.3272087
3.3115119
0.8730614
-0.7381249
0.8146442
0.8108753
0.8655237
2.1469351
0.5395176
0.1494409
0.2549689
-1.0151359
-1.4391323
1.8510798
1.8586175
2.2901517
0.8561016
1.0897707
2.7687965
2.2656541
1.3630128
