# Supplementary material for: Structure of silent transcription intervals and noise characteristics of mammalian genes
Source: Mol Syst Biol. 2015 Jul 27;11(7):823. doi: 10.15252/msb.20156257 (PMC4547851; doi:10.15252/msb.20156257)
Supplement: Supplementary file 5 [file msb0011-0823-sd5.zip › Dataset_1/data.Bmal1a.cell55.signal]

9.3831406
11.5671932
9.8900518
10.3479680
11.0753574
10.1576407
9.4773620
7.9867790
7.3686865
9.0495967
11.1300058
10.8058841
10.9698294
14.0376790
14.3033834
10.5797527
9.3718340
12.3058892
7.5929335
6.4396632
8.4107754
6.7939358
5.3843833
5.0809903
5.0659149
3.7882723
3.7015886
5.6086303
6.2945622
7.8718289
7.2009724
7.5684359
5.6105147
5.7461935
7.4610235
6.0966972
6.2286072
5.9968225
6.7242119
7.1048665
8.1224579
10.2499777
7.0068762
5.0904124
4.8642810
4.8020949
5.8536060
5.5181777
3.4245776
3.4792261
1.4647720
1.7097477
3.5772163
1.9924120
2.1017088
3.3699292
1.5307270
1.0464289
2.1770860
2.0489448
2.4182928
3.6639000
2.2618852
0.7298449
0.4792159
1.3102488
0.8919057
1.8039691
1.8265823
0.8937901
1.6569837
4.5194306
4.7455620
6.0533554
5.8724503
6.9220769
6.4038591
7.3950685
6.1004661
4.0219415
4.2951836
7.5816269
9.1739690
5.1318699
5.5162933
5.4428006
3.9748308
3.4924171
3.7769658
3.9032225
4.2499573
3.9936750
4.7625219
4.9132761
6.2662958
6.6375282
8.0527340
9.2191953
8.6387913
9.9126650
9.4001004
10.6890495
14.5577812
9.1174361
8.8291186
10.7945775
10.3065105
11.7386762
10.7267381
9.1287427
7.1670526
8.9779884
11.3730971
9.9842732
8.9723351
8.8818826
10.1708317
15.3360502
16.9133169
17.8762598
16.1105503
15.0401949
14.0866741
16.9566587
17.7726163
12.6601617
11.9478478
10.7078938
6.6959455
6.8033579
7.8699445
8.5012280
7.6871549
7.1199419
5.6651631
6.0232045
5.6727008
4.0106349
4.5100084
5.9930537
5.2713176
3.6827443
5.0677993
6.5037338
2.9685459
2.6123889
4.3064902
5.1205633
3.3623915
3.4566129
3.2342504
3.3963112
3.8071166
3.8994536
2.3184181
2.4842478
0.5564774
0.1833606
2.4672879
2.0847490
2.5426651
2.4710568
1.3403997
0.4132609
2.0508293
1.0765797
-0.3009375
0.4773315
-0.0163888
0.2926575
0.0401440
0.5055979
-0.5176468
-0.6005617
0.0910236
0.3115017
2.2788451
2.2901517
3.1193002
1.8265823
1.0860019
1.0294690
0.0231842
0.7110006
1.6550993
-0.8474218
-0.7758135
-0.1859874
-0.5986772
-0.0842282
0.7882622
-0.0408864
0.1268277
0.4321052
-0.6288281
0.1908983
-1.0396335
-0.4743049
-0.9114924
-1.1508148
0.3473059
-0.7833512
0.3454215
0.5131356
0.0457973
0.6525833
1.2857513
-1.4918963
-1.0923975
1.5740688
1.2329873
1.9754521
3.2851299
0.8297196
0.1437876
1.2763291
1.2141430
2.3353780
3.1419134
2.5615094
2.0564825
2.7687965
0.9427853
0.4566027
-0.4215409
0.1739385
-0.0446552
-0.1784497
1.2141430
0.0439129
-1.4372479
-1.0848598
0.3793412
1.2669070
0.4434117
0.8900213
2.0395227
0.5809750
-0.0898815
1.5608778
2.1111310
-0.4535762
-0.7173962
0.5451709
-0.7890045
-0.9849851
-1.1244328
-0.7117429
1.1406503
-0.2858621
-1.3939061
-1.1413926
1.4855007
2.3146492
-0.1464144
-0.1106102
2.1789704
0.6996940
0.3981855
1.9566078
0.7505736
0.0212998
-0.0126200
0.5338643
1.5608778
2.1148998
3.7618903
3.5809852
3.3793513
1.9283414
2.8969376
3.7543526
2.6613841
1.8567331
3.0382698
3.1946774
1.9264570
2.1921614
3.4264621
2.8404048
1.7172854
3.2172905
4.5043552
1.7738183
2.1431662
2.5351274
2.8856311
2.5162831
2.2015835
1.3498218
0.9107500
1.0860019
0.5508242
0.7260760
2.0753268
1.6230640
1.9603767
-0.4026967
-0.1369922
0.9993181
1.2650226
1.9547234
0.9220566
0.1984360
0.7901466
2.3071115
2.2072368
1.8981905
0.0212998
-0.6156371
2.3711821
2.2976894
2.0206784
3.3492005
2.3485690
2.3843731
3.8636495
5.0583771
4.3385255
5.2901618
5.9911693
5.0979501
4.1651580
4.6871447
4.4534756
4.7003357
4.9679246
5.0866436
4.8190547
4.2348819
5.4446850
6.8655441
5.2713176
5.3071217
7.4798678
4.5363904
4.6287274
6.9333835
7.2198166
11.5106603
13.9170755
14.2656948
11.0452065
11.3655593
10.7983464
10.4176918
12.2550096
15.2267533
16.2744956
11.9327723
11.5521178
11.2826445
8.9892950
9.8599010
7.3517266
6.6676791
6.4434321
5.3259660
4.3799829
4.4987019
0.7128850
0.7260760
3.0966871
0.3397682
0.2153959
4.0747055
5.2185536
7.5872802
8.5163034
8.7631636
12.6055133
11.4805095
11.5031226
11.8762395
11.3448306
9.5508547
9.5602768
11.2562625
13.3027518
9.1739690
6.8485842
8.2788655
9.2267330
8.9685663
7.0483336
4.2895303
4.2706860
6.1814965
6.4867739
6.2380294
7.3686865
4.9830000
5.5973237
6.0891595
5.5389064
5.0357640
4.7738284
5.3278504
6.5564978
4.6607627
4.9358893
7.5175563
6.7147898
7.0351426
7.9754725
7.2367765
6.5640355
6.8975794
7.0860222
7.9962012
10.3234704
4.5194306
3.9861373
5.5822483
7.2235855
7.2235855
5.2939307
4.0558612
-0.1219168
0.0797170
3.3416628
2.2543475
-0.0691528
0.4415273
2.5633938
3.1061092
2.9402795
2.1507040
0.9804739
0.4566027
1.1274593
4.9698090
3.7939256
3.7110108
4.6419184
3.8919159
3.6394025
2.9855058
2.9930435
3.0476919
3.1306068
3.2530946
3.6375181
2.7047259
-0.2557112
0.2681599
1.7116321
2.3353780
4.4478223
4.1331227
5.3749611
4.5853856
5.1337543
5.8102641
6.1852654
3.1871396
3.5734475
6.3680550
7.0766001
3.3680448
3.0552296
5.9082544
4.6814914
6.0514710
8.0546185
4.2122687
3.0326165
3.4905326
4.2989525
3.5809852
2.2826140
2.2958050
3.3020898
2.2166590
2.1789704
1.5081138
0.3774567
-0.8568439
0.2719287
1.3950481
0.3604969
0.1079835
1.5458024
0.3454215
-0.4083499
0.0740638
0.5885127
1.2028364
0.6073570
0.8975590
1.8341200
-0.5722952
-0.8738038
-0.7249339
-0.7626225
1.0407756
-0.3442794
-1.7594852
-1.5804645
-1.5672735
-1.1112418
-0.8266931
-0.2670178
-0.4705361
0.3491903
2.3579911
0.7901466
-0.3499327
-0.9944072
-1.0396335
-0.6382502
-0.7532004
-1.3091068
-0.1162635
0.9936649
0.4076076
0.3963010
0.2832353
-0.7117429
-0.9171456
1.3027111
0.8466794
0.3812256
-0.2086005
0.8824836
1.8096224
2.6858817
0.9314787
0.4566027
0.1060990
-0.5967928
-0.2161382
-0.1577210
-0.6872454
-0.4516918
0.7468047
1.0728109
0.6582366
0.2323557
-0.5798329
-1.2902625
-1.0245581
-0.5628731
-0.2707867
0.2436623
0.7166539
1.6004508
2.1601261
1.0445444
1.1632634
1.7757027
0.7750712
0.2681599
0.6940407
0.8900213
0.4415273
0.3152706
-0.8851104
0.2040893
0.5809750
0.0156465
0.2191647
0.6978096
0.8485639
-0.1369922
-0.7456626
-0.8662661
-0.1991784
0.9314787
0.5903972
0.0382596
-0.7023208
-0.2086005
1.3177866
-1.1564681
-1.6520728
-0.0088511
0.7091162
-0.1143791
-1.1979255
0.0571039
1.1538413
0.1588630
-0.3913901
-0.6250592
0.0740638
0.3925322
0.3058485
1.3780883
4.1293539
3.0363854
1.2518316
0.9842427
2.6689218
2.4371371
1.5646467
1.3667817
2.2505787
2.3240714
0.9126344
-0.0013134
0.6148947
-1.1696591
-1.5277005
0.5074823
0.2681599
2.3806042
2.9817369
2.1375130
1.1481880
0.1513253
0.5225577
2.2355032
3.1588732
4.2857615
5.9798627
5.1111411
3.8843782
3.7185485
3.0250788
2.3429157
2.5445495
2.9270885
1.7493207
2.1507040
3.6431713
5.3127750
4.6193053
3.7713125
2.3881420
3.5470655
5.7763444
5.8366461
6.2606425
4.9321204
4.6833759
5.7216960
3.2832455
4.3253345
6.3171754
6.5866487
6.1400391
8.7575103
10.2593998
9.6827647
10.3498524
10.1764850
7.8416780
6.6940611
5.9346364
4.4025960
3.9597553
3.2719389
3.9296045
6.6092618
6.3435574
6.1023505
2.9704304
1.9961808
3.6356336
4.6965669
4.7116423
4.0992030
4.1237006
4.2198065
3.7788502
5.3900366
4.9830000
5.3994587
5.5690573
3.9974439
3.4886482
3.2059839
3.4622662
4.0125193
3.4528441
3.8862626
4.1557359
3.7072419
2.0527137
2.3692977
2.8159072
4.0747055
4.1274695
3.9672930
2.9082442
3.2474414
2.8234449
3.1136469
3.2455569
3.7562370
4.5043552
3.2983209
3.5941762
3.6149049
2.6293488
2.0508293
1.5891443
1.7380141
2.2147745
2.3259558
2.9685459
2.8875155
3.4829949
3.8711872
2.8385204
2.1940458
2.7574899
1.7530895
0.2700443
0.3963010
1.7342453
1.6249484
2.1525884
1.5891443
2.5916602
2.6971882
2.4691724
4.1896556
5.3184283
6.0590087
5.7273493
5.9214454
5.3938054
2.6368865
1.7455518
2.7292235
3.8956848
5.3768456
3.6827443
3.2813611
6.7882825
6.2191851
7.1218264
6.4038591
6.8806195
5.9930537
5.2449356
4.6268430
4.2631483
4.2292286
4.4082493
5.5747106
8.0772316
5.8215707
5.2882774
4.0992030
5.5125244
6.0684308
5.7688067
3.6544779
3.6959353
7.2575052
7.6174310
5.2750864
5.3052373
7.0332582
6.5659199
6.4773518
6.6205684
6.6639102
6.9955696
6.9767254
5.0734526
3.9917906
4.4949330
4.6833759
4.4572444
3.9333733
4.8737031
4.0539767
3.3944268
3.2512102
2.7028415
2.9176664
3.0231944
1.9208037
0.9013279
1.5043450
1.5024606
1.6475616
2.0753268
1.1877610
-0.1916407
0.2191647
-0.6891298
0.0514506
0.2361246
-0.0050822
-0.2406358
-0.0031978
1.0143936
0.7562269
-0.2783244
0.6525833
1.3140177
0.5772062
1.2631381
2.1638950
0.4339896
-0.0013134
0.6450456
1.1387659
0.1155212
0.5772062
0.8052220
0.5432864
0.8146442
-0.0295798
-0.2896310
-0.4629984
0.0966769
0.6224324
1.3893948
0.4264519
0.4207986
0.7656490
-0.5779485
-0.7475471
-0.7060896
-0.1822185
-0.0031978
-0.7004364
-0.1106102
0.2003205
-0.9717941
-1.6690326
-1.4692832
-1.4749365
-0.3009375
0.3341149
0.2888886
0.8617549
0.5112512
0.3228083
-0.4686517
-1.4843586
-1.1790812
-0.3065908
-1.2224231
-1.5032029
-0.4045811
-0.4818427
0.5734373
0.4735626
0.4905224
-0.5421444
-0.4366164
0.4867536
-0.8851104
-0.8304619
-1.0528245
-1.3505642
-1.2035788
0.2700443
-0.7927734
-1.3807151
0.1927827
1.9189193
1.1802233
0.1852450
0.0250686
1.4723097
0.0363752
-0.1501832
-1.7915205
-1.1244328
0.5074823
0.4283363
0.7656490
1.2857513
1.4195457
-0.2199071
-0.3386261
-0.0540774
-0.3103597
-0.6646322
-1.4466701
-0.4479229
-0.9077235
-1.2431518
-0.2048317
2.7292235
0.2040893
-0.2839777
0.5658996
-1.1470459
-0.6721699
1.7040944
0.9013279
0.8334884
0.7505736
1.1463036
0.6469300
0.9597451
2.0263317
2.0640203
0.2116270
-0.1954095
-0.8587284
-0.2689022
-0.9096079
-1.1771968
-0.5025714
1.3554751
2.1092465
0.0250686
-1.4033282
-1.0207892
-0.7984266
-0.6325969
-0.1407611
-1.2337296
-0.8493062
-0.3009375
-0.0220421
1.1293437
1.3196710
1.4025858
0.7920310
1.3969326
1.2197963
1.2047209
-0.2104850
-0.3160129
1.2141430
1.2160274
1.5307270
2.0960555
2.1431662
3.4754572
2.4069862
1.6984411
0.4792159
-0.0917660
1.1481880
2.8950532
3.1155314
2.7386457
2.2901517
0.6054726
0.2964263
1.8228134
1.5081138
0.7618802
0.7788400
2.6934194
2.4409060
2.1563572
-0.4083499
-0.5327222
2.0131407
1.7078633
2.0508293
2.3334935
1.6117574
1.0351223
0.8184130
2.7254547
2.7537211
1.4798474
1.9019594
0.8900213
0.5244422
1.2687914
1.4685408
0.8768303
0.4038387
1.0577354
2.9478172
0.7882622
0.4132609
1.2914046
1.2160274
0.4094920
0.5715529
1.8228134
1.3083644
1.4459277
2.0244473
2.5143987
1.9057283
2.1789704
1.9641455
1.5439180
1.1971831
0.8071064
1.6456771
2.3975641
0.8089909
0.5470553
2.0960555
0.8202974
-0.2161382
0.2530845
1.5231893
0.8202974
1.2838668
1.4082391
1.4082391
1.2763291
0.5998193
2.9233196
4.5137773
3.9654086
3.4754572
4.2744549
4.6193053
2.9610082
3.3736981
4.6551094
3.2926676
2.9836214
3.4321153
2.4314838
2.0677891
2.4880167
3.5470655
4.0257103
1.7681650
1.7926625
3.4321153
3.3868891
