# Supplementary material for: Structure of silent transcription intervals and noise characteristics of mammalian genes
Source: Mol Syst Biol. 2015 Jul 27;11(7):823. doi: 10.15252/msb.20156257 (PMC4547851; doi:10.15252/msb.20156257)
Supplement: Supplementary file 5 [file msb0011-0823-sd5.zip › Dataset_1/data.Bmal1a.cell56.signal]

5.8611437
5.5087556
2.8234449
3.0684206
3.2512102
3.3736981
5.3146594
6.5960708
10.3234704
15.3586633
14.6859224
16.7116830
16.9943473
12.8316447
14.3618007
11.4955849
11.0791262
9.2041198
9.7242221
14.0527544
13.8869247
14.6557715
9.8146747
9.4999751
12.0741045
9.7129155
8.6745954
10.1689472
12.1249840
11.9629232
13.1501131
10.6588987
9.2964568
9.9107805
9.0571344
8.6425602
8.4578862
5.2468200
4.2763393
5.1186789
11.5803842
12.3718442
11.9421945
11.4296299
11.8442042
10.8190751
10.7531201
10.6362855
10.3743499
12.7298856
10.2367867
9.4754776
10.5024911
4.6456873
4.0294792
6.8561219
4.1123940
3.7939256
5.6067458
3.2003306
3.1023404
2.3843731
1.4251990
2.2844984
2.2147745
1.1708011
0.4000699
1.2518316
2.3975641
1.6795968
0.2700443
-0.0766905
0.5338643
1.0916551
2.0169095
1.6532148
0.2003205
0.6299702
1.1915299
0.7279604
0.8334884
1.9848743
1.8944217
1.2141430
0.8787147
1.6249484
2.6802284
2.4880167
1.5043450
1.8548487
2.0979400
1.9434168
0.2606222
-0.3405105
1.2838668
0.0269530
-0.2425202
0.1814762
0.0589883
-0.1332234
1.5929131
0.6280857
-0.2519424
0.0420285
0.2945419
0.7901466
0.8636393
0.8353729
1.2160274
1.4251990
1.8925373
-0.5251845
-1.1112418
0.2625066
1.4421588
0.6563522
1.1104994
0.6676587
0.4076076
0.8334884
1.9038438
1.9377635
2.2807295
1.2725603
0.5828594
-0.1859874
0.5696684
1.1877610
1.3102488
0.0910236
0.8240663
1.7417830
0.6695432
0.6073570
-1.2280763
0.0288375
1.4760786
0.1984360
1.5043450
2.3730665
2.7744498
2.9478172
2.9383951
3.0005812
0.5583619
0.5772062
1.5646467
0.7581113
1.5834910
0.2681599
0.8089909
1.2311029
2.5445495
2.7480678
2.0508293
2.2128901
2.0979400
1.9999497
1.8096224
0.6940407
0.9955493
1.9377635
1.3517063
0.3831100
1.3422841
4.0897809
1.6475616
0.6262013
0.3981855
2.6538464
3.8636495
4.0539767
4.6117676
4.2801082
3.2775922
2.0225628
2.4672879
2.6990727
3.9748308
2.9873902
1.9660300
1.0464289
2.9082442
4.2461885
4.6909136
2.8159072
2.4013330
3.9541020
2.0169095
1.3215554
0.9861271
1.5307270
1.2518316
1.1745700
0.4226830
0.8297196
1.4704253
2.8592491
4.1105096
3.8071166
4.3950583
6.8919261
5.4258407
4.9999599
7.1124042
6.5564978
8.0847693
5.9911693
5.5954393
6.7411718
7.5910491
7.9095175
8.0734627
8.7537414
6.6054929
6.2983311
4.6023454
4.4139026
6.9070015
5.6274745
6.8278555
7.4007218
8.8441940
8.6218314
10.0483438
15.2851706
15.8033885
16.7267584
20.3919719
22.9905988
25.0973898
24.8919871
26.1564387
19.3706116
17.5860578
18.3549047
19.6306628
17.3505043
14.9459735
14.7669528
12.9993589
14.3373031
10.4082697
8.9271089
10.2631687
9.4076381
10.4195762
11.6651835
10.7908086
9.5810055
9.8938207
4.0728210
3.6676689
10.4459582
8.0885382
8.5803740
9.1306271
8.5671830
12.3963417
11.4126701
10.8228439
10.2028670
8.6519823
6.7505939
7.0709468
7.2744651
7.1990879
8.4032377
8.2487146
8.5408010
8.7707013
8.0433119
7.5156719
6.4528542
6.4321255
5.3203127
6.1456924
3.5828696
2.7367612
6.5960708
7.4704456
7.5477072
9.0759787
8.1676842
8.7235906
8.1563776
8.3994689
11.8555108
10.1727161
8.3033630
7.1274796
8.4710772
8.3391672
8.7518570
9.6714581
8.7424349
6.9258458
7.0879066
7.9886635
7.0181828
7.5024809
7.8284870
7.8699445
8.3353983
5.0527239
4.3667919
5.1469453
4.8963163
7.0539869
7.9792413
3.4415375
3.1946774
3.4095022
3.8711872
6.6978299
6.6412971
5.6727008
6.2436827
5.6953140
5.7235804
4.8171703
3.5338745
3.5282212
4.8228236
4.8925474
4.2122687
5.3184283
5.3410414
5.2147847
5.2732020
6.4679297
6.7656694
6.7242119
7.5005965
9.3002257
5.9214454
5.7311181
8.2185637
6.1701900
6.5169248
10.1859071
9.2813814
7.7870296
6.3567484
5.5992081
7.1708215
6.7958202
5.8799880
6.0778530
5.7933043
3.4358842
3.7317395
4.3837517
5.6086303
5.4107653
5.5238310
4.0652833
3.5093769
2.7405301
2.9930435
3.6544779
5.1902871
6.4340099
5.8592593
5.9120233
8.4861526
4.2650327
4.4120182
5.6105147
8.0602717
8.5426854
6.9051171
6.8090112
10.0671881
10.0389217
10.0087708
10.2273645
9.3416831
9.9560068
15.2493665
12.9145596
11.9968429
13.1821484
12.9202129
12.7732274
13.5873005
12.8259914
11.9478478
12.2135522
9.2908036
7.4516013
7.3460733
7.4930588
6.6846389
6.4019747
7.8454469
8.8555006
5.5973237
5.4993334
7.2461986
6.9390368
6.4000902
6.9428056
7.5420539
6.3755927
6.9729565
8.9101490
8.9629130
10.1519874
11.0621664
8.1318800
6.3699394
5.0621460
5.4352628
6.5941864
5.6218213
4.5590036
3.8485740
4.6287274
5.5502130
3.4226932
4.3215656
5.6708164
2.9138975
2.6557308
5.3090061
4.3837517
1.8190445
2.2750762
4.8454367
4.5326216
6.2851401
4.9226983
4.9245827
5.7895354
6.1362702
5.5483286
5.6840074
8.5163034
7.6174310
7.3611488
7.5533605
5.7047361
6.0194357
7.5175563
6.7750915
5.6613943
3.9126446
3.7656592
3.9955595
2.3919108
2.0056030
3.3152808
4.2103843
3.9051069
3.7260862
5.2562421
4.6098832
3.6695533
5.5087556
8.1394177
6.0477021
5.8441838
5.2863930
3.3378939
2.7028415
4.7172956
5.8366461
6.9880319
6.2681802
5.8762191
3.4264621
2.7537211
6.0439332
6.5338847
6.2681802
5.9987070
5.3975743
5.4955646
5.4616448
3.3963112
4.4892797
4.9019696
4.4647822
5.5728261
8.0037389
8.2034883
9.3925627
14.3618007
14.2110464
16.1689676
16.6438436
17.7801540
15.5772570
15.6809006
15.0741146
10.1256054
7.4760989
5.6595098
8.2920565
5.0659149
4.3385255
4.0049816
4.7474464
5.2807397
6.7977047
7.6796172
4.9434270
3.2022151
3.4358842
4.5458126
4.7662907
7.8021050
9.3963316
10.0747258
8.2053727
5.8064953
6.2304917
8.0263520
9.2455773
6.4019747
6.3284820
7.5100186
4.9999599
3.2644012
2.5577405
1.2197963
0.9936649
1.5213048
3.2700545
2.6839972
1.4120080
0.0571039
0.8636393
-0.5553354
-0.3574704
2.5747004
0.8862524
1.2650226
3.2474414
3.7147796
4.0935497
3.7166640
3.8711872
2.8988221
1.3988170
0.9465541
2.2581164
2.4710568
2.8724401
3.5074925
3.2512102
2.5275897
3.7373928
2.5162831
2.5030921
5.1092567
4.6946824
3.9804840
3.4773416
1.6720591
1.3743194
3.5037236
2.3598755
2.3184181
4.7775973
2.6142734
1.3780883
2.7706809
3.1965618
2.5200519
1.9377635
2.1092465
1.5665311
1.0520821
2.6519619
3.3793513
2.9723148
1.4949228
1.5401491
4.8322457
5.4823736
5.0922969
4.9603869
1.8171601
2.4239461
4.0954342
2.1657794
2.7857564
3.6525935
2.6481931
1.0954240
1.3027111
3.2945521
3.1588732
2.4522125
1.7794715
1.8246978
3.0797272
3.9522176
3.9804840
4.7851350
5.4672981
5.4484538
5.1073723
5.5087556
5.2939307
6.2361450
4.9622713
3.9710619
4.2914147
3.3133963
3.2191749
4.7267177
3.2964365
2.0847490
4.2311130
3.5319901
2.4804789
2.5106298
2.2204278
2.8422892
2.8460581
2.8592491
2.0790957
1.7248231
2.2844984
2.0677891
2.7179169
2.5445495
2.5841225
1.8981905
1.7813560
0.8410262
1.1726856
0.9653984
1.1463036
2.3975641
3.0608829
2.6086201
2.4314838
0.9578607
1.0991929
2.0282161
2.3466845
0.2078582
0.1268277
1.5853754
0.2907730
1.5608778
3.5169146
2.9101286
4.0954342
6.3416730
5.6802385
3.2662856
3.1249535
2.6500775
3.1645265
6.0608931
4.2066155
3.3002053
1.4892696
1.3856260
2.1714327
2.1582417
2.4635191
4.9830000
5.2185536
6.4057435
6.8787351
6.5470757
7.0162984
7.6588885
8.8856514
6.4434321
6.7204431
3.7468149
3.6356336
4.8774720
5.0319951
5.0169197
4.9830000
4.7889039
2.7650277
3.6054828
3.6902820
5.2166691
5.8611437
6.8655441
5.9346364
4.0784743
3.9710619
6.1080038
3.9974439
3.2040995
3.6582468
2.0206784
1.4779630
2.1488195
3.3623915
3.7373928
2.2713074
0.6073570
0.8674082
0.9804739
2.4861322
3.6525935
1.9453013
1.7474363
2.7782187
2.5728159
3.2172905
2.3561067
1.6664058
3.7449305
5.2147847
3.7411616
3.7204329
5.4164186
4.9660401
6.2342605
7.9415528
7.5853958
8.7650480
6.1174260
5.1601363
5.3711923
5.6934295
5.7744600
4.7474464
4.8548589
1.6381394
0.1569786
0.7354982
3.8221920
2.9327418
1.3573596
0.9088656
1.5382647
1.6871345
1.1632634
1.2216807
0.5847439
0.9898960
2.8460581
2.0074874
1.0238157
1.5250737
1.7135165
2.0376383
1.7022100
1.6494460
1.4685408
0.9069811
2.5464339
4.3291033
4.3347566
3.5112613
3.1494511
2.4936699
1.2556004
1.1934143
1.4025858
3.8956848
1.3234398
0.4603716
0.7637646
0.4603716
0.1758229
0.1984360
-0.4743049
0.2022049
1.0313534
3.3887735
3.1400289
2.9270885
3.3209341
3.7543526
3.3039742
4.0275948
4.8548589
4.5740790
4.1123940
3.7392772
2.4220617
1.5947976
2.0037185
2.7179169
3.3548538
5.4955646
4.2744549
3.3567382
0.7072317
0.6883874
3.5169146
1.8284667
1.7870093
4.9302360
4.3875206
2.8893999
2.6726907
-1.1489303
-1.1621213
0.5734373
0.5338643
0.6205480
2.0263317
1.3780883
-0.0182732
0.4980602
1.9584923
1.0615043
0.7581113
0.4434117
0.7562269
1.8736930
2.6331177
2.0564825
1.7681650
1.7926625
1.3121333
0.8919057
0.7185383
0.0326063
-0.0163888
1.8623864
3.0005812
0.3133862
-0.2971687
1.4610031
1.9886431
2.4974388
2.6689218
0.0307219
0.4566027
4.3460632
2.0904022
1.6890190
2.7706809
1.8341200
0.6224324
1.2612537
2.2279655
3.1381445
3.3586226
3.5150302
2.0451760
1.3969326
2.3919108
2.4804789
1.9471857
2.2355032
0.6092414
0.6017037
0.7336137
1.0746953
2.4672879
2.1733171
3.8806093
1.9019594
2.5615094
4.7644063
3.9145290
1.6984411
-0.0088511
0.2700443
3.1814864
4.3649075
3.5847541
2.8404048
0.3680346
1.0615043
2.0206784
2.2072368
3.9371422
3.6092516
2.0790957
1.5571090
1.6117574
2.9214352
1.2782136
0.6676587
1.5382647
2.1186687
1.4007014
1.3102488
3.1193002
2.5991979
1.8190445
3.6940509
2.7292235
1.5966820
2.0187940
2.6689218
2.5577405
3.2644012
3.5715631
1.8887684
1.6098730
1.3347464
0.8447950
1.4270834
1.9528390
1.5081138
1.0577354
1.4251990
1.6042197
1.7870093
1.0030870
1.2932890
0.9691673
2.0696735
3.2248282
4.2311130
3.4848793
3.3435472
5.9760938
8.3278606
7.5590138
5.3127750
4.9792311
5.8667970
4.1350072
2.4409060
2.4917855
6.9220769
5.6915451
5.4578760
5.2260913
4.3008369
2.8422892
3.4641506
3.6507090
5.2091314
7.9999700
5.9176765
4.3253345
4.0577456
6.5112715
8.0998447
5.7933043
4.1161629
2.1865081
1.5363803
3.8184232
4.2066155
2.8780934
2.4390215
2.3617600
0.5847439
0.9522074
2.2411565
2.5200519
3.1551044
0.9936649
1.3215554
2.5615094
1.8435421
2.1431662
0.5866283
0.9182877
3.9145290
2.2750762
1.8473110
2.3127648
2.4314838
4.4139026
3.7072419
2.3466845
2.5012077
2.5464339
2.7122637
3.9371422
2.7405301
0.7166539
-0.0879971
2.1356285
1.1971831
1.2254496
2.3956797
3.7053575
0.8071064
0.3001952
0.5696684
1.0219313
2.8931688
1.9453013
1.3573596
1.1990676
1.3045956
1.5194204
1.5627623
2.4861322
1.9735677
2.7951785
2.2713074
2.5030921
2.2675385
1.8510798
-0.1087258
0.0005710
3.0834961
0.5941660
0.1890139
1.0181624
0.7581113
2.0998244
1.3045956
-0.6382502
-1.0000605
-0.3970434
-0.7494315
-1.1715435
-0.0314642
0.9616296
1.5910287
0.7731867
-0.5930239
-1.1677746
-0.0126200
-0.6439035
-1.1489303
