# Supplementary material for: Structure of silent transcription intervals and noise characteristics of mammalian genes
Source: Mol Syst Biol. 2015 Jul 27;11(7):823. doi: 10.15252/msb.20156257 (PMC4547851; doi:10.15252/msb.20156257)
Supplement: Supplementary file 5 [file msb0011-0823-sd5.zip › Dataset_1/data.Bmal1a.cell57.signal]

0.0702949
1.1934143
0.9107500
1.3272087
0.8353729
1.4572343
1.5797221
0.2870042
0.2172803
1.6626370
0.7675334
0.6563522
0.4961757
4.1651580
3.5753319
1.2574849
1.3686661
3.0476919
3.6017139
2.3561067
2.4767101
3.0665362
2.7367612
4.8020949
4.2329975
2.9138975
3.7769658
4.7757129
4.5288527
2.9892746
3.5885229
5.7838821
7.2085101
8.8799981
12.0251093
11.3203331
11.8969682
15.8297705
16.2311537
16.5232402
17.8140737
14.5785099
11.3165642
11.2091518
15.6111768
13.2820231
12.7298856
14.7782594
14.4824041
12.9409416
11.9685765
9.3002257
8.5897962
8.8555006
7.5439383
7.4629079
5.4032276
5.2807397
6.8485842
3.2568635
2.6350021
4.7568686
6.0684308
5.7122738
5.6802385
4.4836264
2.8667868
2.9949279
3.1664109
2.7424145
2.0074874
0.7882622
1.4591187
-0.8342308
-0.4856115
-0.2707867
-0.9416432
0.3322305
-0.8888792
-0.4554607
1.1312281
1.6023353
-0.2444047
0.8900213
2.1902770
0.9013279
0.8202974
1.4930384
1.0690420
0.8956746
2.9044754
4.2367663
2.8611335
3.5677942
4.3517165
2.9685459
2.1318597
2.4540970
3.6883976
5.1130256
5.1111411
4.3649075
5.0602616
6.7769759
4.7775973
4.3347566
0.9239410
-0.7569692
0.4264519
2.8121384
2.6067357
2.2392721
2.1375130
3.1833708
5.7273493
6.8975794
8.1394177
7.9735880
6.7713227
8.8913047
6.5112715
6.0232045
9.5546236
11.4409365
12.2286276
12.9447104
12.0872955
13.5138078
9.8240968
9.6544983
14.1940865
10.8435726
10.9132965
12.6620462
13.6212203
10.3065105
10.1689472
13.5609185
15.2342911
13.5175767
12.6281264
14.3580318
12.8523734
10.5872904
9.5508547
10.2141735
8.7405504
6.9804942
7.5250941
4.7267177
3.0326165
3.5169146
4.6796070
3.9823685
2.2298500
0.2775820
1.1670323
2.3429157
1.1086150
1.8058535
1.4044703
0.3228083
1.4534654
0.9371320
1.4892696
2.5087454
1.0200469
1.6645214
0.6299702
-1.3241822
-1.1526992
-1.2299608
-1.1885033
0.9277099
0.5734373
-1.7689073
-1.3354888
-1.4315946
-1.7877516
-1.9309682
-1.0151359
0.6582366
0.1890139
0.6940407
0.8334884
-0.7343561
0.0929080
-1.1451615
-1.1206639
-1.0151359
-1.4146348
-0.6872454
0.2210492
1.6230640
-0.2952842
-2.4416483
-2.4077286
-2.2795875
-2.0496872
-1.1055885
-0.2425202
-0.1633742
-1.2374985
-0.8775726
-0.5779485
-1.7632540
-1.5748112
-1.1244328
-1.6011932
-1.2978002
0.0589883
0.1343655
-0.1652587
0.2926575
1.2574849
1.6513304
-0.5270689
-0.3160129
0.4961757
-0.7343561
-0.7569692
-0.5459132
-1.3505642
-1.0923975
-1.1903878
-0.6759388
-0.4102344
-0.9604875
-1.8876263
-1.0735532
-0.9152612
-1.2619961
-0.9435276
-1.9573502
-1.9912699
-0.3442794
-1.3222978
-0.8040799
-0.1482988
0.6280857
-0.9962916
-2.2475522
-1.8668976
0.5338643
1.0125091
0.1682852
-0.5967928
-0.2726711
-1.2318452
-1.5748112
-1.7481786
-1.4033282
-0.8342308
-1.4372479
-0.8436529
-0.1954095
-1.4843586
-1.7971738
-1.3222978
-0.5082247
-0.5044558
-1.8951640
-1.2412673
-0.2368670
-1.9479280
-1.8047115
0.0552195
0.2945419
0.2078582
-0.5477977
-0.1030725
1.6588681
1.0483133
0.1890139
-0.1954095
-1.3844839
-0.9435276
0.3322305
-0.4064655
-0.1558365
-0.0597307
-0.5440288
-1.8725509
-1.6577260
0.1475565
-1.3354888
0.7354982
2.1978147
0.7769556
-0.1954095
-2.4831057
-2.8656447
-1.8800886
-1.7180278
-2.0553405
-0.7569692
-0.6344814
-1.2506895
-1.3656396
-0.7532004
-1.0075982
-1.5352382
-1.3863683
-0.5101091
-0.0710372
1.8981905
1.0106247
-0.9416432
-0.6005617
0.8466794
0.1192900
1.1444191
1.5213048
0.0853703
-1.3467953
-1.2883781
-0.2877465
1.2725603
-0.8700349
-0.6552101
0.0363752
0.3699190
0.7486892
-0.9680252
-0.9096079
0.3171550
-1.6030776
-1.7858672
-2.3530802
-2.2268235
0.0118776
-0.5798329
-1.4052126
-0.8210398
0.7807244
0.7354982
-0.7230495
0.2191647
0.8297196
-0.2764400
0.3209239
1.4251990
0.3435370
0.5037134
2.4013330
1.3253243
-0.1445300
0.3793412
3.6130205
3.7204329
2.7405301
2.1488195
2.8762089
2.9327418
2.8912844
2.6651529
0.8447950
-0.1030725
1.0539666
2.8743245
1.9283414
1.9434168
3.7034730
3.6205582
4.8793564
4.0822432
2.5181675
3.3397783
3.7242018
3.7204329
3.9597553
6.6808701
5.0037287
3.4584973
3.3755825
5.3146594
6.8655441
7.5608982
8.3806246
11.3429462
9.4604021
8.0678095
9.0288680
8.9892950
7.5439383
6.8222022
7.7738386
9.1965821
9.2757281
7.2876561
6.4000902
8.6519823
12.8335291
10.4591492
10.3931942
9.3360298
8.4258509
10.1651784
11.5596555
13.2292591
17.1884434
20.9817980
21.7393383
23.3769066
24.6790467
24.6583180
26.7500336
26.0603328
28.4987833
28.1935059
26.0132221
24.2173617
21.1928540
19.1595556
15.0270039
14.9572801
15.8712279
14.1582824
14.0282568
12.1117930
11.8140533
12.9786301
11.3278708
12.6771216
15.2927083
14.6161985
11.3712126
11.0263622
12.5188296
8.3485893
4.9321204
5.3938054
8.9007269
8.6387913
9.7487197
9.9823888
9.0609033
8.3655492
10.1124144
10.2669375
10.2235957
11.0094024
13.7229794
13.0860426
16.3347973
19.8341810
23.6859529
20.9912201
17.7500031
19.7964925
21.5791618
21.3963723
22.2764004
23.7933653
23.2487655
24.6865844
25.3536721
22.4987629
19.6306628
19.5873209
21.5980061
19.3800338
17.9610591
15.9258763
14.7481085
12.8014939
12.7035036
12.3680753
12.3266179
10.8398038
10.1387964
6.5678044
7.5458228
11.8687018
13.6664465
14.1337848
14.6689625
16.2895710
17.5370627
16.7173363
17.4013838
19.6344316
20.6972493
19.2895812
20.1074232
23.1620818
20.3919719
22.4742654
27.7299365
31.8455283
32.7199031
36.5189110
37.6589902
36.5189110
36.6451677
37.8870061
40.2236974
38.6162799
38.1885147
47.4938226
48.6150576
49.8060164
46.3631655
50.0509921
52.9907006
50.2714702
50.0472232
49.7136794
42.3417951
40.7984481
40.2971902
36.0289596
36.2569754
30.5923834
26.8235264
25.6947537
26.1771674
20.3147103
19.1049072
18.6582977
14.9667022
13.5364210
11.8253599
12.3303867
10.3536212
10.1934448
13.0313941
12.9767457
15.8146950
16.9227390
16.9717341
16.9585431
18.2456078
16.0935905
13.8021254
12.2926982
11.7160630
11.1281214
11.2261116
12.7280012
9.3473364
7.7078836
8.6161782
8.5200723
9.6149253
12.3171957
9.4114070
8.5257256
7.5495916
5.9402897
6.8316244
10.2424400
8.5539920
8.3146696
8.7292439
11.0697041
10.8492259
10.4271139
9.9333937
6.0458177
6.7411718
8.2204482
7.1576305
5.8121485
6.2267228
8.1978350
5.2015937
5.2279757
7.1482084
6.0232045
5.7763444
4.6004610
5.3466947
7.9660503
8.3372827
8.8724604
8.6934397
10.6720897
13.5722251
13.0558917
13.0973491
17.6991235
17.3297756
19.0201079
17.0414580
15.5244930
15.4491159
16.8228643
16.3272596
16.7908290
14.5483591
14.3881827
12.7751119
13.2782543
14.2016242
13.5665718
12.9145596
13.4346618
13.1501131
11.4220922
11.6859122
12.3699597
9.4321357
8.4277353
9.1570091
8.6086404
8.2374080
9.9748511
12.8825243
13.0219720
12.4208393
12.4849099
10.8529948
13.1633041
14.3109211
11.2939511
12.2550096
14.0584077
13.8172008
18.0288985
19.5967430
20.0490059
19.1218671
18.4717392
18.8241274
20.6350632
24.1947486
22.5232605
21.7883334
24.5885942
23.8065563
22.5571802
22.9868299
24.3285430
24.8938716
21.5678553
21.8373285
23.3411025
21.8580572
21.4679805
23.4202485
23.5295453
19.2292795
19.0125702
22.2330585
22.2726315
16.9076636
16.9321611
18.3134472
18.0722404
18.3153317
20.2091823
20.5219974
16.0728617
15.5244930
16.8360553
17.2902026
16.7757536
16.3423350
13.1501131
12.7524987
13.5138078
13.3875511
15.7204736
10.7436979
8.3184385
8.7876611
11.0791262
9.1174361
9.0872853
12.9861679
11.8705862
10.7286225
10.4120385
9.4867841
8.2581367
9.0590189
8.4409263
8.3749713
8.1413022
8.6387913
12.4396836
11.5992285
10.4836468
11.1752321
11.5295046
11.8272443
11.1658099
9.2606527
6.4227034
6.7807448
9.0571344
6.8316244
6.5376535
7.0426804
5.4635293
5.3240816
5.8102641
4.3667919
3.6978198
3.9993283
2.9063598
3.0043501
4.2198065
3.3925423
3.7166640
6.2813712
3.3812358
3.3793513
3.8787249
2.0734424
2.2298500
3.4792261
2.0169095
3.1852552
2.2769607
1.4779630
2.2882672
4.5307372
1.5062294
-0.2104850
0.5527086
1.2273340
1.6965567
2.5464339
2.0922867
4.6852603
2.1073621
1.7493207
1.6965567
1.9924120
0.1871295
0.7694179
1.6249484
-0.7192806
-1.0848598
-0.2575957
0.2342402
