# Supplementary material for: Structure of silent transcription intervals and noise characteristics of mammalian genes
Source: Mol Syst Biol. 2015 Jul 27;11(7):823. doi: 10.15252/msb.20156257 (PMC4547851; doi:10.15252/msb.20156257)
Supplement: Supplementary file 5 [file msb0011-0823-sd5.zip › Dataset_1/data.Bmal1a.cell6.signal]

5.3477161
9.0122339
7.6157555
7.6930075
9.2043735
7.4731364
7.3641913
9.0558120
5.9241349
6.9739697
4.6286783
4.5296373
6.1578717
4.3731525
3.8898323
3.2797396
2.4537375
2.6339921
2.6973784
2.8697098
2.5745675
3.0281754
3.5035723
5.4705270
3.5669585
2.6201264
3.1113699
4.9713602
3.5867668
3.5590353
3.7432516
3.0895808
2.9865782
1.6217929
0.7423086
0.5164951
2.8736714
3.6996735
3.1707945
3.0559069
4.3830566
4.0819719
6.0172334
5.6646474
-0.1094442
-0.1569839
2.0476693
2.3665814
4.0284897
2.8796139
2.5943757
1.3920177
1.4870971
1.7584695
2.8558440
3.6026133
4.2424183
3.9433144
4.5335989
8.0436127
7.6969691
4.5256756
5.3378120
4.8663768
4.4068264
5.1892505
4.0681061
3.8601200
9.0736393
10.0997043
10.0541455
9.3648199
8.9706367
10.4562520
8.2595221
6.2549319
5.6686090
5.3259271
5.1833080
3.4401860
3.2044684
7.0492409
3.2024876
2.3190417
3.8363501
3.1569287
2.0060721
2.2358472
1.5663299
1.3761712
2.4081786
3.6858078
4.7138536
3.4421669
3.6343064
5.1001136
1.1563001
4.3157087
4.3909798
7.2889201
10.4978492
12.9065269
13.4789840
15.8757767
16.7314911
15.8440836
15.5172482
17.2702743
17.1890606
18.2032407
15.2280484
15.0913718
14.3604491
11.4842978
11.7259579
12.4786697
8.9072504
9.5213048
6.2549319
5.3576202
5.5160859
6.0588306
3.4778216
2.6300305
3.5629969
6.3044524
7.5642542
5.4903352
5.6646474
5.0921903
5.1357683
7.5860432
6.4332057
5.9498855
5.3734668
4.8525110
4.9416479
3.4897066
3.8422926
4.6286783
5.7775541
3.6719420
2.3943129
2.2200007
2.9330960
3.1272164
2.4735457
2.3348882
1.8456256
1.4375766
3.0400603
3.4619751
3.2837012
3.0836384
3.7333475
4.3058046
3.6719420
4.0007582
5.5180667
5.6052228
8.3585632
9.3113378
6.1321210
6.4133975
6.5758248
5.2130203
4.1275307
4.5038866
4.8921274
8.4516617
5.5022201
5.5933378
7.1621476
5.5220283
3.9710459
4.7158344
5.5418365
5.2981956
5.3794092
4.0423555
3.5788435
6.2470086
7.1720517
6.4906495
2.8162276
2.1249213
2.7686879
4.2503416
6.2747401
5.2526367
2.8974412
2.7053017
3.1470246
2.6894551
1.4890779
2.2913102
4.7950672
3.9888733
3.1569287
5.0327657
4.0661253
2.4676032
4.0997992
5.7260528
7.2592078
4.6742372
2.8281125
2.2398089
2.3051759
3.0281754
2.3685622
1.9585324
2.6419154
2.2635787
2.4715649
2.5468360
0.3778377
-0.5491863
0.5838430
2.0912473
3.2143725
5.2348094
10.9356105
13.2987293
13.7721454
17.2266962
20.4197788
22.2659034
23.0760590
22.3887143
16.3472120
15.1329690
14.9546952
13.4591758
12.6767517
10.6761231
8.9845024
8.1644428
6.6273261
6.2410661
5.5477790
5.1436916
2.4834498
1.4435190
0.7878675
2.4636416
4.0582020
5.2070779
7.3562680
7.6197171
7.3701338
5.5517406
4.8901466
6.4431098
5.9162116
5.2863107
4.5157715
2.9132878
0.8908701
2.2259431
1.5088861
2.3170609
3.6937311
1.7148914
0.2966240
0.5145143
1.4910587
1.7663928
1.5405793
1.0513166
3.3431258
0.6789224
0.3461445
2.1506719
1.6732942
1.3266506
0.2074871
1.2989192
1.7802585
2.1387870
4.2384567
3.8244652
3.4500901
3.9452953
4.1592239
2.3111184
1.1602617
2.3130992
2.5963565
2.2516938
2.1546336
3.8026762
3.7789063
4.9357055
4.4959633
4.8307220
3.5530928
3.2777588
2.1823651
2.0754008
2.4973155
2.4200635
3.1272164
3.2401232
1.1067796
1.1246070
3.9928349
1.2295904
0.2669117
2.2001925
1.3979602
1.6970641
1.7208339
0.2688925
1.8951461
3.3550108
4.8980699
3.6323256
4.0463171
5.5200475
5.6408775
5.9597896
7.0314135
8.8616916
5.8429212
4.5335989
2.6022990
3.2183342
6.1241977
6.7243863
7.5325610
7.1918599
5.4190257
