# Supplementary material for: Structure of silent transcription intervals and noise characteristics of mammalian genes
Source: Mol Syst Biol. 2015 Jul 27;11(7):823. doi: 10.15252/msb.20156257 (PMC4547851; doi:10.15252/msb.20156257)
Supplement: Supplementary file 5 [file msb0011-0823-sd5.zip › Dataset_1/data.Bmal1a.cell7.signal]

1.3207082
2.5923949
0.8591770
0.2787966
2.1051131
3.3391642
2.3467732
2.4953347
2.5963565
3.5213997
2.1962308
0.3679336
0.6809032
3.4599942
3.0024247
4.0067007
3.2440848
1.6633901
1.5326560
1.5663299
0.5263992
0.3857609
0.5699772
1.2830726
3.3035094
3.2837012
2.1585952
2.2200007
2.6022990
2.0199378
2.6973784
2.4933539
1.0017961
0.7185388
2.2021733
1.9823022
2.6300305
2.7310523
4.4860592
2.5448552
2.2635787
2.5270278
2.9628083
4.1473389
3.5431887
2.8617865
2.6696469
3.1014657
4.3117470
3.5828051
2.7251099
5.0307848
3.7075968
3.4877257
2.1942500
1.4692697
0.9443523
1.1820508
5.0565355
6.2787017
5.6349351
7.1720517
4.0819719
2.5824908
5.1516149
5.7537843
7.3285365
7.7682787
5.4665653
4.9099548
4.4583277
4.0185856
5.6507816
3.1391013
2.6122031
4.1829937
2.9410193
2.3031951
2.0932282
2.0813432
3.4956490
5.7815158
5.3774284
6.1994689
8.1743469
9.2340858
9.1568338
8.3209276
5.5873954
5.5774913
6.6907124
7.1997832
5.4170448
6.9601039
11.6229552
14.0336137
11.4149691
10.8504353
8.6953026
5.9855403
5.6606857
6.5778056
6.7521178
8.5110863
6.9680272
4.5157715
4.6504673
4.9495712
8.6279547
7.6098130
7.9148594
11.5991854
11.5140101
9.8362552
10.2542083
13.7780879
16.2461901
15.6143084
12.2885109
11.7061497
8.8755573
7.2374188
6.5183810
6.7303288
7.2275147
6.4965920
3.4540518
2.9271536
5.2665025
4.2602457
3.9492569
5.4645845
8.2100016
4.2741114
3.4005696
2.4101594
2.2219815
5.3417737
5.1773656
5.6963405
6.5401700
6.5540358
8.4556234
10.7830874
9.5589403
11.0188050
11.5179718
11.2366953
10.9851311
10.6701806
8.1921743
6.9561423
6.5322467
7.9544758
8.2872536
4.7712974
4.3949415
6.8511588
5.7577459
6.3183181
4.0166048
1.5564258
2.1189788
1.8258174
2.0476693
2.0139953
2.3507348
2.2259431
0.9364290
1.0513166
2.0159762
1.7346997
1.1820508
0.4313198
-0.4461836
1.0156618
1.7901626
1.3246698
1.7723352
3.8997364
2.6617236
0.6749607
0.3996267
1.6316970
1.1780891
1.0374509
0.9542564
0.1837173
0.0945803
-0.3471426
0.7026922
2.4676032
1.6158504
0.1421200
1.4019218
2.1368062
1.8396831
2.2279239
1.5603875
2.4180827
3.0024247
2.3626197
2.7805728
4.4048456
5.7042638
6.5837481
6.9700080
5.3180038
5.0109766
4.9891876
3.6204407
4.0443363
5.2605600
5.7201104
2.5765483
1.6455627
2.7191674
2.6339921
1.3028808
2.6835126
2.4497758
1.7148914
0.8710619
1.2810918
1.8515681
2.9073453
3.4223587
0.0906187
-0.6363424
1.1582809
0.3817993
1.1067796
-0.1193483
0.7997524
1.5920806
-0.0836935
-0.6462465
0.5640348
0.4848020
0.6749607
1.4851163
1.5683107
0.7264621
1.6515052
1.5168094
1.0909330
0.2926624
1.0552782
3.2460656
3.2440848
1.6416011
2.0417268
1.4692697
0.6155361
0.1837173
1.4058835
0.5105526
-0.1649071
0.1124077
-0.2659290
-0.0757702
-0.1371757
0.6432676
2.5032580
2.6894551
3.0321370
1.0988563
1.1939357
2.8380166
2.0199378
2.6181456
2.9271536
1.9367433
2.0338035
4.1909170
5.6864364
6.5441317
8.3466782
10.3948466
8.5447603
10.1670522
9.1627763
9.2340858
11.9240399
10.4126740
9.8501210
7.6454678
7.6177363
10.0145290
10.5770820
11.2030213
16.1273409
16.5888721
20.8397127
20.4118555
16.4125790
20.3781815
23.3850669
21.0278906
18.2745502
18.4330159
17.4049701
17.9021560
16.4244640
15.4241496
14.3069669
12.9203926
14.2950820
14.8239610
13.1442253
11.3991225
11.3634678
11.9636563
12.1439110
11.6209744
15.6499632
16.2402477
18.7895635
20.0711544
20.4435486
20.2593323
20.1206749
21.4399013
19.3105193
17.8070766
17.4029892
13.8553399
14.1227506
17.3712961
26.7821740
29.0462517
32.7167120
27.7151404
22.6541442
21.1467399
22.2956157
18.5241336
18.1180654
17.2623510
19.3679631
17.6070138
17.0920004
14.8833857
13.8810905
14.1940602
13.3601348
13.1679952
12.2330479
10.4265397
11.0643639
7.3364598
5.5358941
6.8155041
8.4179878
7.4493666
6.5045152
7.3542872
6.1321210
4.3315552
4.9931493
7.2116681
5.5101434
3.3510491
1.9486283
1.7148914
1.4534232
1.8476064
3.2757779
3.4342436
4.2760923
3.8145611
4.8782617
6.4965920
6.0588306
5.4685462
5.0347465
4.3038237
3.8838898
4.7237577
3.6065750
1.9704173
