# Supplementary material for: Structure of silent transcription intervals and noise characteristics of mammalian genes
Source: Mol Syst Biol. 2015 Jul 27;11(7):823. doi: 10.15252/msb.20156257 (PMC4547851; doi:10.15252/msb.20156257)
Supplement: Supplementary file 5 [file msb0011-0823-sd5.zip › Dataset_1/data.Bmal1a.cell8.signal]

0.2086142
1.2448178
1.2146371
1.6049740
2.0918891
2.0596963
2.8866471
2.1421902
3.2468033
4.0395494
4.7679099
6.8141604
7.9449301
9.1662419
7.9469422
7.5405090
5.4459693
2.7256835
2.4339368
5.3735357
3.7779834
1.4520585
1.7840461
2.0053711
2.2307202
1.4017574
0.4480477
0.8403966
1.9128170
0.2106263
1.1059867
2.2367564
2.6814185
0.3896984
0.3092165
0.7599148
0.1844697
0.0255181
0.5365777
2.3313225
1.0436132
0.3132406
0.5707825
3.5667186
3.6975016
3.5566584
2.5808162
3.1039481
2.7458039
2.5627078
-0.4513368
-2.3346116
-0.4151199
0.8645412
-0.1314215
0.1281324
0.7357702
0.8142400
3.0576710
2.9349362
2.0436000
1.6432029
1.9188531
1.3494442
1.3595044
4.1803926
3.7719473
3.6371402
4.2065491
4.9328977
5.0395361
3.8886459
3.3252731
4.9831988
4.8644881
4.1602721
4.8343074
9.5022536
10.3795055
11.2124924
11.4036368
10.9851313
9.0314349
10.0656264
6.2729201
4.5465849
5.9650771
4.3534285
4.0435734
5.4057284
5.8745351
5.8282580
4.1924648
4.5506090
2.4761898
1.3595044
1.5788174
3.1079722
2.9892615
2.9952976
3.8302966
4.4922596
5.0294759
6.2065226
5.1059336
5.9489808
8.6954232
9.7517472
5.6210173
5.5646800
6.0455590
6.5063174
5.8745351
2.9892615
2.2266961
2.6371535
3.4922729
1.8866604
2.7437919
2.7961051
2.6452016
3.6773811
3.4097790
5.5143789
8.0515686
10.6189389
12.6309847
13.1018034
12.6792738
8.7195678
7.0877987
3.3393574
3.2870442
4.3494044
4.5445728
2.8906712
2.5606957
3.7598750
3.3212490
2.3514430
2.4198525
2.5345391
2.2749852
0.7196739
-0.2501322
0.0798433
2.3856477
2.3071780
4.9489940
3.4319115
3.1401649
4.8202231
6.3513899
4.0133928
4.3011153
4.6230426
3.9349230
5.1059336
4.1240553
3.1321167
2.8222617
4.3715369
4.8624761
4.4318983
3.6572607
3.2649117
2.8484183
3.3192370
4.0858264
2.9993217
2.7961051
2.9027435
0.9953241
0.9168544
1.4842513
2.9409724
1.2428058
1.5063838
3.2850322
3.5908632
3.1240685
4.4520187
4.2809948
4.7316931
4.3997055
3.2669238
2.9711531
4.0918625
5.1481866
3.7598750
3.4942850
5.6753425
3.5425741
3.6451884
4.1280794
3.6411643
4.4882356
4.5667053
3.9892482
1.5647331
1.0536735
2.4540573
1.2005528
1.1904926
0.2830599
0.3635418
0.3635418
0.2166624
3.2286949
0.4198791
0.0355783
-0.0046626
-0.4030477
-0.3990236
0.2066022
2.0355518
1.6009499
1.7035642
1.5969258
1.1462276
0.7317461
1.3031671
0.9208784
0.1563011
-0.3869513
-0.0046626
0.6492523
-0.2903731
-0.4332283
0.5003609
1.3011551
1.1723842
1.5707692
0.6814450
1.2629262
2.0516482
0.5566982
0.4963368
2.4782019
5.1924516
4.7920545
5.8141737
5.1200179
4.0234530
4.0375373
3.3373454
3.5928752
5.3071382
4.8986929
3.6793932
3.1502251
3.4017309
4.7860183
6.8181845
5.6552221
3.9872362
3.5526343
5.9811735
5.9972699
5.2809816
5.4640777
3.8262725
4.0757662
3.2528395
1.4963235
1.0898903
2.5345391
-0.8718543
-0.7310111
-0.0630119
-0.3708549
-0.5438909
0.9249025
0.2790358
0.1341686
-0.0690481
-0.6022402
0.0878915
0.3736020
1.4580947
2.3132141
2.1220698
1.3977333
0.3876863
-0.6183366
-0.5338306
1.5607090
0.8021677
0.8705773
0.1200842
0.6472402
2.7659244
2.8645146
2.8041533
3.3192370
2.9570687
2.7840328
2.2729732
2.0315277
0.5808427
0.8645412
-0.3165297
-0.6887582
0.6190716
0.7418064
0.1945299
-0.2279997
0.7418064
2.4963103
0.0114338
-0.9020350
0.4239031
-0.6786979
-1.0066614
-0.5459029
0.2287347
-0.2964092
-0.2340358
0.0677710
0.4983488
1.3856610
1.4540706
0.7317461
0.5868788
1.8464195
0.7397943
-0.8456977
-0.1656263
0.6190716
0.3836622
1.8766002
1.3896851
-0.8155170
-1.2380466
-0.1555660
-0.4050597
-1.3265767
-0.0046626
1.4802272
2.4017441
0.9067941
0.6472402
1.0778180
1.6452149
3.1663215
7.6551956
7.9952313
7.4177742
10.1702527
13.2084418
12.5022138
13.1722250
12.8523097
12.3714308
14.9247168
10.8784929
10.3915778
11.4559500
7.7739063
6.8644616
7.3232080
4.6914522
5.4298730
4.5828017
6.2145708
8.0153518
7.7256172
10.6108908
9.9308193
6.9268350
5.1562347
7.4680753
6.8020882
5.5445596
7.1421239
6.5244259
5.6713185
5.3614634
5.4178007
5.5385234
6.0938481
5.4499934
4.3192237
3.1582733
2.4097923
2.4701537
3.0637072
6.3674863
7.3634489
5.3353068
4.7779701
4.4158019
3.6069595
3.6029354
2.7538521
2.0576843
1.9852506
4.1240553
4.0335132
4.7135847
5.5184030
5.9147760
6.9650639
7.0817625
3.7820075
3.3252731
7.8362797
7.3010755
8.5887848
9.8402772
10.1199516
12.2547321
11.5122873
11.2748659
9.7054702
8.5928089
9.2145310
13.2527068
12.4780692
13.6712123
11.5163114
13.2527068
20.0514094
22.7234062
29.8299517
30.5804448
28.3249415
25.2062706
25.3853427
25.2002345
25.5724629
25.1539574
16.8643290
15.8241013
14.5887052
12.7074424
12.1219371
10.9992156
10.3271923
6.9489675
7.1602323
11.8080580
10.0213614
8.1260143
7.6149546
7.8081110
10.5726619
14.0333806
19.1500129
18.3391585
17.5725691
22.9386951
22.6489605
22.6590207
20.4538186
21.7274435
23.4195740
19.3673139
17.7355448
16.4438114
16.1178600
16.3955223
21.6288533
20.7697097
20.8260470
18.2345321
15.7395954
16.7757989
16.5524619
17.1681479
17.0735817
12.8764543
11.0615890
9.7296147
9.5686511
12.8462736
10.1300118
6.6733172
7.1119432
3.7015257
4.2186214
4.4500067
5.9872096
10.7718544
12.9931529
13.5685980
12.9951650
12.2668044
12.4016115
13.2768514
13.2305743
13.6973689
13.7999833
10.1581805
7.1944371
7.3473526
9.5263981
9.7316268
9.8724700
8.8523628
6.1260408
6.6974618
2.2790093
2.0999373
3.9932723
2.9128037
3.0516349
2.4500332
1.2146371
1.3031671
0.3474454
0.2750118
0.3816502
1.2749985
-0.0630119
-0.0066746
0.7015655
-0.0147228
1.5446126
0.7579027
2.5667319
2.1341420
1.8826363
0.5727945
0.3454334
1.4178537
0.7538786
-0.0449035
-1.9724433
-1.3487092
1.0375771
-0.2783008
-1.1052516
-0.6002281
0.7800352
-0.9905650
-0.3789031
1.1180589
-0.4976138
-0.3909754
-0.4392645
0.5325536
1.0597096
1.3051792
1.9832386
0.1462408
0.2206865
1.1663480
1.2589021
2.0214675
2.8544544
2.8282978
3.7719473
4.3534285
4.3031273
4.3071514
4.1824046
3.6814052
4.7920545
2.8967074
-0.0227710
0.3333611
3.6170197
3.5063572
1.9973229
0.4480477
-0.4634090
2.1703589
2.1502384
0.9530712
0.4118309
0.2528793
1.4339501
0.8041798
0.4882886
0.4842645
0.1462408
2.4359489
1.0436132
-0.3628067
0.5587102
3.6874413
1.9852506
1.1764083
2.4822259
2.2548648
0.9792278
-0.5016379
0.2166624
1.3353599
0.7076016
0.6774209
0.3072045
1.5083958
3.5023331
3.3755743
1.2488419
1.0516614
2.4480212
3.5103813
2.7759846
-0.4734693
-0.5841318
0.2870840
0.6069993
-0.8014327
-0.5640113
2.3172382
3.3494177
1.0295289
0.9852639
-0.1173372
0.1563011
2.2126118
1.1643360
2.0415879
2.0073831
2.3252864
1.9711663
0.7538786
0.4279272
0.2086142
-0.2742767
0.5224934
0.6090114
-0.2380599
1.5345524
0.4299393
0.6653486
3.9369350
4.7276690
5.7980773
5.3936561
5.6391257
5.7236316
7.7819544
6.9529916
4.0878385
3.5948872
5.4499934
5.3856080
6.5485704
9.2406876
9.4076874
8.5586041
9.9187470
11.1078661
9.0917962
8.5907968
6.3775465
5.7055232
7.1803528
3.3453936
3.1039481
3.0435867
3.7578629
4.5485969
3.7699352
5.4238368
7.3513767
6.7719075
9.9670361
8.6592064
9.2346515
7.1300516
5.0757529
5.5566318
7.8000629
7.0938348
3.9671157
3.2850322
4.4560428
6.1642697
7.6109306
7.4620392
7.2588225
13.2305743
14.3975609
14.3895127
11.8482989
12.7818881
15.3512705
15.1782346
15.8301374
16.7818351
17.9991228
19.1661093
20.8019025
22.4256234
21.7113472
21.2968657
23.0392974
24.8964156
30.0593250
38.2121343
40.7976131
42.1738524
44.7774396
51.7612504
55.0771018
53.5378868
49.1818078
48.6828204
54.2239944
53.2803449
52.8014781
44.4494762
43.8337902
39.2986390
36.4656786
35.5381255
36.7976662
34.6065484
30.7836614
27.5664003
25.4577763
28.1800742
30.3711921
27.8138819
26.1801008
27.4154969
29.8641565
26.2867392
22.5141534
22.6268280
23.2465381
21.5785521
23.7877784
24.8742831
21.0534082
22.1942381
23.9648384
22.9125385
22.4517800
24.9889697
28.2323874
25.7857398
25.8561614
25.2927886
26.4034378
27.3390391
23.4859715
21.9970577
23.7575977
22.0493708
22.6308521
23.2767187
21.4397210
24.6529580
29.0211094
29.3108439
26.8823047
27.5804846
31.6065881
34.0371394
37.7493638
35.3650896
35.2363187
45.3287401
44.8357889
42.6386350
43.9001877
52.1535993
48.7612902
41.3187330
37.7775325
38.1658573
35.4717280
36.7674855
34.9365239
30.1880959
29.2303621
23.3934174
18.8864349
15.0373914
15.2204876
16.5544739
16.0876793
16.0393902
16.8884735
16.0192697
14.6188859
14.7818616
16.4257030
18.5303028
18.9105795
20.1419515
18.2969055
17.3190513
16.6148353
16.1782214
15.0575119
16.6591003
16.3069923
17.2385695
14.3532959
10.8744688
10.0052650
9.2185551
9.8141206
9.9147229
9.7436990
9.9811204
8.5827487
6.7880038
7.0737143
8.3553875
9.8704579
8.6169534
8.5545800
10.9670229
8.9590012
5.3212225
