# Supplementary material for: Structure of silent transcription intervals and noise characteristics of mammalian genes
Source: Mol Syst Biol. 2015 Jul 27;11(7):823. doi: 10.15252/msb.20156257 (PMC4547851; doi:10.15252/msb.20156257)
Supplement: Supplementary file 5 [file msb0011-0823-sd5.zip › Dataset_1/data.Bmal1a.cell9.signal]

22.4437318
23.0272251
21.7153712
22.4537920
22.7495628
17.9971107
15.2868851
16.5786185
18.5544474
18.8381458
15.9528722
15.1561021
14.8361868
15.6591135
19.7677110
17.7979182
15.9247036
16.4800282
19.0011215
19.9246505
13.5243330
13.9689951
18.8099772
17.8602916
16.1782214
15.4257162
13.8040074
14.8019821
15.9568963
14.9629457
13.3472730
11.4438777
9.9046627
10.5384571
8.4801343
7.7557978
8.4660500
7.4238103
6.6914256
5.4399332
4.9208254
4.1160071
4.2327057
5.2266563
2.3775996
2.7699485
4.4600669
4.1783805
5.1964757
6.2105467
7.5203885
4.9671024
6.0254385
4.4439705
3.6150077
4.3876333
6.6089318
7.7316533
8.8624230
8.6873750
13.3573332
16.6731846
16.9448108
19.5363257
20.8562277
22.2827681
23.3431163
25.1237767
26.1821128
21.8984674
20.7375170
20.5685052
17.5926895
16.6812328
16.5424016
15.5303426
13.0595504
13.1641768
12.4177078
9.6551690
8.9992421
10.5344330
10.7456978
11.3815043
10.4861439
11.6994075
13.1983816
14.3935368
14.6450425
13.3754416
11.6491064
12.2969851
13.9428385
12.1259612
13.8683928
14.1400190
12.9690084
16.8603049
15.9025711
14.6671750
15.2406080
16.8784133
18.9950854
17.2848465
15.4719933
15.2426201
14.1883081
13.9106458
14.6591268
11.1501190
8.4982427
8.6672546
8.4962307
7.4338705
8.0897974
8.8604110
7.4700874
6.2246310
5.6974750
5.3413430
4.8805845
5.3493911
6.1703058
6.9047025
9.0736878
7.9449301
8.0435204
6.5566186
7.0415216
8.9066880
5.8604508
5.1803793
7.3896055
5.7980773
5.4198127
8.9670494
8.0797372
8.5928089
10.0434939
10.1440962
7.1300516
6.8161725
10.8885531
10.7114931
9.2809285
8.9992421
8.8483387
9.0032662
5.6250414
5.9550169
7.1099312
5.9771494
7.1018830
10.0837348
9.0294228
9.2950128
11.1541431
12.9166952
11.7195280
12.5464788
8.7698689
7.8986531
9.6773015
11.5887450
11.6309980
10.3050598
10.0998311
10.2748791
10.2869514
8.2869779
7.4519789
9.2125190
9.0334469
9.4338440
8.8865676
8.0897974
7.5787378
6.8523893
6.1381131
5.7035112
7.1622444
6.2870045
5.3413430
4.8041267
5.9570290
6.6974618
6.8081243
6.0837878
4.6632835
5.5043187
5.1220300
3.7558509
2.2327323
2.4218646
4.3494044
2.3876598
2.8162255
4.2045371
2.8222617
3.1602854
6.5445463
4.6149944
3.5123934
1.1522637
1.1562878
3.4238634
4.5506090
4.9288736
4.3131876
4.3353201
3.8504171
4.4721392
6.4962572
7.9972433
7.2125455
4.1723444
4.5848138
7.5606294
3.9812000
4.0858264
3.9993084
2.6633101
3.6431763
3.6009234
3.0556590
4.3614767
5.7759448
6.0697035
5.4218248
3.8866339
1.8343472
1.4319381
0.2025781
0.4621320
2.2226720
2.3112021
3.7900557
2.2769973
2.1844432
5.3514032
4.7598617
4.0999107
3.5647066
1.5949138
1.9711663
2.6190451
1.1019626
1.2086010
2.8665267
4.6270667
4.6371269
6.6874016
6.1018962
5.5485837
5.8926435
7.1220034
6.9429314
7.4982560
6.0898240
6.6451486
6.5586306
7.7054967
7.4962439
5.3554273
4.5143921
5.7658846
5.7276557
4.8584520
5.4841982
3.0234663
4.2246576
3.8403568
2.9691410
1.4198658
1.5667451
3.4359356
3.5526343
4.7578497
4.2870310
5.0838011
4.4278742
4.6813919
5.4660898
7.1723046
5.9449567
4.8846086
2.9550567
3.2749720
4.1542360
2.5506355
2.8443942
4.1079589
4.6391390
4.9650904
5.1522107
3.6713450
2.4983223
3.4419718
6.1079324
6.8503773
8.3976404
8.4298332
8.0616288
9.2809285
9.5384704
8.8785194
8.4378814
9.3795188
12.3875272
14.4800547
14.2949465
13.3432489
12.8784663
9.3654344
9.1602058
10.6350353
9.5424945
8.4982427
8.1843636
9.0616155
8.8704712
9.3553742
8.1240022
7.8181713
8.8201700
8.3171586
7.3775332
5.6612582
5.8584387
9.4439042
10.2990237
10.8100833
14.3553079
15.3412103
17.0474251
16.3331489
15.7798363
17.3713645
18.5242667
17.8180386
19.1500129
18.5323149
15.7717881
15.2144514
16.9468228
19.0655070
22.8743096
21.7616483
20.9286614
27.5784726
22.2163706
22.2626477
27.7857133
24.9547649
26.0815105
21.3994801
18.7898567
20.6771556
20.8441554
22.7555989
27.8299783
29.1840851
32.7212615
30.6649507
26.1539442
24.5322353
25.5121016
27.9265565
27.7635808
28.6569291
31.0653478
32.8942974
30.8661553
31.3611186
31.0754081
24.4497414
24.0050793
27.6931592
27.1639911
27.5664003
28.1016045
28.6629652
28.5583388
31.5582990
30.0190841
28.9869046
30.2484573
28.8722180
29.3430367
32.4275028
30.1277345
30.5522762
28.9305673
28.7575314
31.6508532
28.5341943
25.8159205
24.4175487
22.8642494
19.9326987
19.6932653
20.8944566
14.7999700
15.1138491
16.5122209
14.7074159
16.2124261
16.0132336
15.8884868
17.0011481
16.3009561
14.4357897
13.5625619
12.3432622
9.2386756
10.4901680
14.7476568
14.4901150
15.2446321
15.2929212
15.1882948
16.9166421
14.9870903
14.3573199
14.5605366
16.1581009
17.7737736
21.5765401
24.4215728
24.8944035
27.8702192
29.5301569
25.4738727
24.7636206
24.9708613
24.1781152
23.1922128
23.6891881
20.5282643
15.3029814
14.2647658
14.3673802
15.5544872
14.2647658
14.1038022
14.9850782
15.3492585
18.0916769
18.8522301
22.1600334
27.1257623
28.9124589
29.5603376
31.8138289
29.5462533
26.9466902
28.2665922
31.1579019
31.9164432
33.8661155
34.2685247
34.0894526
37.3912197
36.9043046
38.4334594
41.6145037
42.2161054
40.9102877
40.5159267
37.0370996
36.8700998
43.7130674
41.5340219
37.6749181
35.8278601
37.1658705
37.8459420
38.1960380
35.7876192
30.4174691
26.7495097
26.8299915
28.9647721
28.6408327
24.3169464
22.8562012
22.3089247
20.0976865
19.9206264
16.3090043
16.0011613
17.9085807
16.2365707
15.5343667
14.4881029
12.9066350
11.5827089
10.3795055
10.3493248
7.3614369
8.5747005
9.0555794
6.3876067
6.0314746
7.5445330
7.2950394
7.0656662
9.5002415
7.2970514
6.5304620
7.2910153
7.8724965
11.7698291
10.3131080
10.6813124
11.1963961
13.4780560
12.9971770
13.3352007
12.2969851
12.7215268
15.5585113
14.9448373
15.5464390
16.8100037
17.8985205
18.5061583
14.9388012
13.3492850
11.6309980
9.9006386
8.2849659
7.9429181
12.2788767
11.0394565
9.2306274
10.3654212
11.3332152
9.1078926
4.0335132
3.6995136
4.8403436
3.9952843
4.3031273
2.8846351
3.3192370
4.7256570
3.0596831
2.0939011
2.9409724
2.7397678
1.5667451
2.5606957
3.5707427
4.1321035
1.9550700
3.0657192
3.4057549
4.4117778
4.5526210
4.8121749
4.2206335
2.5888644
1.7377690
2.1965154
3.2830202
4.2327057
3.4741645
3.4138031
3.8584652
3.5566584
3.9711398
7.1340757
7.5787378
3.2065624
2.8946953
3.3775863
3.7719473
4.2568503
6.6290522
5.3755477
4.5304885
5.3031141
6.5787511
6.7055100
4.6854160
4.7437654
4.0133928
4.0395494
6.6290522
8.6048812
7.6511715
4.8886327
5.1461745
7.2829671
7.6491594
7.5686776
5.7960653
4.0978987
3.7699352
3.1743697
4.7618738
2.6291053
3.1904660
4.2145973
4.1985010
5.7236316
6.1924383
5.3373189
5.5848005
8.3010622
6.6371004
6.0173903
5.8342942
4.2025251
5.7819810
4.8825965
4.9831988
4.7940665
4.2065491
5.2306804
2.8383580
2.7478160
3.9047423
4.0797903
3.0958999
3.5244656
3.6532366
2.7518401
2.3896718
3.4822127
3.2427792
2.3051659
2.4862500
3.3856345
1.2367696
2.0174434
4.0838144
1.5727813
1.4359622
0.5587102
1.9550700
5.9489808
6.5707029
6.7437388
9.2266033
12.8160929
12.0776721
11.6551425
14.2044045
14.7033918
14.1078263
12.6732377
12.5484908
10.9388542
11.5485041
12.8160929
13.9689951
13.4820800
12.5062379
10.2044575
9.7738797
10.2970116
10.2467105
12.6591533
13.0796709
11.3674200
11.2104804
12.2829008
13.9408265
14.6048016
14.8945362
20.7455652
20.9970709
18.7717483
18.2506285
20.5886256
19.1882418
17.2868586
17.0675456
20.2043249
22.0735154
22.4075150
24.2505489
20.5866136
19.0775793
18.2144116
18.5142065
25.5342341
24.3511512
26.5724497
28.5744352
26.6247629
27.3068464
31.4516606
28.4758450
27.4134848
26.1961971
24.5744883
24.8360542
26.5100763
25.6630050
25.4557643
27.0090636
26.3551487
26.0654142
27.0794852
28.0070383
25.7052580
29.4939401
28.3571343
25.3551620
25.9084746
21.0031071
19.4759643
21.2204080
26.3008235
20.4618667
20.3250476
23.0050926
22.1419249
23.7696700
25.3893668
19.2526273
19.6389400
21.8582265
24.3189584
24.6811267
18.1520382
18.1641105
19.9085542
18.5282908
18.9830131
17.4739788
16.6389798
12.0293830
13.3372128
16.2164502
19.0494106
19.8099639
20.9749384
19.4095668
19.5443739
22.2727079
23.9688625
27.7997976
26.3974017
25.7475109
26.0432817
26.7394495
31.7534675
27.1841116
26.8078590
29.8178795
30.7836614
24.5282112
24.8098976
28.8863023
28.8400252
24.9748854
25.2887645
27.0613768
24.5201630
25.8883541
25.5442943
23.7032724
25.7153182
25.8521373
23.0755142
22.0171781
19.8180121
16.9951119
16.5705703
15.0051987
11.7899496
10.8342278
12.2889369
15.5142463
11.0535408
11.0796974
10.7718544
8.9449169
10.6793003
11.4338175
9.6229763
8.9690614
9.3533622
11.8885398
14.5545004
9.5726752
10.0495300
17.2526538
15.9086072
16.6510521
16.6430039
10.5988185
11.0374445
16.1359684
15.5746076
15.4659572
14.7094280
12.2124792
12.6812858
13.2607550
13.0333938
12.3533224
9.5827354
10.1521443
11.8986000
11.9227446
12.5384306
10.5968064
11.5344198
