# Supplementary material for: Structure of silent transcription intervals and noise characteristics of mammalian genes
Source: Mol Syst Biol. 2015 Jul 27;11(7):823. doi: 10.15252/msb.20156257 (PMC4547851; doi:10.15252/msb.20156257)
Supplement: Supplementary file 5 [file msb0011-0823-sd5.zip › Dataset_1/data.Bmal1a_TSA.background]

Cell1	10642.704089	108.569791	857	734
Cell2	10642.704089	108.569791	857	559
Cell3	10642.704089	108.569791	857	591
Cell4	10642.704089	108.569791	857	492
Cell5	10642.704089	108.569791	857	807
Cell6	10642.704089	108.569791	857	759
Cell7	10642.704089	108.569791	857	778
Cell8	10642.704089	108.569791	857	620
Cell9	10642.704089	108.569791	857	726
Cell10	10642.704089	108.569791	857	807
Cell11	10642.704089	108.569791	857	651
Cell12	10626.321655	99.682217	872	627
Cell13	10626.321655	99.682217	872	629
Cell14	10626.321655	99.682217	872	822
Cell15	10626.321655	99.682217	872	741
Cell16	10626.321655	99.682217	872	822
Cell17	10626.321655	99.682217	872	793
Cell18	10626.321655	99.682217	872	707
Cell19	10626.321655	99.682217	872	822
Cell20	10626.321655	99.682217	872	509
Cell21	10626.321655	99.682217	872	774
Cell22	10626.321655	99.682217	872	763
Cell23	10663.172120	102.666212	1083	466
Cell24	10663.172120	102.666212	1083	649
Cell25	10663.172120	102.666212	1083	395
Cell26	10663.172120	102.666212	1083	750
Cell27	10663.172120	102.666212	1083	529
Cell28	10663.172120	102.666212	1083	821
Cell29	10663.172120	102.666212	1083	401
Cell30	10663.172120	102.666212	1083	675
Cell31	10663.172120	102.666212	1083	849
Cell32	10663.172120	102.666212	1083	897
Cell33	10663.172120	102.666212	1083	234
Cell34	10663.172120	102.666212	1083	794
Cell35	10663.172120	102.666212	1083	251
Cell36	10663.172120	102.666212	1083	907
Cell37	10663.172120	102.666212	1083	835
Cell38	10663.172120	102.666212	1083	733
Cell39	10663.172120	102.666212	1083	261
Cell40	10663.172120	102.666212	1083	749
Cell41	10663.172120	102.666212	1083	868
Cell42	10663.172120	102.666212	1083	636
