# Supplementary material for: Structure of silent transcription intervals and noise characteristics of mammalian genes
Source: Mol Syst Biol. 2015 Jul 27;11(7):823. doi: 10.15252/msb.20156257 (PMC4547851; doi:10.15252/msb.20156257)
Supplement: Supplementary file 5 [file msb0011-0823-sd5.zip › Dataset_1/data.Bmal1a_TSA.cell1.signal]

28.0068320
30.7737158
30.4329212
30.9008230
27.1705036
25.0299450
24.6044123
20.1427661
20.9514625
17.9690491
17.4919366
11.5178992
11.1089456
9.8691901
10.1952476
9.3147081
9.6647133
11.3834235
9.3828670
9.6941875
8.7989108
7.2441505
7.0194103
8.2720607
14.4800491
16.5027112
16.3295507
16.8158738
16.2963923
16.3406035
14.1724129
12.4168601
10.4549884
6.8812503
6.9328300
10.5139367
9.4178675
9.5210270
10.0920882
8.4525898
6.9770412
6.3636109
5.8312345
6.0412376
5.7225486
4.8733253
3.4677778
2.6793448
4.2598950
5.7078116
5.3651748
8.8762804
8.1099530
7.9865301
10.9468379
13.4558231
14.8521600
16.6887666
16.7808733
18.6764282
16.0863891
14.4616278
14.3510998
15.1266378
16.1103368
15.4563796
15.3753258
15.7898057
15.5300649
15.4176948
16.7863997
17.9579963
17.8106256
15.5337492
15.2519028
13.3121367
12.9529208
14.6034720
18.7077444
23.1675485
19.2677529
19.3414382
24.5952016
23.3186034
23.5507122
24.1659846
28.0657803
26.3654915
26.3544387
26.9807639
23.1693906
20.6198785
19.9309208
17.1253521
15.9740190
16.6961351
20.5830359
18.5253732
18.3540549
21.1264651
18.0666821
17.5011473
13.9071457
12.8608142
10.0644562
7.7525792
7.7691584
9.7328723
12.4039652
12.3265956
11.9157999
14.7324213
15.1358485
17.9137851
13.0063427
11.9931695
12.4573870
14.5316288
17.1235100
14.1558337
15.1597962
15.3642730
15.8487539
17.1400892
19.1093294
16.6777138
15.2279551
17.5306214
19.3745966
17.7700987
20.5167191
20.2846103
20.0377645
19.2861742
19.9972375
21.1098859
23.0404413
18.3761605
19.3285433
22.6756990
20.2109250
18.3743183
18.9693273
15.3403252
16.0532307
16.6721874
16.4013939
18.6856388
17.2045639
15.3513780
16.4713949
14.1503073
14.1945185
16.0292830
16.3553405
21.5869984
21.2277824
20.6917217
19.7651288
15.3384831
15.5945396
18.3743183
21.9904255
22.4988542
21.0730432
20.3490850
19.7559181
19.9917111
19.9161837
19.1295929
17.6816763
18.5014255
22.0309524
23.5765020
18.3614234
18.2840538
18.2269477
16.5395538
17.0866673
24.3096710
23.2743922
26.1204878
24.0315089
19.1995939
20.4780343
21.4267328
21.0104107
21.1522550
19.0669604
18.9895908
19.1093294
18.2932645
18.5787951
16.8600850
17.8161520
23.0772840
21.4875232
26.0836451
26.1315406
21.6919999
21.8393706
22.5117491
21.0914646
17.5122001
17.1106151
18.8385359
18.7961668
19.0319598
16.2779709
16.0127038
16.4695528
12.8018659
11.4313189
13.1721346
12.8884461
7.9810037
8.2315338
7.0396737
6.9991468
10.4310407
9.2594441
10.1491943
9.0641780
8.1725856
10.8234150
7.4228374
9.3994462
11.8071141
10.7607825
11.2268421
12.0171172
9.4068147
10.3518290
12.5587043
9.5394483
10.0570877
11.7002703
10.1565628
8.6810143
9.1839166
11.3834235
12.6489689
12.7889710
17.2911441
16.4087624
11.6707962
11.7389551
12.2547524
15.9500713
17.5564113
14.9497930
13.6566156
14.8540021
16.5008690
20.9459361
19.6527587
20.4025068
21.3751531
26.3525965
27.0268172
27.4652449
25.7281134
26.2789112
31.8311002
33.3600706
30.2487079
29.4786963
30.6539772
27.7176171
26.9862903
26.7523394
25.5254788
22.9667560
23.4678162
27.3012950
19.0006436
17.1732476
15.4932223
15.9132286
15.3550623
15.5282228
18.1956314
19.8793410
19.5624941
19.4740718
22.6867518
21.5833141
25.0741562
27.8576192
30.8474012
28.5521034
28.8910559
31.8882063
31.8329423
30.0700210
30.5766076
27.0673442
24.7628357
24.5086214
26.2604899
29.5763294
29.2576403
25.1865263
25.5586372
23.9965084
22.3293780
21.9609514
17.9837861
15.4398004
13.2089773
12.8829197
11.7794821
12.3744910
14.9774250
16.8158738
16.2227069
15.7382260
19.2788057
16.5432381
14.2516246
13.6584578
11.4755301
10.6631494
11.7371130
10.3149863
9.9060328
7.0525687
6.5183501
7.1152012
8.4562741
7.3049409
8.8836489
10.6447281
9.7199773
8.4783797
6.1628184
4.2027889
3.5267260
2.2224958
3.1656680
2.9998760
3.4401458
-0.0083273
-0.4246493
1.5169589
2.2003903
2.5651326
2.6388179
2.4932894
2.5540798
2.8285576
3.5506738
2.9685597
5.0630650
7.6438934
7.0673057
5.2472783
3.6427804
3.6612018
5.3154372
5.7059694
6.8591447
5.1754351
3.8712049
3.6188327
4.4864774
5.4720185
3.5525159
3.6225170
3.9983121
3.2154056
3.0551400
3.6372540
4.5288464
4.5675312
2.3809193
2.0382825
2.9280328
1.6459082
2.9169800
2.3588137
2.5264478
3.4217245
5.1993828
4.9193786
4.7167440
4.3870022
4.0056806
3.1822472
3.3461970
3.7477820
5.5162297
5.8809721
6.4299277
5.2509626
4.8530618
5.6359684
6.0596590
2.8156627
2.2740756
2.9004008
4.0001542
4.4662139
3.2651431
2.8838216
1.7490677
1.4653792
2.0198612
2.8985587
3.2725117
2.9943496
3.4419879
2.0235455
1.7453834
2.2003903
2.3864457
2.2096009
4.2027889
2.1488105
1.6201183
3.4198823
4.6246373
4.6338480
4.3298960
3.4530407
4.5159515
5.5364932
4.4238448
3.4751463
1.4193258
2.2427593
2.0935465
1.6680138
2.6461864
2.4601310
2.5430270
2.0585460
1.3953781
1.5169589
3.4806727
1.7859103
1.3659040
2.5227635
3.4751463
1.2885344
-0.3288584
0.2495714
0.5608918
1.6956458
0.4043105
-0.2183304
0.9845824
-0.2551731
-0.0912232
0.9587926
0.0616738
-0.9625522
-0.5112296
-0.6567581
-0.2017512
0.6014188
1.3530091
0.2919404
0.4761537
0.5866817
-0.4835976
0.9385291
2.3790772
1.8264372
0.9864246
0.8869494
2.0345983
1.6735402
0.9274763
-0.5130717
-0.5664936
-0.5241245
0.6124716
-0.5812306
-1.0546588
0.0653581
-1.2259772
-1.1799239
-0.6364946
-0.6475474
0.5572076
2.6093438
2.8285576
2.0493353
2.1746004
1.7048565
1.2480075
3.6114642
3.8933105
2.9925075
3.7219921
2.1967060
1.8227530
2.2151273
0.3472044
0.8777387
3.0275080
1.9001226
1.6238026
0.2366764
-1.0749223
-0.4209651
1.3014293
-0.6825480
-0.3804381
0.1445698
0.1722018
-1.5815089
-1.2665041
-0.3914909
-0.7709703
-0.0967496
0.1169378
-0.3178056
-0.3730696
-0.9957106
-1.4304540
-0.9496572
-0.8612349
-1.6809841
-1.9333563
-0.8980775
1.2553760
-0.4854397
-1.3015047
-2.2667824
-1.7307217
-0.9883420
-1.7454587
-1.5630875
-1.0675538
-1.2370300
-1.3807164
-0.7617597
-0.6162312
-1.2112401
-0.9920263
-0.5646514
-0.5885992
-0.6364946
-0.4688605
-0.7046536
-0.2772787
0.3103618
1.3898517
2.8856637
3.6833073
2.1138100
0.0524631
1.5685386
2.3735508
2.5117107
2.6903976
-0.4872819
-0.3822803
0.5922081
0.6437878
1.5611701
0.6511564
0.4872065
-0.4835976
-0.4762291
3.0846141
0.7487894
0.4724695
2.1506527
0.1114114
-0.4780712
-0.1999091
-1.5704561
-1.2757148
0.7782635
-0.5499144
-0.1428030
-1.0141319
-1.2462407
-0.4485971
-0.0396435
0.8408961
1.2609024
0.1850967
0.2624663
-0.8262343
-1.2425564
-0.7709703
0.1758860
0.2772034
-0.7820231
-0.8667613
-0.4393864
-1.3383473
-0.6070205
-1.6091409
-1.6146673
0.0064098
-0.4946504
-1.7988806
-2.8323172
-2.1046747
0.1537804
-0.1796456
-0.3435955
-0.2496467
-0.5775464
-0.3730696
-1.0970279
-1.3217681
-0.7046536
-0.4320179
-0.6972850
0.3066775
-0.9275516
-2.1028325
-1.7086161
-0.2238568
0.8372118
-0.3970173
-1.1375548
-1.3530844
-0.9109725
0.5737868
-0.1741192
-0.4928083
-0.8520242
-1.0767644
-0.8630770
-0.0396435
0.2035180
-1.2536092
-0.9146567
0.9035286
-0.4541235
-0.6328104
-0.1372766
-1.0878172
-2.3294149
-1.6275622
-0.7599175
0.1298327
-0.8557085
-2.2483610
-1.3033468
0.2550978
-0.3288584
-1.0472903
-1.3401895
-0.9036039
0.2624663
-1.0988700
-2.0273051
-1.6072987
-1.5207185
-1.3899270
-0.0451699
0.1924652
0.2182551
-0.4007016
-1.7104582
-1.7528273
-1.7509851
-1.7601958
-1.6312465
0.6308929
-0.0746441
0.1703596
-1.4175590
-1.4378225
0.5535233
0.8316854
-0.1593822
-1.5833510
-1.8080912
-0.9680786
0.4651009
-0.2017512
0.1943074
-0.2533310
-1.0251847
-1.2149244
-1.0841330
-0.6733373
-0.0654334
-0.6180733
-0.7028114
-0.4762291
1.3511669
-0.9349202
-1.7454587
-1.8154598
-0.6309682
-0.6217576
-0.3399112
-1.2130823
-1.1946609
0.1408855
-0.8059709
-0.1317502
0.0027255
-0.8004445
-0.2017512
-0.3178056
-0.4964925
-0.7967602
-0.1962248
0.3729943
-0.8336029
-0.8851826
-0.8851826
-0.6346525
-0.3454376
-0.0525385
0.5258913
1.0601099
2.0143348
3.1951421
3.3996189
4.0204177
2.9298749
3.3627762
3.8269937
3.9891014
2.9832968
3.4530407
3.3388285
1.6348554
1.5390645
0.7082625
0.9993195
0.3969420
