# Supplementary material for: Structure of silent transcription intervals and noise characteristics of mammalian genes
Source: Mol Syst Biol. 2015 Jul 27;11(7):823. doi: 10.15252/msb.20156257 (PMC4547851; doi:10.15252/msb.20156257)
Supplement: Supplementary file 5 [file msb0011-0823-sd5.zip › Dataset_1/data.Bmal1a_TSA.cell10.signal]

4.4698982
5.0980655
8.6552244
5.6820217
5.5972836
8.3181141
7.4375745
6.5607192
11.0942086
11.1255248
11.8697466
4.7277968
4.2433158
4.3777915
3.0790877
3.5856743
4.0369969
3.0809298
2.9372435
0.8593174
0.8280011
1.1853749
0.9532662
0.2366764
1.1430059
1.6624874
1.6532767
3.7588348
3.2319848
4.9451685
5.3743855
5.2472783
6.4520333
5.6893902
7.6973152
8.2794293
8.8725961
8.8210164
6.1259758
4.9654319
6.3857165
5.0133274
5.2896474
7.0341473
6.9641463
4.0701553
4.9230629
3.2890909
3.0864562
2.2114430
2.4214462
3.8564679
3.1877736
4.5896368
3.5211996
3.1104040
3.5322524
2.8138206
2.5209214
3.0772456
3.6501490
1.9535444
2.3017076
2.5946067
5.0335909
5.8275502
6.6583522
7.9791616
6.4594018
8.3733781
8.2610080
7.9920565
5.6636004
5.5567566
7.3491521
6.6417730
6.4244013
5.7078116
5.5475460
5.6175470
7.5444182
7.4909963
6.5072973
6.3138733
5.5549145
5.5401775
6.9733570
5.1164869
4.6891120
7.8723179
6.7246690
4.5841104
5.5088612
4.6983227
3.9412060
5.0004325
5.4057017
4.8438512
4.5214779
5.1864879
7.3252044
7.0396737
5.6949166
6.5072973
7.2588876
7.7746848
5.0188538
4.6670064
9.3054974
10.8952582
14.5647872
13.8924087
11.1513147
10.7055185
12.4537027
10.8234150
9.9226120
11.0905243
10.1491943
10.5323580
10.3186706
7.2441505
7.4504694
8.4968010
6.0099214
5.7925497
5.2730682
5.1349082
4.4680560
4.3206854
3.3535655
2.7640830
4.6983227
4.8143770
5.0556965
3.5985692
1.9609130
2.3053918
2.0235455
2.9409277
5.2804367
6.3415053
5.0630650
4.0185756
4.4864774
5.2656996
6.0486062
7.5425761
8.3144298
6.4151906
5.1901722
6.0154478
6.3544003
5.6617582
4.3372646
4.9764847
6.2365037
6.2254509
5.9712366
7.9957408
7.0157260
8.1854805
14.2571510
14.7324213
13.0339747
14.4413643
16.9135068
17.8806267
18.9932750
17.6024646
14.7913696
16.2024435
13.4410861
12.6213369
12.8000238
12.1092239
11.5989530
10.7607825
11.8015877
14.0342529
12.9473944
14.1263595
13.8316183
9.6573448
8.9610185
10.0699826
9.5799752
7.4891542
7.1520439
9.5357640
9.6444499
10.5139367
8.4894324
8.9518078
9.0420724
7.6309985
6.3267683
4.8991152
5.5346511
3.3425127
3.7183079
7.4099425
7.0525687
7.7525792
8.2020597
8.1025845
7.5720502
7.2736246
9.5449747
6.7154583
5.7391278
8.9554921
5.6249156
4.1880518
5.1146447
7.2625718
7.0433580
6.5975618
5.2933316
5.0004325
5.4443865
5.4683343
5.1164869
4.8162192
5.8551822
7.7802112
6.8812503
7.5425761
5.7243908
4.4275291
7.6623147
2.8211891
3.1914578
4.4367398
3.6262012
3.4548829
4.4164763
4.6154267
3.1159304
3.8933105
3.0238237
3.8454151
6.9217772
7.0838849
5.7243908
5.6543897
6.6251938
6.2954520
6.4870338
6.1333443
6.7891437
5.2104356
4.7627973
8.0970581
8.6202239
9.2244435
10.0294557
9.0144404
7.3012566
8.4378527
8.2923242
8.3715359
7.0341473
5.0317487
5.5917572
3.9688380
1.3787989
1.8835434
3.3554077
3.5967271
5.6322841
6.5441400
6.1443971
8.6441716
8.6736458
7.0728321
7.3252044
6.4078221
6.0836067
6.0983438
5.6691268
6.2070296
5.9657102
6.1628184
5.1091183
4.6467429
3.8104145
3.4438301
2.6959240
1.6127498
2.3017076
2.6461864
2.1985481
1.9332810
-0.5793885
-0.8243922
0.2108866
1.0674784
0.8758966
0.2164130
2.0345983
1.9130175
1.6459082
3.0975090
3.2061949
2.8930323
2.4711838
2.3053918
3.5156732
4.2525265
7.6144193
6.1407128
5.1883300
5.3522799
4.5325307
5.6764953
5.3099108
2.7475038
0.8814230
1.3585355
3.5083047
3.6777809
0.9772139
0.9293185
1.0453728
1.1798485
2.7788200
0.8316854
1.4690634
1.7490677
2.4435518
2.0714409
1.3787989
1.2793237
0.8998443
2.2998654
1.4801162
0.9053707
1.2682709
-0.8741298
-0.1483294
-0.3288584
0.7119468
1.0730048
-0.3657011
-0.2920158
2.5522377
1.6956458
1.6348554
0.7487894
0.3969420
0.2164130
0.2016759
1.3216928
0.6493142
1.8264372
1.8135423
0.9422134
0.6861569
-0.7101800
-0.7286013
-0.6862322
1.0564256
0.0764109
0.2329922
2.0235455
0.9624768
-1.4728230
-1.2388721
0.3785207
0.5829974
-0.8999197
-0.8207079
1.1816907
0.8280011
0.1335170
0.4153633
0.0008834
-1.1688711
-0.1391187
-0.2864894
-0.6143890
-0.0746441
-0.3307005
-1.3365052
-0.8059709
-0.3454376
0.5369441
-0.6143890
-0.3472797
0.0561474
-0.1096446
1.1024790
1.0398464
-0.8372871
-0.6825480
-0.0341171
-0.7543911
-0.7912338
0.7432630
1.6274869
1.3032715
0.4208897
-0.1593822
0.2403607
0.1593068
-0.0046430
0.7395788
-1.3807164
-1.4801916
-0.3343848
-1.1117650
-1.5225606
-1.2462407
-1.0583431
-0.0709598
0.2937826
-0.8538663
-1.1836081
-0.8464978
0.7690529
-0.4541235
-1.4175590
-1.4783494
-0.7857074
-0.5130717
-0.3509640
-0.6420210
-0.2238568
0.1777282
2.4453939
0.8924758
0.1482540
-0.2422782
-0.5057032
-1.0546588
-0.1833299
1.0140566
1.0582678
0.4153633
0.6327350
0.0174626
-0.0635913
0.8574753
1.5556437
1.5059061
-0.2109619
-0.5499144
-0.5480722
-0.5333352
-0.1925406
0.9440555
1.3290613
0.2440450
-0.2496467
0.5701025
0.0358839
-0.0543806
1.2811659
0.4872065
1.4045888
1.4303786
0.9016865
0.5719446
0.7285260
0.9808982
1.1006368
0.7137889
1.1374795
2.5190793
2.9335592
1.9682815
1.9443338
2.1488105
0.4779959
-0.4596499
1.1835328
1.4027466
1.3548512
0.7248417
0.7690529
0.4301004
-0.4449128
-0.4891240
-1.1909767
-1.1172914
1.9259124
2.3109182
0.2679927
0.0211469
1.2848501
-0.2588574
0.5093121
-0.7157064
-1.8762502
-0.5572829
0.4982593
-0.1925406
-0.1409608
0.2569399
0.0174626
0.0119362
1.5445909
0.3858892
0.3048354
0.0119362
0.0119362
0.5995766
1.0564256
-0.1335923
-1.2720305
-0.8446557
0.6953676
0.2422028
0.7911585
0.3232567
-1.6146673
-1.2867676
-0.8722877
-1.4396646
-0.6457053
0.0800951
-0.5001768
-1.2628199
-0.8722877
0.3582572
-0.2091198
0.8077377
0.7930006
0.3048354
0.1685175
-0.7507069
-0.6051784
-0.0156958
-1.1117650
0.3914156
2.6590814
0.7745793
-0.9478151
-1.2075559
-1.2572935
-0.3030685
-0.5978098
-0.7157064
-1.5962459
-1.5888774
0.8887915
1.3732725
3.5304103
-0.0912232
-0.9164989
-0.7728125
-0.1612243
-0.0322750
-1.2757148
-0.8667613
-0.7083378
-1.1946609
-0.8667613
-0.2809630
-0.7562333
-0.2662259
-0.1925406
0.0856215
0.5645761
-0.4872819
-1.4672966
-1.7620379
-1.9904624
-1.4101905
-2.0880955
-1.7583537
-0.1685928
-0.5664936
-0.9514994
0.0432525
-0.8925511
0.2919404
-0.3712275
-1.0454482
-0.2293832
-0.1796456
-0.8649191
-1.0565010
-1.1393969
-1.8651974
-1.8504603
-0.4872819
-0.8483399
0.1500962
-1.8670395
-1.4415068
-0.3878067
-1.3015047
-0.0359593
1.5611701
-0.6714952
-0.8133394
-0.1133288
-0.5720200
-0.6364946
-0.9275516
-2.0254629
-1.5170342
0.6437878
0.7561579
1.2903765
-2.1507280
-1.9001979
-0.1317502
0.2495714
-2.2225712
-2.2538874
-0.1096446
0.0266733
0.5995766
-0.2201726
-0.9938684
-0.2570152
-1.1670289
-1.2278193
0.1777282
1.4893269
-0.3454376
-0.5314930
0.1482540
0.7819478
1.7988052
1.1503744
0.4816801
-0.0028009
-0.0249065
-0.4191229
-0.3472797
-2.7365263
-2.4196794
1.4082730
0.8372118
-0.3767539
-0.6254418
0.1777282
-0.4080701
-0.6733373
0.1372012
0.7616843
0.0027255
-1.1228178
-1.3733478
-0.5185981
-0.6420210
-0.1630664
-0.0562227
-1.0509746
-2.6609988
-1.7473009
0.1482540
-0.0985918
-0.1980670
1.2959029
-0.7378119
-1.4451910
-0.7230749
-0.5038611
0.2053602
0.5737868
-1.8541446
-1.8651974
-0.4651763
-0.9975527
-0.3749117
-0.4246493
-0.8336029
1.2387968
0.4411532
-0.0156958
0.2366764
-0.0138537
0.0800951
-0.2330675
-0.0028009
0.7506315
0.9477398
-0.2422782
-0.9588679
0.3472044
0.2845719
-1.0307111
-2.7328420
-1.9554619
0.1169378
-0.5959677
-0.4504392
0.3674679
0.5682604
0.7211574
-0.3841224
0.1408855
2.2630228
-1.1375548
-1.4304540
0.2495714
1.6827509
1.1945856
-1.8559867
-2.0788848
-0.4946504
-0.6070205
-0.2791208
0.8408961
-0.6714952
-0.7212327
-0.1206974
-1.1559761
-2.2704666
-2.3883632
-0.7028114
0.8298433
2.2703913
1.2609024
0.1408855
-0.7728125
-0.7488647
-0.7912338
-1.4691388
-1.6754577
-1.0030791
-0.9551836
0.7469473
-0.3988595
-0.8207079
-1.1946609
-1.1062386
1.0453728
0.1943074
-0.2164883
-1.8246704
-1.9701990
0.1850967
1.2682709
-0.5554408
-0.7636018
-1.3420316
-1.3917692
-0.8870247
-0.1741192
-0.9238674
-0.8336029
-0.3122792
0.3324673
1.1835328
0.7101046
0.3085196
-1.0693959
-0.8593927
0.0211469
-1.2186087
-1.9241456
-0.9570258
-0.6530738
0.4079948
-0.3509640
0.3822049
1.1411638
2.7309246
3.0809298
1.2959029
0.8464225
3.2669853
3.2246162
2.9390856
2.1101257
1.4469578
2.4196041
3.5285682
2.5301321
2.3348660
4.3777915
4.4956880
4.0425233
4.6872699
4.8917466
6.4686125
7.3049409
8.3475882
10.1141938
7.8391595
7.4854699
10.4144615
11.2194736
11.1936838
11.5786896
10.3776188
9.9134013
11.7057967
11.4405296
12.5273881
15.0197941
14.7932117
11.4681616
10.5765692
10.3573554
9.9134013
9.1765481
10.8436785
9.9999815
7.6217878
5.9988686
