# Supplementary material for: Structure of silent transcription intervals and noise characteristics of mammalian genes
Source: Mol Syst Biol. 2015 Jul 27;11(7):823. doi: 10.15252/msb.20156257 (PMC4547851; doi:10.15252/msb.20156257)
Supplement: Supplementary file 5 [file msb0011-0823-sd5.zip › Dataset_1/data.Bmal1a_TSA.cell11.signal]

5.3154372
7.8520544
11.0094704
10.3241970
9.8470845
9.8305053
9.9870866
11.1623675
10.5028839
13.1739768
18.0795771
17.5269371
20.0598701
20.7119852
18.0335237
13.9126721
10.7276241
7.1502017
5.7428121
4.3335803
2.2446014
2.3588137
5.5107033
5.4130703
5.2804367
3.7809404
4.2193681
4.9838533
6.3175576
5.6967588
4.6522693
5.0796442
2.4122356
2.8451368
6.0522904
6.7615117
7.5388918
9.2944446
10.1105095
14.1355702
12.1000132
12.1405401
12.0502756
11.0592080
13.6658263
15.6074345
16.2466547
16.5782386
17.6356230
21.1338336
19.3285433
19.4169656
21.0067265
21.8522655
21.7141055
24.7941520
26.9660268
26.3912813
25.8681155
30.5379228
32.5716377
31.5474117
28.7786857
23.3314983
24.6744133
28.5134186
24.6873083
24.5509904
24.7904677
25.6341646
25.8423257
23.0975475
24.0720358
23.7533468
23.5359751
22.7604371
20.1225026
9.7752413
10.1841948
11.4036869
9.9981394
9.4307624
7.1704652
6.8720396
7.5536289
6.9033559
6.4796653
5.7943918
6.7983543
6.8094071
5.8238659
6.1388707
6.7301954
6.1407128
3.8472572
3.4880412
7.5923137
8.4323263
7.4486273
7.5646817
12.1313295
15.8100691
12.1313295
11.5786896
14.9111082
13.5589826
13.5774039
9.3515507
9.3018131
10.2099847
9.4049726
8.0933738
9.6462920
11.3723707
11.4571088
12.1921199
10.6576230
11.1181563
14.4358379
18.7224815
20.5277719
21.4230485
20.2735575
13.4871394
13.4779287
18.4701093
15.0658474
10.1123517
8.7215412
9.4399731
9.5376061
10.7368348
10.8952582
12.5439673
12.1442244
10.6926236
8.6865407
8.9075966
11.1310512
12.0208015
12.6821272
13.7284588
11.4055291
10.7331505
11.5013200
11.5823738
8.1099530
8.6128554
10.8363099
8.4746954
9.4933950
13.0818701
12.3413326
11.4773722
12.4002809
15.3458516
18.7187972
21.6183146
20.9625153
21.6477888
20.3859276
19.8038136
18.9343268
16.5211325
15.1247957
12.8534456
13.2826626
12.3726489
11.8089562
9.1415475
9.4086568
11.0997350
11.8863258
12.9289731
15.7363838
11.6284271
11.5123728
10.8547313
11.9268527
8.4249578
7.1888865
8.4765375
10.0294557
9.4362888
8.8744383
8.6036447
9.9281384
9.9668231
11.0242075
12.5384409
12.3652804
16.4069203
16.9835079
16.9208754
18.0058917
19.5680205
19.2272259
18.3172122
20.6640897
21.5998933
19.3211747
18.1827365
17.4293041
17.9101008
16.1821800
15.4140105
16.4971848
14.9774250
15.1395327
14.2995201
12.4058073
12.0318543
12.8110766
13.7081953
11.7665871
11.9360634
15.2813770
13.4466125
12.7244963
14.3382048
15.6571721
16.7550834
15.4176948
15.0105834
14.2184662
13.6363522
11.5879002
10.7699932
11.0997350
12.6268633
11.5879002
10.9357851
10.5470951
11.8163247
12.8129187
12.8589720
12.2658052
11.9102735
14.8890026
17.1806161
18.4608986
17.1769319
13.8518817
12.5789678
12.3468590
10.2799858
8.1946912
6.5662456
7.8428438
6.2604515
4.6338480
5.5070191
7.0599372
7.6844203
8.5594335
5.9030777
5.9030777
9.8710322
9.7476093
14.2184662
8.3310090
8.2186389
8.8044372
8.7694367
9.7328723
9.4086568
9.5928701
10.6042012
8.5207487
9.2594441
14.8797920
14.3216257
16.5635016
20.1648717
22.9078077
22.5191177
22.7807006
18.3337914
15.2740084
14.1318859
12.3597540
12.3689646
10.3536711
9.6260285
11.1642096
7.8465280
7.4449430
7.7728427
8.5925919
10.1897212
7.6696832
7.4541537
8.6128554
9.3865512
8.2223232
7.8428438
7.3270465
6.5828248
6.9457250
9.4694472
12.3634382
13.6087202
12.2418575
11.3742128
11.9360634
11.6247429
11.4607930
10.3739345
9.0604937
6.7596695
3.9006790
6.2475565
4.9377999
4.5380571
4.5951632
7.2994145
4.3704230
4.2212102
4.6743749
4.0480497
3.7164657
5.0649071
4.4901616
4.0977873
5.8975513
4.6320059
4.0112070
1.5795914
0.8556331
1.4966954
2.6277651
4.3262118
4.4698982
6.2143981
8.6054868
9.8636637
10.0294557
11.3760549
10.5286737
12.8829197
13.4116119
13.4245069
12.2768580
12.0576441
14.7932117
12.8976568
12.6250211
12.8737091
12.8663406
12.6194947
12.9695000
14.8447914
15.8450697
16.6390290
18.0685243
19.2327523
17.7424667
12.7926552
13.0247640
15.9150707
12.5015982
13.0229219
14.3676790
13.1868717
8.6294346
9.2833918
9.2281278
8.2702186
8.2536394
9.2410227
10.2707751
10.1197202
13.6510892
12.5329145
12.2142255
10.8565734
12.2860686
15.6313822
15.5208543
14.4395222
14.8116330
19.3598595
14.8042645
14.7361056
13.6474050
13.2108194
12.9510787
11.7242181
11.5694789
12.1865935
11.4202661
12.8350243
12.4665977
10.4955153
7.4044161
8.1983754
9.1562846
9.7070824
10.9652593
8.8541748
8.1320586
5.9472889
5.8662350
7.5038913
6.8591447
7.9570560
6.7265111
4.7462181
2.4030249
1.8301215
2.1174943
1.2719552
0.7340524
0.8537910
-0.8888669
-1.0049212
-0.0064851
0.9256342
1.0803734
-0.0433278
-2.0549371
-1.5133500
0.8703702
0.3656257
-0.2588574
0.2090444
0.2550978
-0.3509640
-0.8520242
0.2569399
0.9422134
0.8556331
1.2627445
1.3419563
0.6032609
1.8632799
0.5608918
-0.8464978
-0.4320179
0.4374689
0.1887810
0.7708950
1.2719552
4.1806833
3.3922503
4.5656891
5.5843886
6.0965016
6.7578274
6.6546679
6.9641463
6.5901933
7.5112598
8.0970581
7.2994145
6.9494092
6.8351970
4.8493776
4.9949061
4.5509520
3.4733042
1.4930112
1.4672213
1.0177408
1.2811659
2.8396104
3.2946173
2.5006579
2.2022324
2.3993406
1.8577535
1.6882773
2.1432841
3.6040956
2.3864457
2.9040851
2.7051347
3.2393533
2.9151379
2.0567039
3.6114642
4.1475249
4.9728005
6.6859842
4.4846352
4.8751674
8.4931167
11.2839483
13.7597751
15.7640158
16.6721874
17.7093083
17.2948284
12.8405507
12.8073923
14.3768896
16.3019187
11.2378949
10.3241970
6.8904610
6.3286104
7.6567883
5.9859736
5.1625402
6.0449219
5.2804367
5.0980655
5.4664921
5.0612229
4.7112176
4.3317382
3.4880412
3.9191004
3.9006790
3.3922503
3.2227741
3.9080476
4.4698982
2.0069663
2.6185545
2.8838216
2.1248628
2.4251305
4.3851600
5.9417625
6.2880835
6.2254509
5.9859736
6.7301954
10.6631494
8.9904926
7.2607297
6.3783480
7.2994145
7.2736246
6.8886188
7.5223126
4.8641146
4.9027994
5.3467535
4.9027994
5.3559641
5.4057017
1.5703808
1.4451157
3.6704124
6.3709795
6.6141410
6.2604515
4.5398992
4.5601627
5.5843886
3.1822472
3.0459293
3.9541009
3.0146131
2.7475038
3.4935676
3.3443549
2.6075017
2.1377577
2.9040851
2.4490782
2.2980233
2.0567039
2.4638153
6.5257186
5.8238659
5.1220133
4.0425233
5.7372857
5.9730787
5.8054446
5.6967588
5.6893902
8.6718036
9.1949694
8.4286421
6.5349293
5.1441188
5.2933316
5.7428121
4.2820006
4.6356901
4.8880624
3.6188327
4.0848924
4.6301637
1.7601205
0.7930006
3.6685703
3.3351442
3.4235666
4.0609446
2.3901300
0.6972097
0.7248417
2.1359156
1.2995872
-0.3122792
-0.0414857
2.7714515
1.1835328
0.9974774
1.9203860
2.4030249
2.8211891
2.8782952
3.2448797
4.6006896
5.0943813
6.3820323
3.2301426
2.4748681
5.0151695
5.3430692
5.6341262
6.6030882
5.8846563
3.7330449
3.5377788
4.0038385
3.3664605
2.5725011
2.0603881
2.6314494
1.2572181
1.1282688
3.1656680
3.3572498
3.7256764
2.6388179
2.6332915
2.2280222
1.3216928
1.2830080
0.3582572
-0.0028009
0.2385186
-1.0343954
-0.7249170
0.2329922
0.2790455
0.9551083
0.8519489
1.7380149
0.8574753
0.9366870
1.5777493
2.8469789
1.7674890
