# Supplementary material for: Structure of silent transcription intervals and noise characteristics of mammalian genes
Source: Mol Syst Biol. 2015 Jul 27;11(7):823. doi: 10.15252/msb.20156257 (PMC4547851; doi:10.15252/msb.20156257)
Supplement: Supplementary file 5 [file msb0011-0823-sd5.zip › Dataset_1/data.Bmal1a_TSA.cell12.signal]

6.1744047
11.6417790
8.3593480
7.6671483
9.4508165
9.1940004
6.8666043
6.9067319
9.2200833
5.0909617
4.7699415
6.0560285
6.2205513
5.8714419
8.1888061
13.0642996
19.2198609
23.4733778
25.6422702
31.2240080
28.0439022
22.6607956
24.4304191
26.3384826
22.4922600
19.4927280
18.9670575
21.3706959
26.1278132
21.5793590
18.3430746
15.5401674
15.9093406
13.3090774
12.3058895
12.3279596
9.1157517
9.2842873
13.8548117
13.5899700
11.2043891
9.8821873
10.9475730
12.6369415
11.6257280
10.2573796
10.5382723
8.9131078
8.4456222
8.9090950
8.6924064
10.1390035
8.8408782
9.2361343
11.4150586
12.2396791
15.2071090
14.5269476
15.8170473
12.2216217
11.9086270
14.6754194
14.3283164
13.9952580
15.5602312
16.5734510
16.9747262
14.3905140
13.6742378
13.2829945
13.4715939
9.0635860
6.2807426
8.4014819
9.6514541
9.7557857
9.7236837
11.1702807
11.9286908
14.1437298
15.1910580
22.3377690
22.1732462
21.2583388
18.2467686
19.0412934
20.1026663
17.7532001
15.5341483
12.4884697
11.1522233
14.3483801
21.4348999
21.3466193
20.5139733
23.9569144
21.6616204
21.7739774
19.1877589
18.9690639
20.4056290
21.9545512
22.6286936
24.0913416
26.2642467
30.8468093
28.3007183
26.4608716
26.6013179
27.1691223
26.6976239
23.3309251
23.4171993
23.9047486
22.7831845
22.2916224
19.4425686
14.3463738
14.2019147
13.7243972
11.2585612
10.7228589
12.4704123
14.0193345
16.2243416
18.2628196
27.2112562
28.3247948
29.8957871
30.1064566
31.9623543
28.3749542
26.7477833
26.3465081
23.8004171
24.6551332
29.8476341
31.3423842
27.2794729
26.6755538
27.7991243
28.1743166
24.8437326
24.4765658
23.1623895
15.5883205
11.2726059
11.6558237
7.5748550
6.8284832
6.2606788
7.1675607
9.5591608
12.3500297
10.0687803
9.4588420
11.2846441
12.0550925
13.1967204
14.4246224
16.8804266
19.4245112
12.2115898
11.5374475
13.2348415
10.1229525
9.1037135
14.1357043
16.0096594
16.0738634
14.8981271
13.4715939
14.5008647
14.2881889
13.4695875
13.6822633
14.9282228
15.1830325
16.3266668
17.7491873
23.4613396
27.1931988
22.9156053
22.1010167
16.4269856
12.9659871
12.0049331
9.9985572
10.2413286
13.3211157
17.4662883
19.9842901
26.6956175
27.7850797
30.1104694
30.0723482
32.4037570
32.7829621
33.6597484
29.9118381
24.1595584
21.2262368
22.3799029
22.8794905
24.3822661
25.8730034
24.7755158
28.7421210
28.8604972
27.6606844
25.7526209
26.1639279
22.3016543
21.8562388
24.2979983
25.4596900
19.8659139
19.1897652
13.7344291
13.7063398
12.3078958
12.4904760
9.7156581
8.1928188
8.2469910
6.7743111
6.6719859
8.8248272
6.3850741
6.6719859
9.2060387
11.4270968
12.2035643
11.3408226
10.4479854
11.8384039
18.1725326
16.9085158
18.0421182
18.1223732
19.2700203
20.7808213
20.2571572
22.2775778
25.8509333
25.5880980
25.1466953
28.2967055
32.9755742
31.0594852
30.8086882
31.4487221
32.9153829
39.3739070
39.6828889
36.3683558
32.9655423
33.4771681
28.5775982
27.5663847
22.7811781
21.1299307
22.5624832
21.5312059
21.6014291
24.2598772
21.3145173
20.8028915
19.3181733
20.4798649
20.8590700
18.4895400
18.5196357
16.1220165
15.4157721
10.1450226
10.8853753
8.8749866
8.2389655
9.4728867
8.9090950
8.6181705
12.2216217
14.9763758
14.6272664
13.2910200
13.1485673
13.4695875
11.9949012
10.6646740
8.3272460
7.8858433
10.2052139
10.3356283
10.7208525
12.9138214
13.2308288
12.9057959
15.9013151
16.7580376
17.0870833
16.3146285
17.1773702
21.0837841
22.6427382
19.9000223
18.7142541
19.8598948
16.2945648
15.1248476
15.2291792
15.5060590
12.1654431
10.6305656
10.7710119
10.6084954
6.0118882
6.1924620
10.6747058
10.8974136
10.8753434
10.8612988
12.9940764
14.7035087
15.1288604
17.2596316
17.9718950
15.3957084
14.1979019
10.3456602
11.1080830
13.0984079
13.1786630
9.0615796
8.7305276
7.9039007
8.7947316
9.0334903
7.6791866
7.7112886
6.8786426
6.6418902
6.8284832
7.7433906
6.2727171
6.6479094
8.1165765
11.0318407
15.0766946
11.1943572
8.7706551
9.3063575
10.0306592
13.7504801
15.0686691
12.9017831
10.8111394
10.2413286
8.9131078
10.5021575
8.9432034
7.6932312
7.3320836
4.8843049
4.6114378
3.2591404
3.3434082
8.1948252
8.4696987
8.0443470
6.5957436
7.3100134
9.4307528
11.6859193
12.7593304
15.5883205
20.5661391
15.8732258
16.3688007
16.3808389
12.0430542
12.6048395
9.9584296
9.0716115
7.1354587
6.5656480
4.2041435
3.4838545
5.1812486
4.5632848
5.3036375
5.9276204
5.6487342
5.2594972
6.1202325
6.6218265
6.4211889
6.9167637
10.6486229
8.6041259
8.0162577
11.2124146
12.1473858
13.8106714
13.4254472
12.8616556
12.2115898
12.5526737
12.2416854
11.7822253
13.2147777
11.9547737
9.7016135
8.5961004
9.5732055
9.6795434
8.1125638
8.2790930
8.5900813
9.0033947
8.5359091
9.3043511
9.7898941
10.8312032
9.5571544
9.9022511
12.6409542
11.1863317
10.1008823
9.7236837
6.3971124
7.5688359
9.5150206
6.8746298
6.9970188
6.5094694
6.1182261
8.6161641
9.1899877
6.9288020
7.4364151
9.4347655
6.9548849
6.8184513
8.8268336
7.5226893
8.0282960
7.5708423
8.6322152
8.4857497
5.7490530
4.1941116
3.0063371
1.8386263
2.3863669
2.4144562
3.1969428
6.5816990
6.1483218
6.1744047
7.6571165
8.0102386
8.3874373
7.8396967
6.0018563
6.1623664
6.8465406
9.3745742
8.3693799
8.1607168
11.1582424
12.8917512
12.2115898
9.5411034
7.0792802
6.5114758
9.8320280
9.4648612
9.5631736
10.8291968
12.1132774
10.6626676
9.0054011
7.5206829
7.8376903
7.5969252
8.5700175
7.8617668
8.4656860
7.8778178
7.0150762
5.1972996
6.2827490
9.2020259
6.3128446
4.4890489
5.0448150
5.1792422
6.3248828
7.4865745
8.2530101
11.0378599
10.7429226
12.9399042
16.6175913
18.7423434
20.4056290
20.9694207
20.2712019
19.2218672
19.2178545
21.9445194
22.3638519
22.6788530
21.1259180
18.0120226
18.2969279
21.6194865
18.3470873
18.5196357
18.9590320
17.3418930
15.4579060
14.6894640
14.3865013
14.2059275
14.1477426
10.4299280
9.8641300
11.6257280
12.1233092
9.9845125
10.6285592
8.8649548
7.3742175
8.0102386
9.3525041
9.3204021
8.7546041
8.7726615
9.2883001
10.0045763
10.5141958
10.9997387
14.7175533
13.6521677
14.6734130
14.3965332
10.2012011
10.0246400
10.3476666
9.9022511
9.9162957
7.9339963
9.1578856
7.9018943
5.1892741
5.5985748
6.9588976
9.4026635
8.7967380
9.4026635
11.5916196
11.2605676
11.6257280
7.4524661
8.1386467
10.3637176
8.8850185
6.9488658
6.3870805
2.0613340
2.3783414
4.8742731
4.0737291
3.6423582
2.3984052
1.1684967
2.3823542
2.0593276
2.6050619
1.3249941
0.1733343
2.6110810
4.7177757
5.1210573
5.6066003
7.1856181
9.5872501
12.8275472
11.7541361
11.9567800
11.6518109
11.4571924
11.3428290
9.7999259
8.6582980
8.1667359
8.6322152
9.6996071
10.2092266
9.2642236
7.0933248
4.1860861
3.8510213
4.0516589
3.3975804
1.5577337
2.6050619
2.5448706
1.6460142
1.1564585
0.6809474
0.6568709
2.4906985
1.7884669
1.4313320
0.8254065
-0.3362852
0.2395447
1.5497082
0.5625712
0.7732407
1.2427326
1.7804414
-0.3623681
-0.9783255
