# Supplementary material for: Structure of silent transcription intervals and noise characteristics of mammalian genes
Source: Mol Syst Biol. 2015 Jul 27;11(7):823. doi: 10.15252/msb.20156257 (PMC4547851; doi:10.15252/msb.20156257)
Supplement: Supplementary file 5 [file msb0011-0823-sd5.zip › Dataset_1/data.Bmal1a_TSA.cell13.signal]

14.8640188
10.6064891
9.1157517
7.6892185
6.8164449
5.0207385
5.0247513
5.6567597
5.8493718
11.0057579
9.5270588
6.5315396
6.4673355
8.4877561
8.4576604
9.4287464
12.5045207
12.3259532
15.2331919
15.2271728
20.5621264
22.2876096
21.2583388
22.9376754
22.0468445
23.6659899
19.9020287
19.7013911
22.8172929
19.3382371
18.5477249
18.5497313
17.7431682
14.9222037
11.0759810
11.4913008
14.6031899
11.3227653
12.1734686
9.4929504
8.2148890
8.4797306
8.4837433
13.8086650
12.5205717
14.3744630
16.1300420
14.4105778
14.6854513
16.3086094
20.8028915
21.5392314
20.9774462
27.2313199
22.1070358
22.4160177
23.7843661
24.0833161
24.3762470
20.4557884
19.5428874
20.9674143
18.3169917
16.1741822
15.2532557
12.9820381
10.3717431
9.4608484
9.3825997
11.3769374
12.2456982
10.4780810
11.1161085
11.4511733
10.4841001
10.5162021
8.9893501
8.1587104
5.1752294
5.7972060
7.2317648
5.9216013
6.0901369
7.4805554
8.5981068
11.0659491
13.7605120
13.4535365
11.9126398
13.7865949
13.6280912
13.6100338
16.6978463
16.5594064
16.8102034
16.9687071
19.2258800
18.8406558
17.7853021
15.6946584
12.5285972
12.4724187
19.7936844
22.4882472
26.0856793
27.3236132
30.0783673
23.3931228
20.6263304
17.3258420
11.6758874
10.5944508
8.3673735
8.2630420
5.6407087
7.4163513
8.9211333
7.1454906
7.8637732
8.0503661
7.0993440
4.7699415
4.7558969
4.4108002
4.6395271
5.2394335
5.3979372
2.3161438
3.1808918
2.5448706
2.6833106
6.2646916
7.5287084
11.0338471
11.1702807
10.6506293
12.0270032
14.7657063
9.5551481
9.4969632
13.2829945
15.4318231
16.5413490
15.2512493
14.8279040
16.5393426
19.4887152
21.6897096
23.5997795
24.8397198
27.0447270
20.9012039
20.6885280
25.2550396
24.3060238
25.5098494
28.3488713
30.1345459
30.9651855
29.0852113
31.4386902
29.7071878
24.6451014
22.4160177
20.5480817
17.8334551
15.2713131
13.1285036
13.4414982
10.1109142
9.5290652
12.3741062
12.3861445
11.7260468
12.6630244
17.5064158
18.5718014
19.0673763
17.4642819
16.3527497
16.3306795
18.5938716
18.7724390
20.5882092
17.8916400
16.8884521
18.2206857
18.1584880
15.6926520
15.1990835
15.1529369
14.7456426
17.3639631
12.9459234
10.1209461
10.2975072
10.2593860
7.8055883
7.2598540
6.3389275
8.0222769
8.4516413
7.2738987
6.7963812
7.8437094
10.9435602
11.4471606
9.6976008
7.6611292
8.3212269
12.9740126
14.6714067
16.5453618
20.9674143
19.2058162
18.5276612
19.7214549
21.0436566
17.2275296
17.1071470
17.0048219
16.8041843
19.1897652
20.7105982
25.4877792
25.0824913
26.0174625
21.1560136
20.1568384
19.9421562
17.4502373
16.3346923
14.4888265
13.7685375
10.8673179
9.8179833
8.1727551
7.3802366
7.9540601
8.9592544
11.4431478
13.0422294
14.1076150
17.1974339
17.1874021
15.5542121
16.3306795
19.0453062
19.6171233
19.3984283
19.3863901
18.3270236
17.6889960
16.6537061
18.0722138
16.1200101
15.6184161
17.6288048
23.0700963
23.8445574
29.6209136
30.5759486
30.2529220
29.1433962
27.6927864
26.8400766
23.3329315
23.1804469
19.8619012
17.3499185
12.5948076
11.3829565
11.9949012
11.4993263
9.3364531
8.8248272
7.2096946
6.9649168
8.8789994
9.1980132
11.3990075
14.8620124
13.8006395
10.7188461
9.2140642
11.0137834
9.6554669
8.3693799
10.3356283
8.2309400
7.2658732
7.2698859
5.3156758
5.3999435
5.2053251
7.8296648
3.6363391
3.6925176
6.2325896
6.3609976
7.2417966
9.1739366
10.6165209
10.8191649
11.9146462
11.8303784
10.8251840
6.4011251
5.4601348
8.7465786
11.4190713
15.0706755
11.8323847
12.0731499
17.7331363
16.7941524
19.0834273
16.2183225
14.4547181
21.1740710
17.8113850
17.2435806
17.5345051
17.7732638
15.7046903
9.0916752
8.9090950
10.4239088
9.6394159
7.1996627
6.6138010
7.6771802
10.0467102
10.5342595
13.6481549
11.5635304
12.4603804
10.3958196
10.3877941
12.4222593
11.6217153
9.9423786
9.2180769
12.3440106
11.9447418
11.6076706
9.3484914
8.2630420
10.2453414
7.9961940
7.5267020
8.5459410
10.2874753
8.4596668
5.8714419
6.1904557
3.5360203
3.1648408
2.7876421
1.8767474
3.8791106
4.0496526
3.6945240
6.8164449
7.7132950
8.9291588
10.4158833
10.7950884
10.5422850
10.2834625
11.9306972
10.6486229
9.4829185
9.8320280
10.4078578
9.3705615
9.3224085
13.1505737
10.4941320
10.2373159
12.5807630
11.3307908
13.4073898
11.4230841
9.7276964
9.7216773
9.1659111
9.4387783
8.0022131
8.5880749
7.7132950
7.9159389
10.0146082
11.3628928
9.4267400
11.5454730
12.3660807
12.0490733
11.4210777
12.0149649
15.1609624
14.0313727
14.8579996
12.8817193
11.5735622
11.3829565
13.5378043
15.2191473
12.5948076
13.3191093
13.2027395
10.6044827
10.0487165
10.4339407
9.1679175
7.3762238
8.3312588
10.6064891
10.1891629
4.8080627
4.5291764
7.0351399
6.7682919
10.7389099
12.1373539
12.0591052
7.7514161
7.7614480
7.5748550
5.9516969
4.0777418
4.5231573
4.7298140
4.9906429
5.8634164
6.2205513
5.3016311
4.6736355
6.3810614
6.7562537
6.6077819
8.2570229
8.0222769
5.8553909
6.1162198
9.0475350
12.3440106
9.0916752
8.5318964
13.7183781
12.8837257
10.5101830
11.0980512
8.5579792
8.0583916
12.7673559
13.2870073
13.8086650
13.7284100
12.2818129
11.6397727
11.5234028
10.8913944
10.8853753
12.7773878
12.5245844
12.9258596
11.0017451
11.8825441
12.9017831
10.6446102
11.9286908
12.8757002
11.1221277
11.6819065
15.5341483
16.9205541
19.4626324
17.3760014
17.7953340
14.5269476
13.9430922
11.8905696
8.6562917
8.9211333
11.3729247
10.7910756
6.8625916
7.0973376
5.8754546
5.4079691
6.6880369
8.4897625
12.2998703
12.4944888
13.1525801
10.9315220
8.7004319
8.6322152
7.8156202
8.2790930
7.4645044
7.1655544
7.6952376
7.0953312
7.9580728
11.0037515
8.1948252
7.4544725
7.6290272
7.7193141
4.6074251
3.8169129
6.7923684
9.2321216
7.6410654
5.2895929
5.4159946
6.6218265
9.1217709
9.2963256
7.8096010
7.9259708
8.2088698
8.2409718
8.0664171
7.4765426
8.6382343
10.7168397
13.5257660
13.0883761
13.0000955
16.3567624
16.4390238
12.6309224
11.2084018
11.2846441
12.4042019
14.4486989
12.2918448
12.5145526
13.1485673
15.0064714
13.2850009
14.4908328
17.7090598
17.9658759
12.6088522
12.5687247
13.0362103
10.9014263
12.0069394
8.2088698
7.7213205
10.3576984
6.8746298
5.3718543
4.3165006
3.7105750
2.8879609
1.5577337
2.1516209
3.6965304
2.5569089
1.8787538
2.7515273
3.6062435
4.0376143
3.9172317
5.4460902
4.3706727
4.0275824
5.1952932
8.8388719
7.3240581
7.9961940
11.4993263
12.6790754
10.8231777
12.0671307
16.1260292
13.8026459
13.7103526
14.4266288
14.5409922
13.6441422
14.6493365
11.8143274
10.5282404
8.9070887
9.3785870
7.2919560
6.9889933
8.4797306
6.6499157
6.5676543
11.2906632
10.0948632
7.6972440
6.9869869
8.8087762
8.2489974
7.4444406
6.2626852
4.9444962
4.6836673
3.8329640
4.3847173
3.0966240
1.5677655
0.8494830
1.2387199
0.7230813
1.2026051
1.0059803
0.7070303
1.8346135
1.7242629
0.0830474
0.4702779
0.3940356
-1.6364168
-1.2812883
0.6026987
0.5746095
-0.0273033
-0.5028144
-1.2572117
0.3177933
