# Supplementary material for: Structure of silent transcription intervals and noise characteristics of mammalian genes
Source: Mol Syst Biol. 2015 Jul 27;11(7):823. doi: 10.15252/msb.20156257 (PMC4547851; doi:10.15252/msb.20156257)
Supplement: Supplementary file 5 [file msb0011-0823-sd5.zip › Dataset_1/data.Bmal1a_TSA.cell14.signal]

10.8312032
11.8644868
14.1537617
10.1129206
8.6743490
10.6847377
12.4563677
16.2002651
16.0176849
14.8138594
13.4896512
12.9820381
12.8676747
12.2216217
14.9563120
17.2455870
16.9988027
21.6596140
19.4465813
19.0733954
20.6724770
20.6142921
20.8570636
16.9947900
16.1661567
16.3045967
16.8603628
19.1757206
16.3527497
16.8924648
24.8377134
24.9701343
24.5909292
25.4576836
24.8256752
23.4252248
20.7126046
16.2504245
15.7989899
16.4069218
18.4313551
18.5798270
17.4682947
18.1725326
19.7595760
22.4280560
21.1540073
11.0860129
10.5342595
14.5630624
16.4972088
15.8090218
16.4430366
13.3251284
10.4138770
9.0615796
10.2794498
12.4182465
11.0559173
9.4347655
9.2261024
10.0587484
10.4961384
14.2059275
14.1377107
14.9683503
14.9944332
18.2246984
14.1778382
13.5618808
16.2524309
18.2206857
20.2732082
21.3947724
22.9938540
28.9768670
25.1908356
24.4324255
26.5571776
26.9544400
24.2337943
23.1262748
25.3212500
26.8481021
27.1330075
26.9865420
24.6912480
27.6626907
36.1677183
40.5917771
43.4227736
46.5567328
47.0342502
43.2823273
45.3649455
53.9201324
54.7628103
53.5609911
51.7833420
52.8266575
47.7063862
40.7522872
33.9908004
31.1718422
29.8957871
20.1387810
19.8398310
29.6469965
30.8187201
29.3901804
27.6988055
26.8360639
25.4396262
22.6648083
21.9966851
23.0440134
22.0428318
19.8960096
17.2676571
13.0181529
12.2095834
13.0984079
14.5951644
14.3363419
13.4675811
12.6931200
12.8797130
13.7344291
15.4799762
16.2203289
21.3927660
22.2213992
22.2575140
26.4046930
25.0223000
23.6118178
23.0460197
30.9892620
32.8331215
31.8901248
33.2644923
27.8512901
23.8365319
26.4648843
25.6302319
24.7715030
23.0901600
22.8172929
19.3061350
19.4164857
20.7527321
20.1147045
23.9829973
23.4131865
23.7622959
23.9508953
27.1691223
24.8858665
25.4496581
23.0339815
23.2205745
23.2647147
22.7109550
19.3562944
18.1745390
19.6331743
21.6114610
22.7811781
22.1612080
21.1820965
18.9550192
18.4112914
18.9409746
18.1023095
16.2002651
15.5321419
16.0678443
16.8724010
20.0304367
19.6793210
19.2318991
20.6845153
21.4970975
20.3976035
23.9067550
25.6442766
26.3886420
29.4604036
33.5273275
28.3609096
29.0811985
26.9865420
24.0271376
21.6515885
18.0481373
17.2756826
18.4775018
19.7736206
18.7262924
19.5087790
20.4577948
18.7824709
17.6910024
18.1344115
20.4116482
20.2210425
18.0461310
14.6553557
13.8407670
15.2673003
15.9374299
18.4815145
20.5480817
21.3466193
26.9945676
28.3649223
32.8792681
33.2725178
30.6060442
26.1859981
26.9624655
30.0181761
28.7842549
24.3180621
22.1612080
22.2073546
19.7956908
18.8787770
20.0665515
17.6789642
17.1392490
16.0818889
16.0919208
18.4474061
20.0765834
20.9834653
20.4377311
24.9199749
26.0515709
28.4070562
24.6270440
24.8838601
26.2602340
26.3083870
33.0578356
35.8587364
37.1628807
32.6505413
32.5923564
33.6517228
29.8937808
34.4301967
36.0673995
36.7957139
33.0979631
33.8764370
26.1940236
24.1836349
23.7703215
25.9091182
22.6728338
22.8734714
25.7084806
25.3934796
26.4648843
34.4422350
33.5092702
33.0337591
33.6136017
34.6609299
33.7620735
33.4229960
35.2869192
37.5340603
39.1130781
40.2446741
46.7734214
44.4179360
43.3124229
41.8056346
39.7190036
39.6327295
40.4734010
40.7502808
35.3250404
35.4073018
44.9375874
39.7490993
38.6455925
33.7219460
31.3945499
32.2292023
32.0365902
31.6533724
28.4331391
23.6399070
23.5696839
22.1772590
20.3173485
21.0296119
23.9749718
21.4449318
17.1753638
16.7821141
18.7343179
16.3988963
16.7961588
16.6858081
15.2973960
14.9803886
16.9045031
21.0958224
21.1720646
20.1789086
17.9558440
18.2126602
18.2267048
17.6869897
20.6865217
17.0910960
19.7936844
18.4835209
16.2965712
16.4289920
16.5694383
16.3667943
17.4883585
19.3863901
20.4618076
20.4979223
25.6904232
23.9488889
25.0142745
29.7252452
31.6694234
29.8937808
29.7112005
29.5868052
25.5118557
26.5611904
27.5744102
27.7549840
28.3769606
31.4587540
24.9460577
21.4268744
24.0030611
30.4174449
30.0241952
27.5543464
26.4388014
29.1253388
31.5249644
28.6317703
27.9054622
25.8910608
25.1446890
24.7113118
22.5544576
21.5191677
20.0986535
18.4714827
17.5686135
15.5883205
14.3423610
15.1308668
16.1180037
16.3266668
12.6228969
11.6799002
12.8576428
13.3070710
17.1492809
19.3081414
17.2676571
15.8912832
17.6769578
18.7443498
17.1412554
20.3795462
22.5985979
22.5123238
23.6158305
28.1522465
30.2729858
26.5852669
26.2201064
25.2048802
22.2494885
22.6868785
21.7519073
22.5163365
25.5359323
22.2795841
21.2924472
19.3964220
19.2519629
20.3554696
23.6900664
23.5997795
25.8067930
23.4573268
20.9212676
22.8032483
24.3321067
23.1262748
17.8796018
17.7431682
20.9794526
18.1404306
12.5185653
11.9286908
14.9844013
15.5823013
16.9646943
18.4453998
16.2203289
16.1661567
15.3535745
16.2985775
15.7909644
14.5610560
16.8643755
15.0185097
12.5586928
11.5414602
10.8954072
9.9223149
11.5876069
10.8151522
11.1582424
10.8231777
10.5964572
10.6626676
9.8400535
9.2561981
10.6325719
15.0646563
13.7384419
15.3054215
14.9563120
13.2589180
12.3379915
14.6393047
11.4752498
10.7148334
9.0435222
8.6803682
9.6594796
9.8641300
11.7400914
14.6974896
17.4281672
20.4317119
21.3105046
20.7166173
19.7334931
22.2916224
19.1977907
14.9222037
14.3965332
16.6356487
13.6541741
13.9992707
16.9967964
16.9526561
21.7820029
25.6242128
23.7622959
23.0680899
26.0335135
25.6583212
25.1667591
29.4162633
26.4929736
28.2164505
25.9994051
25.0062490
25.6302319
22.4019731
23.7542704
18.5156229
15.8411238
19.8578884
20.9393250
17.2495997
15.9394362
14.5791134
14.5129030
16.8362863
14.2982207
14.7155469
17.3278484
15.8130346
14.8840825
14.0293664
15.7127158
14.5911516
14.4727754
13.5177405
13.5839509
15.7167285
16.2383863
18.4293488
16.9887709
20.5139733
21.2162049
24.0973607
27.9817045
26.7156813
28.8223760
29.4142569
30.6562036
31.5831493
31.4306647
30.7464905
29.6670603
28.9949243
26.6835793
26.1699471
26.0355199
24.8597836
25.2209312
23.5155117
19.5629512
17.0790578
16.0156785
15.7929708
18.2126602
16.2945648
15.4298168
17.1352363
21.8582452
22.7611144
30.5719358
24.7875540
23.8184745
24.5929356
22.4742026
22.7912100
25.5098494
25.5038302
24.0010547
24.0231248
27.9134877
30.4535596
27.5683911
26.3404890
25.9973987
20.9613952
20.8590700
24.3481577
23.8425510
23.3971355
23.4412758
22.3277372
23.3790781
26.3665719
27.4279448
26.7859045
26.3485145
28.5294451
30.3231452
33.2343967
26.6414454
25.5720470
23.6158305
22.2655395
21.1419690
20.9092294
20.7085918
19.4706579
16.0136722
13.2488861
13.5899700
13.6200657
13.4555429
13.1846821
13.5518489
11.5033391
12.5887885
14.5730942
14.1015959
10.4279216
8.7967380
8.5018007
8.2971504
7.4283896
6.8846617
8.1346339
5.2635100
5.2113442
7.5527849
8.2790930
9.1137454
9.1960068
11.1100894
11.9266844
12.3961764
13.1947140
13.0321975
14.4125842
14.1698127
13.0081210
14.0654811
11.4591988
10.3356283
6.9689295
7.2397903
9.3825997
12.9980891
12.1634368
10.4479854
10.9997387
14.0193345
14.7596872
10.6145146
10.5001511
14.2661187
15.0385735
15.7267604
16.0397550
15.1208349
15.2231600
13.4736002
14.4507053
12.6570052
12.8034707
12.1814942
12.5145526
13.2348415
14.0995895
11.5394539
10.7248652
11.6839129
9.6554669
8.5138390
8.7285212
10.4098642
10.7850565
9.8781746
11.3047079
11.1141022
9.7036199
8.9612608
10.9977324
8.9793182
5.2795610
4.4007683
5.3317268
7.7373715
6.6358711
4.9364707
4.4729979
4.8160882
3.9372955
3.4357015
2.3201565
2.4405391
1.7282756
1.0140058
1.6098994
2.8317824
1.1825414
1.1243565
2.6512085
1.8346135
3.6584093
1.7924796
1.2828602
1.1022863
1.0922545
4.2282200
3.4015931
2.7956676
2.2679907
0.0208497
0.4120930
1.4734659
3.0043307
2.4565901
2.6110810
3.3072935
2.1656656
2.1114934
6.3529721
3.8149066
3.2852233
4.0175505
3.2631532
2.4465582
1.8586901
2.3201565
5.0207385
2.6191065
2.4947112
6.3730359
6.5134822
4.9424898
4.7980308
5.3738607
6.3369211
7.0792802
6.9288020
6.2205513
5.9918244
3.2952552
3.7707663
4.7719479
3.9332828
4.2181881
4.0416271
4.3405771
5.6146258
5.1290828
7.7614480
9.8561045
8.6904001
9.8219961
8.9793182
10.5182085
8.2510037
8.9973756
10.3356283
8.2449846
6.4853929
6.5014439
7.9640920
8.3613544
4.9705791
4.8000371
6.8044067
6.5556161
7.1715735
8.2790930
6.0580348
7.9901749
6.3630040
4.9164070
6.2065067
7.2718923
7.3902685
6.5154886
6.9889933
5.9436714
5.4801986
7.6370527
7.1495033
6.5536097
4.0717227
4.1600032
5.5263452
7.0271144
6.0660604
4.4268512
3.4035995
4.2763730
5.5042751
5.4962496
5.3899117
6.0600412
5.7249764
4.9063751
3.3735039
4.0095250
4.0877737
5.8313144
6.1342771
3.1487898
3.2410831
4.4108002
3.5340139
2.4947112
2.1456018
2.9782478
2.1576401
1.6640716
1.9830854
3.7928364
2.5809854
3.0544901
4.7458650
4.3967556
3.8209257
4.8180945
4.1640160
4.2201945
4.8461838
5.1932868
4.7900053
3.8149066
4.9725855
6.9809678
7.6450782
6.4252016
7.2518285
5.7049127
5.7390211
10.0968696
8.2168953
8.9090950
10.0988759
12.1112710
10.9937196
9.8721555
9.7357219
12.3761126
12.9880573
10.8713307
10.0146082
11.1161085
13.5498425
13.0642996
13.1445546
11.7220341
9.4006571
9.3886189
8.8308464
8.4757178
10.6747058
10.4600236
11.6417790
