# Supplementary material for: Structure of silent transcription intervals and noise characteristics of mammalian genes
Source: Mol Syst Biol. 2015 Jul 27;11(7):823. doi: 10.15252/msb.20156257 (PMC4547851; doi:10.15252/msb.20156257)
Supplement: Supplementary file 5 [file msb0011-0823-sd5.zip › Dataset_1/data.Bmal1a_TSA.cell15.signal]

7.0050443
6.7883557
5.7330020
6.5335459
8.2148890
6.8044067
6.6559349
7.0090570
4.7558969
4.4990808
4.6294952
6.3228765
7.8597604
9.9142894
10.2072202
12.8576428
13.9250348
13.4575492
11.9447418
9.2561981
8.9612608
5.5724919
5.8473654
6.1322708
4.1279012
3.5580905
3.0605092
2.0131810
1.3651216
4.1519777
4.5392083
4.3506089
6.5074631
7.3521473
7.1194077
8.6041259
8.6623108
7.7634544
8.1928188
10.8312032
13.0041083
14.1336979
14.9041463
17.4422118
19.6131106
21.7920348
22.3036607
21.7458882
24.6210248
24.5427762
23.9850037
26.2943424
28.7461337
31.4447093
31.8018443
33.9306091
32.0927688
30.1566160
28.5755918
29.0571220
28.8304015
30.0302143
28.7922804
17.9157165
16.9125286
23.6439198
27.6065122
24.9520769
25.8087994
24.2939856
17.9377867
17.6649195
20.3053102
20.4898968
21.3706959
21.9806341
20.8069042
20.8410126
23.5576456
24.4364383
23.3810845
21.7318435
22.3116862
26.3144061
30.2288455
30.4254704
30.1566160
30.1445777
31.3744862
30.7304395
29.9359146
32.3736614
28.4511965
28.7381082
32.4338527
37.0284535
35.0240840
33.2925816
32.3596168
31.6373214
26.6394390
26.6775602
28.5996683
23.7081238
23.8565956
22.1150613
21.7719710
21.3867469
19.9321243
21.9946788
20.5882092
21.2784026
19.9261052
18.8787770
19.9200861
15.5923332
12.1433730
11.4070330
16.0778762
10.7348971
10.8693243
17.4020843
17.5144413
18.5798270
20.4357247
21.2864281
19.9200861
18.9951468
18.2728514
18.5938716
18.3129790
19.0834273
21.4268744
22.3076734
20.5741646
17.3459058
16.8202353
15.9956148
13.0061147
13.2248096
11.6859193
12.8757002
12.8877385
11.5735622
12.6289160
13.0984079
13.5518489
14.3543993
13.3652559
14.5510241
17.4341863
16.9185477
16.1180037
18.2808769
19.1135229
19.1095102
17.0489621
17.5385179
17.9197293
21.3084982
33.0257336
34.8635739
32.4900312
32.8130577
42.3694262
45.8183864
44.6807713
46.0711898
47.3372130
47.4716402
47.7605583
43.7157045
42.7807333
45.2967287
48.5751469
46.6550452
44.4379998
44.2895280
45.7220804
43.3003846
41.9300299
43.6414685
49.5061054
47.0061610
45.6518572
47.1466073
52.1003494
57.3470224
61.4881823
54.9373650
55.8302022
59.7827628
54.3515032
48.6393510
45.3729710
37.4879136
36.1637055
35.7042454
37.0645683
32.9414658
33.6396846
36.3101709
36.2660307
35.9450105
33.3888876
30.5659167
27.5984867
24.9280004
25.1848165
25.0463765
25.1767910
22.5685023
22.3096798
23.2566892
22.0147425
22.5404130
22.1471633
23.1302875
19.1536505
18.1364179
18.8246048
15.8090218
17.3579440
18.5256548
15.4278104
12.7633432
13.4615620
15.3375235
13.1164653
12.0069394
10.5081766
10.5402786
12.6329287
10.6245464
10.6466166
12.4142338
13.2850009
13.9571368
13.1224845
12.3379915
11.6096770
15.2532557
13.0021019
10.8773498
14.1116278
13.8989519
15.3415362
15.9394362
19.0212297
18.0702075
18.0862585
18.5396994
15.9053279
15.7929708
15.4077466
15.7387987
12.9599680
11.4311096
9.5110078
10.2533669
10.3055327
9.7297028
10.4299280
10.7168397
8.8649548
6.8485470
5.0267576
6.9769550
10.3215837
9.1779494
10.1891629
12.3420042
11.6357599
11.6879257
13.5357979
15.9374299
15.8892768
16.6838017
16.9486433
20.8229552
27.1169565
29.6229200
28.0960679
28.4973431
28.3067374
23.5676775
23.2807657
24.0732842
20.2792274
20.3655015
23.1202557
25.3673967
28.0338703
32.0827369
29.8837489
28.1181381
31.3383714
31.5450281
32.1389154
37.9493801
37.9895076
35.8707746
35.6440541
34.0469789
34.7271403
34.3980947
32.3856996
28.9568032
29.2055938
25.9673031
26.0395326
31.3283395
27.6546652
20.9754398
20.1769022
22.9757966
23.1202557
20.5520945
21.4970975
21.0998351
21.2824153
21.2944536
20.9613952
17.8113850
15.1790198
14.1898764
13.7645247
13.8768818
10.0246400
9.1799558
10.0667739
16.0156785
15.6384799
9.9223149
9.8079514
10.0848313
10.2834625
15.0626500
15.6505181
13.7284100
15.7568560
14.8198785
14.8860889
15.8310919
14.9743694
13.2769754
13.8748754
14.5911516
11.6116834
10.8994199
9.7256900
10.8051203
10.3015199
9.2000195
10.0587484
11.7601552
10.8994199
10.1309780
10.0968696
10.8392287
11.3588800
8.8127890
8.5700175
10.6165209
10.4519981
11.6758874
5.7370147
4.8582221
4.2402583
4.2141754
5.3698479
8.1205893
9.8159769
8.8448910
8.8188081
8.8850185
7.0792802
7.8918624
9.8882065
9.8520917
10.1209461
10.5001511
15.1027775
14.2380295
14.8238912
16.7098846
19.8297992
19.4586196
19.8879841
22.5925788
26.6414454
30.3933684
29.6991623
29.3661039
30.8167137
32.6364966
29.9539720
28.6999871
29.8917744
23.0961791
23.1363067
23.1844597
17.8374679
16.6216041
17.5946964
17.0369239
19.0272488
20.1046727
15.6826201
13.1947140
14.4848137
16.1340547
14.3323291
12.5346163
11.6658555
9.4508165
7.4043131
5.3718543
3.2972616
1.9088495
1.6219377
4.0536653
3.3654784
3.2330576
2.8638844
2.5809854
2.7876421
1.9249005
0.8254065
1.0561397
3.2150002
5.3156758
3.8429958
3.6443646
3.7868173
4.8221073
4.6595908
6.7241517
9.5069951
11.9868757
13.4515301
13.2930264
15.1689879
16.4851705
16.3828453
18.2467686
19.2058162
17.5425306
14.1657999
14.7677127
15.4498805
13.0502549
13.9892389
10.3456602
10.0687803
14.5931580
11.9848693
9.3986508
7.2638668
7.9660983
8.2790930
5.3798798
4.9525217
5.5444026
5.5423962
6.0078755
4.6776482
4.8622348
5.1250700
4.9525217
5.5423962
5.0809298
6.2767298
8.1968316
9.0896689
8.6041259
7.4645044
8.8027571
11.4812690
10.7770310
10.5262340
7.2779114
7.3962876
11.1141022
11.6477982
10.4078578
11.1221277
12.5185653
14.1537617
12.5647120
12.6871009
16.4871769
13.9571368
13.1264972
15.5762822
17.4743138
17.4482309
19.2519629
17.9739014
18.4373743
17.6348239
18.6580756
19.0754018
11.3047079
12.8155089
13.4114026
11.3488481
11.1261404
14.2982207
12.4001891
12.0229905
12.9358915
14.9502929
14.8359295
13.1305100
12.6931200
9.6313904
8.1406531
9.2481726
4.9866301
4.9344643
7.6129762
9.2200833
5.9135758
3.5219757
2.4425454
2.2439142
4.2262136
4.6395271
3.9051935
2.6532149
3.8771042
7.8196329
6.4633228
6.4573037
4.5492402
4.4910553
7.8055883
8.5258772
8.4576604
7.7253332
7.6531037
8.2891249
7.3541537
5.4601348
4.5512465
5.8573973
5.2936056
3.7607344
2.0071619
4.3405771
3.1949364
2.1777038
1.8446454
2.6010491
3.5079311
1.5677655
1.9228941
1.8948048
2.0533085
3.5340139
2.4646156
2.2077995
3.7667536
4.3827110
3.3694911
1.9971300
2.9160502
3.0043307
0.0027923
-0.1216030
1.3510769
2.2439142
-0.1456795
-0.3061896
0.8916169
2.0673531
1.8085307
1.8767474
2.5107622
0.7030175
1.5416827
2.3843605
1.1103118
3.0043307
5.2655164
6.4191825
4.0897801
4.6375207
6.5174949
5.3718543
6.7983876
10.4941320
8.8749866
6.0379711
6.9669231
9.5130142
8.8689675
6.7141198
4.8160882
3.7567217
3.8289512
3.9172317
4.1840797
4.9264388
3.7848109
4.0075187
5.6968872
4.5632848
3.7547153
3.5962116
5.0066939
6.2526533
6.1964748
5.7370147
4.9023623
4.6977120
3.8791106
3.4978992
3.7165942
3.1889173
4.3345579
4.8501965
4.9745919
7.8236457
4.6234761
5.3377459
6.9027191
5.7951996
5.8473654
5.4180009
7.3120198
7.5788678
8.1807806
8.1928188
10.3115518
9.7216773
8.6101450
8.5780430
10.4760746
6.5495969
6.9528785
10.2955008
10.5302468
9.7858813
9.5009759
9.2822809
8.7987444
6.0480030
5.9175885
6.5074631
7.5547913
8.6603044
8.9712927
9.7036199
8.9411970
8.2891249
6.2245641
5.0147194
6.8465406
8.8027571
9.6253712
7.1956500
7.7173077
9.0856561
8.4075010
7.1836117
7.9560665
7.8898561
6.8585788
8.2570229
10.7910756
7.7193141
8.8408782
12.5647120
12.4704123
9.1378219
7.9721175
6.9107446
7.9901749
9.9183021
7.9540601
4.1198757
4.9966620
7.6270208
6.5074631
6.5355523
6.6719859
8.5198581
6.8345023
4.0014995
4.0376143
6.4171761
6.1122070
5.2233825
5.3337331
5.4561221
7.4745362
6.6840241
6.2787362
6.2285768
6.3930996
7.1454906
7.4223705
6.1984812
6.3409339
2.7495210
2.6050619
4.6014059
4.0837609
3.1387579
3.1387579
2.9040119
2.9802542
3.1407643
3.0885985
1.8687219
2.6953488
2.5950300
2.8097122
2.4927048
2.4826730
3.3554465
3.5560841
2.5729599
2.5870045
2.1415891
1.5878293
1.7904733
1.9429578
1.2648028
0.7692279
-0.1095647
1.5456954
1.1103118
1.6440078
0.6227625
-0.1757751
1.1384011
0.4401823
-1.4458111
