# Supplementary material for: Structure of silent transcription intervals and noise characteristics of mammalian genes
Source: Mol Syst Biol. 2015 Jul 27;11(7):823. doi: 10.15252/msb.20156257 (PMC4547851; doi:10.15252/msb.20156257)
Supplement: Supplementary file 5 [file msb0011-0823-sd5.zip › Dataset_1/data.Bmal1a_TSA.cell16.signal]

5.7510593
5.8112506
3.9192381
4.0516589
3.9814358
3.9894613
6.0801050
4.8461838
4.2081563
4.1680287
3.6824858
4.5472338
6.2807426
6.7602664
5.3879053
5.3357395
7.8356839
7.2819242
9.8701491
9.0194457
9.5491289
9.9845125
11.3187525
12.1112710
11.3749310
12.2838193
10.9716495
11.0779874
12.4082146
11.7320659
12.5707311
13.8066586
16.5634192
14.3263100
13.3692687
13.0321975
12.8757002
13.9711815
14.9081590
14.0614684
14.3202909
17.1011279
16.2444054
13.7685375
14.4787946
19.6191297
18.0039971
19.1576632
19.6773146
17.9819269
19.3241924
21.5893908
21.6997415
23.0861473
28.5174069
28.4371518
28.1442210
32.2452533
33.3066262
33.3708302
40.0099281
38.5111653
36.7455545
35.8567300
35.8246280
31.8038506
29.3520593
30.1646415
31.4687859
24.6451014
22.4842345
21.8462069
22.9878348
22.2294247
15.8772386
16.2484181
23.3550016
19.5729830
19.0613572
20.9734334
23.3208932
25.6482893
30.2669667
28.8524717
28.7742230
33.8262776
34.0971383
33.8965007
34.3318843
39.0187784
37.3795693
32.9775805
30.0723482
32.6605731
26.4909672
27.1370202
34.1994635
34.8655803
33.6597484
31.7135637
31.5109197
26.9865420
24.4404510
25.9853605
27.5302699
25.2088930
25.6282256
26.0295007
26.1217940
24.4304191
25.2450078
19.9200861
15.9554873
14.8279040
10.3195773
7.9460346
7.8196329
7.3461282
7.2317648
10.9335283
14.7195597
14.8379359
20.8008851
25.0584148
21.9204429
20.8410126
21.1720646
22.2213992
22.0809529
23.3349379
26.7638343
27.7750478
28.8785545
20.5841965
19.6472189
21.8923536
19.1777270
18.3551129
21.8341687
22.6186617
17.8655571
16.7580376
15.4900080
12.8797130
12.6810818
12.5506673
13.3090774
15.7127158
14.6694003
14.2139530
13.9471050
13.2569116
18.5938716
16.4390238
16.7439930
16.9285796
17.0569876
20.3434314
19.5870277
18.4132978
19.7254676
21.3024791
18.8366431
13.6000019
13.2709563
18.4694763
16.1220165
15.8451366
13.2228033
13.4274536
13.7765630
13.1244908
13.5438234
15.2994023
15.2171409
17.5906836
15.7408050
15.2873641
18.1685199
18.1986155
13.5658935
13.7886013
16.0477805
13.0863697
12.2958576
13.0723251
12.5586928
10.2192585
10.5442914
6.5676543
4.9043687
6.2185449
9.4608484
8.2028507
8.4115138
4.8321392
3.5721351
4.9786046
7.8958752
7.9520537
7.5668295
8.4596668
8.7927252
11.4752498
11.3428290
9.4086826
11.4070330
16.2423990
16.9406178
17.9859397
19.4927280
21.2001539
18.6801457
17.7291236
18.6640947
14.3343355
14.3463738
17.5806517
17.9197293
12.6068458
10.1410098
10.0246400
14.9623312
16.3045967
19.0954656
15.4518869
14.7958020
15.4258040
13.3512113
13.6842697
14.8921080
15.0465990
16.7961588
10.3697367
11.7681807
15.2231600
14.0955768
18.4574380
22.5283748
21.2723834
21.7157925
23.7984107
23.7723278
18.8466750
19.1095102
20.7727958
20.6002475
23.0179305
16.6637380
16.9667007
18.8707515
16.2825265
13.8327415
12.7151901
13.5518489
12.3099022
11.5795814
11.9126398
9.2261024
8.4315776
7.0170825
7.0391527
7.2417966
6.9187701
5.1451338
3.8590468
2.9922924
3.0063371
0.7591960
-0.3543426
-0.0353288
-0.2179090
1.1584649
0.7351195
0.4943544
0.3519017
0.7832726
-0.4767315
-0.2018580
1.7383075
2.7856357
3.9934740
6.5154886
6.7141198
8.5840621
11.8384039
11.3608864
13.9671687
9.5691927
9.6554669
14.0414046
14.0995895
11.5334347
11.4712371
12.9800318
18.7764518
18.0601756
17.4482309
18.0160353
16.0578124
15.6224289
17.0108410
16.2423990
16.6817953
15.7207413
15.5120782
16.0076530
14.9964396
15.8330983
17.3037719
11.8725123
10.2533669
10.7449290
8.9331715
10.1911692
6.2265704
5.5022687
8.4937752
6.1603600
3.8169129
3.9673911
4.3445898
3.7226133
3.4377079
3.8409895
4.1198757
3.6423582
4.0195569
6.3228765
7.1655544
8.2510037
7.3621792
6.1764110
8.0784554
10.3416474
10.3356283
9.7397347
7.4805554
9.3003383
11.9868757
11.0017451
9.1759430
7.5848869
7.9660983
8.8589356
10.1129206
11.4050267
10.7068079
9.1097326
11.3909820
11.5735622
11.1341659
11.3267780
9.2862937
10.4760746
11.9347099
11.0198025
10.4178897
12.9298724
12.7914324
12.0570988
10.3576984
9.6113266
10.1831437
10.2312968
9.8360407
11.5093582
12.7613368
10.6606612
10.3336219
11.5916196
10.2513605
10.4881129
10.3697367
12.2436918
12.5225781
11.3448354
12.2697747
14.9382547
14.7155469
13.1967204
13.0141402
16.1721759
15.8611876
17.1874021
17.5886772
17.4121162
17.7873085
18.3290300
15.5501993
15.8932896
16.9827517
16.3407114
16.3688007
13.2047459
12.5787566
10.8171585
11.0318407
9.3043511
4.4288576
3.3514337
2.8558589
1.6119058
2.0292320
2.2037867
2.3201565
0.8795786
-0.3041832
0.3278252
0.4923481
0.1332068
-0.5288973
-0.1296285
-1.7106527
-2.3506866
0.5425075
-0.3703936
-0.0634181
1.0862353
-0.1516986
0.2255001
1.1504394
0.4401823
0.5003736
0.4542269
0.3779846
2.1897421
1.7824478
1.5196125
1.4353447
3.2350639
3.6864985
0.5866477
-0.2981641
1.3370323
2.8638844
0.7872853
1.4453766
3.1728663
0.9919357
0.6468390
0.3980484
-0.0674308
-0.3944701
-0.7776879
-0.6191842
-0.5569866
-1.9213222
-1.7447611
0.6869665
1.9710471
1.0701843
1.0240377
1.1905669
-1.1528802
-1.8089651
-0.2078771
-1.1107463
-0.5048208
0.1813598
1.4052491
2.2780226
-0.7636433
-1.3956517
-0.2720812
1.4373511
0.7692279
0.6468390
0.4702779
2.9080247
4.4870425
6.0540221
6.2125258
4.9465026
4.7217885
7.2578476
6.9950124
5.8052315
3.2852233
2.0332448
1.9870981
1.9269068
1.5597400
1.8346135
4.9264388
2.9300948
1.9951236
-0.0132587
-0.3784191
-1.5682000
-1.7086463
0.8755659
1.0461078
2.3081183
1.7904733
0.9638464
1.1745159
1.6239441
5.8834801
5.7169509
4.9946556
7.1996627
7.4524661
5.4420774
6.6780050
8.5740303
8.3733927
10.2092266
9.4588420
8.3372779
9.2722491
11.9286908
12.4583740
6.3630040
6.4613164
7.8417030
8.0162577
7.6390591
7.8356839
6.0640540
5.1110254
5.0006747
4.9264388
5.4581284
5.8032251
3.5500650
3.9312764
6.3208701
5.1330956
4.1038247
3.9974868
4.6114378
3.9573593
3.3594592
3.0043307
4.1700351
5.6868553
4.1279012
3.3474210
0.0168370
0.0208497
0.8113618
0.5886541
0.3458826
0.5445138
-0.0654245
-0.0734500
-0.0473671
-0.9462235
-1.0204594
-1.8510990
-1.4076899
-0.2660620
-0.6492798
-1.3735816
-0.4947889
0.3498954
0.4602460
-1.1829758
-2.0617685
-1.9474051
-1.0204594
0.9758846
0.2194809
1.0882417
1.0461078
1.2126370
0.9798974
2.0894233
0.8615212
0.7270940
1.1925732
0.5445138
1.1022863
0.2997360
0.7511705
1.6199313
1.2246753
1.6861417
1.9309196
3.2009555
2.6873233
2.9782478
3.1387579
1.6881481
1.6339759
2.2659844
1.8847729
2.6271320
3.2250321
4.4569469
4.5331892
3.5921988
3.2792042
6.1764110
4.1078375
4.3526153
7.4885809
4.6676163
1.6460142
3.4978992
2.2198377
0.7571897
1.4092618
1.9088495
1.5617464
1.8426390
-0.1095647
0.3318380
0.8334320
1.1083055
-0.1878134
-0.5349164
-1.3515114
-2.0276601
-1.6203658
-0.9642809
-1.0605869
0.0148306
-0.3764127
-0.2781003
-0.3021768
-0.5329100
-1.5822446
-2.1039024
-2.1199534
-1.8771819
0.0790346
0.1211685
-0.1797879
-1.2291225
-0.4626869
-0.4446295
0.9477954
1.4032427
1.7704095
-0.4666996
-0.8158090
-0.2720812
0.2234937
2.2298696
1.7383075
0.7632088
2.1114934
2.4204753
-0.7475923
-0.5409355
1.3189749
1.6841353
5.8814738
5.7550721
4.6034123
3.8429958
6.3730359
7.0150762
6.9849805
7.5628168
7.1334523
5.3156758
4.8863113
7.1013503
7.6892185
5.6106130
5.9637352
5.5423962
6.6438966
5.9537033
3.8951616
3.6323264
4.7940180
3.7466898
3.6182817
5.5163134
3.9673911
2.8498398
4.0014995
3.8670723
4.2322328
7.3802366
7.4283896
6.3409339
6.6218265
7.3922748
8.6984256
7.9199517
7.4765426
8.0503661
10.6526357
13.6341103
11.8584676
9.1558793
9.5270588
11.7942636
10.2333031
9.7718367
8.4877561
8.1266084
8.6101450
7.5487722
9.8380471
11.2645804
6.7381963
4.6676163
2.8699035
2.9280884
4.4228385
5.9697543
6.8405215
7.6831993
6.8324960
6.9669231
4.1399395
4.5432210
7.5206829
6.3710295
6.4573037
5.0087002
3.8088874
2.1195189
2.6431830
3.2852233
3.3514337
5.4781922
4.1941116
5.7430338
4.7839861
3.8650660
6.0439902
6.5977500
7.5106510
7.0150762
6.9027191
7.2317648
8.0503661
6.5295332
5.2253888
4.6274888
3.5279948
3.3153190
6.4372399
6.7201389
7.5086446
7.3280708
6.3830677
6.5556161
7.6611292
6.7261580
5.0588596
3.5921988
3.9192381
3.7005431
4.7358331
3.9413083
2.9842669
3.6122626
3.4417207
1.9108558
2.3482458
2.8257632
0.6287816
1.4614276
0.7230813
-0.1356476
1.4955360
2.8056995
2.6050619
2.8598716
5.4922368
3.3895549
2.5749663
3.0986304
3.9292700
4.2763730
5.3497841
5.5223325
6.6780050
6.5235141
4.1299076
3.6724539
3.0364327
3.8209257
6.3489594
6.0801050
5.5664727
6.6358711
5.7570785
5.5765046
5.0849425
4.6054187
5.6266640
4.2623284
4.7579033
4.4970744
3.6102562
3.6684411
4.0737291
3.6082499
3.6042371
4.0596844
3.7326452
1.6881481
2.1716847
3.3514337
1.6319696
2.0071619
2.3141374
1.2146434
3.4838545
2.4967176
2.1275444
0.3157870
0.3639400
3.2069747
1.3811726
1.7122246
4.8100690
4.7900053
5.9557097
3.2109874
2.6813042
2.9200629
4.8160882
