# Supplementary material for: Structure of silent transcription intervals and noise characteristics of mammalian genes
Source: Mol Syst Biol. 2015 Jul 27;11(7):823. doi: 10.15252/msb.20156257 (PMC4547851; doi:10.15252/msb.20156257)
Supplement: Supplementary file 5 [file msb0011-0823-sd5.zip › Dataset_1/data.Bmal1a_TSA.cell17.signal]

4.6696227
4.4168193
7.9941876
10.7389099
11.7059831
13.1846821
13.0663059
14.5249412
13.6220721
10.4820937
8.6663235
9.6033011
10.7529545
10.8392287
9.6875689
9.2341279
11.5956324
12.0731499
15.6424926
15.1288604
17.7893148
18.3330427
20.4658203
17.4361927
16.4671131
18.4273424
17.6889960
17.1833893
17.2375615
18.0381055
15.7066966
14.4587308
16.6155849
18.5778206
19.1877589
21.2463005
19.6873465
18.9951468
20.6604388
18.9329491
18.7764518
25.4115370
20.7908532
20.7105982
25.7205188
25.5800725
22.9557328
21.0617140
20.4678267
19.0954656
12.6690435
12.6108586
12.1092646
10.8913944
11.4291032
13.6581868
11.5655367
11.4872881
14.3343355
23.1664023
26.8099810
26.1759662
25.8609652
27.9395706
28.5294451
27.9776918
25.0684467
22.6989167
22.0769402
23.5275500
29.1313579
29.4082378
32.2833745
33.8844625
34.8394974
33.0698738
33.2885688
32.5421970
34.7712806
33.7339843
28.1682975
27.9576280
27.1370202
24.2016923
23.8726466
26.3404890
25.9673031
21.4429254
18.6661011
19.3001159
21.2442942
26.0595964
30.2489093
31.8981503
34.1352594
36.6552676
38.2984895
42.4637259
43.3164356
49.7127621
50.6537524
51.1071933
50.1902795
47.3532640
48.2802097
52.5377394
50.3728597
49.2673466
51.8816544
45.5655830
46.6891536
49.8391638
46.5908411
47.5518952
42.8108289
30.3311707
26.5872732
27.0367014
22.7952228
21.1198989
17.4803330
17.1914148
21.0617140
21.9886596
22.4019731
17.9578504
19.2499565
15.0064714
14.2861825
14.8238912
14.8279040
15.3375235
16.6456806
17.3920524
19.8358183
21.8442006
22.1431506
21.5512697
22.3478009
20.3574760
18.7383307
15.9534809
16.2444054
13.2147777
13.2609244
12.4463358
12.8114962
11.9206653
11.5835941
14.8640188
9.1799558
8.8027571
11.3107270
11.5715559
12.2878321
15.8170473
22.1150613
25.0784786
25.5519833
25.5419514
31.1577976
32.6364966
32.7528664
34.2616611
34.9799437
37.2792505
38.8081090
35.3751998
32.6545540
34.0449725
32.8210832
32.3776741
31.8219080
26.6755538
24.4585084
22.8935352
21.7057606
17.5886772
17.1753638
14.2721379
12.0972264
11.8564613
10.4038451
7.3601728
8.2429782
10.4540045
9.5832373
11.2565549
14.7436362
14.6031899
15.7849453
18.3029471
20.1307555
23.9228060
27.7750478
23.7783470
22.2755714
23.6539516
25.0202936
22.7470697
23.0018795
26.2040554
22.2113674
20.2511381
18.6701139
17.1532937
15.3937020
15.9474617
18.5537441
20.2832401
21.7840093
25.1065678
26.5611904
27.3196005
25.7345635
26.3826229
24.3882852
20.2270616
18.2748578
18.0501437
17.0810641
19.6452126
20.8811401
20.7467129
19.1556568
19.2359119
17.5284860
16.5012215
16.6095658
16.5072406
14.2761506
15.0044651
14.2300040
13.4796194
13.8728690
10.8492605
10.1490353
10.7710119
12.3620680
14.5429986
13.4956704
14.9322355
13.1846821
11.9607928
12.0691371
9.5270588
10.5483042
13.4675811
15.1368859
16.3527497
15.8712195
16.4149473
18.7624072
20.4176673
16.6115722
16.4029091
21.6275120
24.5668527
24.8898792
24.6832225
28.1402082
27.9054622
27.5242508
26.8340575
23.4091738
24.6451014
28.7461337
28.1983931
27.4259384
20.9212676
19.4847025
17.6067346
15.8672067
10.7930820
10.5322531
11.0378599
11.7782126
11.5615240
11.0960448
11.8905696
11.5234028
11.2746122
10.5964572
10.3536857
11.3127334
11.5454730
11.6317471
14.9743694
16.2865393
16.8784202
16.6817953
17.4642819
22.5745214
22.0970039
20.0344495
20.4176673
21.2663643
20.9032103
18.9469937
19.3703391
21.6616204
20.9333059
17.2295360
16.3527497
18.5457186
19.5308491
18.3531065
15.9875893
15.1709943
21.8401878
20.3514569
16.3166349
16.3988963
19.6873465
22.4180241
20.3735270
18.3129790
15.6846265
14.5730942
15.8792450
15.8050091
13.1866885
11.9708247
11.9327035
10.8312032
10.8773498
12.3440106
12.6911136
13.3171029
13.0281848
13.0863697
15.0526181
19.1275676
17.2335487
17.1994403
21.5051230
23.5877412
22.6106362
20.7928596
17.2154913
16.6296296
18.0581692
19.7676015
18.0120226
18.3932340
18.3390618
14.8660251
15.2933832
24.6591460
23.9187933
24.3541768
24.3702279
25.9492457
25.2530333
24.4745594
24.6972671
22.2956352
20.5240052
17.6869897
15.7909644
17.2696635
17.4361927
15.7006775
16.0096594
20.2872529
20.5219988
19.2258800
18.7764518
24.3501641
25.4436390
27.4580404
28.6939680
28.2946991
32.7869748
35.9269531
35.8406790
34.5044326
35.6440541
32.9876124
29.8436214
29.9840677
27.6325951
27.9917364
31.5971939
29.7011687
31.8901248
23.6198433
20.4537821
19.7415186
16.9205541
14.8158657
14.0735066
13.1044271
12.1172901
9.6273776
8.0603980
6.8886745
9.3565169
9.4126954
8.8830121
9.0916752
10.6004699
10.6726995
11.7902508
15.8330983
16.0578124
16.8703947
19.0854337
20.2451190
22.0428318
19.1315803
19.3282052
19.7535569
19.5930468
19.4987471
16.2724946
13.0622932
12.1092646
12.3881509
9.5932692
9.7016135
13.1104462
11.1201213
10.4680491
10.5182085
9.8039387
9.5290652
6.4472718
4.4128066
4.7879989
6.4231953
5.6587660
3.3975804
4.7458650
5.4159946
6.4793738
6.3349147
4.1880925
4.4709915
3.2651596
3.7587280
4.1921052
3.8831234
3.3092998
3.7426770
7.3782302
8.7405595
7.7995691
7.2237393
5.0267576
3.8429958
3.6885049
5.7109318
6.0580348
6.5616352
6.8505533
6.9528785
8.8810058
8.8288400
9.9664551
9.4508165
9.8841937
9.4568357
8.9532353
7.5267020
8.2610356
9.7577920
7.9380091
8.0423406
8.6001131
7.8798242
8.3693799
7.0130698
6.1081942
4.9685727
4.5372019
5.3979372
6.2807426
6.7121134
7.8176265
8.2249208
3.8490150
3.6764666
7.2377839
5.3618224
5.0729043
6.4653292
8.0603980
8.3693799
7.8356839
6.1423026
4.2783794
5.4360583
4.6154506
3.9453210
7.5267020
7.8116074
5.7069191
5.5624600
7.4183577
10.5964572
9.9303404
9.2240960
8.5439346
8.5539665
5.7651040
4.9605472
6.3690231
7.5226893
5.2013123
5.9296268
5.5524281
4.9505153
5.0207385
5.4781922
5.5203261
5.1411211
2.3883733
1.8205689
3.1828982
4.6475526
2.9461458
2.9180565
5.6246577
5.4982560
9.2662299
9.3745742
5.6968872
5.2996248
6.1723983
7.1294396
6.5696607
6.1242453
6.0700731
6.3750422
7.7875309
3.2370703
2.6171001
3.1227069
3.0665284
3.1046495
3.1969428
5.8553909
4.3325516
3.4918800
4.2522965
4.5713103
7.6671483
7.6571165
5.8674291
3.4678035
4.4729979
7.0592164
4.2783794
3.5360203
2.1797102
2.0653468
2.2278632
1.3490706
1.4875105
0.5244501
0.8354383
1.3651216
0.6368071
0.8053427
1.6580525
1.7062055
0.3177933
0.2014235
1.3410451
-0.1155839
0.2455638
1.3350259
0.8575085
-0.5449483
-0.4305849
1.8085307
2.2338823
3.9994932
2.7314636
1.6179249
2.9501586
1.0180185
-0.1757751
0.5726031
1.9309196
2.5488834
2.4485646
1.9208877
0.1893853
0.2816786
1.0180185
0.8073491
0.5625712
-1.1147591
-1.8310353
-0.7516050
1.0601524
-0.0774627
-0.2540238
0.4341632
1.0420951
0.6889729
-0.0854882
0.5525393
2.3482458
1.5436890
-0.1336412
-0.0995328
-0.2500110
-0.9703000
-0.5750439
0.6628900
1.0802162
0.8755659
-0.3443107
-1.1468611
-1.5140279
0.8775722
0.7933044
0.3418699
1.5316508
1.7262692
-0.4305849
-0.9101087
1.0822226
-0.6432607
-1.6324040
-0.4586741
-0.0393416
-0.5309037
1.7944860
0.4943544
0.0108178
1.9770662
1.8807602
1.5015551
-0.2319537
0.2134618
1.1444202
0.8053427
1.5858229
1.3691343
0.7591960
1.3310132
0.3539081
0.3398635
1.0059803
0.4421887
0.3278252
0.0890665
2.3562713
1.6540397
0.8815850
1.6379887
-0.1075583
-0.0373352
2.3101246
2.0613340
2.3462394
1.2728283
0.8113618
1.4935296
2.2158250
1.7041991
0.5405011
-0.2700748
-0.4125275
-1.4558430
0.0348943
0.6388135
0.8374447
-0.4205530
0.2315192
0.2696403
0.5104054
0.9176997
1.4674467
1.5958548
1.1905669
1.3952172
2.7113998
1.4694531
0.8374447
1.4814914
1.2547709
1.1123182
1.5075743
1.7944860
3.9352891
3.0023243
0.7250877
0.5485266
-0.6011268
-1.1990268
0.1091303
0.1673152
0.7110430
0.5846413
1.1123182
0.8033363
2.0111746
0.6889729
0.1893853
1.3490706
0.3940356
0.6528581
1.8647092
2.3984052
1.3129558
1.1464266
-0.1155839
-1.2431671
-0.4947889
0.3097678
0.0970920
0.3840038
0.7291004
0.2937168
0.3880165
1.1805350
2.2760162
0.2455638
-0.6432607
-0.3543426
-0.7937389
-0.7134839
0.9698655
0.6307880
0.6247689
1.6640716
0.2897041
0.1352131
0.9417763
0.1452450
-0.2319537
-0.7917325
-0.6713500
0.0409135
1.5176061
-0.6613181
-1.0445359
0.6809474
0.0369007
0.5786222
0.1913917
-1.4678812
-0.5670184
1.9489770
1.8767474
0.8314256
0.7010111
1.1062991
0.8655340
1.3811726
0.1211685
0.2796722
1.4132746
2.0071619
3.5119438
1.4493894
-0.0293097
0.7832726
1.8847729
0.8494830
1.0420951
1.5015551
1.7383075
3.1447770
0.9678591
-0.4345976
0.8414575
0.0208497
-0.0293097
-0.4225594
-1.1548866
-0.0814755
1.1504394
1.1564585
1.8887857
1.1745159
1.4794850
3.1247133
2.3823542
2.6772914
1.9911109
0.0268688
-0.3001704
1.3691343
3.2410831
1.2688155
0.0750219
-1.0545678
