# Supplementary material for: Structure of silent transcription intervals and noise characteristics of mammalian genes
Source: Mol Syst Biol. 2015 Jul 27;11(7):823. doi: 10.15252/msb.20156257 (PMC4547851; doi:10.15252/msb.20156257)
Supplement: Supplementary file 5 [file msb0011-0823-sd5.zip › Dataset_1/data.Bmal1a_TSA.cell18.signal]

0.7652152
3.4778354
4.4469150
2.3703159
2.7615592
4.7558969
6.8806490
10.7429226
10.1470290
9.2943192
12.0811754
13.9972644
15.4398486
15.2873641
14.6132218
13.8528053
12.3058895
12.1995515
12.4042019
10.0948632
8.4396031
6.4673355
6.8946936
9.0936816
8.5138390
8.1948252
9.2220897
11.6076706
12.3299660
13.6180593
17.4181353
18.1705263
17.6227856
18.0722138
15.0666627
12.9619744
12.7814006
9.1699239
7.7995691
5.2815674
6.3068255
9.9142894
11.6036579
10.4620300
10.7108206
10.6125082
10.5503105
9.9022511
8.9090950
7.4163513
7.2317648
8.6823745
7.1976564
6.3670167
8.1085510
7.5628168
6.7462218
8.3874373
8.2650484
7.8035819
10.2232713
10.8372223
10.8974136
11.1602488
11.7681807
9.0234585
8.1486786
6.8906809
6.3850741
6.5215077
7.2177201
7.8557477
9.1137454
8.2309400
7.5929124
9.5250524
9.4528229
6.9889933
7.6069571
11.6758874
14.5931580
13.8949392
15.2351983
13.0843633
14.3905140
13.7785694
13.8568180
17.6187729
15.5702631
14.4707691
16.0216977
17.4662883
16.6216041
11.9006015
12.3239468
16.3968900
15.0024587
15.6826201
18.1023095
19.6993847
20.2812337
17.8394742
13.6581868
13.9531241
14.9262164
16.5032279
17.8615444
20.0364559
22.5303811
23.4452886
23.5175181
20.8590700
21.8963663
21.7639455
20.5039415
18.7724390
17.8695699
18.5617696
19.1054974
18.8607196
23.3770718
22.3317499
21.0075418
19.7234612
20.1367747
25.7345635
25.9392138
25.5479705
22.9176117
22.9717838
24.4986359
22.3859221
22.1872909
23.8706402
25.9352011
26.2702658
26.1799789
27.0226568
22.8614332
22.9115926
23.0420070
21.2924472
23.1664023
22.8192993
16.7299484
15.5943396
15.3415362
14.0895576
13.1044271
14.0072962
16.5654255
15.4659315
15.8070154
15.5160909
19.0854337
21.2382750
24.0070738
23.2887912
20.7286556
21.6977351
22.4340751
22.8895224
21.2643579
20.5821901
20.9834653
21.3566512
25.2550396
21.5111422
21.5653143
22.8453822
23.4031547
28.8243824
29.6028562
24.2117242
23.4633459
27.6907800
23.8224872
20.1267428
18.4032659
18.9991595
18.5417058
19.6993847
23.2466573
28.1341891
25.5780662
23.5375818
24.5969483
26.9163189
27.8874048
26.2782914
26.6233880
26.1538960
25.1888292
23.7602896
24.1254500
26.6213816
32.1670047
33.6477101
36.9040582
35.2628427
35.0280967
38.8943831
41.0472245
44.4219488
44.9335746
41.9701574
41.5588503
41.8036282
45.7902972
45.5635767
37.8350166
31.0996127
29.9399274
28.4812921
28.6979807
28.1763230
22.7550952
22.8092674
25.8409014
25.9552648
24.7474265
24.6330631
25.8790225
26.4949799
21.5352187
20.3333995
21.8181177
19.1496377
21.0235928
26.2722722
27.1751414
26.9604592
26.3344699
27.1470521
30.8909496
32.1971003
37.0404918
35.5116333
35.2909320
37.9132653
38.5553056
37.8310039
41.2659195
44.1109605
43.9986035
51.7311762
47.1325626
44.9957723
46.4002354
45.5374938
45.7762525
48.1096677
51.4863984
53.3764045
54.5200388
54.2592099
56.9678174
51.6569403
51.7351890
60.2703122
57.1323402
59.3353410
53.7816924
53.2841112
53.8017562
52.8407021
50.1140373
50.0999926
46.8917975
42.4316239
40.9509184
43.2502252
43.1940467
40.7563000
40.2306295
45.8966351
43.3585695
41.9099661
44.0126481
45.2726522
35.9690870
35.6380350
38.8703066
38.1861324
39.7771885
36.1195652
33.6376782
33.7119141
26.0415390
25.3573648
25.2991799
25.3994987
27.6546652
25.9452329
24.3461513
23.9910228
24.4003235
26.9484209
26.1117621
26.8220192
33.8583796
32.4960503
32.0265584
32.4579292
33.7339843
35.7082582
35.0220776
35.7945323
34.9578736
34.5084454
34.1934443
37.4839009
37.6363854
31.7095510
30.3692918
29.5948307
27.2874984
26.1398514
25.6362511
23.7703215
21.3506321
19.8498629
17.9377867
18.4895400
19.7776334
19.2981095
20.8390062
21.2864281
20.8129233
18.9891276
19.4004347
25.1206124
21.9164301
20.7146109
21.1479881
24.3601960
29.5486841
29.2577596
29.6790985
35.0280967
37.9473737
41.0452181
40.9428929
46.6048858
46.5246307
46.5286435
43.8621699
44.1069478
51.0891360
54.4959623
44.7208988
45.0098169
53.4285703
46.7714150
46.4042482
47.4776593
42.5881212
40.1905020
40.5656943
41.8658259
38.3004959
34.6549108
31.6393278
31.5189452
32.9214020
36.9020518
37.2371166
36.3161901
40.4011714
45.4512196
39.1752758
37.4277223
37.9012270
33.8563732
31.0815553
28.6157193
27.6325951
26.5571776
25.9532585
27.8793793
28.3227884
25.2971735
25.2931608
28.6578532
20.7045791
17.6568940
16.9125286
18.4855273
16.5373363
16.2564436
17.4201417
17.1111598
14.5670751
15.2331919
17.0188665
15.9434490
14.6332855
13.5337915
13.7605120
14.8399422
17.1432618
18.5617696
21.0255992
23.0761154
23.7402258
21.6736586
21.2703771
20.9975099
20.8510445
24.5126805
29.7573472
29.1333643
28.7220572
29.9599912
31.4306647
29.2938744
28.0479149
26.7838981
28.2706226
32.1028006
23.9388570
23.8565956
27.9496025
27.9536152
34.2937631
32.5642671
34.2877440
36.6913824
35.1264091
32.8993319
33.3106389
40.4814265
38.5011334
37.6323727
38.9625999
36.7295035
39.7591311
41.3682446
40.5055030
37.1367978
36.6733250
40.1102469
34.7772997
33.4270087
33.6818185
32.1248708
33.6196208
29.2798297
28.0719914
25.7566336
22.9075798
21.2222240
19.9662327
20.5721582
19.2138417
18.8506877
16.2464118
14.5289540
12.4944888
11.2685931
12.6329287
12.2216217
13.8447798
17.1833893
16.6296296
19.7956908
17.4442182
17.0890896
18.9650511
22.6327063
25.0664403
26.4107122
26.2381638
25.9953923
28.3930116
31.0514597
31.4547412
31.8118761
30.8628603
30.5899932
32.0385966
29.5145757
27.9415770
33.1541416
35.7202964
34.6970447
36.0373038
33.4430598
34.1573296
30.8247392
28.3910052
25.3453265
20.9754398
18.4514189
16.3025903
16.6637380
15.1890517
13.6321039
14.3443674
13.9310540
10.2834625
8.9090950
9.8701491
11.6257280
7.9420218
7.7453970
9.6594796
11.1321595
13.1927076
15.8371111
9.5631736
10.2593860
14.6954832
14.1758318
10.2433350
8.6322152
8.7586168
8.9472162
7.3200453
7.1113822
5.3678415
4.8843049
6.8846617
6.1723983
5.9216013
6.0560285
7.2397903
9.5812310
4.5412147
4.4288576
6.6960624
6.8003939
8.0222769
9.7638112
11.5534985
11.2645804
10.3175709
10.3576984
8.7826933
7.5487722
9.4347655
10.2413286
9.7156581
11.4812690
10.8552797
11.1241340
14.5389859
11.9607928
11.8404102
12.6249032
12.3821317
12.0892009
12.5306036
12.4684059
10.4178897
10.8372223
10.0085890
9.2000195
9.8641300
10.4499917
8.0904937
8.0844745
8.8248272
6.6659668
8.0242832
10.6225401
8.6643172
7.8477222
9.4267400
11.1040703
12.4824505
9.0736179
9.4768994
11.6959512
8.0523725
7.6912248
8.0603980
12.1995515
11.2946760
9.9183021
15.0265352
15.9213789
15.4960272
16.2624628
13.8186969
12.1413666
12.7533113
15.3595936
12.8074834
11.2184337
12.9057959
13.9170093
16.0778762
16.2584500
14.1316915
13.9009583
12.9760190
12.0751562
11.8684995
9.9403723
9.9022511
7.2598540
5.2374271
4.6535717
4.0075187
2.6030555
1.5356635
0.8835914
1.5677655
1.4935296
2.4806666
2.3041055
2.7796166
3.5701287
2.7776102
1.5898357
1.5918421
2.0212065
0.5344819
1.4955360
2.9100310
1.6319696
1.6921609
2.6211129
0.1111366
-0.0112523
0.5445138
0.4482078
-0.1496922
0.2636212
2.4405391
0.7812662
0.2897041
1.3591024
1.1725095
1.5196125
2.3522585
2.3321948
-0.1918261
-0.4566678
1.9269068
2.7715911
3.4537589
3.0745539
2.3261756
0.3258189
-0.4045020
0.5705967
1.4875105
1.3932108
1.1684967
1.5236253
0.9016487
1.2106306
1.7784350
2.1837230
0.1713279
-0.0453607
0.1552769
0.3117742
0.8936232
0.7692279
0.2335256
0.9237189
2.1977676
0.1312004
0.1111366
0.5224437
0.0850537
0.1352131
0.7612024
2.1395827
1.9369387
0.8996424
0.4321568
0.7150558
0.6929856
-0.2821131
-0.3142151
1.4453766
1.4774786
1.9570025
2.8097122
-0.3061896
-0.7355540
-0.2219218
-0.8780067
-0.6272097
-0.5008080
0.6829538
2.0372575
0.5705967
0.5926668
0.2054363
0.7973172
3.6945240
-0.5128463
-1.0987081
1.6319696
-0.7495986
-1.0726252
1.0059803
0.4301504
0.7491642
0.7230813
0.5826350
1.4172874
