# Supplementary material for: Structure of silent transcription intervals and noise characteristics of mammalian genes
Source: Mol Syst Biol. 2015 Jul 27;11(7):823. doi: 10.15252/msb.20156257 (PMC4547851; doi:10.15252/msb.20156257)
Supplement: Supplementary file 5 [file msb0011-0823-sd5.zip › Dataset_1/data.Bmal1a_TSA.cell19.signal]

2.6993616
4.8401647
4.6656100
3.8510213
6.8284832
10.0567421
10.3797686
9.7778558
8.9893501
10.2333031
8.5198581
8.4054947
13.5337915
11.6919384
11.2866505
12.6871009
12.8957640
16.3447242
15.9715383
10.9234965
10.2955008
11.6939448
15.0124906
11.6839129
11.7842317
14.4466926
10.4961384
9.4327591
8.5098262
7.6089634
8.1787742
10.0547357
10.8011075
8.4215457
7.0391527
8.2008443
8.4556541
6.2626852
6.0801050
6.8003939
5.8453590
6.5917308
6.3309020
4.8241137
5.0969808
8.4596668
8.0443470
8.7546041
5.8955184
3.3735039
3.0765602
3.9513401
4.0957992
3.5621032
3.8670723
3.8369767
8.0684235
11.5534985
7.8336775
6.3830677
7.5086446
9.8882065
8.1306212
8.5459410
9.3304340
6.0500093
5.9155822
8.1627232
6.9267956
6.1142134
4.1519777
4.2924240
5.6266640
6.6920496
3.8309576
2.4004116
2.6572277
4.7197821
3.7306388
3.0785666
4.6315016
4.5050999
3.3654784
4.8602284
7.7213205
10.4098642
10.5563297
9.2220897
9.3525041
14.6553557
16.7118910
15.3315043
15.2632876
13.1285036
13.9049711
11.8885633
11.6999639
13.5799382
12.1353475
12.0892009
10.4399599
10.3356283
11.3327971
11.4250904
9.9985572
10.0005635
9.9905316
9.4768994
12.1734686
11.2565549
12.7854133
11.9527673
12.5025143
14.6172345
11.8384039
9.3244148
6.6699795
7.8637732
11.3588800
7.1916372
6.3349147
6.5475906
8.5820558
7.3842493
6.6739923
6.7141198
7.6932312
6.9649168
6.1162198
7.0913184
7.3822430
7.1033567
7.6490910
9.2501789
9.7256900
7.9199517
7.8898561
8.8709739
9.2582044
8.6683299
8.6081386
12.4202529
13.4234408
10.2975072
11.0498981
15.2432238
13.7845885
11.3809502
13.0021019
13.1465610
11.0137834
10.1369971
11.4291032
11.9868757
8.4095074
7.8437094
10.9676367
12.6369415
13.5438234
12.4342975
12.7593304
13.4234408
13.8608308
11.7300596
10.1470290
10.6486229
11.3047079
10.3135582
8.4496349
7.4946000
9.0134266
9.1699239
10.3296092
11.3829565
11.2284656
12.1092646
12.9238532
14.7978083
13.6060211
9.0716115
9.3986508
7.5447594
6.9528785
6.5576225
6.2486406
9.2160705
9.3765806
10.5121894
11.1662679
10.8271904
11.0017451
11.1522233
7.3461282
7.1033567
8.1567041
8.2128826
6.1543409
6.7141198
4.7338267
4.3807046
3.9994932
3.7968492
3.2771978
3.6343327
3.7968492
3.8750979
6.6679731
4.7879989
5.3959308
9.2120578
12.3420042
8.0403343
7.8396967
11.8925760
13.9591432
12.0390415
12.6690435
14.6673939
13.9370731
11.2063955
10.8954072
9.9162957
9.6855625
10.0928568
8.0042195
8.7064511
10.2894817
9.5009759
7.1675607
5.9436714
5.9175885
4.6435398
4.2984432
5.6226513
6.9468594
7.1434842
6.7301708
5.4280328
5.6908681
6.6900433
7.2658732
9.2541917
10.6105018
9.0675987
9.2883001
9.4287464
9.3163893
10.1109142
10.1249588
13.0081210
14.6874577
17.3579440
15.4037339
15.5381611
17.2034531
16.2303608
14.3744630
14.2239848
13.0984079
11.4652179
9.4167081
8.7686487
8.4456222
9.1297964
9.0696051
6.6278456
6.9970188
7.1414778
4.7879989
3.3213381
3.6182817
4.6094314
4.7518841
2.5689471
2.8939800
3.4196505
3.5019119
4.5572657
5.1551657
7.2117010
7.6791866
9.0956880
10.1229525
8.9151142
13.5458298
11.7461106
10.9957260
12.9218469
14.5450050
11.4732435
8.6603044
9.0254648
9.6996071
10.1369971
10.4660427
10.9555985
15.3836701
18.8025347
19.3302115
19.7194485
20.8670955
16.4269856
16.4049155
17.7953340
18.1845709
18.4293488
16.1902332
17.0288984
16.2524309
15.8471430
15.6545309
15.2091154
15.2071090
15.1810261
14.3343355
13.7384419
15.0004523
15.9635128
15.5301356
15.4458678
12.4764314
13.4615620
18.3109726
11.6096770
11.0017451
12.2176089
13.3893325
15.5602312
12.6429606
12.4443294
14.2219785
15.3094342
14.9763758
14.7295916
15.6565372
17.0369239
15.4298168
13.7264036
13.9190157
17.3639631
16.4610940
16.3527497
16.7239292
15.0506117
12.2858257
8.1968316
7.9580728
9.7858813
11.9407290
13.0883761
15.7287668
17.1553001
16.3306795
18.0039971
25.1406762
27.2152689
22.4882472
19.4566132
18.9469937
19.2619948
17.5625944
17.0288984
15.2372047
13.6902888
14.0895576
14.2480613
13.5418170
12.5647120
11.9928948
9.8059451
9.7778558
8.6803682
7.4865745
5.9336395
6.6880369
8.1225957
8.5720239
10.5101830
12.0089458
8.8789994
8.5018007
7.7955564
7.6952376
8.6883937
9.1759430
8.8388719
7.7554289
7.8256520
7.5768614
6.2827490
7.3320836
6.1944684
5.8573973
8.4817370
5.8232889
7.0331335
11.2384975
12.5346163
12.1855069
11.3729247
11.1522233
12.1172901
14.9723631
11.9969076
10.1229525
10.7068079
11.7561425
10.0346719
10.0848313
9.9183021
7.8858433
8.5439346
11.4511733
9.2421534
6.6900433
8.1286148
8.2349527
7.8276584
6.3710295
6.5756798
8.0242832
6.1703919
5.8072379
6.9689295
6.4231953
6.4693419
5.8052315
7.1013503
6.6920496
5.5123006
1.9650280
1.9108558
4.6174569
3.6804794
2.8498398
3.4216569
4.6475526
4.1800670
3.8088874
6.7883557
6.8585788
2.2820354
2.4044243
4.0677099
3.8028683
5.3838925
8.6562917
7.2317648
3.0324200
3.3434082
6.1362835
4.8341455
7.0893121
6.6318584
7.0993440
4.1279012
2.4024179
2.3281820
3.5440458
5.1692103
2.5829918
2.5328324
4.6355143
4.9224261
3.4878673
5.3056439
5.7891805
7.4183577
10.0707867
7.5848869
7.5588040
11.5254092
11.9327035
13.8046523
15.4157721
14.4848137
14.2500677
16.4671131
13.6260848
11.4230841
11.4632116
14.3543993
15.4779698
14.7295916
15.2873641
15.0064714
16.6155849
14.7757382
15.5120782
16.8282608
17.2174977
16.6998527
17.6829769
17.8394742
14.9302292
15.0205161
19.8137481
19.3984283
15.8611876
16.1601376
13.7765630
10.5763934
10.5242276
14.4065650
13.1706375
12.3761126
10.4901193
9.4227273
9.5812310
7.2919560
7.5788678
7.6731675
4.9063751
3.1828982
2.9521649
5.0548469
5.1631912
4.0396207
4.6174569
3.7807982
4.2823922
7.0531973
7.7474034
9.7718367
10.7048015
9.9102766
10.9415538
13.0622932
7.2377839
6.1884493
11.5635304
15.2091154
16.3166349
14.3182845
13.8969456
14.6212473
14.9502929
12.8917512
11.0900257
9.6574732
10.0848313
11.3689119
9.7818686
9.7658175
7.1334523
5.8453590
6.1142134
9.2040323
10.5703743
10.3837813
10.0687803
9.0615796
9.8821873
8.5098262
6.7201389
9.5471226
11.4070330
10.0828249
8.7867061
8.4155266
10.4359471
11.0458854
9.6374095
6.1904557
6.4191825
9.7317092
6.1844365
5.5062815
6.1242453
6.3890869
7.6591228
7.4103322
7.9018943
8.9251460
6.1102006
5.6527469
6.9368275
7.6109698
8.3573417
5.4641476
5.1330956
4.6395271
4.8321392
7.0511909
6.0359647
4.0737291
2.0974488
2.0914297
3.4056059
4.0636972
4.0356079
4.4669787
5.2996248
6.0058691
4.9103878
3.6202881
4.4047811
3.3694911
2.5187877
1.7102182
1.4554085
2.9822606
4.2382519
3.9172317
5.7550721
6.1904557
7.0572101
7.0652356
6.2004875
7.6310336
8.5740303
8.3192205
7.6189953
9.4568357
9.4809122
9.1297964
8.4917688
8.0764490
5.0708979
5.6948808
8.4937752
8.1647296
8.0884873
8.8769930
8.7846997
6.0179073
3.1387579
3.3313700
5.6005811
3.6463710
3.9011807
6.0580348
6.1162198
4.5171381
4.8281264
5.7972060
5.1852613
4.3425834
2.7354763
2.8759226
3.7266260
3.7005431
4.1921052
4.1299076
4.8341455
4.4970744
2.0392639
2.0513021
2.3823542
4.1539841
4.8822986
2.3863669
1.3470642
3.0765602
4.1579969
4.0396207
7.0190889
8.2108762
6.5716671
6.2125258
6.3088318
7.0391527
7.8196329
8.5278836
9.5471226
7.9881685
5.4661540
6.2045003
8.5519601
5.5945620
5.7691167
7.8657796
7.8758114
8.5900813
8.1526913
8.4095074
8.2008443
9.5451162
6.8084194
5.0729043
7.0552037
9.3324403
10.9656303
9.3986508
8.6603044
8.6462598
7.9239645
10.3877941
6.7462218
6.2045003
5.8373335
5.4781922
6.1503281
3.0865921
3.0083435
3.5881861
2.8297760
3.7707663
5.5102942
6.6719859
5.6005811
6.4853929
7.8798242
8.2229145
7.0170825
6.6198201
6.1563473
6.3349147
6.8906809
4.5713103
4.2222009
4.7137630
5.1872677
6.0600412
6.6719859
7.3240581
4.3305452
6.5435778
8.1406531
7.9961940
4.8903241
5.5203261
8.1025319
6.0560285
5.2855801
6.3389275
6.7582600
7.0612228
5.4460902
5.5925556
5.8413462
7.0712547
5.8794674
4.8361519
6.4452654
7.5628168
6.6679731
5.9938308
3.8831234
4.3766918
8.0985192
9.6976008
8.1466722
6.8044067
5.6828426
5.0548469
3.9934740
3.0404455
2.9120374
4.0235697
3.9774230
3.9994932
3.1106686
0.2917105
0.1412323
4.1439522
3.1387579
3.3674847
5.1712167
6.1102006
6.8806490
6.2606788
3.0845857
3.4437270
5.8995312
5.6407087
5.1491466
1.2407263
0.5786222
2.7595528
1.7663968
0.5284628
1.7603776
2.4305072
2.4465582
1.3450578
0.6829538
0.2656276
0.1352131
1.2206625
2.7856357
0.0950856
0.0990984
2.4264944
3.3594592
2.4465582
1.1564585
1.4012363
1.1343883
1.3370323
1.2026051
1.2507581
1.9630216
3.3253508
2.4024179
1.8446454
0.9477954
1.2306944
1.2928920
2.0212065
3.0083435
1.7082119
2.0934360
1.4754723
1.3410451
2.5448706
1.2246753
1.3009175
2.2840417
1.2327008
0.7953108
2.1536273
3.2852233
0.2696403
0.2856913
2.3081183
0.4562333
1.3851853
2.2820354
0.8073491
-0.1577177
1.0982736
