# Supplementary material for: Structure of silent transcription intervals and noise characteristics of mammalian genes
Source: Mol Syst Biol. 2015 Jul 27;11(7):823. doi: 10.15252/msb.20156257 (PMC4547851; doi:10.15252/msb.20156257)
Supplement: Supplementary file 5 [file msb0011-0823-sd5.zip › Dataset_1/data.Bmal1a_TSA.cell2.signal]

29.7494899
27.6881430
29.9429138
38.2951450
38.6156762
39.5606904
40.8114988
37.9046128
39.3193710
42.2520468
42.7199486
40.3380706
37.4146054
37.7351366
46.4097411
46.0818414
42.7623177
44.8973498
47.2958071
47.5537057
47.6789707
46.4171096
47.7176555
49.3553118
53.9311703
55.6056692
60.3178455
58.2307088
60.3067927
61.8026047
59.6970467
58.2343930
62.0126079
66.0947747
62.2962964
62.7034078
65.0042320
65.1276549
69.1416628
70.1327304
69.7771987
65.5200292
65.2934469
64.5381723
62.2244532
62.3349812
65.9289828
68.4287573
66.4742541
66.2439875
64.9968634
63.7957927
58.3430789
59.1333540
64.8071237
64.5418566
62.1876106
58.0704432
55.4969834
53.2532653
54.0877516
56.2301523
65.9087193
70.3611548
72.8793507
70.6319484
66.6805730
74.2314764
73.8869975
75.6057076
84.3392604
84.9803227
100.3455543
102.6224308
97.2599815
96.3775998
101.5742571
97.2434023
92.1149039
95.3736373
100.6108215
90.2875079
89.5856553
95.2410037
98.8644794
101.4858347
94.8541557
90.8548849
91.6433179
82.8102899
82.7273939
86.4706083
80.2976205
75.4085994
65.5734511
61.2978603
59.8094168
61.3512822
53.4927426
53.2127384
58.3854480
61.4618101
51.8311386
52.4445689
58.0630747
59.6049400
62.9834120
66.1592494
71.4185392
73.7046263
81.5944821
96.8749757
95.9741726
99.2605380
115.1636725
117.1181757
114.1873420
109.5046398
102.7955913
103.2855987
98.9123748
91.7188453
88.6701151
74.9204341
69.3129811
65.4205540
63.5931581
62.7181449
66.3932003
64.9600208
65.2344986
66.4558328
64.0371121
62.7844617
66.8095223
66.2181976
62.4805097
57.0977970
56.3591016
52.3395673
48.2868746
48.2942432
47.0950146
46.1057891
48.1689781
46.1444739
45.2860399
44.2139185
47.2534380
47.6402859
49.9871634
48.2979274
47.3971244
49.0568862
50.5361191
51.8919290
54.5906539
62.0899775
66.5497816
69.7532509
68.9924500
70.3206279
74.9554347
71.5345936
72.5367140
76.8454631
74.2720033
72.1424975
73.1519864
71.6027525
71.4848560
75.9999241
77.8733734
75.2980714
70.5122098
70.8935313
63.5249991
61.1210155
59.7099416
85.1442725
52.8203640
47.4671254
45.3228826
38.4148837
36.8380178
34.0932396
26.1518040
25.5604793
28.2020981
25.5954799
24.3759878
23.1859698
22.6149086
22.4896435
19.6122317
19.3911758
22.6591198
23.4715005
23.6354503
25.5052153
32.6269017
33.5553367
37.0259154
37.4035526
35.9095827
36.7367005
41.6441429
38.8551535
39.7283245
43.4531175
47.2902807
45.4426212
45.0557733
43.1289021
45.7152569
50.4790130
48.5834581
49.1508350
44.4644486
39.0246297
37.4053948
34.2387681
34.6661429
32.8719054
26.6141794
26.3636493
28.7215796
28.7436852
28.3236789
30.2100231
30.3408146
30.9726662
29.7255421
27.7452491
29.6739624
28.2684149
26.1352248
25.9528537
26.1168035
24.5878331
25.0059973
26.9512898
26.4631245
27.0562914
25.2602116
25.5420580
23.6188711
24.1236156
29.5800136
27.6291947
25.2896858
28.4599967
33.1242776
34.5537728
39.8849058
34.3382433
32.3229497
33.4669143
31.1255632
30.4881852
30.0313362
24.9949445
21.4746282
21.6238410
21.2406773
18.4866885
16.8066631
16.6850823
16.5635016
16.7937682
16.0513886
17.7829936
18.4037925
22.9004392
26.7228653
23.6096604
22.9059656
26.1554883
22.2188500
20.8796193
18.0445765
18.7427449
21.0748854
22.6535934
26.0246969
26.3525965
22.4730644
22.6535934
23.0496520
23.3499197
25.6617966
26.0707502
26.0615395
25.6120591
24.1586161
24.0425617
18.7261657
17.1198257
18.2398426
16.0403358
16.0495464
20.0635543
16.2061278
15.8708595
16.1453374
16.0790206
16.0311251
18.2619482
17.2506172
16.2319176
17.2966705
18.2785274
20.2901367
19.5330200
19.0982766
19.9659213
16.6058706
15.8984915
12.3302798
11.2452635
14.2903094
14.5758400
13.4355597
12.8055502
14.1171489
12.1258031
11.5842160
11.9360634
11.0076283
11.4663194
12.2658052
12.9731843
13.8334604
15.5742761
16.4916584
16.9227175
15.8708595
12.9050253
13.5000343
13.2034509
12.6894958
14.7287371
12.6673902
9.8968221
10.2505116
11.3576336
13.1463448
12.5144931
10.4089351
12.1939620
13.4981922
13.8592503
14.2718881
14.1447809
16.7163986
20.3085580
19.8056557
21.3014677
20.2293463
18.9932750
17.2800913
17.9395749
14.4561014
13.2384514
15.4084841
14.9608458
8.2075861
7.8262646
10.9026267
9.9999815
9.8028733
12.2436996
11.0886822
11.5013200
13.9974102
15.7511209
14.4395222
14.3234678
14.5739979
15.2942719
20.3951383
18.3503706
19.0503812
20.0211853
18.7777455
19.0301177
23.6833458
22.1341119
19.5901261
20.7783020
20.4669815
19.8332877
21.3327840
17.5785169
15.2408500
14.6108405
17.7811515
22.2354292
19.0098542
18.6985338
20.4596129
18.0335237
18.5014255
19.2714371
15.8745438
15.6369086
15.0363733
14.2682038
11.9213263
10.3591975
10.7423612
9.0531252
8.7583839
7.1962551
7.0875692
5.2785946
5.0096431
8.5446964
8.7086463
5.3191215
4.9120101
6.9659884
6.0449219
9.6683976
12.5973891
13.0339747
12.8921304
14.4689963
11.7113231
11.8347460
13.4963501
8.7068041
7.8999499
8.3475882
7.6328406
9.4123411
11.6468485
8.3567989
8.4470634
11.5584261
6.9015138
7.1133591
8.4507477
10.1049831
9.5910280
9.3533928
9.8231368
8.9425972
9.9686653
10.4881468
8.9794398
8.3236405
9.0254932
9.5541853
11.9047471
9.4712894
7.3288886
7.4228374
3.7275185
4.0462076
6.8204599
6.7430903
6.4022957
7.1778337
8.4875903
7.2754668
7.3952054
9.0678622
8.7031199
8.9039124
8.8449641
5.6875481
6.0836067
5.7778126
5.4628079
7.0396737
7.6659990
5.2214884
5.3357007
9.2004958
7.3509942
5.7778126
4.4477926
4.3170011
4.5030566
4.8493776
2.0438089
2.3974985
7.9404768
8.9481236
5.5530724
6.0836067
8.1762698
6.0320270
5.3596484
5.4996505
4.2138417
4.2101574
4.3943707
3.6980444
3.1361938
2.2538121
2.3551294
3.0975090
6.9659884
5.6009678
4.6522693
6.1775555
4.3814758
2.3182868
4.0996294
4.9027994
3.7035708
4.3022640
4.6780592
6.3396632
5.0962234
4.3041062
4.6099003
4.8567461
5.5899150
7.7028416
6.8130914
6.6178253
6.8517762
6.7209847
7.6494198
6.7725645
6.5459821
6.7209847
5.6028100
5.7004430
6.8370391
5.5843886
4.2285787
3.9154161
3.6519911
6.2309773
4.6320059
3.6059378
3.1582994
3.2467218
3.4733042
2.5835539
1.6956458
1.6182762
2.3127604
2.2814441
1.7490677
2.3532873
1.3474827
-2.2704666
-2.1046747
2.3330238
1.1761643
-0.5554408
-0.7912338
-0.1906984
-0.2846472
