# Supplementary material for: Structure of silent transcription intervals and noise characteristics of mammalian genes
Source: Mol Syst Biol. 2015 Jul 27;11(7):823. doi: 10.15252/msb.20156257 (PMC4547851; doi:10.15252/msb.20156257)
Supplement: Supplementary file 5 [file msb0011-0823-sd5.zip › Dataset_1/data.Bmal1a_TSA.cell20.signal]

3.9493338
5.4822050
8.6181705
8.3974692
9.0274712
9.9684615
9.6955944
9.9162957
11.0097706
13.2990455
12.5466546
10.7228589
6.0600412
7.2658732
7.4645044
5.9256140
6.1844365
8.2309400
15.0004523
13.8026459
14.2340167
16.3306795
16.7199165
16.8964776
15.3395298
12.0229905
10.3276028
8.7746678
8.5961004
9.8219961
10.0346719
10.3456602
11.3508545
11.3187525
11.2926696
11.5514921
13.3833133
15.9093406
18.0280736
16.4550749
16.4952024
14.3062462
15.0586372
19.3422498
15.4057403
14.5730942
15.5762822
12.3801254
11.0840065
13.1585992
10.7348971
11.0338471
9.2642236
9.5932692
8.9893501
7.5989316
8.2530101
6.3329083
6.4352335
10.7048015
10.1550545
10.7489417
9.9584296
9.9865189
12.0731499
8.6121514
5.5002623
6.3890869
9.9042575
14.5470114
15.9715383
17.2275296
18.4935528
21.4910784
18.9610384
18.5437122
20.2310743
22.0167489
24.2719154
23.9609272
25.9994051
25.6121745
24.6310567
25.6643403
29.3380146
27.4058746
27.1370202
28.4973431
26.2963487
24.7815349
18.8667387
19.9461690
20.1347683
19.2860713
24.1294627
20.2230488
21.3305683
25.9773350
29.5607224
29.1654663
30.9391026
28.0519277
22.8694587
21.2061730
23.7643023
24.6671715
23.5857349
22.3698711
22.1672271
23.2907976
23.8967231
21.9003791
21.7920348
25.7124933
26.3063806
22.9838221
24.2699091
22.7530889
22.8313375
22.3799029
22.3237244
21.1640391
18.7182669
19.7314867
14.5470114
13.3752878
16.4651067
17.3077846
17.8334551
16.7179101
16.1581312
17.0228792
17.2917336
16.7680695
11.7842317
11.5795814
19.7796398
23.4713714
23.4653523
25.7445954
28.1201444
28.4311327
32.8491725
34.3679991
33.7620735
32.3616231
33.5514041
28.4431710
24.8898792
24.4966295
21.4850593
20.8169361
21.7137861
20.7908532
21.2583388
20.0083666
19.1977907
21.0657267
20.8229552
19.2138417
17.2235168
16.6958400
16.4269856
20.9453442
19.2479501
20.5561072
21.9124174
23.4513077
18.2808769
17.8836145
19.8960096
20.6805025
20.9032103
20.8269680
22.2334375
22.8514013
23.5114990
18.3470873
18.0842521
21.9625768
22.7149677
30.5879868
31.9222268
26.6775602
26.8400766
29.1594472
29.0932368
27.7188693
30.0984311
29.0049562
26.8460957
18.6420246
16.9065094
16.1039591
14.9222037
11.4772562
10.3938132
11.9587864
13.6100338
13.8126778
12.8155089
15.7448178
17.9096974
16.9205541
20.2110106
21.2342623
25.8208376
26.0375262
24.8437326
23.0600644
20.1167109
20.4738458
15.6545309
12.2075770
11.9969076
12.2075770
8.8468974
8.8950504
7.9660983
7.1133886
9.2401471
7.7534225
8.8428846
10.3456602
9.1478538
9.2481726
9.4568357
9.3585232
9.1960068
9.8380471
13.7063398
19.2961032
13.9250348
10.5663615
9.5431098
10.4961384
10.6807250
10.0226337
9.9463914
9.8721555
10.9395475
10.5984636
8.8248272
8.7967380
6.0780986
6.8024003
6.5295332
6.9609040
5.5303580
5.0809298
6.0700731
7.3621792
7.8156202
8.0985192
7.1816054
8.9351779
7.7774990
6.6117946
7.1334523
7.5347275
8.6041259
7.6169889
7.1575289
7.5768614
5.5885429
6.3890869
11.6758874
12.6228969
12.7593304
14.8439550
14.4808010
17.0309047
16.0558060
18.0441246
18.2186793
14.8218849
14.0333791
14.6513429
14.8499741
14.3002271
15.4639252
16.3286732
16.9225604
15.7588624
14.6212473
16.7720823
19.1456250
20.5621264
18.7463562
18.1484561
17.2275296
17.8876273
16.2283544
15.2191473
15.6424926
18.9429810
20.1909468
16.6757762
16.1962524
14.3604184
14.2801634
14.9944332
12.4222593
12.5707311
11.5916196
10.4219025
9.6213585
9.2903065
10.2593860
10.8913944
7.6932312
7.9119262
10.2633988
13.8788882
14.1357043
12.4904760
14.7576808
13.2067522
12.4222593
7.6470846
6.8666043
9.4568357
9.0395095
7.3401091
5.5664727
6.0179073
3.1748727
2.5207941
3.3594592
3.7647472
5.4962496
6.7301708
5.5444026
5.5724919
9.3645424
11.1261404
9.4949568
9.9684615
10.2092266
9.8159769
13.2549053
11.7120022
10.9676367
11.2746122
9.7236837
8.3713863
8.4897625
8.5760366
7.1334523
9.3926316
14.1918828
12.9900636
12.4563677
11.1462042
8.5238709
8.8810058
7.5447594
6.9990252
8.5920876
7.7955564
1.7162374
1.8366199
1.8125434
1.9429578
5.5544345
5.6988936
10.6285592
11.1361723
10.3356283
9.3224085
9.1739366
9.4728867
7.6430718
6.5977500
6.2827490
7.2277520
5.3337331
6.2967936
6.9328147
7.2056819
8.8408782
6.4753610
4.8522029
4.9184133
4.8682539
4.8883177
3.1227069
3.3393955
6.4051379
4.7599096
4.3245261
4.9545281
4.7258012
6.6077819
7.8557477
5.9035439
5.6186385
5.2093378
2.5187877
2.4686283
2.5087559
0.5846413
-0.3362852
0.0168370
1.1624776
2.2098058
4.2282200
6.5014439
2.7936612
3.5741415
6.9568913
6.4713483
5.8894993
5.1270764
6.2887681
5.4360583
5.9356459
4.7579033
4.8943368
8.2810994
9.0515477
8.3794118
7.4604916
5.1551657
4.6234761
4.9204197
5.4942432
5.1872677
7.8798242
8.4054947
8.2690611
7.2618604
5.9236077
7.2779114
4.9826174
4.4408959
4.9404835
4.5733167
4.5311828
5.5343707
7.1715735
7.9540601
8.9712927
8.5760366
8.2269272
10.8934008
8.1667359
7.5106510
8.2931376
8.5900813
13.1485673
11.4792626
10.0487165
10.0667739
10.4499917
13.8467862
16.4570812
15.3294980
9.1017071
8.5539665
11.0639428
10.1951820
10.4600236
10.6385911
8.2750802
9.9122830
11.0779874
9.3484914
11.2505357
9.6193521
5.5684791
5.7470466
7.5828805
6.9909997
8.1687423
4.0937928
4.5592720
10.1249588
9.4247336
7.6771802
7.8938688
8.6542853
10.0206273
7.7092822
8.6121514
8.9391907
8.7405595
9.8581108
7.0792802
6.3630040
9.0455286
9.6293840
5.0147194
2.6732787
0.9297380
-0.3202342
-1.1669248
-0.9923701
0.5264564
-1.6404295
-1.5381044
-0.5710312
-0.2540238
-0.4727188
-1.4478175
-1.7246973
-1.6384232
-0.5228782
-0.5931013
