# Supplementary material for: Structure of silent transcription intervals and noise characteristics of mammalian genes
Source: Mol Syst Biol. 2015 Jul 27;11(7):823. doi: 10.15252/msb.20156257 (PMC4547851; doi:10.15252/msb.20156257)
Supplement: Supplementary file 5 [file msb0011-0823-sd5.zip › Dataset_1/data.Bmal1a_TSA.cell21.signal]

15.4318231
14.9041463
15.3595936
12.3420042
12.7753814
12.6971328
12.6148713
14.3323291
17.2616380
17.2074658
18.0320863
22.5042982
23.4212120
24.7795285
30.0081442
31.8961439
34.5104517
34.8916632
30.9190388
29.8014875
25.5880980
23.2847785
18.6360055
12.3600616
12.9338851
12.9659871
13.7705439
16.1781950
16.1440866
16.3286732
15.7167285
15.6906456
15.0185097
16.3186413
17.4723074
17.8194105
19.9060414
23.9549080
25.1587336
25.0323319
31.2520973
27.0908736
25.7706782
34.7532232
34.4923944
33.7299715
36.0714122
36.8960327
39.3538432
39.6588123
35.6300095
31.9422906
30.7404714
31.7597104
34.2315655
29.2457213
27.9616407
29.3139381
29.8155321
28.6618659
30.0904056
38.6335543
38.2302727
39.6307231
36.2620179
37.1488361
43.8802273
43.0736642
43.5070414
48.4507516
47.6441885
47.9331066
47.7525328
42.5098725
42.0183104
40.3670630
39.4521556
36.8037394
34.0730618
31.8339463
29.8355959
29.3801485
21.0597076
20.5721582
22.8714650
21.7960475
22.3478009
19.8117418
18.8506877
20.5340371
21.6415566
22.5705087
20.7045791
21.9605704
21.3125110
20.3895780
21.2743898
20.4698331
22.5504449
25.7867293
28.8564844
22.9416882
22.5685023
29.3821549
33.4009259
33.4791745
32.8230896
31.0554724
30.4074130
28.3047310
29.9740358
26.4949799
26.2542148
28.3669287
31.9583416
27.3175941
26.7899172
32.7608919
36.0413166
34.4643051
35.6681306
32.9173893
33.2905752
34.9297843
35.8125897
35.8788001
34.7351658
40.8345486
42.2470373
45.0880656
45.7521760
50.8704410
51.8916863
52.4133441
51.7151252
50.6557588
54.7407401
52.7624535
50.9326386
51.0891360
50.7179564
51.4201880
45.1201676
42.7125165
44.5784461
40.5817453
40.9609503
45.4010602
45.2064418
45.0098169
49.7288131
49.6987174
61.1190092
59.2791624
60.9364290
64.6823328
64.0222351
65.8179416
68.5686829
73.2355133
70.2058857
69.3571887
77.0034873
73.0168184
73.4261190
73.0308630
66.2774017
58.5789373
58.8317406
48.2561332
41.4785953
34.1392722
28.1101126
28.3127565
27.9054622
28.1582656
24.3321067
19.2840649
18.8587132
19.6672827
21.6094546
25.1707718
26.1117621
27.2935176
30.7344523
34.9518544
34.2355782
36.4847256
36.6010954
38.3325979
37.9614183
38.5191908
29.6710730
27.6827545
26.9444082
27.3697598
29.2136193
30.1044502
29.5647351
29.5065502
28.6919616
25.9432266
21.6756650
22.7892036
22.5063046
22.9497137
20.4658203
18.9369619
20.2310743
21.0035291
18.1303987
17.2897272
16.5012215
17.5385179
19.4485877
20.9092294
20.1387810
17.8515125
19.2238736
19.4887152
19.9401498
19.2860713
19.2098290
19.7314867
20.4537821
20.3976035
20.4618076
26.8521149
28.2967055
28.6658787
29.3600848
28.9106566
29.2978871
24.8316943
23.7342067
25.4998175
25.8308695
24.0672651
22.2414630
21.7860157
20.9854717
20.7126046
24.1655775
26.0174625
27.5222444
24.8758346
21.9164301
20.6985599
18.5096038
18.4373743
17.9297612
16.6316359
14.9462802
15.4278104
12.9118150
12.9780254
12.8777066
7.9319900
7.1695671
7.0792802
6.8987064
5.9797862
4.9284452
4.3606408
2.0593276
2.7996804
5.2755482
4.6696227
6.7060943
9.9323467
10.4901193
12.7031519
13.2890137
14.3463738
14.5129030
19.3021223
15.4498805
15.8732258
18.2768642
17.4582628
15.8270792
16.2785138
17.7110662
14.9543057
11.8965888
12.4704123
18.0822457
15.1870453
14.9502929
21.7519073
17.4763202
12.9439170
10.5523169
10.7730183
9.4447974
7.4685171
5.9837989
4.5813422
4.5552593
5.7610912
6.7141198
4.0195569
3.9332828
4.5973932
5.1391147
4.2703539
3.7868173
4.8241137
5.3357395
5.9296268
5.0668851
5.0909617
4.3907365
5.1351019
3.4517525
3.0765602
6.4051379
6.4051379
11.5033391
11.7962700
11.4872881
14.4366607
14.9623312
19.4706579
17.2957464
15.3194661
16.1380675
20.7607576
18.9750830
19.0091914
15.0646563
8.9913564
8.0503661
7.7915436
6.5134822
6.7562537
4.1138566
4.8542093
6.6599476
4.3746855
1.9590088
2.1536273
3.1929300
3.4056059
1.9208877
2.3061119
6.8946936
8.4335839
10.2654051
12.9399042
13.9872325
16.8182289
15.1790198
13.5458298
13.5137278
15.4318231
12.8155089
11.2565549
13.9491113
16.5493745
12.4523549
13.0241720
14.4486989
14.1015959
13.5117214
11.0057579
9.0856561
9.1558793
8.6041259
8.5740303
8.5258772
7.2117010
6.8926872
6.7983876
7.6330399
11.5695495
12.4242656
15.0746882
14.6453238
13.3772942
11.2565549
10.4580172
14.1056087
19.1676951
18.8988407
18.1504625
18.7282988
20.0505005
20.8109170
21.9685959
24.6852289
25.6262192
25.6101682
22.5745214
23.0640771
22.0287872
20.8691019
21.8421942
20.5260116
19.1335867
17.5044095
14.9683503
15.0044651
17.5224668
16.9305859
13.5859573
12.1794878
9.2883001
8.6081386
8.4536477
9.0334903
10.7589736
10.3356283
10.7148334
11.4772562
12.3219405
11.0198025
10.1570608
10.2292904
11.6939448
12.7653495
10.1811374
9.1940004
10.5623488
13.2709563
13.2649371
11.0539109
9.9604360
9.8922192
8.6603044
8.8769930
10.1931756
9.3645424
10.7228589
10.6947696
10.2493541
10.3135582
10.3255964
11.1441978
10.8954072
10.5222213
8.5058135
7.5989316
7.2638668
5.9637352
5.5283516
6.6679731
8.7265148
8.0222769
7.3982940
8.8609420
8.1867997
7.8677859
10.9596112
16.3246604
14.9282228
16.1280356
16.5413490
17.6127538
16.1099782
15.1328731
14.9282228
13.1927076
10.0246400
10.6767122
9.4287464
6.9428466
6.8485470
8.9973756
8.7846997
9.1398283
6.9007127
6.1944684
5.5383835
5.5263452
6.4352335
8.1787742
7.4484534
5.5323644
5.5203261
7.8557477
7.8697923
8.5519601
9.3324403
8.2148890
6.1483218
5.6808362
5.7490530
6.4031315
9.3324403
10.1891629
10.5462978
10.8031139
11.0218089
10.6927632
10.9656303
11.4230841
11.0438790
12.8255408
10.0788122
7.6611292
8.0945064
10.1470290
11.5795814
9.9183021
8.3332651
9.1297964
14.6934768
13.8267224
13.8969456
13.9872325
13.0402230
12.2717811
11.9246780
11.8424166
8.2008443
7.4524661
8.6803682
8.7064511
9.2602108
10.3777622
9.6193521
9.0575668
9.5772182
7.3461282
6.4171761
9.2742554
8.4255584
7.9560665
10.5402786
11.0759810
11.9768438
12.0029267
5.4541157
5.4741795
8.7064511
8.8609420
11.6718747
11.3669055
6.9990252
7.1515097
4.6435398
4.3024559
6.8866681
8.7044447
2.9501586
0.7070303
1.2868729
2.0834042
0.7571897
0.1392259
2.4947112
5.8152634
2.2619716
2.5007303
4.2823922
3.2571341
5.0207385
7.2538349
7.3541537
8.8569293
8.4937752
7.0933248
7.5186765
7.6872121
9.2862937
8.8509101
11.0619364
11.2204401
11.7822253
10.4198961
8.0002067
7.6611292
7.3340899
5.0809298
4.8100690
5.0408023
5.0167257
2.8558589
3.2832170
4.0616908
4.7117566
4.8140818
4.7819798
6.5435778
8.3914500
8.9231397
7.0391527
7.0331335
5.9175885
3.7366579
4.5211509
5.3277140
3.8911489
2.8257632
3.1166878
4.1660224
3.6042371
3.3052871
2.8939800
1.7423202
2.5488834
4.3867237
4.0697163
4.7879989
4.6575845
4.9324580
4.7478714
8.4396031
8.1747614
6.5094694
6.5816990
5.0708979
5.1752294
4.4429022
3.9292700
3.0444582
2.8719099
3.9192381
3.0906049
2.5107622
3.0324200
3.5279948
4.3245261
3.2250321
0.5846413
0.8454702
2.2298696
2.0372575
2.1917485
-0.4024956
-0.4065084
-0.0674308
0.2576021
1.0902481
1.2026051
-0.3804255
0.2856913
4.0777418
2.7194253
2.3663032
1.8446454
2.4947112
0.1392259
0.0047987
1.1363947
1.6299632
1.3651216
2.0292320
2.6431830
2.4024179
3.0043307
3.6744603
3.0825794
2.6532149
3.0885985
3.5801606
3.4898737
4.9866301
5.8573973
5.0889553
3.1989492
3.1307324
3.4437270
2.3281820
2.9361139
4.9986684
3.8229321
4.4790170
4.0014995
4.8221073
9.2782682
11.8203465
9.9544169
7.7995691
4.8923304
4.3927428
3.6002243
3.3494274
3.4657972
2.2800290
-0.2881322
-0.1135775
2.8558589
3.2792042
3.4116250
5.1090190
3.5380267
3.8710851
7.2518285
7.0692483
7.2096946
6.4051379
7.1836117
8.0503661
10.5021575
9.9323467
10.5222213
10.1169333
9.8601172
10.1690991
8.8729803
6.0500093
5.6868553
7.1956500
8.1105574
4.9083814
5.2394335
6.5295332
6.5134822
5.5102942
6.8525597
5.6005811
4.4850361
5.2815674
8.6823745
12.6911136
13.3592368
15.4900080
17.6027219
18.7323115
21.4429254
19.0613572
18.5617696
18.0862585
17.6468622
16.5854893
18.4554316
20.5219988
19.8017099
20.1066790
20.7286556
20.0284304
17.4442182
15.5883205
16.3748198
15.4759634
15.3876829
16.1480993
13.1626120
13.0141402
13.1886949
13.1365291
12.3339787
8.8529165
7.5467658
12.2838193
12.3741062
14.3764694
14.9522993
6.5796926
3.2330576
6.0520157
2.6712723
0.2415511
0.1312004
-0.9903638
-0.8077835
1.6841353
0.5946732
1.2908857
-0.8017644
-0.4004892
0.3840038
-0.3222406
-0.8158090
-0.2199154
0.5144182
0.6769346
0.4281440
-0.7054584
-0.7435795
-0.3322724
0.6227625
