# Supplementary material for: Structure of silent transcription intervals and noise characteristics of mammalian genes
Source: Mol Syst Biol. 2015 Jul 27;11(7):823. doi: 10.15252/msb.20156257 (PMC4547851; doi:10.15252/msb.20156257)
Supplement: Supplementary file 5 [file msb0011-0823-sd5.zip › Dataset_1/data.Bmal1a_TSA.cell22.signal]

8.6181705
7.8898561
7.4203641
7.8216393
6.1523345
6.1984812
6.6940560
7.5267020
6.7442154
5.7209637
6.1503281
7.5086446
8.2750802
8.9331715
10.0186209
10.7007887
12.2818129
13.6020083
14.5871389
17.4943776
22.3337563
29.0370582
31.2380526
30.8628603
30.6722546
30.6220952
31.3865244
30.5057254
30.1425714
30.1847053
34.0068514
25.0644339
24.6731906
19.8157545
19.2278864
17.5385179
17.5826581
17.0991215
13.8106714
10.9816814
9.5732055
5.6547533
5.3477778
6.4472718
4.3345579
4.0998120
4.3927428
5.9958372
5.1130318
4.0757354
5.0688915
6.7000751
7.4604916
10.5021575
11.3970012
16.5212853
13.3251284
13.9792070
20.3875717
20.2049914
18.3470873
18.5978843
17.1031343
14.0193345
13.4495237
15.3254852
15.3074278
18.1163541
14.3122654
13.3712751
14.3263100
13.0964016
12.9720063
11.9427354
12.6650307
14.5811197
10.5543233
7.7694735
6.1142134
7.3501409
7.4263832
7.0552037
7.9540601
9.3625360
7.2859369
6.5054567
7.2959688
9.3765806
12.9880573
13.7785694
16.5654255
18.0942840
18.0441246
18.4895400
21.6636267
22.8072610
21.1038479
19.7354995
20.2451190
20.4236864
19.9862965
15.8110282
16.2885457
12.5486609
12.5285972
10.6405974
10.8833689
14.5309604
12.9940764
11.8263656
10.9194837
10.1931756
12.3299660
11.7320659
11.5033391
14.2179657
12.2938512
12.6108586
13.2729627
13.4435046
15.0004523
14.5911516
11.5374475
7.7012567
7.7233269
11.9507609
11.9327035
11.8123210
14.0735066
14.8499741
14.0715003
13.0161465
12.8255408
12.2838193
14.4186033
15.8832577
16.3427178
13.8608308
10.8231777
10.6345783
9.3504977
9.7557857
9.4588420
11.1602488
9.5932692
6.9709359
7.3200453
4.5833485
3.6744603
4.1339203
4.6335079
3.6564029
5.1651976
3.7567217
3.5560841
5.8152634
7.6450782
8.1888061
7.5267020
8.3493161
8.8549229
8.5599856
7.4203641
4.1339203
4.2302264
8.8007507
6.0560285
4.3445898
4.8321392
6.0118882
3.0926112
3.1788854
4.6094314
4.5091126
6.2205513
6.8766362
12.7432794
14.9322355
14.0534429
14.3945268
18.1905900
18.8085538
16.3427178
14.5129030
16.3928772
17.3980715
17.2516061
15.2813449
15.1268540
18.6059098
18.6901776
14.7215661
14.8078402
20.3915844
21.7639455
21.6014291
15.7989899
15.5983523
16.3246604
17.5505561
14.3202909
13.7163717
17.2736762
18.2467686
16.7138973
17.1853957
17.7752702
26.8962551
27.8532964
29.1895428
29.6991623
29.1273452
28.9427586
21.0536885
21.1720646
23.6960855
23.1844597
13.5418170
13.6040147
14.6894640
14.1457362
15.1970772
14.5570432
13.3712751
15.2010899
13.6943016
11.1221277
9.4247336
10.4981448
12.6008267
9.9784934
8.7285212
8.7285212
8.8047635
2.1435954
1.9991364
3.1788854
3.5259884
7.1816054
7.2277520
6.5796926
9.1558793
8.9191269
9.2923128
11.5434666
11.9648056
10.7168397
9.5972820
10.5462978
10.6666803
11.5294220
11.9989139
13.4134090
13.7264036
11.4632116
11.2043891
8.5619920
8.0363215
10.1911692
7.4484534
4.2041435
4.5833485
8.9111014
8.6803682
8.8408782
7.4785490
10.1650864
12.2497109
9.4628548
10.4158833
13.9491113
7.5848869
7.6410654
12.1413666
11.6217153
11.7721935
11.6879257
11.9507609
10.4640364
9.9223149
11.1602488
13.9571368
14.0012771
11.1522233
12.1473858
16.2464118
14.6573620
15.0787010
18.3330427
18.0702075
15.4197849
16.1541185
14.7255788
11.8424166
11.5414602
15.5301356
9.6775370
9.8400535
14.0995895
13.9069774
14.2059275
15.7026839
16.2584500
15.0807074
13.9310540
14.4627436
16.3206477
15.9153597
14.8921080
16.4390238
13.0602868
11.3869693
9.6634924
6.9809678
4.8321392
4.5873613
3.0725475
2.5910173
3.8510213
4.2643348
3.5661160
3.6905113
2.4626092
2.2358887
2.6030555
3.6122626
4.4469150
3.3875485
4.0336015
6.0600412
8.5920876
6.6559349
6.1202325
8.0644108
10.2633988
13.8207033
11.9306972
11.8484357
14.6011835
10.6546421
11.7942636
12.3159213
10.3296092
10.5703743
13.1405418
12.9499361
14.0253536
14.0855449
15.4518869
14.1357043
13.6180593
13.9410858
12.2657619
11.8624804
10.9535921
8.8950504
9.8139706
7.3982940
6.7101070
8.3051759
9.6735243
8.9231397
7.4665107
6.4853929
6.5897245
8.0985192
10.3496729
8.8830121
7.5728487
7.6671483
8.4416094
9.5812310
6.0540221
6.3670167
6.4051379
6.0861241
6.7341835
5.8393399
5.8453590
5.5985748
6.1282580
6.6739923
9.4468038
9.8179833
10.8813626
11.1000575
10.5382723
11.4070330
11.9126398
10.3255964
10.3255964
12.4684059
11.2144210
11.8865569
10.8151522
9.6514541
10.8011075
11.3789438
9.3023447
9.5330779
11.7079894
12.3199341
9.2963256
9.5411034
11.0137834
10.3516793
10.8913944
11.7461106
13.3371667
13.8969456
15.1529369
15.8210601
11.4451542
10.7208525
12.4543613
11.7661743
13.1766566
12.8997767
9.3404659
9.2903065
10.5021575
11.5856005
11.4672243
7.5186765
6.9288020
8.9732991
7.9660983
8.7365467
7.1093758
6.9849805
9.2963256
10.3938132
7.6430718
5.9296268
6.2526533
7.0873057
6.7081006
7.6551101
8.0403343
7.5387403
4.2201945
4.1198757
5.8694355
6.0078755
3.7186005
1.7784350
2.8317824
3.0946176
3.5099374
3.6142690
2.6672595
0.8053427
1.7583713
1.9168750
0.7291004
3.5440458
3.4035995
6.2366023
7.2558413
2.9902861
2.5930236
3.9573593
3.3554465
2.8016867
1.0681779
2.1556337
2.7635656
1.6420015
2.7896485
2.9802542
2.2298696
1.4513957
0.9839102
2.8638844
2.0472894
2.9361139
2.2258568
-0.2339600
0.1773470
0.7471578
0.6949920
1.9509833
1.4253129
1.1644840
2.5609216
2.5689471
3.5360203
3.6483774
3.9312764
3.3133126
3.6263072
4.9444962
6.3068255
5.3096566
5.4220137
5.9276204
6.0138946
5.3979372
4.8281264
3.8149066
4.2402583
4.7258012
1.7704095
1.8847729
4.5231573
3.2792042
2.3883733
2.0252193
2.9922924
2.3763350
0.9076679
2.2238505
2.7675783
1.4012363
1.5737847
2.0071619
2.3101246
2.4305072
1.6861417
2.4766538
2.4746475
3.0043307
2.6451894
2.2880545
2.8859545
2.7695847
1.2407263
1.7543585
0.4301504
0.6669028
1.3109494
-0.2419855
-0.4225594
1.1825414
-0.6713500
-0.5268909
-0.4366040
-0.6773691
-0.5028144
-1.3294413
0.0348943
1.1725095
-1.1910013
-1.7086463
-0.0935137
0.7371259
0.8555021
1.6379887
-2.2142531
-2.2563870
2.0793914
0.4502142
0.4241313
1.3350259
0.4662652
0.1512641
-0.3142151
-0.2881322
-0.1537050
-0.6793755
-1.7567994
-0.9462235
0.4421887
-0.2680684
0.0348943
0.8274128
1.2627964
1.9168750
2.7595528
1.8847729
1.4534021
1.5095806
2.2298696
2.2158250
1.5236253
0.8976360
1.0300568
1.1644840
1.5577337
2.9481522
0.1813598
0.2014235
2.0472894
2.0312384
2.6351575
3.9553529
6.1242453
5.2494654
2.8077059
2.5829918
2.2017803
0.9839102
2.2399015
1.5617464
0.4923481
1.4393575
3.8008619
0.4020611
0.6147370
0.2395447
-0.0734500
-0.0874946
0.5244501
3.7787918
1.4614276
0.2255001
-0.3944701
0.1071239
0.8354383
1.8245817
1.7764286
1.2668092
1.7423202
1.6379887
1.2467454
0.0348943
-0.6573053
0.0990984
-0.7235158
-1.3033584
-0.0754563
-0.8198218
-0.9301725
-1.3254285
-1.1267973
0.3157870
-0.3162214
-2.0918641
-0.8238345
1.7242629
3.4336951
0.4622524
-0.1878134
0.8595148
1.2266816
2.2639780
1.5236253
1.2387199
-1.0726252
-1.3093775
0.1873789
1.2046115
-0.0473671
-0.5469547
0.2555957
1.6700907
0.3960420
0.4301504
1.7242629
2.8137250
2.3101246
0.8956296
1.0882417
0.3258189
-0.0935137
0.4181121
-1.1789631
-1.4999832
0.0649900
1.3310132
1.2447390
0.0609772
-0.8820195
-1.3535178
-1.2712564
0.9076679
0.9036551
1.9449642
0.6388135
0.4682715
-0.1657432
0.0990984
1.1183373
-0.9703000
-0.8459047
-0.0533862
-0.3884510
-1.0104275
-0.6733564
-0.2861258
-0.7395668
-0.9341852
-0.4426231
-0.3122087
-1.5501426
-1.3595369
0.3398635
1.3129558
1.2728283
1.4834978
1.0902481
0.2355319
-0.3182278
-0.9381980
0.0830474
0.7792598
0.5886541
0.0569645
-0.4125275
-0.1135775
-0.0694372
-0.2199154
-0.2480047
-0.6452671
0.2596084
3.0163690
0.9939420
-1.1408419
-1.5942829
-0.8398856
0.7872853
1.1725095
0.3940356
0.1633024
-0.3483235
-0.0955201
1.5978612
-0.7455859
-0.5108399
-0.1537050
1.8707283
2.5689471
1.0721907
-0.3322724
-0.7134839
-0.3342788
0.3739719
2.4104434
0.0047987
-0.1216030
1.9028303
2.0372575
1.3270004
-0.3643745
-1.2772755
-0.2480047
0.8855977
0.6949920
0.8956296
1.0621588
0.9698655
0.2114554
0.2555957
1.1684967
2.4405391
2.0813978
1.2768410
2.7475146
2.2539461
1.2106306
1.3009175
0.9718719
0.6909793
0.5946732
1.6560461
3.3092998
2.1596464
1.4935296
2.4666220
1.8667156
-0.0132587
0.3258189
0.7311068
