# Supplementary material for: Structure of silent transcription intervals and noise characteristics of mammalian genes
Source: Mol Syst Biol. 2015 Jul 27;11(7):823. doi: 10.15252/msb.20156257 (PMC4547851; doi:10.15252/msb.20156257)
Supplement: Supplementary file 5 [file msb0011-0823-sd5.zip › Dataset_1/data.Bmal1a_TSA.cell23.signal]

5.0983461
3.7814571
2.1080731
1.1048219
0.9353406
2.5249581
5.5405558
5.2522429
8.2016066
9.1347276
8.5873226
9.2808322
9.0743377
13.0620177
11.7762978
11.8288954
12.6353925
12.5652623
11.4022701
11.2230486
9.8710945
9.0119998
9.2847283
7.9483587
9.7814837
11.3613609
11.5581150
10.6522668
10.5373312
13.4886430
11.0282425
9.8282372
5.5074388
6.1658833
8.4412180
4.9639299
3.8808082
4.6230193
3.7736649
4.0522376
4.6463960
4.0756143
3.3821047
2.7334006
2.2308009
3.1658700
2.9554795
2.8113230
5.2989963
4.2567839
4.1476925
9.8671984
10.8159039
10.9873332
14.3847509
15.6996918
15.3159238
15.2867029
14.5737127
13.4360454
10.6249940
11.0555153
11.3555167
9.9470689
12.1990269
14.0185155
13.7535792
12.2048711
14.6633235
14.4373485
12.2983780
12.1327928
12.8866923
14.5172190
17.8113894
17.8269739
17.1276202
20.6672462
16.6717740
16.7672290
19.5938649
14.3379974
14.9516365
19.1769799
16.7672290
16.8743723
18.1211311
18.7016531
21.6860819
21.1815342
25.2218119
25.0211616
27.5361078
26.3146739
25.5938914
26.8757153
28.9659843
29.6672861
29.0536470
24.7347967
25.2354483
27.2049375
29.8601441
36.7660189
38.2056356
35.5367926
34.3153586
35.0848426
37.4770610
39.1446008
38.0088815
41.3108442
43.7303354
36.2614712
32.5660002
31.9270364
31.4146964
31.3445663
33.6082127
28.0133827
25.7419440
30.0296254
32.0458681
37.4517362
40.3251255
33.8731489
34.2121114
44.2309870
43.8803361
42.8381237
43.9037128
42.1991598
43.5491658
44.3264420
42.9959166
44.2972210
43.0718909
43.5277371
40.6816206
38.8933010
35.7997808
32.4393763
33.0237945
34.6815940
30.1133920
30.3802763
34.6270483
37.1030333
38.1316093
35.4919872
33.5770437
32.4627530
34.5452298
33.2750943
33.1854835
33.0783402
33.3724973
39.6238237
39.4777192
41.5621440
42.6978633
42.5498107
41.6848718
39.8673313
38.3653766
36.9549807
32.8874302
32.2504144
29.9049495
27.4971466
27.3451979
29.2854662
27.9763695
28.0640323
26.4958435
27.3179250
30.0568982
29.4510514
33.6354855
35.2114665
35.3634152
39.0530420
39.2575883
43.8238423
44.9069640
44.6809890
43.0037088
40.3075930
42.5537068
45.5517721
42.9900724
43.7595563
47.1764546
50.1277664
50.3712739
55.8141552
55.4927252
57.7096181
64.3135435
60.2265124
60.8128786
63.2421102
59.4161192
57.1641612
55.4206470
55.4518159
56.3576641
58.8570258
54.6823320
56.8739001
56.3849369
54.0862255
55.9349349
56.8777963
56.1667542
56.2544169
57.0180566
56.9751993
56.5544182
58.8122204
55.8258436
51.1914074
51.5849157
52.3505035
53.8349256
54.1875246
60.1894992
59.5856005
60.3940456
66.3005653
64.2609459
60.3161232
59.8641731
56.0771434
51.0491990
42.4504596
44.5621573
37.7381011
36.2205619
39.2361597
38.4277145
33.2049641
31.2822283
27.2029895
24.9315508
25.2354483
23.3166086
22.4808906
22.7205021
19.7769826
20.1724388
21.1640017
20.8152988
17.4373618
16.5256694
15.4425478
12.2087672
10.4944739
10.3055120
10.1827842
10.8139558
11.5522708
9.8574581
9.3607026
7.2217321
6.9256269
7.7964100
8.1178400
8.5113482
7.7788774
5.3048405
5.3243211
6.5613396
6.7951069
9.0139479
8.1996585
8.8990123
8.4412180
7.9016053
8.5522575
8.8425185
9.3762871
9.7152497
12.0237014
12.6607173
13.4633182
14.3672183
15.6354058
15.7503413
15.6957956
15.9607319
16.2295642
17.4276215
16.9035932
16.0542388
14.2405944
15.0529356
15.9256668
18.4678858
14.2581269
13.1905897
11.7860381
12.8808481
13.5724096
13.5003314
11.4100624
10.6405784
12.0607146
14.0905937
13.2276029
11.1548664
11.3516205
9.1249873
6.6548465
5.3243211
6.7483534
6.0957531
3.6100278
4.9269168
4.5567853
4.7847083
6.2749747
5.8912067
3.1775584
3.2301560
2.0730080
1.2314458
1.8256043
3.5457418
2.6262572
2.6067766
1.7963834
0.5671572
-0.3737561
0.3528705
1.2918357
1.2294978
0.3119613
1.0756010
0.4327410
0.0314405
0.9587174
0.8983275
-1.5815536
-0.4886916
-0.2705089
-0.8938882
-1.2679159
-0.5919389
0.4580658
0.0626095
1.4730054
0.7970283
-0.5373932
-1.7373985
-1.0068758
0.1892334
-0.1945345
-1.0594734
0.9723538
-0.2588205
0.0041677
-1.1334997
-1.1763570
-0.4692110
-1.0049277
-1.0770059
-0.4964839
0.8924833
1.5704084
0.0626095
0.3684550
0.9801460
-0.2393399
-1.0886943
-0.6114195
0.6372874
0.2496233
-0.7049264
-0.2023267
-0.2198593
0.0333886
1.4282000
2.8697648
2.8970376
2.3126195
2.3165156
3.5321054
3.1249607
2.4587240
3.4152218
4.0639259
4.5119799
3.3782086
3.9743151
7.1243291
6.8847176
7.3892653
5.7275697
6.1736755
7.0054974
9.1210912
9.3684949
10.1613555
8.1529051
8.6925179
8.4529064
8.9808308
9.8243411
9.8126527
9.3607026
8.6983620
9.4639498
10.6542149
10.3990189
12.8185102
10.3172004
10.2159012
10.9912293
12.2360401
14.0009829
13.1204596
12.4288980
14.6165701
11.3321399
10.2100571
11.7295443
11.1373339
10.7262931
15.0802085
12.5555220
11.4938290
11.5542188
10.0055107
10.6035653
8.2697887
8.1042036
7.3503041
7.1165369
7.6288768
8.3048538
7.1243291
6.7503015
6.0022462
5.1489957
3.3957411
3.1834025
1.0911855
1.0113150
0.9645615
0.7736516
0.3041690
0.1755970
0.6840408
0.6470277
-0.1711578
-0.3620677
0.2593636
1.9093709
1.6405386
0.1794931
0.5359882
0.5554688
-0.4672630
-0.2179112
-1.1724609
