# Supplementary material for: Structure of silent transcription intervals and noise characteristics of mammalian genes
Source: Mol Syst Biol. 2015 Jul 27;11(7):823. doi: 10.15252/msb.20156257 (PMC4547851; doi:10.15252/msb.20156257)
Supplement: Supplementary file 5 [file msb0011-0823-sd5.zip › Dataset_1/data.Bmal1a_TSA.cell24.signal]

18.9139917
16.6328128
15.5380027
16.0873558
12.9081210
11.5581150
9.4444692
8.6749853
10.0366797
11.7392846
9.1444679
8.6087513
13.8315017
17.2620363
17.5484012
15.8555366
14.8483893
15.5847562
15.5243663
17.1412566
18.4055479
16.5256694
17.6009989
16.4535912
17.5113881
19.3737340
16.5977477
17.0282691
19.9172429
22.6250471
14.0711131
14.0555286
18.5399641
19.1536032
21.5984192
17.9321692
18.1367155
21.4698472
20.3867255
19.5529556
18.4191843
16.3230711
17.8581429
21.1094560
22.1575126
22.7341385
27.9140316
29.6302730
31.2861244
35.4744547
35.7062739
42.4426674
47.5816512
46.9134664
48.1056795
45.2576149
44.8602106
47.5212613
44.4998193
37.8023871
37.4887493
34.2160076
33.0549635
29.9770277
29.8815728
29.9478068
26.9361052
26.8036371
23.6010255
23.5679084
22.5451766
23.9458322
26.8133774
26.8270138
26.6984418
26.4159730
26.3438948
23.5250511
22.9776461
24.1620669
24.0490794
24.6705107
22.9932306
19.5685401
15.5847562
15.8282638
19.5393192
15.4717687
15.9431993
22.2880326
23.9399880
23.9419361
22.1633568
22.5373844
27.2322104
31.5062553
37.1751116
40.9485049
41.3575976
43.5589061
44.2835846
47.0771035
51.9511511
46.6543743
43.0368259
41.0088948
42.5264340
40.4439572
39.1387566
40.4244766
43.7595563
44.5076116
43.4556589
43.5121526
42.3394202
39.1757698
33.6471739
33.2108083
29.7393643
26.8464944
27.2828600
21.9451740
19.8704895
18.9704855
17.1081396
18.7678872
25.1847987
25.5003845
28.2588383
28.6835155
29.7841697
29.3809212
33.8673047
34.5958794
33.0335348
28.2179290
26.7042860
27.1445477
28.6874116
27.1153267
25.2471367
25.9367501
23.5347914
20.8503639
22.6756967
20.6185447
20.7412725
18.2808720
18.0704815
18.5087951
17.7022980
17.9438575
14.8230645
15.1347542
20.1120490
22.3717992
22.5042674
25.9484385
21.1230924
20.9477670
26.6302597
26.3867521
29.1452059
32.2776873
28.9601401
28.9952052
30.8458628
32.6244421
36.0296520
33.5770437
28.9406595
26.5425969
26.6283116
26.0380492
26.2990894
34.3601640
37.8238157
40.3095410
58.7440383
57.1349403
55.5531151
56.7570165
52.2764772
51.6336172
49.8297131
47.4861962
43.8472191
45.2439785
35.8932877
35.4374415
38.7355081
36.7816033
36.5634206
36.3335494
31.7711915
30.5478095
26.9497416
20.3126992
19.3854224
15.7951467
15.8711211
22.5685534
23.4237520
22.1107591
15.7133282
16.8100863
22.7049176
24.3432365
24.8380439
29.2620895
30.3549515
30.0101448
29.4179344
31.0075518
29.3926096
26.8835075
26.5367528
24.5341465
25.4127218
28.8315681
23.9302477
22.8919314
22.3601109
22.7828400
22.9308926
20.2834783
15.3724176
14.6009856
12.2925338
11.6262971
12.9529263
9.9392766
11.2522695
10.9347356
10.6970722
10.8704496
7.1788748
5.4431528
7.5529024
6.8360161
8.0165408
12.8691597
13.7711118
15.0529356
13.5237081
12.4970802
16.2178759
15.9256668
12.1327928
9.8379775
9.4483654
14.3925431
13.8392939
11.0301906
9.8146008
10.5685002
12.2711051
15.3198199
15.0957930
17.8561948
19.6133455
21.2010148
21.5984192
20.0321785
20.7841299
22.3679031
21.8029656
20.6886749
16.5178772
15.3022874
14.9321559
14.4938423
16.7711251
18.8010042
24.2925870
25.6581774
27.3510421
28.6094892
30.4250817
31.5919700
33.1796393
34.1926308
31.6932691
28.0055904
29.4568956
30.9724867
28.2549422
28.1185779
28.5822164
26.4432458
26.6925976
27.4523412
26.9361052
20.0302304
19.8159438
20.7568570
20.2815302
16.7691770
14.6360507
16.0932000
21.0841312
25.0114213
26.8620789
28.3153321
28.9426076
30.7620962
29.1179330
29.5055971
36.3335494
37.0465396
35.6010786
33.8692528
33.5575631
37.3406967
32.9147031
31.0815781
32.6692475
31.5004111
29.8270271
29.7296240
27.4250684
26.0555818
24.6140170
24.5770038
23.9575206
22.1243955
21.4016651
21.5321851
19.9834770
20.9633514
20.7295842
20.0458149
19.7867229
16.3308634
16.3522921
19.6016571
20.3847775
13.2198106
12.3957810
13.8217614
12.6704576
13.3172137
12.4620151
11.6224010
13.5022794
15.6022887
12.6139638
12.8263024
10.0386277
9.9762898
6.5438070
6.8243278
11.1392819
7.5899156
7.2451089
10.2782392
8.7451155
6.1035454
5.8522455
5.7938037
4.8665269
6.2282212
8.4723870
7.3522522
6.3392607
6.0626361
7.0425105
6.9860168
10.2568105
12.0840913
10.7282412
10.9230472
12.7873412
14.6808561
12.1951308
11.9224023
11.4042182
8.9535580
9.8029124
17.4081409
12.1639618
10.6347343
6.8106913
6.1210779
6.1736755
5.8600378
4.0463934
4.6873053
8.2542042
5.9574408
5.9593889
7.2723817
7.2490050
9.8691464
7.1399136
6.9528998
9.8009643
8.3652437
7.4321227
7.6386171
6.4658846
4.9288648
6.5788721
4.2353553
5.7489983
8.2464120
9.2886244
7.2782259
6.8321200
5.4899063
6.3821180
6.1678314
5.7139332
7.0736795
8.0243331
7.9308262
8.0886191
7.5100451
9.4561576
5.1567879
4.0113283
5.2736715
5.2717235
3.7444440
2.5424906
2.6282053
4.0074322
5.5912054
7.0132896
8.1665415
10.1204463
16.2802138
16.3873571
13.7711118
12.9042248
12.2301959
12.4386384
11.9029217
14.2678672
15.3918982
12.8438350
10.9873332
9.9665495
10.6347343
11.7412327
12.3665601
12.0626627
12.3198067
13.2022781
13.1633169
15.1113775
16.4730718
18.0899621
18.8886669
17.1315163
16.3756688
19.2432140
14.3652703
14.4159198
16.2061875
13.1925378
12.4814957
14.5386477
14.8581296
13.4808508
12.5379894
12.5788987
13.7672157
12.6626653
11.1236975
10.9405798
10.3172004
10.4477204
10.7633063
14.0886457
10.7847349
11.6029204
8.1568012
7.6016039
7.5840714
6.8223797
7.0658873
10.2529144
8.4217374
8.1217361
12.2224036
10.8723976
10.8587612
13.8626706
9.0996625
8.6594008
8.8775836
9.0957664
8.0827749
7.8723844
9.6061583
12.7113668
13.8587745
12.2652610
11.3711012
13.3795516
14.3652703
14.7646227
12.4775996
11.7100637
8.9301813
7.7126434
6.0373113
5.7743231
5.7860115
5.4431528
6.6567946
10.6464226
11.2211005
11.6496738
12.8165621
13.1107193
12.6042235
10.9094108
10.2646027
10.0678486
10.0016146
9.0626494
8.5347250
8.6418683
9.3275856
7.5879675
8.1899182
12.3509756
10.4262918
9.9236921
8.7373233
8.5658939
9.1308315
8.6496605
9.1464160
10.7107086
9.9548611
10.7633063
11.1490222
11.4120104
14.1548797
15.5438469
16.8159305
16.1711224
15.3782618
14.9185195
16.1925511
17.1821659
16.4165781
17.2659325
16.4613834
17.1646333
18.6743803
17.3867122
18.1230791
14.0711131
14.4646214
15.6470941
15.2886510
17.4276215
16.7087871
12.1620137
11.7022715
13.8821512
14.5542321
13.4905911
14.9438443
17.9535978
16.1613821
15.7035879
20.5815316
22.1789412
20.7977663
17.4178812
18.2652875
24.1289499
23.1958289
21.8360826
24.7912905
22.4730984
18.8438615
16.4535912
17.1958023
19.1945124
15.4639764
11.6068165
8.9594022
7.3405638
6.8399122
6.9314711
7.2451089
6.8009510
8.2191391
10.5801886
9.2009617
7.8684882
9.3061569
9.0938183
9.4016119
8.9399216
9.1055067
10.3386290
10.7769427
10.7321373
12.7113668
12.8750039
12.8535753
12.3724043
11.4003221
9.9762898
13.0327968
11.3827895
11.3009710
13.2763044
11.5191538
10.9269433
10.7321373
9.8399255
10.6230459
5.0087353
3.8204184
5.4567892
7.6873186
1.9327477
2.0126181
2.0905406
2.1431382
3.5866511
2.0028778
2.4411915
2.3321001
1.9678127
1.4067713
1.4028752
1.7691106
3.0100252
-0.3484313
-0.4711591
0.2398830
0.3840395
3.2262599
1.5470317
1.3307969
1.2743032
0.0665056
-0.6289520
-0.7594721
-0.5276529
