# Supplementary material for: Structure of silent transcription intervals and noise characteristics of mammalian genes
Source: Mol Syst Biol. 2015 Jul 27;11(7):823. doi: 10.15252/msb.20156257 (PMC4547851; doi:10.15252/msb.20156257)
Supplement: Supplementary file 5 [file msb0011-0823-sd5.zip › Dataset_1/data.Bmal1a_TSA.cell25.signal]

10.0113549
9.1795330
9.6957691
16.3620324
16.6561895
16.5490462
16.9367102
17.1977503
15.1854038
14.7490382
15.4367036
15.3393006
18.4269766
16.9464505
11.5503227
11.7704536
11.5561669
10.5743444
12.1152603
13.0211085
13.7808521
11.8814930
11.1840873
11.7198040
10.8295403
10.5431754
7.8042022
5.8853626
4.9989950
6.0509477
4.3269141
3.3879489
2.4976852
4.8684749
6.3353646
6.8691332
6.2983514
4.2041863
3.9041850
6.2671824
1.3989791
0.6645602
2.3535287
3.4619752
3.4093776
3.7658727
3.4911961
2.2892427
2.4489837
4.5723697
4.9132803
6.1444546
5.7373100
5.3983474
7.5684869
7.2977065
7.6736822
9.1132989
9.5126514
11.7860381
12.9314977
11.4061662
10.6834358
7.5431621
7.6152404
10.1671997
11.4081143
10.1360307
8.3068019
8.5425172
9.1210912
7.9269301
7.0639392
8.1509570
9.7853798
8.2249833
5.5327636
6.8223797
8.0555021
7.8977091
7.9912161
9.3821313
12.6392886
14.4802058
15.3295603
15.5789120
16.2704735
14.6711158
14.6769600
14.9691690
13.8743590
13.1087712
13.0970828
14.1431914
13.8431900
13.0191604
14.6438429
15.9743683
19.0776288
17.8055452
17.3360626
19.8880220
21.7094586
21.4445224
24.1990801
25.2101235
25.1399933
20.7860779
16.6035919
16.7224236
20.5834796
18.7932120
18.6626919
21.8243942
21.2555605
21.1523133
26.3614273
24.1016770
23.7393378
24.5283023
25.6562294
20.7023113
19.5451633
20.6321811
22.4146566
20.2854264
20.8425717
28.0289672
22.5938781
21.9101089
21.9140050
22.6250471
23.5153108
26.4627265
23.0964778
20.5328301
20.2425690
20.5971161
22.5217999
21.0977676
20.9575073
21.4250418
18.9159398
19.1497070
17.3945045
17.3964525
18.6256787
19.3328247
20.4529596
20.7588051
21.8127059
24.1231057
30.6978102
31.5763855
29.2016996
26.5640256
27.6529915
29.9341704
30.9491100
30.0666385
28.6640349
32.8718458
33.4796407
31.4556057
27.5341598
26.6438961
27.4913024
26.9458455
25.9289579
26.6380519
26.1120756
28.0620842
26.8737672
26.4023366
27.2185740
21.6860819
21.4016651
20.7120516
20.0438668
20.8016624
23.4860899
21.9101089
22.0211483
22.2198505
19.4672409
20.8328314
24.5555751
25.0581748
26.5932465
27.3763669
33.5673034
34.3796446
37.6426461
43.0777351
41.8387686
42.8186431
42.1407180
41.2738310
40.5803215
42.0881204
41.1004536
42.3160434
47.3829490
47.6361969
48.9316572
43.0913716
38.3381037
39.3082379
44.6693006
37.1049814
36.4017315
37.6640748
31.9679456
30.2692368
27.4620815
28.4283196
34.2315920
36.5712128
36.1309511
34.8627637
33.9004217
38.1686225
44.6907293
44.0868305
44.9887826
46.2628142
46.7439851
49.5550366
49.4537374
46.9154145
46.5374907
49.2842561
49.4069839
52.1128401
51.8362155
51.9745278
51.8303713
54.1524595
44.9576136
42.5770836
43.5004643
40.1887613
33.4075624
32.1101541
26.6945457
24.7114200
24.6568743
27.2653274
25.3231110
24.9296028
25.3016824
24.5945364
23.3302450
23.2445304
26.9614300
28.6231256
32.1627517
29.6965070
29.3166352
29.5017010
21.4016651
21.0763390
28.9348153
28.2958515
26.2951932
24.6101208
25.3055785
26.9964951
24.7815502
22.0445251
22.4906309
23.1646599
20.4821805
18.6237307
18.8652902
17.2620363
17.8912599
18.9061995
19.3055519
20.0321785
16.3737207
10.4262918
9.2399229
9.5321320
13.4672143
14.1081263
11.8892853
12.3431834
13.7594234
14.7237134
15.1834557
17.4120370
16.6932027
21.2321838
23.4841418
21.7172509
23.2503746
19.7243849
18.7055492
17.5250245
18.4328208
20.2912705
17.9633382
14.2853998
13.3425385
18.1250272
20.0185421
19.8159438
16.3035905
14.9789093
15.3081316
17.4393099
15.7250165
15.2282611
19.1750318
19.6815276
19.3912666
21.6977703
20.9302344
21.4016651
23.4003752
25.4692156
28.1146818
28.1458508
25.3835009
23.1666080
23.8484292
25.2880459
26.4451939
28.4010467
28.6757233
33.9647077
34.4419826
34.5530220
33.2361331
34.8121141
42.7777338
41.6653912
42.3433163
47.3108708
46.7887905
42.3257837
41.7978593
43.7186471
40.2549953
40.3426581
39.8342143
38.0147257
32.5406755
33.2614579
37.0621241
37.2062805
35.8913397
36.2731595
34.8705559
34.7127630
32.9224953
31.8198930
29.6322210
30.5556017
27.1231190
25.9328540
25.8977889
20.5289339
19.7769826
14.6750119
13.9113721
13.5996825
10.6892800
10.0327835
8.4373219
8.7626480
8.0243331
6.2886111
6.4093909
5.1412034
2.9321027
3.0197655
1.9619686
2.5970363
0.6236509
1.4905379
1.9600205
0.4931309
0.7093656
1.6911881
0.7152098
-0.9075247
-1.1023307
0.5126115
-0.4263537
-0.9133689
-0.5958350
0.1035188
-0.9172650
