# Supplementary material for: Structure of silent transcription intervals and noise characteristics of mammalian genes
Source: Mol Syst Biol. 2015 Jul 27;11(7):823. doi: 10.15252/msb.20156257 (PMC4547851; doi:10.15252/msb.20156257)
Supplement: Supplementary file 5 [file msb0011-0823-sd5.zip › Dataset_1/data.Bmal1a_TSA.cell26.signal]

14.7412460
10.8256442
10.5061623
12.6724056
13.2198106
14.9321559
15.5672236
13.3425385
13.0639658
16.0406024
20.4159464
19.7010082
22.3172535
20.0243862
19.0971094
16.2490448
12.1795463
9.9042115
10.1594075
11.1295416
9.8477178
9.6392753
12.0042208
12.6100677
12.2925338
15.6061849
16.0250179
17.2951534
23.5114147
18.6724322
16.9873598
18.8672383
21.1191963
20.2386729
20.0964645
19.8977623
22.0795902
20.7821818
19.5354230
19.4126952
17.5328168
15.7367049
15.5165741
14.2016332
13.6795529
14.4431927
11.4373352
10.5256429
15.2185208
21.6704974
22.7010215
25.0679151
25.1107724
22.9445291
21.5049123
17.5561935
15.7581336
15.1795596
13.3405904
13.6250072
13.8529303
15.2068324
17.1373605
18.2594434
20.7860779
24.0938848
25.2783056
25.4224621
28.8023472
31.3562546
36.1348472
37.1439426
37.8023871
39.1601853
39.3881084
36.6978367
36.1854968
41.1588955
43.1615017
39.3666797
38.2816100
39.7777205
40.9114918
35.8874435
33.6978234
34.9075691
29.8250790
27.5029908
27.7679270
31.1322277
27.5984458
26.9322091
30.3997569
30.7328752
30.7874209
29.8659883
30.1718338
28.3445530
25.6094759
24.2925870
24.4523279
23.6731037
23.5757007
26.8932478
25.4555791
25.0873957
29.4491033
25.4127218
25.4244102
24.6432379
23.1062181
25.3835009
21.5204968
17.9282731
11.3964259
11.6301932
8.9710905
8.2542042
10.0697967
9.3003128
9.9022635
10.3873306
12.7055227
12.5496778
10.5509677
10.2236935
10.3853825
9.8438217
10.8470729
11.3321399
13.2879928
14.2269580
17.1977503
20.8601042
23.6906363
24.2399893
23.8834942
24.8224594
30.2419640
33.5458747
33.9939287
35.8796513
35.0634139
27.7601348
28.9328673
34.3387354
32.4588569
34.6387367
37.5510873
36.8147204
37.0348512
35.4218571
31.9543092
33.2848346
30.6919660
29.7978062
33.5750956
34.5179569
35.8660149
37.9173227
37.6309578
39.0997954
44.2134544
48.7134744
52.7927132
54.0706410
52.9251814
49.9251681
50.4004948
51.5362142
49.0271121
46.8413882
50.1881562
48.9375013
49.8959472
42.1835753
38.4764160
36.5887453
35.2270510
33.9354868
32.4666492
31.6172947
32.5698964
27.3919514
27.5380559
29.7062473
30.0939114
32.9283395
33.1757432
29.6166365
27.8926029
27.5887055
24.0977809
22.7224501
21.8906283
21.6685494
23.0419321
22.4808906
17.9535978
17.4587905
18.6938609
18.7542507
13.9776062
15.1386503
21.3997170
22.1224475
22.5510208
23.3536218
24.1484305
24.9607717
23.8270005
21.8906283
21.8399787
25.7283076
23.0497243
23.8094679
20.3555565
20.8075066
31.1166432
25.8101262
25.8373990
25.2451886
24.6549262
23.3458295
19.5276308
20.2639977
20.4919208
22.1341359
17.7471034
17.1704775
17.5113881
17.9224289
14.0847495
11.4509716
11.7081156
8.7568039
8.9321293
9.0626494
8.1100477
7.6970589
10.6873319
12.1561696
11.5172057
9.5964180
9.1756369
8.5561536
6.1736755
6.3041956
6.6567946
5.7022449
4.5100318
4.6405519
5.6788681
5.4158800
5.5502961
6.2165329
9.2749880
8.9145968
10.8451248
13.4438376
13.2295509
12.4191577
12.6665614
12.1425331
10.8256442
11.1042169
10.8236961
7.8606960
7.3542002
9.3334298
8.4061530
8.1431648
4.9717222
4.4243171
4.9892547
8.3925165
9.9334324
11.7918822
12.5652623
12.0081170
11.7548691
15.2302092
14.3204649
12.4464306
13.6425398
12.9840953
11.6496738
12.5866910
13.8042288
13.7944885
14.1042301
13.0133162
11.4996732
10.6639552
8.7996612
7.7067992
6.1425066
3.7288595
2.0359949
2.5444387
1.2431342
2.2210606
2.4256070
2.2522296
2.3730093
2.3048272
5.1275670
5.6632837
4.4437977
7.2431608
8.9379735
8.9671944
8.0223850
5.8970509
6.9567959
10.0288874
9.0217401
10.5607080
12.7620164
15.2418975
14.9535846
12.3022741
9.9275883
7.4652397
6.7970549
8.5542056
9.2379748
10.1671997
9.4970669
10.6873319
12.1775982
11.6360374
11.2503214
11.6496738
14.4139718
12.7834451
13.0055240
12.8438350
12.2457804
10.4477204
11.9964286
13.1224076
15.6354058
15.7133282
11.4665561
11.5327902
16.0055373
12.9451341
8.0827749
8.0301773
7.5042009
7.8860208
9.1483640
8.5327769
8.2386197
8.0438137
7.8743324
7.8256309
10.5139545
12.2165594
10.7749946
9.5068072
8.9184929
10.0113549
11.5639592
14.8951427
14.7217653
15.2360533
13.1029270
12.1931827
12.3685082
15.0587798
19.2880193
16.0522907
14.8211164
14.1509836
13.1808494
12.9957837
16.0289140
16.9873598
14.4178679
13.6172150
13.5412406
13.8198133
14.5600763
11.3126593
8.5697900
7.8217348
9.1620005
8.0730346
8.6340760
10.8938263
11.7373365
11.1977238
11.7373365
13.3659152
12.1386370
11.8620124
12.6509770
13.1594208
17.4276215
15.3470928
15.5204702
18.6782764
15.9334590
11.6516219
12.3081183
14.3574780
15.9178745
17.1159318
19.3445131
19.3932146
19.5899687
20.7997144
22.1750451
26.0945430
31.4263848
25.0016810
23.0906336
23.7373897
20.0516591
20.4217906
24.2146645
27.3549382
30.2536523
27.5672768
27.0062354
26.5387008
25.0503825
24.3042753
24.6218092
24.2536258
22.1477723
23.7179091
26.3380506
22.2529675
22.9659577
22.0834863
21.5750425
21.0432219
22.4282930
21.2224435
18.9724335
19.8432166
18.5984059
17.3808680
19.1360706
16.0250179
14.3594261
12.5847429
12.3879888
9.5340800
7.9522548
6.9645881
7.0347183
5.5327636
6.0139346
5.1879569
5.3028925
6.1093895
6.1405585
10.6444746
11.3749973
10.6970722
9.6061583
11.0009696
12.3198067
11.1003207
9.0412207
9.6607040
6.8925099
6.0353632
5.5912054
5.7704270
7.6892667
4.7321107
4.2509397
5.1548398
4.6230193
5.2795157
5.5074388
6.6119892
5.5444520
4.9035400
1.7554741
0.8145609
2.0437871
2.9749601
2.1898916
3.0450902
2.5678154
2.2074242
2.8853493
2.9730120
3.3996373
2.2950869
2.4976852
2.9671678
3.7717168
3.7054828
3.7541843
3.5009364
4.1924979
6.7580937
6.8262758
4.5002915
5.7080891
6.5886124
3.7970416
3.9217175
2.9515833
3.8613276
4.8567866
1.6600192
1.6191099
5.8522455
3.5087287
2.9866484
3.5360015
1.3833946
1.6307983
3.1483375
1.3424853
1.3288489
3.0840515
2.9808042
2.0223584
1.1476792
0.9197562
0.9606654
1.9113190
1.9346957
2.1080731
1.7885912
0.5262479
-1.4432413
-0.7516798
1.1243025
1.3074202
0.0392328
-0.8841479
0.1853373
1.4496286
0.7035214
-0.9211611
-1.2990848
-2.0120750
-1.7705155
-0.2646647
-1.7568791
-1.7899961
-0.6347962
-1.0107719
0.0080638
1.4204077
-0.2977817
0.1639086
5.7217255
2.6924913
3.5671705
3.2632730
2.7041796
1.6658634
1.5879409
1.9697608
3.1911948
2.5230100
2.5872960
1.0970297
1.0502762
3.7658727
3.3606761
3.5457418
3.0665189
3.7814571
3.6918464
1.8859942
4.1847057
5.3749707
4.2626281
4.1048352
3.5184690
3.0256096
2.2892427
3.0314538
3.8437951
4.6386038
5.3028925
6.3860141
7.4418630
6.8106913
5.6399069
2.7158680
2.6145689
3.2437924
3.3489877
2.8308036
2.1470343
1.1691079
0.1229994
0.3762473
1.2372900
-0.2860933
-0.3932367
2.5074255
3.8360028
1.6035254
1.8567733
1.4048232
0.9158600
0.8905352
1.7632664
0.7736516
0.9041717
1.8820981
2.8015827
2.0243065
3.2905459
4.0931468
2.7256083
3.3100265
4.3093816
3.4015853
3.2574288
3.1405452
3.1424933
1.9054748
2.1295018
3.0762592
2.1295018
2.5074255
1.8178121
1.7574222
1.1418351
1.4944340
2.6457378
2.3243078
3.4230140
3.5652224
4.2275630
6.3490010
3.5106767
3.6061317
3.6236642
4.0347050
4.4905512
2.8970376
1.9015787
4.5373046
4.6775650
3.6002875
1.7028765
0.8924833
0.8204051
0.6879369
0.6002742
0.3372860
1.3541737
1.1301467
-0.9484339
-2.5809087
-1.7880481
0.1814412
0.0606614
0.4853386
1.7457338
3.0002848
1.3249528
1.3561217
4.4204210
4.1184716
2.5872960
-0.3425871
0.6217029
3.1795064
0.3742992
0.1678048
2.0963847
0.5496246
-0.3464832
0.8223531
1.4963821
2.3126195
1.4496286
0.7970283
0.6762486
2.3574249
3.2067793
3.3392474
3.5847030
3.6295084
4.2860048
5.5093869
3.1191165
2.9243105
4.3989923
5.6418550
2.0496313
1.6269021
2.4392434
2.4353473
3.4074295
1.5022263
0.6489757
0.9957305
0.3684550
-0.0854431
2.0749561
3.1288568
3.7074308
2.9554795
2.6671665
1.0561204
0.5554688
2.6457378
3.7775610
4.7671758
3.0918437
1.4691092
0.8320934
2.0145662
3.3041823
2.8580764
4.2314591
3.4989884
2.1217095
3.4249621
3.1892467
0.2496233
0.5963781
2.1567746
1.2450823
1.5762526
0.4268968
-0.2646647
1.3132644
2.2502815
2.4509318
1.8392407
1.3288489
1.9853453
-1.6380474
-1.2367469
0.1327397
-0.5023281
0.4152085
0.5593649
0.9548212
1.2781993
0.4093643
