# Supplementary material for: Structure of silent transcription intervals and noise characteristics of mammalian genes
Source: Mol Syst Biol. 2015 Jul 27;11(7):823. doi: 10.15252/msb.20156257 (PMC4547851; doi:10.15252/msb.20156257)
Supplement: Supplementary file 5 [file msb0011-0823-sd5.zip › Dataset_1/data.Bmal1a_TSA.cell27.signal]

5.6691278
7.8821247
10.9503201
11.0594115
10.0191471
10.0873292
11.2405811
7.4554994
5.3009444
5.5347117
3.2827536
3.4093776
6.5691318
7.5256296
8.4158933
7.1067965
7.7769294
12.4620151
15.7289127
15.3860540
13.4496818
10.9347356
8.8308302
6.4931575
5.8425052
5.5502961
5.8814664
7.8899169
9.3353779
14.8133242
13.2334471
13.9230605
17.9087925
16.3191750
17.8367142
22.1263436
22.1730971
18.5087951
19.4263316
18.6061981
17.4451540
17.0477497
16.8081382
15.8594327
15.0802085
15.5750159
14.1120224
13.0308488
13.4399415
13.0211085
11.3262958
9.5068072
7.9736835
8.1314764
10.8665535
11.1568145
10.6016172
11.4607119
9.2574554
8.8074534
9.5029111
9.4171964
11.2269447
16.4828121
14.7957917
12.3451314
12.4659112
17.4821672
11.2464253
11.2483733
11.8152590
7.5334218
7.3970576
7.8295270
9.0003114
7.5938117
6.3567932
7.0970562
8.1840740
8.4801793
8.9009603
8.9262851
13.4146167
13.3756555
12.9568225
13.4009803
13.6308514
10.7905791
10.6892800
12.7756528
11.5814917
12.3159105
12.1639618
12.9665628
13.7399428
11.9652596
12.5282491
11.8717527
10.2334338
10.8100597
9.6743404
9.2126500
10.0366797
10.1184982
10.2860314
10.4691491
12.4659112
8.4665428
7.1165369
8.5717381
8.0769307
8.1353725
8.0535540
8.4314777
9.7113535
7.8684882
7.0912121
7.2684856
8.3827762
10.6659032
6.8184836
5.7996479
6.0412074
8.5366730
8.4353739
8.6106993
9.9665495
9.5107033
8.7314791
10.7847349
10.8431767
8.8094015
9.6665481
9.5535606
9.0197920
10.9795410
13.0561736
14.7373498
16.5568384
16.7438522
16.9367102
15.1113775
15.0334550
13.1555246
14.1159185
16.1243690
11.7646094
10.6561629
14.2542308
12.7211071
11.4373352
11.3087632
13.8529303
14.7354018
13.9795543
14.1509836
15.1074813
15.1737154
16.8412553
18.7425624
17.7159345
15.6665747
16.5685268
17.7685321
14.0691651
14.4587772
16.2704735
10.2275896
7.6970589
8.6418683
9.2905725
9.6431714
6.3684816
6.1015973
9.3334298
7.1340694
6.7522495
8.5503094
8.5990110
8.6048551
10.5217467
10.3074601
6.6451062
6.8184836
10.7438256
11.0243464
11.0185022
8.1762818
7.9970602
10.4691491
10.2626547
10.5470715
12.4892879
14.3828028
11.4821406
11.7685055
14.1373472
13.9016318
12.2262997
10.9464239
12.7561722
14.7178692
12.9373419
12.4600670
15.0665721
14.6087778
14.6828041
11.8191551
11.8094148
13.3620191
13.6834491
13.3152656
11.9321426
12.4795476
12.0100650
11.2172044
5.9827656
6.0840647
9.4133003
7.8295270
4.5100318
5.1236709
6.8126394
3.3996373
2.4022303
4.4944473
4.0717182
4.0834065
3.2613250
2.5872960
2.4548279
5.3028925
5.4295164
5.5074388
7.6405651
6.6918596
7.0288741
7.2236802
6.3392607
7.5217335
10.3269407
12.6198080
12.8146140
14.6944925
12.8711078
11.7860381
12.4133136
19.2899674
19.1750318
18.7036012
18.5945098
14.7704669
14.6789080
15.3178719
16.2432007
16.2626813
16.8100863
16.6211244
14.4373485
12.6392886
11.4762964
11.5094135
12.0198053
11.3535686
10.3814864
10.7769427
9.4561576
8.5873226
7.5217335
7.7340721
7.6210845
5.6652317
5.3301653
3.5243131
2.2385932
2.1918397
3.2126235
1.8801500
3.9080811
4.6950976
1.5840448
0.7619632
0.7600152
1.0989777
0.9548212
2.9204144
1.7340455
1.9210593
2.2600218
2.6359975
2.1704110
2.1353460
2.7411928
0.2574156
0.4113123
0.9528732
0.6197548
2.2775544
3.4210659
3.6665216
3.8476912
3.7873013
5.0730213
6.4483521
5.4022435
2.9983368
1.1243025
1.2314458
2.8502842
7.1749787
5.2230220
5.4840621
6.4697807
6.8282239
6.6392620
5.4392567
5.6983488
7.9892680
5.7275697
6.0548438
8.2055027
8.4977118
10.3873306
10.0444719
10.3756422
10.5665521
9.6061583
9.3412220
10.0152510
6.9840687
6.3431568
6.3801700
6.3509490
6.3373126
5.0321120
4.9210726
3.4970403
3.8223664
4.8392540
6.7561456
6.8321200
5.1431515
4.1944460
4.4944473
3.9489904
4.2489917
5.3691265
4.9327609
4.5801620
4.4106807
3.5223651
5.1606840
4.8139292
5.0009431
8.5191405
8.4042049
6.6587426
5.9515966
6.4736769
6.9139386
6.1035454
6.6431581
7.9230339
5.7256216
5.3963994
7.2509530
4.0269128
4.3463947
3.7541843
3.7834052
5.6106860
8.3925165
7.1048485
6.1619872
5.4723737
3.9996399
4.9347090
5.7256216
5.7119852
8.9788828
6.8983541
4.6132790
4.0931468
3.8808082
4.0249647
4.1710693
3.7911974
4.6600325
2.2308009
2.4762566
3.3256110
3.2243118
4.9658780
3.8652237
2.2541776
2.5035294
5.3243211
5.0165275
5.3535420
5.5561403
7.2217321
5.0204237
4.3775637
6.3275723
10.1594075
10.8334364
10.0191471
11.9866883
14.8600777
15.6334577
16.2763177
17.7081422
20.0068537
20.9224422
24.4036264
22.2860846
21.7640043
22.6834889
22.1029669
19.0523040
18.9042514
21.3821845
21.3490674
19.7302291
16.8256708
15.2224169
11.8386357
11.9126620
11.3652570
10.6074614
9.2496632
9.3665468
5.4606854
5.4197761
7.1418616
4.3230180
4.8996439
6.0723764
5.9964020
3.2963901
2.7314525
4.3580831
5.1879569
4.0093802
3.3528838
1.6892401
2.1061250
1.4554728
1.3678101
0.9080678
1.4730054
3.0002848
4.5957465
3.3119745
0.2593636
0.3937798
0.1307916
-0.0094687
1.5392394
1.7165129
0.7892361
0.2944287
0.8009245
3.2360002
3.8145742
3.1288568
2.4236589
3.7424959
4.7476952
3.3295071
2.0866444
3.0275577
3.1600258
2.3223598
2.8171672
3.6684696
3.4970403
1.2762512
1.2197575
3.7074308
5.4158800
4.8178254
2.6359975
2.9340508
3.9665229
4.4301613
4.8080851
5.3360095
4.6288635
3.9626268
4.4710706
5.7626347
9.3120011
5.5074388
5.0866577
7.9210859
5.5386078
4.7905525
5.1489957
6.2204290
6.0684803
6.5282226
5.6847123
5.6964007
5.0457485
4.2509397
5.1197748
5.5814651
5.1119825
3.0645708
3.2398963
3.5827550
3.2048312
2.8678167
2.4548279
1.9658647
1.7827470
1.4476806
0.7697555
0.8749508
0.5106634
0.8398857
-0.3016778
-0.4185615
0.4015720
-0.3718080
0.5457285
-0.0601183
-1.3614228
