# Supplementary material for: Structure of silent transcription intervals and noise characteristics of mammalian genes
Source: Mol Syst Biol. 2015 Jul 27;11(7):823. doi: 10.15252/msb.20156257 (PMC4547851; doi:10.15252/msb.20156257)
Supplement: Supplementary file 5 [file msb0011-0823-sd5.zip › Dataset_1/data.Bmal1a_TSA.cell28.signal]

12.0314937
16.0756675
14.8152723
13.6834491
9.6158986
11.0418789
13.6892932
13.0289007
12.7464319
12.4756515
16.2373565
18.6821725
17.4938556
18.1035985
20.2367248
24.1795995
20.3049070
20.1821792
19.4867215
19.0912652
19.3912666
18.0003513
14.1217627
13.7496831
14.0477364
13.0444852
8.8990123
9.1658966
12.8905884
11.2464253
10.5918769
10.4535646
8.9496619
8.9808308
10.1379788
14.9789093
17.3477510
17.7081422
18.6685361
20.9964685
20.8620523
23.5542720
24.2205087
26.6283116
31.2900206
33.8731489
32.5679483
34.3582160
32.0341797
32.7140529
30.5146925
27.8341611
26.0263609
25.8218145
27.8244208
23.2601149
20.2795822
18.0587931
18.5886656
19.5471114
15.8165754
14.0341000
15.2185208
12.5282491
10.3210965
11.9282465
15.5730678
17.1509969
17.7685321
18.4269766
20.5016611
25.8451913
21.6373804
18.6451594
18.8263290
18.6880167
18.3743789
17.9555459
17.2055426
14.1763084
16.1048884
21.0782870
18.4620417
17.7899608
22.3133574
25.4107737
22.2373831
21.2341319
22.7497230
25.6542813
25.5432419
19.2510062
19.9678925
22.3717992
23.7490781
22.5412805
22.3347861
22.5529689
22.6094626
28.4887095
29.2718298
29.2698817
30.9354735
29.0614393
31.0036557
33.3452245
31.8237892
30.1640416
32.0380758
28.5568916
27.0919500
26.9828586
26.4627265
30.1562493
26.2231150
23.9497283
22.0211483
23.4938821
21.2321838
19.3503573
21.9997197
23.6731037
21.8847841
24.2555738
22.3250458
19.7360733
19.3055519
19.4984099
18.3782751
19.1847721
18.1367155
17.6458043
16.7068391
17.0983993
17.1958023
15.7406010
15.0568318
13.9191644
14.2464386
14.5815050
15.6256655
13.7321506
12.8301985
13.0444852
13.2840966
12.5048724
12.8555233
15.4931973
16.3464479
15.8165754
13.6717607
13.6483840
16.8509956
17.3263223
19.9523080
18.7386663
19.2938635
25.5802550
23.5250511
24.6860952
25.7049309
22.3737473
22.0795902
20.0419188
20.6750385
20.7821818
19.2081489
23.3633621
20.5464665
18.9295762
20.2678938
21.6081595
19.7497097
19.6152935
17.3458029
17.4490502
16.9698273
16.9191777
17.0769706
17.1860620
18.5711331
14.9730652
16.6289167
23.4919341
22.4477736
21.8614074
24.3627172
24.3062234
24.7737579
27.2419507
20.4081542
20.7276361
19.3484092
17.7860646
17.1120357
18.2302225
19.8237360
21.2945217
23.5601162
22.5724495
23.1081661
29.0770238
28.1770198
30.4718351
35.1919859
33.7582133
34.8374389
34.0971759
30.2244314
30.1017036
25.5023326
24.8789532
19.9308793
19.9581522
20.5347781
18.3081449
18.5906137
20.8581562
24.0724561
28.0698764
27.1309112
27.0081834
25.7322037
28.9835168
33.1114572
30.2497562
30.0978075
29.5991040
30.9627464
32.7140529
30.8010574
25.4516830
26.4257133
30.8965123
30.0685866
26.3458428
23.8308966
23.9146632
21.0198452
20.6886749
23.5406356
28.0464997
22.5529689
22.0756940
19.6464625
16.1029403
14.8328048
16.8646320
17.6789213
17.2815169
16.3776168
13.2412393
12.2029230
12.4795476
13.8957877
14.2308541
15.1055333
12.9159132
13.6113708
14.7178692
14.6769600
16.0035892
15.8750172
14.6905964
17.9945071
16.7555406
18.0217800
18.2010015
23.6497270
25.6854503
25.3250591
25.9075292
29.2133880
26.9848067
28.5607877
27.6666279
24.2614180
20.3555565
18.6510035
11.7217521
12.1659099
15.4639764
14.0789054
13.5587732
13.3347462
11.1509703
9.7288861
8.1139439
8.0301773
8.4821273
5.3944513
4.7028898
6.8905618
8.6223877
9.2204423
9.6899249
8.6009590
8.3905685
13.5724096
11.0535673
11.0555153
13.2665641
11.6652583
10.4184995
11.4490236
12.1775982
11.6944792
10.6659032
12.3412353
14.3438416
15.2555339
17.8094414
21.1620536
21.8555632
24.2068723
22.4555658
19.2743829
18.2672356
16.7341119
13.4905911
12.6763017
11.3905818
12.2847416
11.0301906
11.4042182
13.6834491
13.4964352
12.2204556
12.9295496
15.4172230
15.1815076
12.2301959
12.4172097
16.5022927
15.9899528
16.2763177
18.9899661
16.5354097
15.5964445
16.9815156
16.8860607
15.8009909
17.0087885
21.5594580
15.9159265
15.8789133
17.3009976
15.3120277
13.3659152
13.6639685
15.4678726
19.1419148
18.1406117
15.8594327
16.1808627
14.2483866
11.8814930
11.8327915
12.4892879
8.8814797
9.3275856
13.2899408
11.8522721
7.1399136
7.8236828
8.7373233
2.1236576
2.5463867
4.0191205
4.0405492
6.0782206
7.0834198
5.9554927
6.4269234
7.5606947
6.1502988
5.2989963
5.6535434
6.4619885
8.7977131
11.2055160
11.7490249
8.5639459
8.1139439
8.8581030
9.7016132
9.9548611
10.9464239
12.4834437
15.5048857
18.0685334
19.9250352
19.8568530
18.4191843
18.6178865
19.0678885
18.6548997
19.4633448
23.8114160
22.7458269
20.9867282
17.7958049
14.5386477
15.0470915
15.6256655
9.5925218
8.0886191
8.1295284
10.2295377
10.6191498
8.8288821
6.8243278
6.4093909
9.5360281
8.5678420
10.1496672
11.3477244
11.5678553
11.5094135
11.8639605
17.3380107
22.7867361
25.0718112
26.6244155
25.6386968
23.6419347
22.7692036
22.5159557
21.5516657
24.0393391
27.6413031
24.9296028
21.7932252
21.9588104
21.1640017
18.5243796
11.5366863
11.0594115
15.1717673
15.0880007
13.6873452
13.4146167
13.3600710
12.9120171
12.5048724
13.8470862
11.5912320
11.2659059
8.7412194
8.1314764
9.6665481
11.1334378
8.6886217
9.4444692
7.8509557
6.7444573
6.9918610
5.5912054
6.3256243
11.0964246
10.8100597
8.9457657
9.7386264
11.8055187
11.2620098
10.9230472
6.7483534
3.8632757
3.8379509
7.2762778
5.6321147
5.0613329
5.9223757
7.0093935
6.3158840
6.2184809
5.6925046
6.1464027
8.1938144
7.6580977
8.7509597
8.9886231
8.5016079
9.7444706
12.0431821
15.1678712
13.5315003
10.2529144
8.4022568
9.4658979
10.9327875
10.1983687
12.6957823
10.6191498
9.9860301
10.2509663
10.9152550
10.3152523
9.4931708
10.2957717
9.4717421
8.1996585
9.0295323
9.2671957
8.8483627
6.9528998
7.0600431
9.0548571
7.5801753
7.1554981
7.0464067
7.5704350
10.5860327
12.2769493
11.4996732
10.5938250
10.4126554
11.3126593
10.2996678
9.9762898
9.3392740
8.9009603
7.0580950
5.8717261
5.5249714
7.0775756
5.7626347
4.4262652
4.3035374
4.9386051
5.6438031
6.3704297
7.0366664
8.4684909
8.5386211
8.7548558
11.9594154
8.7392713
6.8808215
7.2431608
6.9996532
5.5717248
8.3301786
4.6873053
4.7613316
9.8301852
9.3996638
9.0645974
10.1633036
11.4548678
12.1522734
12.6801979
15.2983913
19.4672409
18.3938595
16.2256681
16.1516418
16.5139811
15.9003420
15.3665734
15.6548864
15.3880021
14.0905937
14.1685161
13.2178626
8.6340760
8.6535566
9.1464160
8.2522562
8.3535553
5.6652317
6.9879649
7.9230339
6.6938077
4.5704217
2.4743085
3.0782073
4.1243158
6.3548452
5.3087366
4.5587333
4.8996439
9.9762898
8.6808295
8.7100504
8.7412194
8.1762818
7.4418630
7.3756289
15.4425478
12.5905871
8.4353739
7.1009524
9.5496645
9.5925218
9.3840794
15.0412473
16.5217733
18.6276268
18.6938609
19.0230831
16.9893079
19.8880220
20.0360746
19.8217879
20.3010108
26.3945443
22.5179038
22.9445291
22.6211510
20.0867242
20.3497124
23.5386875
24.7386928
23.4685573
21.9217972
17.5133362
16.1419015
15.9431993
13.0795503
9.7775876
10.0483680
9.3197934
8.9730386
8.5269327
8.5269327
4.4379536
4.3210699
5.9106874
5.1412034
6.0412074
7.3054987
5.9126354
5.8853626
6.3645855
7.4983567
9.8301852
9.1055067
8.7353752
6.2730266
5.6691278
5.4373086
3.3548319
3.1775584
3.8457431
2.4957372
1.9697608
1.4106674
2.3554768
4.5626294
4.7632797
6.5438070
5.0009431
3.6392487
3.3684683
4.6386038
5.1275670
3.0411941
2.9827523
4.8314618
4.4574342
3.8398990
4.3775637
4.3756156
5.7976998
6.3821180
5.4743218
6.6938077
8.5775823
8.8990123
8.1684896
9.3334298
10.6366823
10.5470715
11.4801925
11.7996745
11.6886350
12.1639618
10.9873332
8.9399216
7.7126434
7.2022515
6.3295204
6.3022475
7.7516046
6.5223784
6.5184823
6.8457564
7.7944619
10.1827842
9.0762858
8.0438137
8.3574514
8.0535540
8.3457631
7.5977078
8.1119958
11.5698033
10.2139532
9.6197947
7.9542029
9.1308315
7.6542016
5.6028938
6.2145848
7.6951108
6.1658833
6.3217281
5.5464000
5.8522455
7.6580977
7.8100464
6.2223770
5.9515966
6.5613396
7.2821220
6.5671838
6.7288728
6.2749747
6.6938077
5.4587373
5.3165289
6.0782206
7.7983581
8.7178426
7.2256282
6.6957558
5.7840634
7.8490076
10.0600564
4.7944486
5.0535407
8.0535540
10.3931747
6.2067926
5.6866604
5.0730213
3.1308049
1.8859942
2.4353473
4.4126288
3.7385998
2.4665163
2.0106701
2.9165182
2.8152191
2.4645682
2.2074242
3.2710653
3.9665229
1.6639153
1.7457338
2.4859969
3.1132724
3.4950922
1.0600165
0.6197548
2.4528798
2.4450876
1.9288515
1.5782006
1.8295004
1.7866431
2.7002835
3.7502882
2.1119692
1.7885912
2.9515833
3.7463921
2.8697648
2.2444373
3.4113256
3.8730160
2.3944380
2.3359962
2.3398923
1.7632664
2.4782046
3.0743112
3.3178187
3.2944420
0.1755970
0.2632597
4.0288608
5.7976998
5.0847097
5.4470489
6.7113403
4.1126274
3.8067819
5.5366597
6.3217281
5.9145835
5.6028938
4.8996439
3.9314578
5.8912067
6.5438070
4.3210699
3.2827536
2.8463881
2.8619725
3.8847044
4.0892507
3.5398976
0.8359895
1.0522243
3.9411981
0.4600139
-0.1010276
0.3411822
0.7794958
0.0840382
0.6509238
0.6217029
0.0197522
-0.2023267
0.5067673
1.0502762
0.1989737
0.7541710
