# Supplementary material for: Structure of silent transcription intervals and noise characteristics of mammalian genes
Source: Mol Syst Biol. 2015 Jul 27;11(7):823. doi: 10.15252/msb.20156257 (PMC4547851; doi:10.15252/msb.20156257)
Supplement: Supplementary file 5 [file msb0011-0823-sd5.zip › Dataset_1/data.Bmal1a_TSA.cell29.signal]

5.2463987
4.6775650
4.5645775
5.5561403
9.0684936
6.7736782
6.8223797
8.3029057
9.5360281
14.3730625
17.4003486
23.6906363
22.0795902
20.4081542
19.8782817
20.0730878
17.1237240
16.7496964
17.7860646
17.5678819
15.3899501
11.4120104
11.2814904
11.5970762
12.3860407
12.2496765
10.3035640
10.4301879
11.4782445
11.9068178
9.9061596
8.8775836
8.8951162
9.1113509
8.9009603
9.0197920
11.9068178
15.1970921
14.4315043
16.2451487
17.1938542
17.6984019
18.6899647
23.4295961
26.7276627
30.2244314
30.0763788
31.7478148
37.4264114
34.9854915
37.5939446
40.7069454
38.9264180
39.4329138
46.6387899
44.8680028
47.0459345
42.6783827
42.1699389
41.4024030
40.4127883
42.9627996
46.6796991
46.3913862
45.4699535
48.7719162
53.2758323
52.1323207
52.8803760
54.6063576
50.4784173
49.0388005
46.4361916
42.9939685
42.1757831
36.4816020
36.8653699
38.7725212
38.7588848
38.0303102
36.9666691
35.8231575
33.9588636
29.8231310
30.1465090
32.4666492
31.1926175
30.4679390
30.8205380
32.8211962
32.1530114
29.7062473
28.7107884
28.0620842
23.8270005
23.9847934
22.7886842
24.5244062
21.9334856
21.3140023
21.4347821
26.9633780
25.4633714
25.5705147
31.7556070
39.2790170
40.4322689
40.7575950
47.7861975
54.6024615
55.7303886
55.4225950
65.9167973
66.3025133
68.7765503
67.2395305
67.5940775
64.3544528
62.3011969
62.5018472
60.6940469
60.9063855
60.3492402
59.1239101
57.6161112
58.1362434
47.6361969
44.9498213
45.6725518
49.3699708
44.9615097
42.2011079
42.8186431
38.6497934
36.5984856
36.9900458
37.2842030
36.7640708
34.6776979
33.4367833
33.2673021
36.6062779
36.2205619
31.8569062
34.2062673
36.3413416
32.5796367
27.1172748
23.5386875
22.5042674
21.9237453
22.1088111
20.3652968
20.5016611
23.9614167
22.9581655
21.2088071
19.0717846
19.7536058
19.8237360
20.9029616
24.3880419
24.8809013
20.9536111
21.3607558
24.5731077
24.3159637
25.2627211
23.2620629
23.7899873
29.8445596
29.6692342
32.4413244
36.3491339
42.6238370
49.4128281
55.6212972
54.8751900
57.8654630
60.8966452
64.8648446
57.1271480
49.8082844
49.0193199
46.2004762
42.3374721
42.8692926
41.8991585
35.9536776
34.9796473
31.9796340
30.3685879
27.1094826
24.5886922
23.6828440
25.8335029
22.9601135
21.5653022
22.4730984
23.1568677
23.0711530
20.9750398
20.8893251
20.8250391
21.8750438
30.4211856
27.5205233
26.1510368
24.6568743
23.1880366
23.2932319
24.4990814
25.0153174
23.9614167
22.7536191
23.6672595
21.7230951
22.4614100
24.3432365
21.0315336
21.6685494
27.1328593
27.9841618
24.5770038
19.8665933
19.3776301
16.9659311
16.9776195
16.8178785
17.1412566
15.6782631
15.1172216
16.2743696
15.9802125
14.9535846
14.9574807
16.0367062
16.6406050
19.4789293
19.8665933
19.6600989
20.8269872
21.2380280
20.5639990
20.4217906
20.2503613
18.2185341
16.6678779
14.8230645
15.7639778
16.6776182
19.9308793
15.1133255
15.5886523
23.8484292
27.7815635
31.1653447
30.5770304
36.3919912
36.6004337
35.9303009
36.7718630
41.0712327
40.3075930
39.4056409
38.5913516
39.4913556
46.5764519
48.0647702
43.9660508
46.0699562
45.1835886
43.1089041
42.2186404
36.6608236
38.6049880
37.9504397
36.5867973
36.3354975
35.4004284
29.5835195
30.7367714
33.9763961
33.6043165
29.5601428
26.8835075
26.8348060
27.6841604
25.1731104
24.7854463
24.4737566
23.6068696
24.1523266
24.4016784
25.2841498
27.3257173
31.7536590
27.9335122
31.1439160
33.6354855
33.6179530
37.2179689
34.7634126
30.9023565
26.6049349
22.8977756
23.0068670
18.1971054
18.0743776
18.6665880
18.4425611
22.8179051
23.9244035
20.9477670
21.5477696
19.2295775
19.6425664
24.5068736
24.9607717
24.2380413
22.8549183
21.5204968
20.7549090
20.6730904
21.3549116
21.1133521
20.8425717
19.8373724
19.7516578
16.7458003
16.4263184
14.0107232
13.6386437
14.5698166
13.2957850
15.2769626
11.9925325
11.4568158
12.5438336
13.3834477
11.8288954
10.1964206
10.6990203
10.6892800
10.7496698
10.7594101
9.8496658
10.4788894
11.0126580
10.1321346
9.7970682
10.0094068
9.4249886
7.5938117
8.8619991
9.5788854
11.0457750
9.5964180
10.3230446
11.1762951
11.3048671
10.8198000
8.3126460
7.8275790
5.0905539
4.8782152
4.8392540
4.0132764
4.1749654
6.8165355
8.8561549
7.0171858
10.0249913
12.5730545
11.5736995
9.6295350
7.1282252
5.0476965
2.2853466
2.3184636
2.0983328
1.0522243
1.1788482
1.4710573
1.8937864
2.4645682
2.0340468
3.3470396
3.7405479
2.6749587
1.0853413
1.3288489
1.4652131
0.9119639
1.2684590
0.9567693
0.6665083
0.6100145
-0.1497291
-0.9523301
0.4678061
