# Supplementary material for: Structure of silent transcription intervals and noise characteristics of mammalian genes
Source: Mol Syst Biol. 2015 Jul 27;11(7):823. doi: 10.15252/msb.20156257 (PMC4547851; doi:10.15252/msb.20156257)
Supplement: Supplementary file 5 [file msb0011-0823-sd5.zip › Dataset_1/data.Bmal1a_TSA.cell3.signal]

12.8497614
12.3431748
12.4794926
17.3169340
17.5508849
17.8364155
14.6274197
14.8061066
16.1600744
16.3774461
18.6893231
19.3285433
18.3080015
13.0247640
13.0910808
14.3289942
12.5494937
12.8442350
11.4644773
8.8265428
8.9112809
11.8568516
11.8531674
15.2463764
15.1045322
13.4539810
13.6916162
12.5458094
12.8405507
14.8926869
12.2179097
10.0626141
11.1347355
12.5513358
11.9673796
12.6637059
11.3097381
10.3131442
8.4489055
7.7599478
7.3196780
6.4004536
7.0617793
8.1873226
7.3086252
7.1999393
9.3349715
10.9523643
13.6308258
14.5224182
13.8574081
14.6458411
15.8395433
15.9648083
17.7037819
19.6417059
17.1216679
15.1653226
15.0179519
15.8063849
14.2810987
13.5202978
15.3145354
15.0934794
15.2961140
17.6595707
23.5212381
26.3175960
27.9018304
27.8023552
30.2321287
30.7645052
29.2465875
24.6946768
20.8427766
20.4264545
24.3096710
20.8409345
20.5296140
20.5240876
19.2935427
20.2164514
20.9625153
19.2272259
17.9229957
17.5932539
17.9395749
17.7350982
16.9835079
15.7124361
17.3150918
19.0761710
20.2182935
15.9629662
15.7253310
19.9106573
21.5169973
17.5914118
17.7682566
21.0877803
22.0972692
22.2704297
20.9477782
20.8796193
21.3604160
21.1946240
18.9453796
18.8551151
15.3440095
13.4189805
15.3955892
12.5623886
12.5052825
15.5355913
13.1905560
14.5758400
15.3771679
16.5782386
16.4935005
11.9950116
11.2802640
12.3173849
14.3861003
12.0244858
12.6250211
11.6486906
10.8049937
10.1970898
10.9118374
11.0463131
13.1131864
18.4682671
21.9941098
24.7444144
24.1659846
23.9265073
29.1600073
30.2358130
32.2290009
37.5122385
43.2081138
45.6047289
44.4331323
47.3308076
47.8963424
45.3578831
45.8644697
49.5266302
49.6868957
49.9190045
48.9537268
48.9979380
57.4956977
55.5577737
55.2298741
55.7935668
57.3593799
63.6576327
72.7411907
72.4703972
68.3587562
68.6553397
66.3581998
64.9471258
70.2211527
65.3947642
64.6173840
69.9043059
64.4313286
64.1310609
66.0634585
62.4823518
53.9459073
53.1758957
53.4264258
49.6426846
44.3852369
43.2099560
43.4475911
46.2347384
47.7489718
45.6581508
44.6357670
43.6299623
43.7239111
42.2815209
37.4164476
37.8714544
45.3136719
40.4891255
40.7193921
41.8633567
33.2605954
32.5347950
32.0558404
31.5179376
29.0715849
29.4160638
29.3055358
30.5047644
32.1018938
26.6068109
27.3049793
29.6168563
31.5197797
32.0724196
31.5787280
31.7758362
34.6827221
38.1146160
37.0535474
38.3338298
40.9662379
42.0273066
34.6735115
34.0821868
37.3132881
34.0803446
29.2852723
29.7789640
29.3994846
29.0789534
36.5966984
34.7564075
35.4601023
32.7945358
27.5941942
27.8097238
31.8550479
31.9932079
31.4995162
32.4187406
35.6240521
36.8619655
35.7677385
29.3589577
29.4013267
32.5955854
32.7374296
39.8462210
29.4215902
29.8213330
28.7971071
28.6073674
28.7400010
24.2341435
23.9172967
25.2712644
18.1624730
17.4771995
18.8090617
19.8259192
17.8014150
13.0560803
12.6416003
15.8487539
16.3921832
16.8195581
16.6703453
18.1256304
18.4074767
17.1916689
17.4771995
19.1848569
19.6638115
23.0551784
27.8760406
31.1052998
35.0087797
38.3448826
40.2330690
44.0002311
43.4660125
42.8562664
41.6367744
42.8175816
45.0078778
50.1934823
51.6229776
50.4255911
49.9300573
50.1069021
46.7229037
46.7707991
44.4755014
42.2907316
36.5211709
34.6145632
34.7748288
35.4158911
38.1330373
36.2116926
32.7263769
32.4205828
33.7395500
25.8883790
25.5254788
26.7154967
17.6061489
15.7474366
18.1716837
18.6451119
18.3374757
21.2112032
20.2072407
17.1658791
16.8821906
19.8314456
18.3890554
15.1819018
13.5810882
15.4563796
18.8661679
18.9877486
22.9943880
23.2688658
25.3449498
27.3105057
26.7026018
29.0623742
31.7482042
29.9760722
27.9773579
28.2942048
30.4273948
34.7748288
35.3993119
37.1530225
37.8401382
29.0476372
28.9960574
31.6855717
31.4184624
31.2931973
29.1692180
29.7144893
29.5708030
27.2755052
27.6826166
29.2079027
29.2834302
27.1741879
21.5409450
20.4264545
19.3303854
13.9016193
13.3360845
12.3155428
11.1328934
10.9449958
10.5360423
10.3849873
9.2889182
8.4286421
7.7783691
8.6644351
10.1252466
9.0070718
10.3297234
11.6155322
10.2136690
10.0055079
11.0868400
11.6357957
8.5152223
8.7068041
8.5354858
9.1783902
8.1873226
8.5244330
10.0147186
11.4423717
12.5421251
13.9771468
16.1066526
11.6947439
11.8550095
13.9845153
14.8871605
15.7161204
17.7203611
17.8714160
18.8514308
20.9790945
22.8378067
24.4036198
24.2801969
25.4038980
28.5963146
26.8223405
25.3633711
25.9804857
28.0823595
23.4549213
23.3849202
25.3025807
24.7480987
23.9559814
25.3228442
25.9823278
24.0591409
21.2664672
17.6356230
18.3853711
19.6785485
15.2979562
14.1355702
16.2466547
17.8179942
16.2816552
15.8100691
11.9913274
10.9984176
10.6134118
8.8762804
8.9702292
8.8523327
9.2797075
9.6020808
8.1670592
6.7965122
7.4559958
7.8667915
8.1375850
9.2262857
6.8849346
7.1759916
12.5734414
8.8689119
9.0236510
10.1934055
8.4341685
8.3402197
6.4796653
6.5220344
7.8870549
8.0989002
7.5683659
7.5002070
7.4836278
5.4812292
5.4941241
6.6141410
5.9896579
7.0415159
8.5465386
7.9183712
7.7838955
8.0233728
3.9651537
3.7662033
6.9788834
7.9386347
7.3030988
6.1222915
6.5146658
5.7538649
5.1975407
5.5180719
5.5346511
3.5654108
2.5246057
3.4751463
3.4401458
4.0701553
4.3188432
4.9949061
4.8899045
5.1238554
6.3451896
6.6601943
9.7844520
11.6468485
10.2560380
10.4936732
10.8639419
11.0002598
11.8457988
15.6019081
14.8613706
14.2810987
13.0542381
11.0960507
8.7639103
8.5778548
9.2594441
7.4725750
6.7817751
3.6004114
2.5890803
2.6498707
4.8180613
5.7004430
4.4754246
3.1896157
2.8617160
3.6354119
2.9943496
3.6612018
4.4275291
6.1222915
7.5481025
3.9264689
2.5559219
3.9504166
6.3396632
5.5107033
3.4843570
3.9467324
6.9770412
5.9141305
4.8106928
4.9746426
4.7627973
2.6922398
3.1288253
3.1619837
2.7346088
2.0309140
1.7766997
3.5451474
2.4767102
1.9793343
4.7296389
4.8088506
2.0861780
1.2737973
5.4407023
4.1235771
3.4180402
4.1696305
3.1748786
2.1543369
2.9667176
3.7385713
2.6167123
2.6553971
3.2117213
2.3569716
3.3517234
4.9083258
5.7041273
6.0025528
4.0683132
2.4011828
3.6372540
4.1401563
5.5088612
4.4035814
3.8306780
4.0941030
5.4259652
5.4572815
3.4475143
3.5414631
4.7977978
3.7367292
3.2540904
2.2777598
1.2995872
1.7361727
2.4380254
1.3916938
1.5611701
2.7806622
1.8080159
1.2664288
1.4469578
0.7745793
0.6161558
0.7819478
1.1595851
0.3619415
0.1132535
0.2772034
-0.0064851
-0.3380691
0.7561579
0.6419457
2.6553971
1.3014293
-0.0175379
-1.2259772
-0.9920263
1.2903765
1.0545835
0.6843148
0.7672107
1.7416991
2.6682920
2.3919721
