# Supplementary material for: Structure of silent transcription intervals and noise characteristics of mammalian genes
Source: Mol Syst Biol. 2015 Jul 27;11(7):823. doi: 10.15252/msb.20156257 (PMC4547851; doi:10.15252/msb.20156257)
Supplement: Supplementary file 5 [file msb0011-0823-sd5.zip › Dataset_1/data.Bmal1a_TSA.cell30.signal]

10.7146047
12.0198053
10.9561643
11.5211018
10.9152550
10.9814890
13.3133176
14.2756595
14.4198160
14.1938409
12.1464293
12.0061689
12.5750026
12.6743537
7.6425132
7.8821247
8.6418683
8.7587519
10.5529157
8.7295310
9.0840780
13.0444852
12.8399388
12.6178599
9.1892733
8.7295310
9.3548585
10.1516152
5.7236735
5.8541936
8.4217374
6.9626401
7.3444599
8.6223877
6.6606907
2.8911935
2.9243105
4.9386051
5.4470489
7.9736835
7.0191338
6.7171844
8.4334258
12.0314937
15.3100796
16.8743723
17.5328168
17.1237240
16.8373591
16.3016425
13.7418909
13.1535766
11.2425292
10.8840860
11.0749959
11.4821406
15.3061835
13.5918902
14.1159185
15.0042341
15.8243676
15.8438482
13.2743563
12.9061729
11.8581163
7.3386158
7.9912161
11.8347396
10.5100584
10.1087579
6.5554954
5.5249714
5.2015933
3.2145715
3.2418444
5.8736742
5.4197761
5.6301666
7.8782285
8.4665428
7.2490050
7.5626427
10.8431767
11.0633076
10.2607066
9.9295363
12.0860394
14.4470888
14.3477377
15.0256628
14.2503347
12.9276016
10.7944752
11.9185062
12.3431834
16.4730718
15.2730665
14.4354004
13.9620217
12.3665601
12.1678579
13.2763044
13.5724096
13.6464359
12.6314963
9.0645974
8.4100491
8.2834251
9.0178440
8.9749866
6.7912107
7.5782272
11.2425292
9.6431714
9.2983647
11.4022701
12.2652610
10.8120078
8.9613502
9.6256389
9.8633023
10.5139545
13.0308488
12.0899355
12.1444812
14.8035839
17.9185328
16.3873571
13.9094241
11.4275949
10.5626560
8.8775836
8.8503108
10.0697967
7.7457604
7.0541989
7.8821247
8.7275830
8.0632943
8.1490090
9.7230419
11.6029204
13.4964352
10.5743444
8.0126447
8.7821286
5.1489957
4.8392540
6.9314711
6.0412074
5.5015946
5.3496459
7.8918650
8.9944672
9.3860274
12.5321453
17.2990495
17.8522987
17.7548957
21.2555605
20.1451660
22.8607624
25.3562280
30.4952119
30.8127457
31.2432671
31.5101514
28.8997502
27.1289632
26.1899980
25.8315548
26.5718178
21.7308873
20.6555579
20.1841272
22.0347848
21.1328327
19.3055519
20.4042581
23.6321944
20.9750398
21.0490661
17.5717780
18.3334697
22.0834863
23.3107644
21.9393298
20.5756874
20.9146499
19.3834743
18.4932106
14.1646200
11.8892853
11.0068138
10.9172030
11.6496738
14.9944938
13.8938396
13.9035799
14.1159185
14.0341000
14.6964406
19.3562015
23.7627145
19.9951653
18.4191843
19.3191883
18.9724335
19.4906176
21.3958209
21.8243942
21.6841339
20.8562081
21.8828360
21.0665987
21.3120543
21.7094586
18.4055479
16.5704748
15.0880007
10.0522641
7.2548492
7.7983581
9.4210925
7.9230339
6.8438084
8.7119985
11.3477244
10.5957730
8.6418683
9.3645988
11.3243477
10.7457737
10.7301892
11.1743470
10.9873332
11.1314897
9.6646001
8.2561523
9.2126500
11.6165568
11.5892839
18.2497031
16.5315136
16.7711251
18.4698339
16.1633302
16.0893039
16.2587851
15.8652769
13.7769560
14.6672197
16.5159291
19.8860739
21.4347821
21.5204968
24.2867428
24.7601215
25.1770065
24.8419401
24.4523279
18.5419121
15.6431980
16.0854078
15.6042368
14.8776102
16.4886563
21.7347834
23.4354403
24.3081715
24.1912878
18.1308714
17.7042461
19.8743856
18.1990535
14.5776089
13.6113708
15.3529370
16.5276175
16.8295669
18.5555486
19.2276295
14.9321559
15.1717673
16.7672290
14.3691664
13.9074760
12.3529237
11.9516232
11.3009710
11.7256482
12.4425345
14.7139731
12.6879901
13.1477324
12.9763031
13.2821486
12.5107166
12.2769493
11.7334404
12.3003261
10.3717461
10.1379788
8.4139452
9.4912227
11.2970749
7.2723817
7.7243318
8.7275830
10.0756409
11.5016212
12.0198053
19.1555512
18.2906123
19.8315282
21.1172482
21.8691996
26.5581814
28.1848120
28.8705293
33.2731462
33.7328885
33.9335388
36.0608209
35.4510780
35.5114678
36.8264087
39.3004457
38.1647263
37.5413470
38.2971945
42.8283834
45.5829410
41.1920125
35.9517295
36.2225100
37.6621267
35.9361450
33.9452271
33.6510700
35.2484797
35.8835474
37.1478387
36.9335521
34.1244487
29.7822217
29.6517016
32.7023645
28.8978022
30.4601468
33.8147071
33.8789931
31.8471659
32.6848319
30.2224834
29.4861165
23.4782976
23.9010268
32.2952198
24.9062261
25.4711636
30.3335228
28.0562400
28.0854609
23.7003766
24.0938848
22.4243969
17.7743763
16.7516445
15.2438456
12.3451314
12.4931840
17.4334657
15.7951467
15.3373525
15.2574820
15.0100783
15.1269619
13.9776062
14.0477364
13.8276055
11.6204529
10.4301879
12.3314950
12.1581176
10.7204489
9.7113535
9.8243411
9.1600524
8.6126474
8.5016079
8.7314791
10.3561616
9.7542109
11.1295416
14.3243610
11.6769467
11.6165568
11.2853865
9.1795330
8.4022568
8.8853759
9.8223930
4.4048365
3.7522362
4.5957465
5.7782192
5.3574381
7.9834238
10.2256415
12.5360414
11.5035693
11.5561669
11.4392833
12.8243543
13.4964352
12.7737048
13.2392912
15.7893025
15.2243650
15.5341066
8.8230379
8.7119985
13.7672157
12.9431860
12.5496778
13.0250046
14.5698166
14.8386490
15.4250152
19.8899701
20.3360759
21.1698459
19.6113974
18.9704855
18.1152869
18.2769759
17.2912573
18.1620403
19.4049030
18.8672383
15.4211191
16.1224209
20.4334790
19.2802271
19.3873704
19.7925670
17.9574940
13.8198133
13.4711105
14.7704669
13.9191644
13.6951374
10.0600564
7.3619925
7.3990056
7.9639432
8.4957637
7.1262772
6.8282239
8.9360254
7.7165395
6.9860168
7.7457604
8.6827776
8.6379722
10.6210978
13.0795503
13.3698113
14.1879968
13.4652663
13.1769533
11.8542202
11.9652596
9.6840807
7.1905632
6.9256269
7.9814757
8.1743337
8.1314764
6.7171844
5.5015946
6.5730280
6.9275750
7.6347210
6.1230260
5.4412048
7.3074468
6.6723790
7.2899142
7.8042022
8.0399176
6.7113403
6.9743284
9.9431728
6.4853652
6.6821193
10.3133043
7.2918623
6.8340681
10.4710972
11.2659059
10.7126567
10.4496685
10.6425265
11.1275936
12.2866896
12.0801952
9.0957664
8.3340747
9.6256389
9.4522615
5.1353592
5.3106847
5.1100345
5.1314631
6.5379629
5.1373073
3.8067819
2.9262585
3.2165196
3.7892494
4.9249687
4.5178240
5.1256189
4.5801620
5.6632837
4.8022409
4.7749680
4.6035387
4.9970469
4.7866564
5.3827629
4.0619779
3.0548305
4.4749667
5.1041903
4.3152257
3.2262599
3.9236656
7.3717328
4.7145782
4.9600338
6.3782219
6.1736755
5.4002955
5.6554914
10.1633036
11.2698020
11.1334378
9.7697954
8.8931681
10.6756435
9.8788868
10.8061636
13.8840993
15.7756661
15.1347542
14.7276095
13.5607212
13.6191631
15.8769653
15.7873545
19.9094507
21.9782910
19.2315256
18.7756794
22.8295935
24.5088217
24.0393391
21.1484172
21.9919274
25.8549316
21.8321865
21.6860819
26.8562347
27.9588370
30.7893690
31.1263835
32.0224913
34.0601627
33.9647077
34.2783455
28.8685813
25.6309046
25.2549289
22.5003712
22.6192029
23.3341412
20.8698445
20.4120503
18.1230791
15.2380014
14.0282558
12.2944819
12.9646147
11.4801925
11.1743470
15.1970921
14.4470888
12.5321453
12.6665614
14.3068284
14.2795556
16.7146313
14.3555300
14.1470875
11.1723990
9.5340800
7.2860181
8.2600484
9.8886271
7.7184876
5.5502961
4.9989950
6.2866630
3.9860035
2.2775544
3.7756130
4.4048365
3.9002888
5.1158786
3.9080811
2.4782046
2.7587253
4.2158747
2.4100225
2.2580738
1.1126141
-0.5549257
1.3989791
4.3347063
1.1983288
2.6691146
5.0808135
6.7347170
3.7697688
3.6762619
4.3580831
5.0963980
5.8308169
5.1821127
4.7496432
6.5847163
6.1619872
5.7567906
6.3821180
4.1691212
2.9905445
3.6217162
3.1113243
1.4476806
0.7697555
1.8762539
3.2593769
2.4626201
2.4411915
2.9379469
4.0892507
1.9522283
1.5080704
2.6437898
4.0853546
5.1119825
2.1178134
1.0288475
1.5139146
2.2249567
2.5892441
0.1249474
-0.1321966
0.2730000
0.9937825
0.0879343
-0.0172610
