# Supplementary material for: Structure of silent transcription intervals and noise characteristics of mammalian genes
Source: Mol Syst Biol. 2015 Jul 27;11(7):823. doi: 10.15252/msb.20156257 (PMC4547851; doi:10.15252/msb.20156257)
Supplement: Supplementary file 5 [file msb0011-0823-sd5.zip › Dataset_1/data.Bmal1a_TSA.cell31.signal]

12.9081210
15.0334550
13.0269526
13.6094228
17.0652822
20.1665947
17.9906110
18.4698339
18.0373645
18.7230818
14.1821526
13.0834464
11.4120104
10.6172017
9.0217401
8.5464133
10.8275923
13.7983846
14.3341013
17.9146366
17.8717793
18.5399641
19.4360719
19.5139944
20.8308833
19.4867215
16.9386583
17.3029456
23.0925817
22.9075159
23.3088164
22.8938795
23.9049229
20.7704934
21.9880313
22.1029669
18.9061995
18.3510022
18.3899634
15.8828095
15.6957956
18.5204835
19.0269792
20.2756861
18.7620430
18.7133415
23.1821924
25.6971386
25.7536324
26.0010361
26.5932465
28.9211789
28.5822164
26.5912985
24.0802484
24.4055745
22.4458255
22.7360866
22.1360839
20.6107525
22.0406289
25.7789572
23.5893371
22.0328367
21.4678991
21.6958222
21.3802364
21.0198452
18.5360680
19.6075013
25.6581774
19.9854250
19.6659431
21.4289379
21.0140010
18.7951600
19.2295775
19.6737353
18.7912639
14.9574807
11.1100610
11.6282452
13.8743590
14.3282571
14.3555300
12.5107166
13.5763057
16.8919048
16.9289180
15.9938489
16.4360587
18.0510009
19.8198399
20.1860753
21.4795875
24.1484305
22.3386822
21.9412779
21.8808880
19.6600989
19.8276321
19.5276308
19.4146433
19.3756821
18.9587971
20.2347768
23.1276467
23.6244022
17.5756741
14.0828015
14.0574767
14.2620231
15.8029390
17.8152855
19.7691903
20.9691956
20.8854290
21.1854303
22.7945284
26.3575312
25.2373964
27.6257186
27.5945497
23.8094679
21.9393298
21.4386782
14.7899475
14.5620244
17.6458043
20.1490621
17.9341172
15.6139771
16.0503427
17.6984019
19.0815249
21.0510142
19.1652915
19.3542534
14.7724149
14.9750132
16.3678765
14.8639738
14.6964406
14.3263091
15.3880021
13.9230605
13.0970828
14.6399468
16.7828134
15.4776129
15.9139784
15.1211178
15.1405984
16.0444985
17.0808667
19.9464638
17.7548957
16.2607332
15.8555366
16.0503427
15.6431980
15.4893012
13.1146154
9.5866777
7.3054987
7.3464080
11.1295416
9.0275843
7.9619951
6.6158853
6.8769254
4.6444480
4.6210713
7.4282265
4.9113323
3.7366517
6.7892627
8.9165448
7.9055014
9.9490169
7.7282279
5.9769214
6.0451035
6.8438084
7.0873159
7.8860208
4.7106820
4.4808109
7.3775770
8.5483614
6.9470556
7.8684882
12.5691584
15.2321572
14.1042301
15.1172216
15.5496911
16.0172256
15.8594327
11.4626600
11.2172044
13.7457870
14.9360520
17.1295682
17.1704775
17.4451540
18.9100956
21.3627039
21.6159517
21.3646519
24.3432365
23.2971280
23.8114160
24.3198598
24.2945350
25.6990867
23.8192083
22.1438762
20.9282864
19.4243836
15.5243663
14.7704669
16.2821619
17.0321652
17.6126872
19.5451633
13.7808521
12.5146127
13.6191631
18.6802244
20.3380240
18.2594434
16.9912559
16.2412526
16.2276162
12.3879888
11.9262984
11.2074641
11.3925298
11.0652556
10.1107060
9.2184942
9.1678446
9.6801846
6.2574421
5.2249700
4.9327609
5.3145808
9.0684936
12.4230539
12.7425358
13.6970855
16.3289153
17.1821659
18.8847708
19.1224342
21.9646546
23.8153121
21.9529662
23.7841432
28.4478002
28.6270218
39.0413536
37.6212174
37.3095278
38.3595324
36.7874475
36.6023818
28.1497469
27.6393550
28.2724747
28.7809185
22.2101102
22.0153042
22.1964738
20.6847788
19.3815263
19.0873691
17.9087925
16.4711237
15.0860527
16.1925511
19.8665933
19.6425664
21.9471220
25.0347981
26.5075318
20.5562068
20.3458162
21.6334843
19.1341226
17.4451540
15.2165727
13.9328008
11.1256455
8.0399176
6.7386131
7.7243318
5.9808175
4.5860062
5.9204277
7.7788774
6.9743284
5.9301680
4.9580857
2.7489850
3.6470410
4.0775623
5.6847123
5.4626334
6.6860155
11.8386357
13.6503320
12.3178586
12.7561722
14.0535806
14.6302065
14.1996851
14.7568304
13.9853985
12.7191591
13.0698100
14.6633235
12.2788974
13.6152669
16.9795676
13.7808521
13.6425398
15.9587838
16.7126833
14.6399468
10.3697980
9.6373272
9.2671957
6.7464053
4.8821114
4.7613316
5.1470476
4.4515900
4.2392514
4.9619819
6.5886124
6.7541976
7.5743311
10.6288901
12.9159132
15.2107286
18.3334697
25.0289539
24.4932372
24.6821991
26.6166232
31.3387221
29.1042966
25.1828507
23.6224541
24.7114200
17.4373618
15.9899528
17.6535965
17.2542441
17.0165807
19.7185407
16.9542428
17.0555419
18.3061968
14.8425451
13.1964339
13.2918889
10.7574621
8.7314791
8.4840754
6.1912081
6.7756263
6.0626361
4.2470436
4.8353579
5.1412034
4.6970456
3.6295084
3.5009364
4.4866551
6.3606893
10.1886284
10.5061623
11.5756475
11.9340907
10.0542122
10.1925245
13.5198120
13.5665654
14.5250112
13.2607199
13.0853945
15.3373525
16.5957996
14.6983886
13.0113682
16.5198253
16.4945005
10.6873319
9.4814824
9.8457697
9.1951175
7.1243291
7.4262785
6.3840661
5.5230233
7.5412141
9.3762871
10.1808361
11.4217507
9.8769387
11.5211018
10.4438243
7.3347196
5.6204263
5.9983501
3.7502882
2.2892427
2.9379469
3.5691185
3.2379482
2.9983368
2.6749587
3.3041823
2.5561270
2.4119706
4.0814585
2.7002835
1.1418351
2.8405439
4.2080824
4.1710693
6.4327676
6.9528998
7.9171897
9.3353779
11.9029217
12.5009763
13.3581229
13.7983846
16.1360573
16.3074867
15.3880021
15.0743643
15.2633262
10.4282398
9.6899249
10.0483680
8.8347263
8.3301786
8.7977131
7.6717341
5.6827643
3.7230153
5.1821127
5.1840608
3.2282079
3.7113270
4.0658740
3.8243145
3.8418470
3.3782086
4.3210699
4.7730200
3.6957425
4.0522376
4.6697728
5.9399083
8.9262851
9.5769374
10.1749920
14.1022821
12.9957837
12.0938316
12.7483800
11.8756488
11.7275962
10.5548638
7.6912147
5.2775677
5.0496446
6.5184823
5.9204277
7.2529011
8.2990096
7.3054987
6.5379629
6.8652370
6.2710786
6.4444560
7.9444626
8.7314791
10.9152550
8.9788828
8.2990096
10.6581110
8.2542042
6.8769254
8.1957624
4.7418510
2.5171658
2.3905419
3.8321067
4.6736689
6.2925072
7.4223824
6.7970549
9.9840820
10.8412287
10.9775929
14.9633249
14.1490355
15.7678739
15.8477444
14.3574780
10.6074614
10.9269433
12.5204569
11.8249993
12.5516259
11.6905831
12.6412367
11.2035679
10.7009683
11.5775956
10.3814864
10.2626547
8.7977131
9.8301852
10.4107073
7.7145914
6.0061423
5.6964007
9.4269367
9.5107033
8.1529051
9.8925232
12.6159119
11.5873359
13.5237081
13.8100730
13.5198120
15.4444958
15.9470955
12.7405877
12.4678593
11.8678566
12.9704589
12.8594194
11.1977238
11.4198027
14.9594287
14.6769600
7.9600471
7.6327729
6.4912094
5.2191258
5.6379589
6.1405585
6.9684842
6.4444560
5.6399069
4.1243158
4.8528905
6.5496512
8.5386211
9.3626507
8.0593982
8.2834251
8.1606973
6.4834172
7.4730319
6.3412087
5.7373100
5.9749734
5.9126354
4.0347050
3.9119772
4.6171751
7.4126421
7.4379668
7.5178373
11.0691518
13.7808521
13.1457843
13.4711105
11.9146101
12.0159092
12.1522734
8.5366730
7.4340707
9.6275869
11.6711025
14.7120250
13.1048751
11.5717514
10.6697993
9.7639512
11.0126580
13.5548771
13.7983846
13.9133202
13.6113708
13.1048751
11.3340880
11.0165541
11.3555167
9.2808322
9.9762898
8.5873226
8.5717381
10.8548651
5.0905539
4.5080837
3.2301560
3.8847044
5.0905539
3.1931428
1.6152138
2.8054788
3.4385985
3.6041836
5.9710772
7.2704336
4.4691225
4.4944473
5.3301653
5.5210752
4.8080851
4.6950976
1.9989817
1.7282013
2.2483335
2.4801527
2.0243065
1.5665123
2.0924886
1.2236536
1.0210553
2.7704137
3.2905459
1.0307956
0.3548186
1.3366411
0.2048179
0.5242999
2.6905432
4.6912014
3.0801553
2.5892441
2.4898930
1.8489810
2.8327516
3.5048325
2.7762579
3.3431435
2.9847004
2.1918397
2.3028792
2.3827496
3.8515873
4.2665242
4.0873027
5.7392580
5.7119852
4.5821100
4.9210726
4.4632783
5.2269181
3.2145715
3.5048325
4.8665269
5.7100371
7.7964100
7.3386158
5.3282172
4.8840594
5.9340641
5.2775677
2.4197628
2.1100212
3.5418457
2.6476859
1.7769028
0.8028725
0.0275444
1.2976799
2.2113203
2.5132697
2.4217109
2.8366478
2.0457352
1.5470317
1.6327463
2.2795024
2.2736583
2.7275564
3.5554821
2.0282026
2.0048259
1.3249528
1.0307956
3.0139213
3.7366517
4.4457458
6.4600404
5.9438044
5.7489983
6.3061437
6.8087433
5.4353606
4.3015893
4.1769134
3.7366517
4.5645775
4.1028871
5.9223757
4.2937971
4.2080824
4.1691212
3.6665216
3.0256096
2.3691132
2.5639193
2.6184650
0.2320908
0.1132591
0.2924806
-0.4808994
-0.7010302
-0.8432387
0.3528705
0.7230020
-0.5627179
-0.2821972
0.5632611
0.0996226
0.9431329
1.1048219
1.6736556
1.7087207
1.6833959
1.3502775
1.7730067
1.7204090
1.6600192
0.1307916
0.1619606
0.9041717
1.3035241
1.5411875
1.2178094
2.0593716
3.3450916
3.8262625
2.2833986
2.5405426
2.6866471
3.0821034
5.3847110
4.3483428
0.7561191
0.9762499
3.1697661
4.1515887
3.8184703
2.5113216
3.3470396
4.7009417
4.8801633
3.3587280
3.3937931
4.3795117
2.1236576
0.7346904
0.8145609
0.6139106
0.5788456
0.5866378
1.6346944
0.8165089
0.4678061
1.9230074
3.8028858
2.5522309
3.1775584
4.3795117
2.3398923
2.3067753
4.0892507
1.3385892
1.4749534
2.1976839
1.3853426
-0.5529776
-0.2451841
1.9288515
2.5795038
0.0704017
0.7444307
4.8022409
4.6619805
5.0301640
4.5860062
4.6522402
5.3165289
6.3178320
6.5106900
4.9386051
4.6756169
5.0418523
4.4457458
3.8749640
4.5158760
4.3230180
5.1743205
5.0438004
3.8847044
2.9749601
2.9437911
3.1541816
5.8366611
3.8106781
3.2885978
1.8139160
1.9814492
5.1236709
2.7957385
2.5970363
3.4541830
1.6346944
0.8418337
1.1613157
2.3671652
2.4898930
1.9483321
2.7100238
2.5366464
2.2366451
1.9600205
2.2132684
0.7015734
0.4191046
0.2691039
0.5165076
1.1009258
0.9119639
