# Supplementary material for: Structure of silent transcription intervals and noise characteristics of mammalian genes
Source: Mol Syst Biol. 2015 Jul 27;11(7):823. doi: 10.15252/msb.20156257 (PMC4547851; doi:10.15252/msb.20156257)
Supplement: Supplementary file 5 [file msb0011-0823-sd5.zip › Dataset_1/data.Bmal1a_TSA.cell32.signal]

27.1640283
23.9789492
24.7133681
19.9289313
19.9873731
20.7529609
19.8743856
20.5075053
23.6497270
20.0711397
16.6367089
14.4841020
10.4691491
10.1925245
10.8626573
7.0873159
7.0386144
8.6106993
6.2964033
5.2249700
5.5619845
4.7963967
2.8074269
1.8178121
1.2100172
0.7892361
3.5944433
3.8847044
3.2963901
3.0236616
3.8730160
5.2113336
4.7613316
6.0645841
6.9879649
4.3775637
4.0132764
5.6944526
6.6392620
6.0353632
6.8691332
5.5931535
5.8230246
7.0561470
6.6392620
7.6464093
9.9490169
9.9704456
11.0749959
12.8360427
13.4613702
8.0691385
7.5295257
8.6496605
9.4074561
6.2886111
6.2301693
6.0022462
5.5814651
9.1269354
9.6821326
6.5574435
6.8574448
8.7295310
9.5321320
8.0243331
8.6340760
10.4633049
8.7762845
6.5944566
6.9548478
7.8256309
10.3172004
10.7146047
16.5295656
18.6860686
21.7932252
22.5490728
21.5906269
22.2101102
22.1049149
21.9471220
21.6178998
22.0328367
19.9328274
18.8730824
19.9581522
22.9367368
19.8802298
20.1373738
20.4802324
20.7178958
20.4471154
18.8107445
19.2471101
15.1172216
12.9334457
13.1087712
10.4847336
10.8509690
13.0970828
12.6353925
14.2289060
13.8957877
13.1555246
13.2587719
16.8315150
9.6100544
10.5120064
13.6912413
12.6431847
13.2120184
12.8146140
9.3412220
9.2087539
9.3782352
8.1665415
8.5444653
8.9379735
5.1860088
4.7243185
3.7950936
3.0567786
4.2937971
5.1002942
4.4379536
4.3171738
4.4574342
4.9502935
2.6457378
3.4873000
5.8892587
5.8035440
7.3132910
9.3645988
10.8704496
9.6646001
10.2743430
10.0425238
10.6035653
12.3685082
12.9938356
9.6158986
6.7697821
6.9373153
7.6366690
7.4360188
7.7632930
6.1990003
5.4684776
3.6392487
3.7717168
5.5873093
5.9223757
6.0782206
8.6223877
10.0133029
11.5814917
11.3730492
11.5094135
11.8191551
11.6672064
13.5392926
14.7003367
16.7730731
13.4418895
13.1204596
14.2834517
14.2055293
12.1308448
11.9613635
14.7042328
13.3269540
11.7353885
10.3853825
9.1990136
9.8262891
8.7743364
8.3613476
7.2996545
6.0801686
4.6463960
5.2015933
2.2074242
2.5775557
0.5768975
0.3704031
2.3983341
1.9736569
1.5372914
2.7762579
2.0905406
2.5658673
4.8412021
6.1736755
8.1762818
9.2886244
13.0678619
11.5639592
11.9243504
14.2698153
10.4808375
9.0977145
9.9723937
11.1022688
13.2509796
15.8321599
14.8425451
15.0587798
13.3795516
15.0685201
21.5166006
20.8990654
21.3256907
21.6393285
21.0919234
17.5873625
16.7633328
18.3802231
11.9925325
10.0970695
9.6646001
11.3029190
13.9873465
9.0918703
9.1444679
8.1022555
5.7080891
5.4314645
6.2691305
5.9808175
5.3145808
4.9756183
6.0178307
5.0691252
5.5210752
6.1464027
7.4905645
8.3204383
6.7288728
7.2762778
7.9795277
7.3444599
10.0951215
9.5243397
5.9223757
5.5425039
6.0412074
6.8847176
6.2340654
6.5535473
5.4723737
4.9522415
6.0489997
6.3977025
7.6600458
3.9178214
3.2554808
3.6762619
4.2704203
5.2288662
3.7853533
4.7983448
5.7938037
4.7418510
5.1976972
8.1412167
9.1620005
10.5899289
8.0068005
8.6457644
12.6860420
12.6957823
9.2749880
8.4918676
8.4782312
4.9931508
4.9580857
7.1029004
5.7353619
4.6873053
4.0600298
5.0321120
5.6282186
3.7132750
4.0950949
4.8450982
4.3249660
7.5567985
11.6418816
10.2782392
8.8210899
11.2639578
16.7945018
18.9100956
15.8360560
14.2639711
13.6386437
13.6386437
15.5185221
13.3503307
11.2873346
12.3646120
12.9334457
9.1970655
8.5873226
9.6334311
9.4308328
8.6632970
6.2905592
5.0554888
6.2477018
3.6626254
1.8937864
1.9756050
1.9911895
0.6762486
0.8574182
1.2197575
0.5067673
0.5983262
0.8457299
1.2197575
-0.7575240
-0.5334970
1.7009284
1.9639166
6.0217268
6.5554954
7.3853692
8.6496605
8.0905671
8.0983594
7.7496565
9.7658992
10.9853852
12.0607146
11.9262984
14.2016332
11.3535686
10.2217454
10.7282412
10.5236948
10.0171991
12.1990269
14.4548811
14.4100757
11.1899315
10.6951241
13.1983820
11.3808415
12.6724056
7.3483561
5.9009471
8.7899209
6.3567932
5.8502975
3.8632757
3.8379509
5.8093882
5.9126354
7.9327742
8.2873213
8.2386197
6.6041969
5.4528931
5.5093869
6.0567919
5.8717261
4.7730200
6.0100384
5.6515953
5.7782192
6.0567919
4.5860062
3.9489904
5.4665295
8.8717394
8.5483614
9.8691464
9.3061569
9.6704443
13.8081249
14.9925458
16.3308634
16.2587851
17.7938569
20.6146486
24.4737566
29.3672848
26.3068816
21.0412739
18.6042501
17.2951534
17.4821672
17.8191817
16.0561868
15.1230658
14.8542335
13.5198120
13.8159172
13.0269526
11.2717501
11.6477258
11.1314897
11.5172057
13.7866963
13.2139665
13.9620217
17.3906083
19.8139957
18.6315229
19.0250312
21.9354337
21.7055625
20.6399734
18.4873664
19.0016544
16.2159278
15.3607292
17.1958023
18.6958089
17.0009962
15.4893012
13.4418895
13.0639658
12.9704589
12.4795476
13.1243557
11.7724016
10.6717474
10.7574621
10.1165501
10.2801872
9.1814811
7.7496565
7.8334231
6.8126394
6.7522495
6.7132883
5.7412061
4.7847083
4.0424973
2.3613210
1.9424880
2.3593729
3.7366517
2.7139199
1.8431369
1.4963821
0.5418324
1.3152124
2.8308036
3.2457405
3.0022329
4.7282146
6.5632876
4.5918503
3.1580778
2.7217122
4.2139266
3.1424933
1.6288502
1.2353420
2.6535301
3.4288582
4.1048352
4.0892507
3.6645735
4.7145782
5.8093882
6.0938050
5.2619832
4.7457471
5.6808162
7.0892640
6.9373153
8.4470622
9.4990149
13.2996811
13.3795516
14.3087765
18.4172363
19.9912692
20.9380267
22.6542680
23.8503772
29.9555991
29.9166379
29.7042993
33.9608116
36.7582266
37.1712155
31.9036597
31.8997635
38.9692754
35.1841937
33.8614605
35.3283501
36.6277066
34.1906828
34.0114612
37.2958913
37.7965429
38.7842096
36.8673180
35.0478294
36.0062752
35.3108176
36.6004337
32.0400239
30.7640442
30.9452138
32.2114532
26.4081808
26.3458428
23.5386875
23.8211563
22.2705001
18.1445078
18.0997024
21.0724428
21.4191976
18.0626892
18.3042488
18.9159398
16.4574873
15.4912493
15.7990428
14.9009869
12.7250033
12.6237041
14.1256588
13.4282531
12.8243543
9.9743417
10.0639525
10.2120051
10.2431741
11.0964246
9.6295350
9.9120038
15.5867042
13.3639671
13.5821499
12.8224063
11.7899342
14.3360494
15.0918969
16.2412526
16.1438496
15.9607319
16.7594367
19.5295789
20.0419188
18.1523000
16.9367102
19.5841246
15.5243663
15.6860553
14.3866989
11.0866843
11.0438270
13.5217600
15.2691704
14.9652729
14.5289074
12.9879914
14.2542308
15.2087805
14.1392952
11.2756462
12.8847442
16.6815143
17.4860633
17.7120383
19.0464598
19.2626946
17.0555419
17.1529450
18.9938622
21.5224448
28.0016943
26.9244168
25.9698671
26.5854543
28.6737752
28.5724761
28.5490993
26.8815595
23.4393364
20.3263356
20.5328301
21.1016637
18.1620403
18.0919102
19.4906176
20.7588051
21.1172482
19.8860739
19.7302291
15.8555366
12.9392899
12.6548731
12.2555207
11.4490236
7.6425132
7.5645908
6.4756249
6.9977052
10.6678513
7.8373193
6.7132883
7.0853679
6.1522469
5.4256203
5.1061383
8.2055027
7.9230339
5.0515926
3.2282079
3.2145715
4.2957451
4.6619805
7.0990043
6.8340681
7.6366690
7.9055014
6.9762765
7.3444599
8.6710892
8.5171924
7.5801753
7.2256282
6.8886138
5.8561417
5.7080891
7.7477085
5.8093882
4.8801633
4.7184743
4.2704203
7.0152377
5.4353606
4.8704230
7.0113416
6.5554954
4.7204223
4.1282119
3.9373020
3.0840515
3.4834039
4.8840594
5.0087353
4.2002902
3.7327556
4.3288622
5.5483481
5.7782192
4.6853573
5.8619858
5.4743218
6.6879635
1.2801474
0.2165063
0.6022223
2.5327503
5.0769174
3.5769108
1.5723564
2.1567746
1.8295004
2.4139186
0.4152085
0.9957305
0.9957305
1.1184583
0.9100158
0.1736490
1.3444334
2.3983341
0.5379363
-0.2237554
-0.6815496
-0.9347975
1.6015774
0.3957279
-0.2958336
0.7249501
0.7463788
0.8028725
1.1730040
0.1015707
0.5457285
1.2431342
3.4093776
1.7223571
1.8119679
3.8749640
0.8379376
0.8846911
2.1606707
2.9827523
2.8989857
2.8424919
2.9087260
3.2808056
2.3944380
1.8723578
3.5730147
2.7509331
3.9353539
4.5976945
2.9223624
4.0736662
5.3730226
5.4645815
4.8217215
2.6827510
1.9658647
3.9606787
1.3327450
1.3697581
2.0808003
1.2100172
1.3405372
1.9327477
2.2054761
2.9710639
4.0541856
2.6087247
2.4275550
2.6321014
5.9165315
5.8054921
4.9736702
4.4710706
6.5964047
6.7717301
7.8412154
4.8723711
5.2600351
5.6710759
5.3360095
5.5834132
6.4366637
4.9658780
2.8639206
3.8769121
4.5528891
5.2795157
4.7788642
4.2275630
3.6509371
2.3866458
2.2736583
3.3821047
3.3509358
2.7626215
3.2632730
0.8574182
1.1652118
2.8911935
0.4755983
0.3704031
-0.2724569
-1.7724636
-1.7393465
-0.3114181
1.4282000
2.4957372
2.6924913
1.1048219
-0.6971341
0.3002729
-0.3055740
-0.2276515
1.5567720
-0.0250532
-0.0503780
-1.4490855
-1.3614228
0.0411808
1.3366411
1.1691079
2.4489837
2.1489824
2.2502815
4.6152271
4.3308102
5.5795171
5.1489957
3.8360028
5.2444506
5.8522455
2.3652171
2.4197628
4.2879529
3.4444427
2.9301547
3.2009351
4.5665256
0.9041717
1.0561204
3.7580804
2.9613236
2.0535274
2.7411928
1.6756037
1.7165129
1.8197601
1.1769001
1.0385878
0.3022209
-0.3523274
-0.3406390
-0.7010302
0.0178041
1.5587200
0.8671585
1.3483295
1.8392407
2.6028805
0.5379363
0.4502736
1.2665109
0.9372887
0.2009218
0.5476766
1.6775517
1.2898877
2.0243065
1.3152124
1.3814465
1.0892374
1.1106661
2.0496313
0.5846897
1.0074189
3.3762605
1.7087207
0.8554702
2.3827496
1.0483282
0.7191059
1.5236549
2.5522309
1.2022249
1.0950816
2.4100225
2.4392434
0.1093630
0.6898850
2.2444373
1.3288489
0.8924833
0.3548186
-0.6737574
0.9450809
2.2327490
2.0145662
1.7398897
1.8372927
1.5743045
1.2178094
2.0204104
2.9983368
2.1295018
2.8795051
2.4275550
2.2035281
2.4548279
4.3502908
3.2301560
1.7807989
1.9658647
2.3282040
1.4652131
0.9704057
0.9314445
1.2197575
0.4717022
0.3275457
2.1041770
1.6950843
1.1846924
1.8898903
1.9424880
2.2210606
1.9424880
1.1983288
1.0502762
0.6236509
1.5606681
0.0158560
-0.4458343
-2.4094794
