# Supplementary material for: Structure of silent transcription intervals and noise characteristics of mammalian genes
Source: Mol Syst Biol. 2015 Jul 27;11(7):823. doi: 10.15252/msb.20156257 (PMC4547851; doi:10.15252/msb.20156257)
Supplement: Supplementary file 5 [file msb0011-0823-sd5.zip › Dataset_1/data.Bmal1a_TSA.cell33.signal]

3.2340521
5.2191258
4.9152284
5.9340641
6.8009510
3.9918477
2.9321027
2.7684656
3.5321054
4.2256150
3.9392500
3.1210646
6.3451049
8.1529051
7.5938117
6.3665335
4.5821100
4.4184730
8.3827762
7.6892667
7.3269274
6.3061437
5.5483481
7.1204330
4.6269154
4.3191219
10.3892786
14.2366983
12.6899382
13.2314990
15.4931973
19.0308753
18.5029509
18.0802218
18.6471074
21.5886789
22.9016717
21.0256894
19.6581509
21.4912759
23.0282957
19.0756807
18.4250285
18.4016518
17.5542454
15.6509902
13.4126686
12.5496778
12.7698087
16.5159291
18.9217840
20.1997117
22.1964738
25.8101262
31.9854782
32.7647024
32.8835341
37.9777125
35.7510793
37.2627743
39.9218770
34.9231535
34.0465263
33.6627584
33.9140582
32.6887281
29.9030014
27.8263689
29.4140382
32.1491153
28.5900086
28.6835155
29.1529981
30.5653420
33.3393803
33.9218504
31.6211909
31.1458641
30.2614446
27.1231190
27.2945483
31.1711889
28.4945536
26.7646758
23.7412858
21.6763416
22.5919301
25.2646692
24.9549276
24.3899900
25.4263582
32.5776886
31.9952185
31.8471659
32.9536643
33.3276919
39.2751209
39.3803162
42.0472111
41.3634418
41.4082472
45.1329390
45.0608608
45.9530725
47.7258077
46.9485315
48.7095783
50.7238729
52.3914128
48.6725651
48.5128241
51.6589420
55.3407765
51.0336145
51.3628368
52.5901149
51.2595896
51.2108880
53.9011597
58.1791007
52.9953115
45.6589154
45.5985255
54.1524595
54.2537587
55.7790901
49.7225698
51.0472510
55.8745451
53.3323260
51.2284206
46.8608688
48.7173705
51.5595909
51.8303713
47.8076262
47.0615190
49.9641293
43.8413749
43.5433216
45.8420331
45.8011238
46.9173625
46.5998287
50.2017927
50.8602371
51.8712806
49.8160767
47.9868478
47.3245072
46.6134651
48.6686690
55.5842840
48.6920457
39.0725226
34.0952278
31.3640469
33.1348339
32.4121035
31.5004111
30.5205366
29.0400106
29.9205340
30.3043019
26.5737659
23.0263476
23.9399880
23.7159610
23.8523253
23.4373884
25.4088257
22.3815395
20.9828320
19.5295789
15.5867042
15.3451447
18.5789253
20.5698432
18.0568451
18.0997024
18.8730824
17.0964512
14.1841006
11.1061649
9.6042102
6.7678340
6.2671824
6.2282212
4.2373033
4.5314605
6.0548438
8.3710879
7.8042022
6.7775743
5.6769201
4.1165236
4.2976932
4.7925006
2.3028792
1.8119679
2.1119692
2.2288529
1.5606681
3.0996359
4.4067846
3.6178201
2.9847004
3.0353499
1.9385918
1.9814492
1.9717089
1.6346944
1.8548252
0.7911842
1.4087194
1.7963834
1.4204077
0.0197522
0.0840382
1.8879423
1.5801487
0.7580671
1.9152151
2.3963861
2.6632704
2.2892427
1.4769015
0.0781940
0.9743018
0.8983275
2.1782033
1.8178121
1.3288489
0.9256003
