# Supplementary material for: Structure of silent transcription intervals and noise characteristics of mammalian genes
Source: Mol Syst Biol. 2015 Jul 27;11(7):823. doi: 10.15252/msb.20156257 (PMC4547851; doi:10.15252/msb.20156257)
Supplement: Supplementary file 5 [file msb0011-0823-sd5.zip › Dataset_1/data.Bmal1a_TSA.cell34.signal]

2.0184623
1.3385892
2.5678154
0.1600125
0.1970257
3.7347037
1.9931375
2.7372967
5.0145795
3.8574315
3.6801580
6.3821180
8.8152457
10.6990203
12.0237014
9.3100531
8.9204409
9.6275869
9.5983660
10.5938250
11.0223983
13.9483853
16.5860593
11.1879835
10.1555114
7.2139399
7.0152377
7.8587479
7.7866697
7.7399162
6.1483507
6.7093922
5.6925046
5.1782166
4.3386025
2.9924926
4.2489917
6.7015999
8.6029071
10.6736955
13.2957850
12.5925351
11.8834411
9.9879781
10.9698007
11.8055187
13.1535766
12.6490289
12.9392899
12.6860420
12.0217534
13.0853945
18.0295722
21.7951733
18.9412646
17.9399614
20.9789359
22.4536178
22.8373857
23.9419361
23.9808973
20.0769839
19.0308753
22.6718006
22.4029682
22.3523186
17.0419055
16.7769693
17.7159345
16.5548904
13.2587719
12.0139611
14.1704642
14.7276095
11.8269473
11.1256455
12.3685082
14.9185195
9.9587572
10.0581083
10.2704469
10.8236961
13.3561749
11.4899329
8.5970629
8.6223877
7.3464080
5.7665309
6.7736782
1.8333966
2.0048259
7.5626427
10.0308355
10.2197974
12.2925338
13.5470848
14.4529330
13.3931880
13.7029297
13.8373458
13.6503320
18.6354191
11.4899329
11.4899329
16.6191764
14.7509863
14.8581296
17.1178799
16.5198253
16.0211218
15.2516378
15.5263144
14.1529317
10.9405798
10.6775916
10.2938237
9.0412207
5.0379562
3.4308062
5.5132830
9.2399229
8.4392700
7.4321227
7.3912134
8.2464120
9.4171964
7.2314724
5.2366584
5.6749720
7.0405625
9.3801832
7.6230326
7.0658873
7.4379668
8.0691385
7.2918623
7.6483574
8.4081010
6.4834172
5.4431528
6.0587400
7.5100451
6.5613396
7.0834198
8.5016079
7.1223810
6.3899103
7.2431608
9.0548571
9.9646014
9.9529131
11.7042195
11.5795436
10.3931747
10.1184982
9.3236895
9.6957691
9.7269380
9.7055094
7.1165369
8.5853745
7.8158906
3.9392500
3.9119772
6.2340654
8.4412180
9.7990163
10.3951228
11.6087645
11.4840887
9.5438203
7.4438110
8.1080997
9.2009617
8.5113482
10.4516166
6.8126394
6.1990003
5.7957518
6.1912081
7.3366677
7.7535527
6.9723804
7.1574461
10.0795370
12.8866923
14.8970908
14.7451421
16.0386543
16.3250192
17.7997011
18.1639884
19.5276308
19.1945124
21.0023127
18.2808720
18.0178838
18.8087964
17.8113894
17.9711304
17.7919088
19.5490595
21.4172496
17.3808680
15.6315096
13.5802019
15.6821592
17.1315163
13.1983820
11.0847362
11.7353885
10.6620071
9.8301852
8.4081010
7.9775796
7.0308222
8.0223850
11.5074654
11.4314910
11.2308408
14.1315030
13.5977344
13.1204596
11.7548691
9.0743377
10.3736941
10.8957744
8.9340774
8.4061530
6.2632863
5.7840634
6.3100398
3.7054828
3.3743125
3.7191192
4.4593822
6.1658833
6.1853639
4.9015920
4.2723684
4.4671745
3.7210673
2.3106714
3.9821074
2.9067779
2.5015813
3.7132750
4.3327583
4.6054868
5.3262692
2.7256083
2.3067753
4.0736662
4.5470449
4.6093829
3.2710653
3.7541843
5.6418550
5.5425039
5.1587360
5.7178294
6.7600418
6.8516006
8.5717381
8.2171911
8.7938170
5.6730240
3.3314551
3.7269114
5.6515953
7.1613422
8.0438137
9.9509650
9.1094028
7.2490050
6.2379615
7.4438110
8.0905671
10.0425238
7.4788761
7.8899169
10.0288874
9.5691451
9.8983674
6.5808202
7.4691358
6.2827669
7.5119931
9.2710919
8.5405691
6.6022489
6.4775730
6.1600391
5.7392580
6.9723804
7.8626441
8.5249847
8.6847256
8.5814784
7.7516046
7.9600471
10.6055133
13.5392926
13.6581243
13.9756581
13.2529277
13.0990309
12.5418856
10.6814877
12.3763004
13.9659178
11.5366863
11.8970775
16.9367102
16.5139811
13.0366929
13.1652649
12.1366890
12.5847429
16.1906030
17.0730745
17.5854144
18.1113908
13.8938396
13.2938369
15.4678726
16.1535899
15.8672250
13.6386437
14.0477364
13.4905911
13.7866963
10.7827869
10.9113589
14.7509863
10.9659046
10.5314870
9.9996665
9.3412220
7.9249820
8.0944633
9.4834305
9.4425212
9.5379762
11.0282425
12.6957823
10.4184995
9.2691438
10.1594075
9.9178480
10.2373299
11.5620111
8.3145941
6.7210806
6.5866644
9.0957664
7.0619912
4.7340588
3.6821061
3.3723644
3.8048339
3.6996386
4.9132803
4.6210713
5.8658820
6.9801726
7.1847190
5.7197774
2.8795051
2.4236589
5.3028925
6.8106913
6.9587439
5.2600351
3.6957425
3.9041850
4.3561350
5.1158786
4.8139292
3.1872987
3.7015867
5.1100345
3.2340521
3.3178187
4.2762645
4.9912028
5.8619858
5.2736715
5.4606854
4.9366571
3.7210673
6.4639366
6.5048458
7.8314751
10.3425252
9.9996665
13.1457843
12.6022754
11.7607133
12.9685108
9.9256402
9.2808322
12.2029230
12.3003261
9.1016106
8.8230379
12.6763017
12.2769493
11.3477244
10.3678500
9.4814824
9.3412220
7.6405651
6.0957531
6.2438057
6.4503001
6.2613383
6.9957571
5.3067886
2.9730120
2.4645682
5.3671785
7.6171884
7.6347210
7.7574488
7.5879675
6.9821207
8.8483627
11.0185022
12.5224050
11.2639578
10.9717487
7.1905632
8.1568012
11.0126580
8.6983620
6.7347170
3.3061304
3.8730160
5.3535420
5.5366597
6.9996532
5.6067899
6.4775730
2.8853493
1.9775530
1.7126168
2.5171658
3.6256123
2.8970376
3.4152218
4.0483414
3.8379509
2.7061277
2.9048299
6.1600391
7.8587479
7.4067979
7.3756289
7.1087446
7.4009537
5.2892560
5.2288662
6.9762765
7.5314738
6.5223784
4.4632783
5.1509437
8.0788788
6.1074415
5.5288675
6.0061423
3.2282079
3.3411955
3.2613250
2.1723591
3.0665189
2.6866471
0.1580645
2.6515820
3.6645735
1.0191072
0.6489757
1.4730054
3.7191192
4.7028898
4.9210726
4.8879556
6.0977012
4.4340574
3.0976879
2.8308036
3.8574315
3.0353499
2.8035307
4.5782139
5.7061410
3.8847044
3.2866498
5.4451009
7.6990070
8.6905698
7.5529024
6.8418603
8.3671917
10.1769400
8.3866723
10.5685002
7.8003061
5.6048418
5.4489970
7.0366664
5.2580871
4.1671731
4.1184716
5.0438004
4.7496432
3.8691199
4.7730200
3.6002875
2.8580764
3.7892494
5.6866604
5.7762712
3.6411968
2.9885965
3.9606787
6.6431581
7.1613422
7.1574461
5.7353619
5.2444506
6.2262732
6.3392607
7.1087446
7.7632930
5.5970496
5.3126328
8.1217361
5.8853626
6.0957531
6.6236775
6.0743244
7.2567972
6.9236789
7.2373166
8.1353725
4.7691239
4.2470436
4.4886031
4.5002915
5.4022435
5.7041929
6.5145861
5.1567879
2.6145689
3.4308062
5.0769174
5.6808162
6.1600391
4.5899023
5.1412034
6.5574435
5.5892574
4.2528878
4.4067846
2.1509304
1.6872920
1.4574209
1.8723578
2.7567773
2.9983368
2.8288555
3.1911948
3.9898996
5.0496446
3.9119772
4.2723684
4.3191219
4.6483441
5.2639312
5.8464014
6.7152364
7.0931601
7.7029031
7.5373179
8.2619965
8.4918676
7.0132896
6.9801726
5.2386065
4.6269154
6.0412074
6.2964033
7.3093948
7.9405665
4.7496432
5.6301666
6.3100398
6.6626387
6.8516006
7.1029004
8.7431674
8.0671904
8.0710865
7.8003061
7.9756316
8.3730359
7.1866670
6.9509517
7.2587453
9.1191431
7.8295270
8.2970616
5.0165275
3.2652211
4.9327609
6.0918570
4.9327609
3.7152231
4.0970430
5.8717261
4.6054868
5.7314658
8.7061543
11.1178533
10.9990216
8.3964127
9.2866763
7.5314738
5.9515966
7.6191365
7.9853719
7.3191352
8.3087499
7.7808255
7.9658913
7.0678353
7.4554994
8.8717394
8.4119971
9.3918716
8.0983594
7.4574475
7.8801766
6.3840661
7.3425119
7.0308222
3.8321067
3.4853519
3.6840541
2.7684656
3.7736649
4.1301600
3.2184676
2.3983341
0.3704031
0.7814439
3.2340521
4.0717182
5.5834132
6.0314671
6.3139359
4.5879542
4.6892534
5.9983501
4.7632797
3.7210673
5.7528944
6.6080930
5.4782179
6.0821167
5.8035440
5.5541923
4.5197721
5.4509451
4.7847083
3.6470410
4.3463947
4.7749680
4.0444453
3.5321054
3.3528838
4.8392540
4.9269168
4.8314618
3.7970416
3.2262599
3.2262599
1.0639126
2.3106714
3.3275590
2.8834012
2.4295031
1.9191112
2.7022316
2.6788549
2.0905406
2.3496326
2.8113230
4.0541856
2.6398936
1.7165129
3.6295084
3.8749640
2.6885952
2.2795024
0.9567693
0.7346904
1.5470317
1.3931349
2.8444400
2.5366464
1.9522283
2.4080744
3.5515860
2.8580764
3.2476885
2.9106741
2.1567746
3.0489864
4.3950962
2.3749574
2.3340481
2.9184663
1.7126168
2.1139173
1.3132644
1.1379389
2.0983328
2.8171672
3.7249634
3.3139226
3.4444427
3.1035321
2.7002835
1.6717075
2.9282066
2.9944407
2.5736596
3.7580804
1.7885912
0.7892361
1.2022249
1.5723564
2.9983368
3.7366517
4.1944460
1.2119652
0.8710546
3.7580804
3.5515860
1.8178121
1.3307969
1.5976812
1.8879423
3.1697661
3.2204157
2.0223584
2.7217122
5.0145795
2.6652184
2.7392447
2.6145689
1.0619646
1.9619686
4.6405519
4.1145755
4.5957465
4.4963954
3.6821061
2.4100225
2.6944393
1.7320974
0.3275457
1.9522283
2.0048259
2.0301507
3.4756116
1.6950843
1.9113190
2.3457365
3.2184676
3.2048312
1.9269035
0.8515740
1.5801487
4.7593836
3.4873000
2.6905432
2.0924886
0.8243012
1.6541750
1.4515767
