# Supplementary material for: Structure of silent transcription intervals and noise characteristics of mammalian genes
Source: Mol Syst Biol. 2015 Jul 27;11(7):823. doi: 10.15252/msb.20156257 (PMC4547851; doi:10.15252/msb.20156257)
Supplement: Supplementary file 5 [file msb0011-0823-sd5.zip › Dataset_1/data.Bmal1a_TSA.cell35.signal]

4.2119785
6.0295190
6.4970536
7.5139412
7.9736835
8.4996599
7.6132923
7.1925112
7.6366690
9.3801832
10.0639525
8.0204370
7.5470582
6.7386131
6.7697821
7.8509557
6.5106900
5.4996466
5.2366584
4.7184743
4.0561337
4.0463934
3.8243145
3.7152231
5.5639326
4.4165249
5.5912054
6.0470516
6.6996519
6.1873120
6.7873146
7.2957584
9.1775849
9.3334298
5.4334125
4.6756169
5.8249727
4.5626294
5.5386078
6.2574421
7.0016013
8.0009564
8.7100504
8.2834251
9.1035586
9.9275883
12.5165608
13.7477351
10.3133043
8.5561536
9.3879755
12.1464293
9.5243397
7.3093948
7.8782285
6.2048445
6.0918570
7.6347210
6.0704283
6.5983527
10.0366797
9.4249886
9.6490156
11.5970762
10.9542162
11.5211018
11.6788947
11.8133109
10.6522668
11.5405824
12.4678593
15.7016398
12.6996785
10.0288874
10.6191498
10.8529170
11.2620098
10.8685015
12.7133149
11.8152590
10.4068112
11.4899329
15.2224169
17.0828148
16.3795649
17.5698299
20.3010108
18.9510049
20.5347781
25.0114213
27.9432525
28.8101395
31.3348260
29.7861178
30.6276800
27.8672781
28.7361132
31.4906708
31.6991133
36.6744600
35.4335454
33.6783428
33.2322370
37.1673193
41.5075983
39.8575910
37.7225166
38.7978460
44.2738443
43.8238423
38.3692727
37.5803082
38.8075863
28.9913091
28.7575418
33.0958727
29.9789758
28.8607890
27.8809146
26.6711689
26.3458428
27.5594846
27.9140316
27.0003912
26.5932465
26.6322077
25.3971373
27.8166286
29.3439081
29.6010520
27.8809146
28.5062420
29.2445570
30.0646905
31.3757352
34.9289977
31.3562546
31.0094998
30.9607983
30.0198851
29.8289751
33.2965230
36.9725133
34.0737991
33.5478228
37.6640748
41.2426621
42.2692900
43.3991651
45.7699548
44.8368338
44.8718989
51.8420597
51.8537480
51.5420583
53.3264818
56.9148094
54.5849290
51.7680334
48.5323047
45.1017701
44.5076116
51.5615389
49.2706197
51.4797204
45.6296945
45.6842402
47.6459372
50.8738736
51.2342648
51.8108907
52.7031024
51.0550432
49.7829596
48.7563317
50.9790688
51.7290722
50.0439998
53.0498572
50.3810142
50.1219222
48.1797058
49.9621812
50.4803653
44.4705984
44.4511178
51.6433575
48.8420464
46.7595696
46.4050226
46.5569713
46.1322941
47.9264579
46.2511258
46.1050213
45.0822895
45.7017727
47.6595736
47.8991851
49.7615310
47.6478852
42.4037062
42.1114971
43.5024123
42.4231868
40.1614884
41.3439612
36.4134199
32.2445703
28.1789678
26.5250644
24.1854436
23.4705054
24.1211576
24.7815502
21.7990694
22.5023193
19.3250325
19.2334736
16.2509929
13.9522814
13.9055280
12.0353898
12.6198080
12.3295470
10.5139545
10.5899289
8.3165422
6.3197801
6.6041969
4.3950962
1.3054721
-1.3029810
-2.3724662
-0.6289520
1.6405386
1.7807989
0.1541683
-0.4964839
0.3158574
0.4580658
0.4911828
-1.0127199
-0.3250546
0.8165089
-1.0984346
-0.9270053
-0.3328468
0.0918304
-0.1205082
0.2885845
