# Supplementary material for: Structure of silent transcription intervals and noise characteristics of mammalian genes
Source: Mol Syst Biol. 2015 Jul 27;11(7):823. doi: 10.15252/msb.20156257 (PMC4547851; doi:10.15252/msb.20156257)
Supplement: Supplementary file 5 [file msb0011-0823-sd5.zip › Dataset_1/data.Bmal1a_TSA.cell36.signal]

16.1399535
16.5276175
13.9250086
14.5113748
16.8354111
18.6256787
17.3789200
17.2328154
20.0711397
18.9821738
14.8873505
14.6087778
15.5672236
8.3068019
7.9093975
9.0236882
8.6594008
10.5938250
10.8899302
13.1340960
14.2328021
12.8126660
11.5970762
13.3834477
17.4958036
17.8094414
15.2789107
11.8678566
12.4600670
15.1269619
14.7373498
16.8412553
21.3042620
18.3334697
16.5626826
17.2230751
22.7477749
21.5088084
21.1016637
17.1373605
17.0711264
17.4685308
16.6152802
18.6880167
15.1815076
14.0009829
14.5055306
14.9243636
17.7997011
17.6399601
17.0165807
17.6497004
18.8380174
21.5243929
21.2614047
20.0828281
18.1698326
18.3412619
17.4139851
19.3094480
20.1042567
20.1003606
20.9984165
21.8302384
21.4717953
21.5419254
27.0783136
33.0880805
30.8069015
33.1153533
35.7997808
35.1841937
37.8958940
43.5374774
44.7900804
43.2589048
42.9277345
49.2199701
47.9108734
46.4926853
44.6595603
46.0602159
45.9511245
46.9212586
52.4810235
50.2115330
46.6913875
49.7595829
53.6927172
56.0284419
55.3758416
51.2459531
53.1063510
53.4044043
49.9914021
48.4738629
49.2238663
52.0056968
48.6900977
47.8874967
51.7446566
52.0290735
52.6894660
53.9557054
52.0134890
52.8199861
52.7479078
49.4751661
50.7394574
45.4465768
44.1803374
44.5446247
46.3290482
43.4848798
37.0562799
36.6530313
36.1718604
32.8231442
30.1835222
31.1672928
33.4192508
34.5744507
32.4257399
33.6121088
38.6517415
35.8601707
37.5978407
44.6790409
40.0017475
38.9848599
41.5407153
46.8569726
46.0758004
48.6959418
47.7491844
48.3102258
50.6440024
50.9985494
52.3836205
54.3647981
53.6576521
53.6751847
55.6115569
55.5998685
51.9667355
53.8134970
52.8823240
52.0251774
52.3758283
56.7258475
57.5693578
48.8225658
48.8381503
50.4102351
51.2264725
49.8647782
48.1738616
48.7037341
48.5167203
50.4316638
52.6115436
51.8927092
59.9888490
59.6167694
58.8550778
60.9609312
59.6985880
58.3739068
62.1940536
64.1382180
65.2661451
67.2414785
69.2070717
68.8486285
70.9135727
68.7648619
62.1765210
60.8849569
66.2421235
63.3141884
61.7985973
59.6810554
57.4875392
60.3453441
56.7258475
53.6751847
54.3764865
60.3375519
54.9297357
54.5498639
53.0712859
49.6115303
49.5355559
48.6998380
49.4459452
50.3440011
50.0985455
53.6147948
52.3563477
56.0225977
57.6336438
56.3167548
57.6433841
49.2375027
48.0647702
57.1213038
55.3310362
53.7355746
56.4394826
53.6557041
48.3647715
48.0569780
51.1621865
48.6433442
48.5615257
49.6699721
48.4095769
45.2809916
42.2381210
43.0348778
43.8472191
41.0653886
39.4290177
41.7764307
47.0965841
45.9219036
44.5348844
42.2946148
41.3030519
44.7803401
47.7589247
48.9745145
49.7342581
52.6680374
55.3933741
46.8335959
47.8719122
54.9375279
55.3485687
53.3966120
51.3725771
46.3758017
46.7498293
50.1355586
46.2355413
46.1108654
48.1095756
46.3348924
41.0887653
39.3004457
41.0400638
39.7192787
38.1374535
36.6491352
34.9523745
34.9504264
34.5822429
32.0965176
30.5789785
30.4367700
32.7939233
29.2172841
27.1913011
26.0438934
24.9724601
25.6659697
29.1315694
23.4997263
23.4179078
23.2815435
21.3997170
23.7568703
29.6926109
28.3387088
24.9744082
22.7808920
23.3049203
22.2958249
22.0328367
25.5062287
28.8179317
26.2854529
26.0536337
27.9374083
27.9724734
27.8361092
27.2809119
27.3822110
27.7075372
25.4945403
26.3361025
30.3549515
29.7919620
30.4192375
32.6147018
37.3991385
41.5718843
44.2037141
43.1770862
48.3842521
53.4570019
57.8615669
54.0277836
53.2933648
53.3849236
50.4550405
51.4738762
52.0076448
49.6816605
48.4758110
48.6706170
44.9595616
43.6017634
43.5199449
42.6861750
41.2485062
40.2238264
42.5576030
40.4283727
40.5998021
42.7270842
37.4517362
37.1166698
43.1517614
44.0576096
42.2517574
41.8933143
43.4361783
43.4128015
44.8348858
49.6485435
45.5400837
43.3621520
44.5290403
46.5413868
45.5595643
46.5374907
44.6693006
41.3712341
41.1647396
43.9290376
40.7322702
40.4400611
39.7601880
37.7225166
39.0900551
37.5705679
37.2257612
41.4822735
37.7030360
36.8809544
39.4835634
40.6251269
39.8010972
43.3387752
39.3822642
39.2030426
35.8426381
36.9588769
36.7426421
32.4549608
29.9302743
25.9542826
23.7257013
22.8315415
22.7964764
19.2549023
20.3633488
25.5315535
23.9945337
25.0776554
29.5445583
28.4945536
25.8529835
24.9354470
24.4289512
27.6549395
28.7516976
28.5042939
29.6867667
29.6146885
29.3068949
29.9419626
30.3198864
32.7861311
35.6166631
34.7088669
32.1218424
30.4815754
31.4400212
28.1672795
26.2250631
26.5016877
26.7822084
19.6152935
18.2497031
21.6217959
15.3957943
13.7964366
13.0756542
13.4340973
14.1782564
14.6983886
16.7789173
15.6704709
14.9360520
17.1178799
18.5146393
17.5717780
17.8912599
21.7036145
20.0516591
17.1354124
17.7490515
22.3036171
23.2620629
23.8718059
24.8925896
22.6990734
22.9581655
25.1185647
22.1594606
21.9159531
25.6854503
27.8594859
26.5445450
26.1783096
26.2854529
21.7367315
23.2932319
22.6075146
20.3945178
21.0665987
21.1620536
23.5971293
22.5938781
21.9899794
27.5672768
32.4939220
32.1491153
31.0192401
28.8179317
28.4750730
32.2445703
34.6426328
29.6809225
27.7387061
25.4828520
27.8205247
28.8101395
28.3114359
28.6367621
28.7127364
27.8224727
24.5808999
20.4880247
20.2678938
23.6224541
25.6114240
23.5503759
24.7075239
22.9854383
19.6094493
17.1354124
16.2899541
15.4347555
18.0451567
18.0217800
18.2535992
15.4600803
13.9444892
15.5146260
17.9048963
16.2685254
16.0347582
16.7126833
17.2289193
21.4503666
20.2601016
17.7704802
17.6691810
22.4029682
21.4971200
15.9802125
12.9840953
13.1379921
11.7957784
9.2886244
10.1184982
12.1931827
12.8301985
13.2451354
11.3282438
11.5269460
12.1483773
12.8633156
14.7003367
11.3282438
10.0853812
10.0639525
9.7795357
9.0529091
7.6717341
6.7054961
6.5671838
7.1847190
8.5327769
7.6775783
6.6801713
6.4015986
6.8067952
5.9983501
8.4840754
9.8516139
9.1795330
8.1392687
7.7671891
8.5288808
9.2769360
6.2964033
4.5684736
5.8483494
9.6568078
10.2295377
8.7665442
8.3243344
7.9074494
8.7081023
10.2392780
12.1912347
12.0081170
12.4444825
13.1769533
12.5009763
15.6802112
13.1555246
11.9788961
12.7152630
9.5574568
8.4899196
9.4327809
8.6340760
9.4853785
11.2191524
11.9321426
13.0055240
15.6860553
12.3665601
11.9652596
16.3464479
15.2048844
14.0691651
14.8483893
14.7918955
15.1152736
15.4113788
14.9808574
11.3477244
8.5425172
10.2139532
12.2925338
11.6282452
13.2626680
11.1801912
9.4210925
11.0788921
9.4210925
9.6314831
10.0308355
11.1042169
12.3470795
11.4470755
9.6353792
9.5301839
8.9107006
8.8074534
7.9132936
10.8587612
14.7022847
15.2126766
16.4886563
15.9841086
19.0620443
18.6977570
18.5010029
21.1562094
17.8600909
18.0334683
17.9126886
16.9776195
18.2769759
21.6101076
18.4542494
15.9061862
16.3250192
16.1886550
15.0120264
12.4074694
13.0737061
11.2055160
10.7146047
11.2113602
11.1801912
14.3029323
14.3535819
13.8646187
13.6581243
14.3146207
16.0834597
16.0639791
13.9931907
13.2782525
13.9581256
17.2893092
17.0360613
16.5880074
18.8906150
17.5717780
13.1594208
13.4477337
15.2457936
12.9879914
10.5217467
10.5938250
13.9055280
13.9717620
12.2360401
12.6392886
15.0081303
16.5022927
15.9996931
14.0535806
15.2321572
16.9328141
19.3367209
16.2529410
14.7470901
15.2964432
15.7678739
17.5484012
18.5574966
20.3107511
21.6315362
19.5217866
17.8522987
16.4224222
15.4522881
16.5432020
21.7269912
18.7620430
18.1523000
16.2529410
14.9457923
13.4340973
14.2756595
14.9496884
13.7399428
12.9373419
13.4340973
14.5347515
14.9457923
18.3510022
15.8477444
16.5509942
14.5230632
12.3139625
12.3529237
13.1477324
12.7269513
11.7957784
11.6555180
13.0483813
13.4691624
14.6730638
15.7425491
16.8782684
17.7295709
21.2088071
17.9224289
16.3386556
14.5581283
12.2340920
13.1340960
15.2243650
14.3535819
12.3334431
13.6425398
13.0834464
11.1100610
12.3198067
13.3698113
7.7710852
7.5645908
7.5080970
8.2152430
9.0743377
11.9107139
10.5801886
9.9704456
9.9821340
11.4353872
9.9334324
8.9496619
9.2983647
9.3236895
10.8022675
12.0977278
13.1905897
13.4905911
11.6146087
11.3146074
10.7438256
11.3827895
11.0457750
9.9840820
8.4587506
8.0477098
8.6691411
8.5542056
10.2626547
8.2308275
7.6756302
6.3139359
7.1477058
7.6425132
6.9314711
7.3697847
7.3093948
6.7931588
5.8561417
5.1392554
4.9736702
5.2288662
4.9950989
5.2619832
2.3866458
2.3379443
3.2126235
3.8691199
2.6282053
2.4431395
3.5515860
2.7353486
2.9574275
2.2658660
2.5210619
3.0782073
3.9178214
4.3950962
3.0587267
3.3431435
5.7217255
3.5671705
2.2989830
2.7859982
3.8476912
4.4632783
4.5606814
3.7113270
3.7639246
4.6210713
3.5184690
2.2308009
4.8704230
3.5321054
3.7853533
4.2256150
3.4288582
4.4379536
4.5353566
4.0950949
5.0827616
4.7243185
6.3567932
6.0509477
6.4288715
6.7152364
4.8528905
5.0243198
5.2113336
3.8730160
3.9022369
4.9035400
5.4392567
4.3424986
4.8295137
3.8632757
2.0165143
1.3541737
2.0866444
1.6424866
0.6178068
2.2756063
1.8840461
1.5217069
2.9554795
1.3054721
1.2996280
2.8405439
2.2483335
2.3262559
1.5743045
0.9119639
0.7989764
1.8197601
4.4028885
2.9535314
3.9431462
3.3450916
3.4834039
3.5126248
2.8308036
2.5015813
1.2528745
2.9866484
3.9840554
6.2087406
5.1489957
3.7639246
3.2106754
2.7859982
4.2411994
4.2743165
4.9463974
7.6132923
6.3178320
6.1327663
6.0002981
6.7970549
7.4301746
8.6068032
7.8003061
7.5080970
7.7438124
6.4736769
6.8632890
9.3412220
9.5769374
8.8814797
7.7671891
8.3983607
7.1399136
5.5132830
7.1730306
4.7963967
3.0139213
3.9119772
4.8041889
3.0002848
4.1886018
6.0178307
4.9210726
3.6334045
3.9743151
4.5509411
5.4821140
5.3496459
4.8158773
6.8983541
6.4308195
5.7840634
5.8269207
7.2529011
5.8074401
4.2782126
3.8145742
5.2619832
5.6866604
5.9165315
7.8899169
5.5386078
6.5399109
8.4801793
9.6607040
6.5671838
7.3249793
8.2464120
7.2490050
6.6470543
7.9113456
8.2697887
7.6483574
7.9775796
4.7476952
3.5145728
3.0158693
0.2671559
-0.2724569
0.9470290
0.3100132
-0.4672630
0.1639086
-0.2101190
0.1249474
1.1106661
1.7632664
0.9217042
2.1743072
2.5074255
2.4353473
0.8554702
-0.2821972
0.5165076
-0.2666127
-0.3133662
0.1853373
0.9996266
