# Supplementary material for: Structure of silent transcription intervals and noise characteristics of mammalian genes
Source: Mol Syst Biol. 2015 Jul 27;11(7):823. doi: 10.15252/msb.20156257 (PMC4547851; doi:10.15252/msb.20156257)
Supplement: Supplementary file 5 [file msb0011-0823-sd5.zip › Dataset_1/data.Bmal1a_TSA.cell37.signal]

11.3146074
10.8470729
13.0230565
10.7516179
9.7230419
11.0048658
12.6217560
13.9386450
13.3990322
13.5938383
12.6178599
12.1912347
10.8529170
9.9100557
11.5912320
13.0678619
12.7620164
14.5328035
15.2613781
20.5036091
20.2815302
26.4627265
31.7263861
32.2932718
35.6517282
39.6491485
39.8946041
41.0731808
37.8842056
38.9303142
49.7810116
47.6537294
48.5654218
43.7478680
41.2796752
40.6796726
40.2881124
38.7471965
37.8647250
37.5588795
34.0387340
34.4439306
35.9341970
29.6322210
29.0322184
28.4400079
29.5172854
31.8569062
26.4393497
22.8919314
22.5393325
25.0347981
29.2133880
27.3120809
29.0575431
29.9906642
28.0133827
25.7848014
25.4848000
31.8900232
29.2055957
29.5406622
31.5841777
32.0361278
30.1367687
30.4718351
35.0127643
35.1861417
35.3186098
33.4523678
34.7030227
33.7484730
33.6257452
39.6394082
38.2699216
40.5511006
45.9219036
41.0537002
38.1296613
39.4446021
39.1952504
38.6478454
42.5731874
41.4939619
42.0394188
36.1290030
32.3030121
32.3984670
32.2971679
32.5465196
26.0185686
24.0588197
25.5081768
24.8653168
25.5120729
28.7731263
30.6491086
32.4159996
36.3452378
39.3783681
32.6867800
29.7491047
28.5822164
29.8620922
29.7724814
29.6380652
30.7582000
31.9250883
32.3400252
33.5614592
34.5413337
32.4530127
34.6348406
34.1556177
32.7296373
32.0634006
31.5724894
32.3049601
30.3841724
27.7893557
26.4861032
24.1601189
23.7101169
23.8620656
24.5555751
19.5880207
19.0971094
21.1523133
20.6614021
20.2016598
21.9334856
26.7958448
24.0101182
26.1159717
28.8666332
28.3426049
29.1822190
29.3263755
31.5120995
32.1627517
30.8828759
33.1250936
35.7296506
33.6413297
34.2880858
35.5426368
34.8783482
31.2880725
30.7679403
33.9705519
32.4471686
29.7841697
26.2114266
24.9490834
26.8893517
31.4283329
32.9770410
32.6711955
33.3666531
33.8887334
33.0452231
31.4692421
29.5893637
31.4127484
31.1185912
30.0043006
32.8017156
33.3374322
33.6978234
31.6250870
29.4491033
30.4835235
27.5341598
27.1542880
30.5848226
31.4517096
28.6348140
29.3497522
29.1140369
27.4114320
27.5692249
29.8835208
30.6101474
30.4523545
28.7419573
31.8218411
34.5997755
33.5341864
34.6445809
35.1413363
34.2569168
35.7471832
37.4069308
38.0653753
35.9030280
30.1017036
29.4491033
31.5296320
32.7978195
31.3289818
29.0575431
27.1913011
28.5140342
34.0017209
33.0413270
34.9465303
37.0484876
35.7491312
35.9186125
34.6056197
36.6705639
32.3517136
32.1510633
35.4354935
32.3030121
31.4517096
32.6809358
36.3082246
35.5971825
35.3789997
37.9601800
38.4101820
42.1329257
41.9809770
44.4141047
41.7335733
41.8563011
38.6614818
37.7166724
39.5517455
42.5790316
39.2848612
40.3835673
39.5361610
33.5595111
30.6043032
28.6250737
29.4607917
31.8276853
31.0737858
27.8516936
25.8393471
24.6510301
23.4705054
22.3133574
23.1042700
16.8276188
17.3341146
18.0432086
18.9081475
23.7529742
25.5763589
25.0912918
24.9899927
22.5977743
23.0360879
30.8536550
29.5017010
29.2055957
30.5341731
28.2529941
25.5120729
24.1289499
24.1679111
22.1945257
19.6834756
19.0756807
19.9776328
21.9023166
17.7529476
18.2691837
21.9120569
21.9023166
24.0257027
22.3230977
20.0282824
20.2386729
21.1055599
16.7496964
12.7366916
12.9782511
16.2587851
13.4691624
11.7314924
12.8496791
13.1360440
13.6425398
14.8016358
15.0451434
13.3814997
13.2392912
13.9328008
14.6263104
13.2860447
14.8756621
15.7639778
14.4957903
15.6470941
14.7704669
14.2678672
11.2327889
11.6107126
11.3068152
12.8204582
12.4659112
14.3516338
15.7328088
16.6016438
18.1561961
14.4763097
15.1367023
17.7548957
17.5561935
15.5594314
15.7444972
16.9600870
15.5886523
12.7113668
13.1944859
11.1938276
10.8840860
14.4802058
15.3431967
15.9139784
17.7958049
11.7139598
11.0535673
17.7977530
20.1782830
21.2088071
16.2159278
15.8867056
20.9672476
19.8100996
20.1665947
22.2471234
21.6685494
28.4205273
27.9062393
29.3517003
28.1283182
27.3861072
33.5614592
30.6510567
30.7172908
33.8673047
32.3556097
28.7146845
28.0503958
24.1542747
24.2146645
26.0302570
26.3361025
28.2432538
34.7244514
43.2511125
46.1439825
46.9952850
50.3342608
49.3407499
48.0998353
45.6355387
40.6621400
40.3446061
39.8692794
41.4647410
38.5932997
39.0023924
36.7816033
36.5030307
38.4491432
40.2861643
35.3926361
33.9432791
35.2173107
31.4984631
31.3991120
31.3328779
30.6783295
29.2406608
28.1458508
27.2867561
29.6575458
27.0529888
22.5159557
20.8094547
18.6354191
18.4561975
16.4068377
16.3035905
15.7464452
16.3581362
17.7919088
16.8256708
15.7503413
12.4737034
12.3120144
17.1841139
17.0204768
17.5094400
21.7951733
21.2984179
24.7796021
27.3062367
27.7328620
28.1146818
29.1335175
32.8328845
27.2964964
27.1503918
26.0692182
25.7302557
25.0133694
25.0445384
22.9425810
20.8347794
21.3003659
21.2204954
22.4945271
29.4705320
27.8166286
25.6601255
27.0296121
29.4101421
26.2406475
25.3776567
28.3893584
29.7237799
29.5445583
26.8270138
26.8757153
30.0763788
30.8458628
29.4354669
28.7478015
28.5101381
28.6231256
28.0542919
29.4491033
30.4562506
31.4906708
30.8984604
33.7270444
33.8069148
35.2543238
32.5718444
28.8919580
28.0718245
27.9958501
31.4127484
31.7283342
33.2049641
32.0205433
30.1835222
31.2452152
28.3211762
23.8776501
23.2562187
24.3977822
29.2289725
29.3263755
29.2231283
29.3146871
31.9952185
32.4841817
33.6413297
33.0647038
33.5186019
39.9744746
39.3997968
39.6238237
40.7478547
39.7777205
41.2952597
32.2445703
32.4198957
34.4439306
33.5361344
32.7237932
32.6010653
29.5017010
26.7744161
26.9984431
30.6724854
27.6451992
28.2490980
27.6958488
27.3549382
27.7932518
28.7614379
28.5646838
22.5432286
21.6627052
25.0464864
23.5698565
20.5289339
18.5594447
19.3386689
19.6834756
23.4860899
20.0691916
19.5704881
21.3471194
15.4795609
15.8613808
22.3464745
18.4035998
16.8373591
20.0516591
19.1789280
18.8146406
14.1392952
14.0282558
14.0613728
13.2996811
12.5730545
11.3749973
12.4327942
16.1048884
16.2548890
12.9276016
11.9944805
13.2996811
13.9581256
13.3970842
13.4302012
15.8730692
15.4698206
13.5353965
14.7704669
13.7944885
11.7626613
11.3847376
11.7275962
11.0009696
11.3107113
8.9964153
7.1788748
7.6853705
7.9386184
8.0788788
13.0678619
13.5470848
13.9503334
17.1022954
18.5828214
18.1094427
16.7068391
16.6016438
16.4029416
14.2094254
14.1821526
14.0457883
13.7905924
16.4496951
17.1276202
16.7964499
15.4016385
15.0938449
14.3691664
13.2139665
16.2470968
14.9633249
13.5061755
14.7159212
14.6730638
15.4717687
16.5373578
14.7899475
14.5366996
15.8594327
16.7730731
20.2036078
22.9464771
24.4289512
23.0945297
21.7893291
21.2672489
20.9360786
23.6964804
21.6763416
20.2347768
20.8601042
21.2263396
18.3139891
17.9477537
19.3347728
20.7802337
23.6516750
20.9302344
20.7373764
20.1665947
20.4451673
24.6685627
24.2789505
20.5445184
19.9659444
22.5510208
19.4243836
15.1620270
15.5613795
18.3802231
19.8490608
18.2906123
19.2412659
22.9893344
23.0614127
20.7256881
21.0549103
22.7614114
19.3055519
18.9412646
16.7204755
12.9782511
13.5412406
13.9074760
13.7107219
14.5873492
14.1879968
15.8165754
15.9938489
12.8633156
11.9087659
14.9750132
12.9334457
12.1035719
12.6860420
12.6178599
12.6392886
10.1574594
11.1081130
14.5503360
14.8795583
14.8678699
25.7750611
24.3354443
23.5951813
26.1315562
25.5899953
28.6289698
29.8640402
29.2952065
27.7990960
28.9620882
31.2549555
30.1601454
30.8867720
31.0543052
28.8179317
27.9841618
24.6257053
24.0081701
24.0763522
21.4464705
18.9724335
16.5743710
18.4464572
17.7509995
16.2159278
16.4594354
17.2834650
14.4918942
13.8918915
14.7626746
11.7139598
11.6029204
16.6639817
16.1419015
16.0990442
15.4815090
14.3438416
13.9308528
15.8652769
16.3328114
16.6600856
17.0107365
17.0925551
16.8996971
18.1035985
14.8717660
14.6360507
17.2016465
18.0704815
16.5646307
16.8432033
19.6289299
22.6367355
12.9100690
10.7243450
12.0003247
12.9295496
12.4581190
9.1892733
8.2308275
8.4977118
12.1288967
11.7840900
10.5431754
8.2035547
5.5697768
5.7626347
11.9185062
11.8016225
7.1632903
6.2282212
5.3886071
4.4067846
3.9334059
6.1366624
5.3321134
5.0613329
6.4464040
8.5405691
9.4581057
10.8373326
10.5899289
12.1172084
10.5996692
10.5022661
11.7977264
11.7139598
12.6801979
8.5639459
7.9113456
6.7288728
7.0658873
7.7886178
7.1223810
7.5334218
6.1405585
5.4158800
4.6132790
3.4054815
3.7366517
3.1522336
3.1639219
5.0574368
3.0450902
1.6463827
2.4256070
2.9827523
2.1509304
2.1840475
2.7840501
3.4717155
3.5827550
3.4697674
3.5028845
5.2619832
5.5366597
7.0717315
6.5204303
5.8619858
6.9821207
4.7593836
4.1165236
7.4886164
6.1600391
6.6392620
5.3048405
5.2191258
7.5918636
5.4606854
4.6132790
4.8022409
5.9340641
4.5684736
5.9983501
8.8132976
7.7632930
6.1249740
8.1217361
10.1730439
11.3633089
6.4658846
5.6632837
5.5834132
7.5782272
8.9555060
7.6678380
5.7217255
6.8379642
7.9093975
4.6171751
3.7814571
6.3684816
4.9658780
4.1321080
5.5230233
5.0749694
6.7230286
6.5925086
6.3957544
5.3496459
3.5126248
5.2015933
6.3353646
7.9970602
6.9840687
5.2366584
7.4262785
6.8516006
5.2756196
6.8243278
6.7444573
6.1931561
5.6418550
5.0262679
5.0106834
4.7944486
6.1425066
6.7054961
5.4645815
5.1041903
5.0496446
5.5678287
6.1035454
4.8996439
4.8528905
4.5334085
2.9749601
-0.7321992
-0.7458356
-0.7302512
-0.7244070
-0.3893406
-0.6036272
-1.0964865
-1.0185641
-0.7750566
-0.4088212
0.8087167
-1.4081762
-1.9029836
-0.4127173
