# Supplementary material for: Structure of silent transcription intervals and noise characteristics of mammalian genes
Source: Mol Syst Biol. 2015 Jul 27;11(7):823. doi: 10.15252/msb.20156257 (PMC4547851; doi:10.15252/msb.20156257)
Supplement: Supplementary file 5 [file msb0011-0823-sd5.zip › Dataset_1/data.Bmal1a_TSA.cell38.signal]

18.6412632
18.5126912
19.9289313
14.3048804
14.0925418
16.5821632
16.0912519
16.4321625
14.6847522
12.8613675
13.1769533
14.2756595
13.6659165
14.2795556
16.1652782
16.4808641
13.4555260
14.6672197
19.1711357
14.3594261
16.2022914
26.1646732
26.1335042
22.2724482
22.1575126
19.2958116
19.8393205
22.2666040
21.4406263
25.6270085
23.2425823
22.6172549
24.8321998
23.3438815
20.8386756
22.2685520
27.3724707
27.5867574
29.5542986
31.0484611
27.0666252
25.8315548
27.5964977
28.1107857
30.1796260
28.1088376
27.5633807
25.9757113
24.2283010
23.4627132
26.2737646
25.9250617
25.2257080
23.8308966
24.0607678
26.0185686
30.8127457
27.2867561
27.0919500
30.5770304
29.8348193
31.3640469
31.4887227
33.1289898
32.6945722
32.3010640
38.0458947
34.9562706
32.1569075
31.3991120
30.1796260
27.7075372
29.1783229
38.5679749
38.2660255
39.1523931
43.4576069
44.6556642
45.9296958
49.0076315
52.3290748
53.0946626
53.1764812
43.7147509
41.1647396
31.6659963
32.8387287
36.7445902
31.6621001
20.5289339
18.9139917
21.6860819
20.0906203
16.2899541
15.5107299
15.9159265
17.6594407
18.4094440
16.7574887
16.3464479
17.2211271
19.3834743
22.5607611
22.8256974
21.1055599
20.6088044
23.4140117
19.9464638
20.3984139
18.9665893
18.8847708
26.6244155
27.9432525
29.0185819
29.5445583
30.7835248
33.1952238
33.2711982
33.2419773
37.4809571
37.5530353
37.9348552
31.2607997
30.8887201
30.1445609
29.7354682
28.6289698
28.1341624
23.5795968
23.5192069
25.7458402
24.4620682
22.7808920
20.3204915
20.5386742
17.0964512
16.9717753
17.7022980
18.1230791
20.8464678
20.2308807
21.8594593
21.5419254
21.4464705
22.0601095
19.1984086
19.3133441
21.0665987
20.9477670
21.3880286
27.2127298
27.5594846
27.5536404
29.0166339
22.6601122
18.4542494
14.0204635
13.9756581
16.1652782
13.7808521
13.4808508
16.8860607
18.0763257
16.3406037
15.4893012
16.4906044
13.3912400
12.3295470
14.6146220
13.8295536
11.2483733
11.3769453
10.7262931
10.8490209
16.7048910
17.2717766
14.1412433
12.7016265
13.0269526
14.9535846
14.3224129
16.6639817
17.5795702
18.7328221
19.3269806
18.9704855
18.5263277
20.4919208
20.2698419
19.9191910
20.2620496
17.2250232
17.1451527
17.8386623
15.1347542
14.8016358
18.9938622
17.4548943
15.5457950
12.9879914
10.1262904
9.0178440
10.0736928
10.7146047
13.3269540
17.1198279
15.7113801
17.3009976
17.9107405
20.6691943
18.9237320
15.9315110
15.3451447
16.0503427
17.7451554
20.8133508
20.7237400
21.9237453
21.9412779
21.5380293
22.3581628
24.6899913
25.1711623
25.3503839
23.6205061
23.2172575
26.1861019
27.5322117
27.5789652
24.3179118
24.0958329
21.6178998
18.3860673
19.8198399
15.3626773
13.3211098
13.5899422
14.7529343
15.8399521
14.2289060
12.9977317
13.0464333
18.1172349
15.7756661
15.9120304
14.7431940
13.3776036
13.5957863
13.2198106
9.3256375
8.8892720
10.0775889
7.9171897
7.7418643
10.0288874
6.0977012
5.5600364
7.7126434
9.5243397
8.6165435
7.9425145
6.6801713
6.6470543
6.2340654
6.9665362
7.3327716
7.0054974
6.0080904
4.0171725
3.8827563
5.5658806
4.3054854
3.8028858
4.4769148
5.6301666
7.6736822
8.8269340
8.5055040
8.6418683
10.3873306
6.0489997
6.0938050
9.6860288
10.7905791
11.5951281
9.8360294
7.7399162
9.0139479
14.5074787
15.5496911
16.9737234
21.9588104
24.8925896
28.1789678
31.6445676
28.5296187
28.9406595
28.9757246
28.6172815
31.2861244
31.4517096
30.7601481
32.1588556
34.7322436
29.8932611
25.6971386
25.7322037
28.6659830
29.7257279
29.9302743
29.4315708
31.2646958
31.1185912
28.6172815
26.7432472
27.0977942
25.6309046
21.1503653
20.9282864
19.8295802
17.6419082
15.5009896
16.5802151
15.9646280
14.7879994
13.1866936
14.1724123
15.8691730
13.1827975
13.2899408
10.0503161
10.0133029
8.2347236
7.4808242
7.4029018
6.7912107
7.2334205
7.3191352
5.7353619
7.3288755
7.8431634
7.3795250
4.5217202
3.8574315
5.0106834
4.8236696
4.2314591
5.9399083
8.1178400
8.4022568
6.9080944
9.3860274
16.6834624
16.2665774
17.0029443
20.0691916
23.2075172
25.3075265
26.5289605
27.4718218
24.6159650
21.2653008
20.7276361
17.5464532
15.5263144
14.2620231
10.4866817
10.1633036
10.0347316
11.1607106
11.0808401
12.8301985
6.3353646
5.2951002
6.4464040
7.5100451
3.6431448
3.8827563
6.4912094
6.7814704
4.7418510
4.2665242
8.5366730
9.7814837
9.6197947
6.3684816
6.6548465
7.5178373
7.9035533
6.6353659
7.9425145
7.4710839
5.3886071
5.2288662
6.8360161
8.4626467
7.3542002
5.3087366
5.8912067
7.2041996
6.5983527
7.3483561
8.1295284
6.4814691
6.6392620
8.4334258
7.9600471
8.2912174
9.6275869
6.4132870
6.5632876
7.5334218
8.9107006
6.5321187
6.4717288
8.3145941
6.3567932
6.2964033
6.0470516
5.4139319
6.6217295
8.3632956
6.9139386
6.2106887
6.3762738
4.2256150
3.4775597
3.8087300
2.6106727
2.2249567
1.9327477
3.9139253
4.3308102
5.4022435
6.4483521
5.8717261
7.1613422
8.6106993
8.3925165
7.6658899
8.9671944
9.3451182
11.2561656
11.0009696
10.4321360
7.8879688
7.7632930
8.1568012
7.5295257
8.0340734
6.6100411
5.2249700
5.7022449
7.1029004
6.6743271
8.4801793
10.4535646
14.7412460
15.5243663
16.3269673
17.8932080
18.9373684
22.5666053
20.2406210
19.1204861
18.4055479
18.0315203
20.6127005
20.3126992
20.7704934
19.7984112
20.0224382
18.3237294
18.2886643
19.5899687
16.7847615
17.1685294
13.0327968
14.1217627
12.4172097
14.9867016
17.7548957
14.7315057
15.2302092
15.2652743
13.4360454
12.8633156
11.4840887
11.1061649
9.7970682
6.9451075
7.4593955
9.2632996
8.4295297
8.7334271
7.3464080
5.2171778
4.9152284
6.0314671
6.2457538
6.5165342
6.2477018
5.0476965
3.8769121
3.7522362
5.0613329
5.4139319
5.8892587
5.1314631
4.5509411
3.0548305
3.7892494
4.6775650
2.6184650
2.2717102
5.8171804
3.1035321
2.6476859
4.0717182
5.7314658
8.6399202
9.1951175
7.8256309
7.8782285
10.1710958
9.6081063
12.0899355
13.6912413
12.2204556
12.6139638
14.6321546
15.9782644
14.6944925
15.3821579
12.3996771
12.3412353
13.4068245
12.8866923
8.9808308
8.5269327
9.9197960
9.5613529
9.2457671
9.3704429
9.6314831
12.1464293
13.1555246
11.4879848
11.2386330
14.1198146
16.3133308
16.0893039
11.8444799
10.8314884
8.8308302
7.8548518
8.3730359
9.9723937
13.6639685
10.8860341
10.8275923
14.9263117
12.9899395
11.9925325
10.5548638
10.2236935
11.0418789
12.5555220
9.7016132
9.2048578
9.5788854
8.0944633
7.7710852
9.8360294
8.3379708
7.4379668
7.9249820
10.2334338
11.2717501
12.5594181
13.9600737
13.0834464
11.7762978
11.7607133
14.0107232
12.7970815
11.0009696
11.0535673
12.1503254
15.8594327
16.2529410
17.1919062
15.9003420
16.2120317
20.5036091
21.4075093
24.6666146
23.9867415
27.3374057
23.7997276
22.2042660
24.8750571
25.8666199
25.7205154
26.6731170
24.4075225
23.3614140
22.3971240
15.6237174
15.7912506
17.4704788
18.2847681
18.9334723
17.5639857
16.0854078
13.5821499
12.0704549
11.0282425
11.7275962
11.2756462
12.6509770
15.8341079
16.1925511
17.7490515
16.0328101
15.5243663
14.8600777
14.6691677
16.2451487
15.7074840
15.3120277
16.4029416
14.1120224
13.1009789
12.8633156
12.0022728
11.8055187
10.6035653
12.3256508
13.9503334
9.4795343
8.3710879
8.0223850
8.9496619
8.8990123
8.7100504
7.2451089
7.0678353
7.4379668
6.7600418
3.6898983
3.8262625
6.0548438
6.7658859
5.1197748
5.5892574
6.1210779
6.1541949
6.5769241
5.2425026
6.8866657
6.2243251
5.7548425
5.7528944
5.4879582
6.9860168
7.5879675
5.5522442
3.6782099
4.0424973
4.2801606
5.6574395
6.0801686
5.9749734
6.4834172
4.2548359
3.5613263
3.0626228
3.1171685
2.8931415
3.3489877
3.9782113
4.2801606
3.5165209
2.8736609
1.2645629
2.1704110
3.0937918
1.4554728
0.5262479
-0.7263550
-1.6244110
-0.3055740
-0.1731058
0.3411822
1.2275497
-0.6153156
-0.6562249
-0.2237554
-0.7653162
1.0872894
2.4158667
1.7282013
1.2548226
1.9113190
2.0846964
2.1859955
3.4853519
2.0554755
1.0931335
3.2165196
2.1002809
3.3334032
4.3366544
3.2418444
2.8775570
2.7489850
5.3223731
5.3593862
2.6749587
1.9132670
2.5678154
1.2002769
0.1755970
1.4671612
1.1165103
1.1340428
0.7989764
0.0119599
-0.5451854
-0.2549244
-0.3659638
-1.8425937
