# Supplementary material for: Structure of silent transcription intervals and noise characteristics of mammalian genes
Source: Mol Syst Biol. 2015 Jul 27;11(7):823. doi: 10.15252/msb.20156257 (PMC4547851; doi:10.15252/msb.20156257)
Supplement: Supplementary file 5 [file msb0011-0823-sd5.zip › Dataset_1/data.Bmal1a_TSA.cell39.signal]

9.0373246
10.4029150
10.0444719
8.3243344
7.0327702
7.4788761
3.9743151
3.9762632
3.6139239
2.6126208
3.5145728
3.6645735
3.1580778
3.8106781
4.5821100
3.9334059
5.8775703
9.0665455
9.1522602
11.0185022
16.0035892
17.2464519
15.1892999
16.3912533
17.7997011
17.3789200
16.5256694
15.5594314
15.2302092
15.8341079
12.7756528
10.3074601
11.5249979
12.1055200
11.3107113
14.0009829
9.1210912
6.6899116
6.2554941
8.8191418
9.0723897
6.4288715
6.7366650
8.5249847
12.0217534
13.6250072
14.9496884
14.0944898
12.5944832
10.3775903
10.8821379
10.1184982
9.6042102
9.3217414
7.7925139
8.6652450
11.0477231
12.4775996
14.1724123
14.9185195
21.4347821
20.9575073
23.6010255
25.2159677
25.2549289
25.8627238
25.5627225
24.5380426
21.9666026
21.8029656
24.2205087
24.7464851
20.9711437
17.8522987
15.8906017
16.8081382
19.0230831
19.5178905
19.0932133
18.9354204
20.3594527
18.2906123
18.3315216
16.6561895
10.9230472
9.5243397
8.0301773
7.6736822
8.4003088
8.2795290
6.2593902
5.8308169
9.6607040
14.8250126
17.3925564
23.6477789
24.8068750
25.4886962
29.8737805
31.4887227
31.9854782
33.7173040
31.8666465
30.1309245
26.7861045
27.2653274
28.5666319
28.4146832
25.5159690
26.0302570
23.5990774
22.6347874
24.4114187
27.3101328
31.1380718
29.9283262
32.4432724
31.7595032
31.1672928
28.4049429
27.8964990
28.5529955
28.2374096
27.3413018
25.2276560
16.9483986
16.5548904
17.5659338
17.5698299
15.0977410
11.4996732
11.6730505
12.7113668
10.6756435
10.9386317
15.3198199
15.2944952
18.3802231
17.0906070
17.5581416
21.3821845
21.7289392
21.9159531
25.9796074
26.1159717
30.8731356
28.2977995
28.1341624
34.2861377
35.2484797
38.7608329
38.6205725
40.0309684
40.0796699
38.3965456
38.2173240
39.3452511
37.1010853
34.0679550
34.6426328
33.0608076
31.7770357
33.2653540
37.7264127
32.8913264
30.8341744
31.4984631
33.5711995
34.6270483
31.4536577
31.1283315
33.6296413
33.6452258
34.9796473
35.7277026
28.1809159
26.2542840
27.1737686
23.3127125
21.3588077
22.8393338
21.4036131
20.9321825
24.8244075
23.3088164
22.7886842
24.5984325
24.3763536
25.7711649
21.7795888
20.3575046
20.2815302
16.8003460
16.4224222
17.8620390
16.2568371
12.4814957
9.4464173
11.7003234
11.9691558
11.4665561
12.0178573
14.0087752
15.1152736
15.4581322
11.5620111
14.1217627
20.3886736
23.2640110
23.2231017
21.8750438
23.5114147
30.0549502
31.2354749
30.1543013
27.0140276
21.3724442
20.2873744
16.9386583
14.3750106
13.1340960
11.8035706
9.0139479
7.1516019
7.9210859
5.2639312
4.2275630
4.6834092
5.6028938
4.8314618
3.7580804
5.4509451
4.5431488
3.5262612
4.5899023
2.9983368
1.6444347
2.5054775
1.8587214
-0.1750539
-0.3951847
1.2158614
3.8788602
0.1736490
-0.1224563
1.9327477
1.8197601
1.1710560
1.1009258
-0.0698586
-0.5802505
1.0794971
-0.0679106
0.5437805
1.8548252
0.9626135
0.6450796
0.1502722
0.6411835
-0.3776522
-0.4672630
