# Supplementary material for: Structure of silent transcription intervals and noise characteristics of mammalian genes
Source: Mol Syst Biol. 2015 Jul 27;11(7):823. doi: 10.15252/msb.20156257 (PMC4547851; doi:10.15252/msb.20156257)
Supplement: Supplementary file 5 [file msb0011-0823-sd5.zip › Dataset_1/data.Bmal1a_TSA.cell4.signal]

10.0902461
10.2984071
10.2136690
9.3202344
6.3230840
6.4428226
6.0209742
6.0578168
7.7728427
8.1375850
6.3083469
7.2920460
9.9981394
8.8560169
6.2659779
5.4683343
6.9678306
7.7378422
8.0989002
5.9528153
5.6636004
7.9975829
8.0307413
7.9404768
11.5252677
11.6394799
12.2381732
9.3791827
9.4805000
11.0297339
9.1341790
9.2041801
19.1572249
20.3435586
21.8522655
22.0677951
22.7935955
24.2138801
23.7293991
25.6581124
26.1260142
24.2194065
23.4401842
24.2286171
24.8844165
23.3038664
27.9073568
31.9895236
28.3992063
28.8984244
32.3211076
32.7226926
29.3829054
30.1676541
30.9247707
31.4792528
38.6359396
34.1853462
33.1666466
31.4810949
30.6060817
30.5987132
32.1940004
32.0650511
26.7265495
26.5625997
28.6128938
30.2339708
31.3834619
30.7516102
33.5221783
33.9127105
33.9108684
35.6203679
35.4693129
37.6264507
42.0623071
39.9880653
40.3067543
43.7828594
42.1267818
41.9794111
40.4062295
41.0749238
35.3440479
35.0161482
37.9967195
36.9135452
37.9469819
35.3053631
34.9700949
39.3875299
40.8262358
45.7889422
45.7336782
42.9796893
40.3620183
40.4375458
43.8068071
36.1269544
35.2114143
35.2243093
34.0066593
32.5384793
32.0853146
34.8024608
33.2716482
30.9487185
28.3218368
26.7468130
24.4109883
23.5267645
20.4061911
19.0559076
22.1985865
20.5277719
20.4761921
20.1575031
23.9265073
24.2562491
26.0652238
27.0931340
27.1189239
27.4339286
31.4921477
32.6526915
36.6519624
33.9421847
35.9722153
42.3165215
45.9952611
42.4638921
43.1067965
45.1091951
41.1872939
40.5849164
39.5496376
41.6865120
45.9934190
39.5035843
34.0250806
32.9511171
37.3556572
33.5774423
32.7042713
30.7368732
28.2684149
25.5144260
25.7594297
26.0136441
22.7512264
22.4454324
25.6323225
25.1367887
25.3099492
26.6289165
29.8213330
29.9705458
29.7937011
34.1171873
32.6840078
33.7671820
30.1842333
30.4292370
36.0145843
32.5237422
28.3218368
29.6223827
31.1734587
33.0671715
32.1645263
31.1679323
30.9542449
32.4353198
35.8432660
26.6362850
26.5828632
31.0002982
30.2726556
30.2302866
27.2515575
23.4843954
22.3385886
25.7023236
28.5336821
28.4894709
29.5431710
28.0399904
28.0197269
31.0205617
31.6303077
31.6210970
33.8519201
34.3566646
35.4582601
35.7474750
34.4635083
33.0690136
33.8003404
35.8948457
31.6008336
30.1621277
27.5131403
27.4339286
25.6912708
26.1260142
27.2589260
24.7407301
23.3922887
23.7809788
23.0533363
22.6499091
22.8101747
23.0570205
18.3908975
17.5306214
18.6709018
21.0325163
18.8182724
17.1198257
17.2377223
18.2987909
20.0709229
25.4333721
26.0689080
26.5976002
25.8957475
28.6902634
28.5760511
26.3231224
28.8044756
27.7120907
23.9191388
22.5651710
24.9249434
21.4562069
19.6711800
19.8848674
22.6572777
23.2743922
19.5109144
19.6803907
22.5393811
24.5380955
23.8417692
22.3385886
22.6830675
26.0928558
25.4352143
26.2641741
26.5883896
26.6473378
25.0428399
23.1693906
24.9894181
22.8875443
20.3601378
22.1359540
25.3707396
23.0201779
23.0938632
25.6286382
23.6851879
22.9943880
25.2325796
27.9497259
23.1196530
22.4933278
24.9581018
27.4026124
27.2478732
30.8234534
30.7184518
29.2944830
28.4876287
29.3497470
31.5916229
34.9664106
27.3086636
27.3436641
35.7622121
34.5390358
32.7190083
33.0045389
34.8245664
33.8666572
31.6210970
30.7387153
28.9592148
28.3457845
26.5589154
25.8662734
24.0849308
23.4383421
21.8927924
18.8274831
17.9893125
16.9521916
20.5461932
22.8083326
19.3211747
18.3945818
18.7427449
17.7737830
17.8529947
21.0048843
17.0940359
13.2126616
10.9910491
11.1163142
13.0708173
11.2692112
11.4460560
14.1429387
14.1429387
17.9174693
20.2532940
19.6435480
20.4227703
18.6764282
19.1866990
17.6485179
16.0329672
12.3210692
13.2900311
13.9218828
11.4902672
11.9250106
11.5510576
11.9157999
10.0091922
8.1099530
8.8449641
8.5115380
8.4618005
14.3179414
9.6039229
8.7307519
10.0718247
9.2870761
6.5809826
6.8812503
8.1541642
6.4704546
6.8388812
8.9665449
5.7538649
5.3117530
6.3636109
6.6583522
8.2333760
10.9486801
10.4365671
6.6196674
6.1941347
7.7783691
8.7307519
9.4657630
9.9723495
10.8584155
9.3718142
10.1731420
12.9179203
11.3336859
11.2397371
11.3078960
11.3318437
11.1255248
12.9529208
12.9123939
13.6676684
19.6748643
19.1682777
17.4845681
18.1458938
17.2395644
15.8450697
13.2955575
12.5789678
13.3729271
10.0662983
9.7052403
10.6815708
9.7255037
7.4799435
6.4004536
8.3181141
10.2339324
11.5897424
11.0021019
12.5292302
12.3965966
11.4902672
14.9571616
13.0689752
13.1076600
13.2587149
13.7468801
14.1576758
12.5034403
12.6471267
15.0418997
15.3863785
13.0081848
12.1736985
8.8394377
8.0067936
8.4360106
8.3899573
9.6297128
9.7420829
8.2315338
5.7907075
4.9396421
3.5285682
3.6280434
3.8196252
1.9719658
1.5372224
1.6938037
0.8169483
1.0269515
1.9977556
4.8438512
5.9915000
8.2020597
12.8368664
10.3352498
10.3315655
10.5378844
10.1270887
15.7990163
17.0995623
16.8158738
20.1906615
20.4338231
17.3390396
17.6872027
20.0267117
19.8848674
21.0343584
17.7608880
17.6835184
18.6009007
19.0411705
16.1637587
12.6858115
5.3007002
4.4533190
8.0252149
8.6754879
6.6362466
2.9409277
2.9354013
4.0664710
4.0591025
3.7183079
3.8583100
1.3659040
0.7174732
2.6056595
3.5893586
2.6093438
2.1101257
1.8172266
1.0785312
2.5964489
3.0569821
1.4101152
0.7874742
0.3158882
1.8393322
1.8338058
1.2590603
1.2185333
1.4285365
2.0548617
1.3972202
1.8688063
2.0364404
1.1853749
0.4577324
1.1761643
1.6477503
0.4835223
0.7432630
1.7527519
1.9074911
1.7803839
2.4269726
1.2940608
-1.1191335
