# Supplementary material for: Structure of silent transcription intervals and noise characteristics of mammalian genes
Source: Mol Syst Biol. 2015 Jul 27;11(7):823. doi: 10.15252/msb.20156257 (PMC4547851; doi:10.15252/msb.20156257)
Supplement: Supplementary file 5 [file msb0011-0823-sd5.zip › Dataset_1/data.Bmal1a_TSA.cell40.signal]

4.9717222
4.1340561
5.1840608
11.4626600
12.5224050
12.1211045
10.6912280
11.5834398
14.0828015
14.4587772
16.3444998
16.0620310
13.0503294
9.5749893
9.3353779
10.5412273
8.7723883
5.9944540
4.2236669
6.5671838
8.0827749
10.9873332
12.9607186
12.4912360
12.0724030
11.0925285
9.9197960
10.3697980
10.4516166
10.3561616
11.2444772
10.2801872
8.9964153
7.5470582
6.2671824
9.7347303
9.0256362
10.8042155
10.7827869
9.8068085
13.0113682
16.8120344
16.6542414
17.5795702
22.2860846
22.8666066
21.5243929
19.2393178
18.6490555
16.8899568
13.9347489
12.4698073
14.1938409
12.3275989
11.6360374
14.9048830
15.6763150
12.9139651
11.3633089
11.8620124
12.9763031
15.1464426
18.6958089
25.9055811
27.0101315
29.6244288
29.7452085
33.7426288
36.7523824
36.1660162
35.6653646
34.3796446
32.7082087
33.6647064
34.6640615
39.5712261
40.1868132
40.2413589
43.3504636
37.4166711
36.3160169
38.5153773
39.3744720
38.9420025
41.4588968
44.7939765
51.2069919
51.3043950
52.0446580
52.3914128
51.4271228
48.9219169
48.2751608
49.5082831
53.0401169
51.4212786
52.4342701
45.8790462
42.8965655
42.9433189
42.8829291
42.7407206
39.8868119
39.5692780
35.6361437
35.1101674
36.5010826
30.8497589
30.8341744
37.2316053
34.3270470
34.5627623
35.4004284
37.0543318
34.1556177
33.7971745
35.8874435
27.6276667
26.6166232
27.6841604
27.4503932
27.6218225
23.0633607
23.7549223
25.7672688
26.3399986
24.3744055
23.1140103
23.9244035
27.7464984
26.8075332
25.2490847
26.2406475
31.4108003
34.1673060
30.4367700
29.6711822
27.6880566
27.2614313
27.7348100
28.5861125
29.0692315
28.2354616
28.5296187
26.3010374
27.6763682
25.4692156
24.2010281
25.7127231
26.4607784
26.2581801
24.1250538
23.4412845
19.1360706
18.4074960
16.0932000
16.6152802
15.3217680
17.6243756
22.3328380
24.3510288
23.6127138
21.1893265
22.4730984
24.2964831
29.9361185
28.0835129
28.8237759
28.1653314
25.4244102
21.7640043
20.6204928
20.6282850
19.8763336
20.0321785
19.9834770
20.0438668
19.5607478
21.6081595
22.0912785
20.2425690
21.5263409
24.5906402
25.0231097
25.3542800
21.6003673
18.0958063
17.5990508
22.0192003
22.8101129
23.0516724
23.1120623
24.3159637
23.4763496
18.7990561
18.9451607
17.2503480
16.4029416
16.8802165
18.2750278
18.2867162
17.6769732
18.0704815
20.2912705
21.6217959
22.6679044
23.5484278
25.3932412
31.3406701
33.6218491
35.3517269
37.8491405
34.3348393
33.4036663
33.4484717
31.4614499
30.5010560
34.2958780
31.4069042
29.5192335
26.4374017
24.5575232
23.5464798
22.1516684
25.2627211
23.2114134
24.5731077
25.7789572
26.8348060
28.6893597
29.2620895
28.6036450
31.1536563
31.0737858
31.5958661
25.8880486
25.2763576
25.9796074
25.8938928
28.0270191
27.8926029
22.2101102
20.8815329
18.1484039
13.2003300
12.7912373
15.6022887
13.6756568
12.7113668
8.9204409
9.4035600
9.3022608
8.0593982
6.2477018
7.2119918
7.0619912
7.6055001
10.8646054
9.5691451
9.0665455
11.9496751
14.0185155
13.7302025
12.4327942
12.1795463
13.8724109
14.6477390
15.1425464
14.2133215
15.0490395
15.3237161
15.9704722
17.7393112
17.8854157
17.3302185
17.1509969
23.8367408
23.9906376
27.2770158
30.2984577
27.8711743
29.3088430
32.1179463
34.5432817
39.7504477
37.8647250
40.1459040
42.2186404
38.5835594
40.0777218
41.8485089
37.6426461
37.2997875
37.4010866
36.8848505
32.5484677
33.6900312
34.1361371
31.3562546
29.6965070
26.2036344
26.4432458
23.2153095
20.9945204
25.0231097
25.8120742
24.4620682
27.2146778
24.7581734
22.6756967
23.4179078
24.1055732
20.3847775
19.9698405
21.8828360
28.3406569
26.4120769
24.6120689
29.6127404
31.0250843
31.7185939
28.6562427
25.3523319
24.7601215
25.5393457
23.0731010
23.7257013
26.8270138
23.6029735
22.4808906
22.9815422
22.2938768
17.6243756
19.4789293
23.6964804
23.2484265
20.3165953
20.8932213
24.6899913
23.3088164
16.3386556
16.5159291
18.7542507
20.1432179
18.7581469
16.8139824
17.4919075
15.2867029
11.6185048
11.5016212
9.9977184
9.3626507
9.7191458
8.6691411
8.9496619
13.7224103
15.9782644
14.9983900
16.2022914
27.4484451
29.8835208
34.6017236
41.2134412
42.3803294
38.6342089
39.9140847
43.2160474
38.2816100
37.0445915
35.5426368
32.4043112
27.2848080
25.2666173
25.1906429
23.8055718
22.2334869
19.8880220
19.2451620
18.7172376
17.3964525
15.3548850
15.5886523
15.7386530
17.6204795
18.1386636
17.6087911
15.8691730
16.8100863
20.8114027
23.5737526
26.0789585
26.7822084
26.8874037
27.6705240
28.8432565
32.8796380
34.7186072
35.0887387
35.9887427
35.5718577
29.2523492
29.6984551
31.3659949
24.9685640
25.0698631
21.8808880
20.5815316
21.4386782
19.7808787
17.2795689
17.0516458
13.8276055
13.9776062
13.0776022
13.2237068
12.3178586
14.7470901
15.2185208
16.8958010
16.9639831
10.3288887
10.9230472
13.2217587
12.0762991
12.5672104
15.4600803
15.7113801
10.1964206
10.3249926
13.2977331
13.6522801
10.3016159
9.6684962
9.5710932
12.4366903
13.7321506
14.2152696
14.6944925
13.9853985
12.2379881
10.4633049
9.4308328
10.5022661
7.5509544
6.9080944
8.2503081
9.4970669
11.6711025
7.8626441
7.5178373
9.8827829
8.4821273
9.0295323
9.3100531
7.8080984
7.2236802
7.8509557
9.1230392
7.4808242
5.4022435
5.0496446
8.0496579
7.3795250
9.0373246
9.3431701
9.8029124
10.1146021
11.6847389
10.9074627
10.1438230
12.3373392
12.6490289
12.7970815
12.2788974
12.4288980
15.5457950
12.8944845
12.8282505
18.3159371
18.7503546
17.3945045
17.7451554
17.6652849
19.6211377
21.8360826
22.2705001
24.2516777
23.9321958
23.5192069
23.9692089
27.5711729
24.7581734
25.3912931
23.9828453
21.0977676
22.9776461
24.4016784
23.3010241
23.0399840
23.1159584
19.0620443
19.1808760
18.9081475
18.1347675
17.0847628
15.4620284
13.9795543
10.1613555
9.6996652
14.2269580
12.8029257
12.6295483
15.5964445
15.8769653
17.0048923
14.8854024
13.9931907
13.7282545
13.7672157
13.0425371
12.3782485
12.3256508
11.7724016
10.7243450
9.3568065
7.8256309
8.5347250
9.1522602
10.4964220
9.5788854
8.2912174
10.5568118
11.4003221
13.7146180
12.7503280
11.0146061
10.4029150
13.3522788
12.0801952
12.5165608
15.8185235
15.0334550
16.5763190
15.5204702
16.1711224
15.7522894
14.3964392
12.4873399
12.2107153
15.2944952
13.7808521
12.5029244
11.5444785
13.4594221
13.1827975
10.3853825
10.5879808
11.9827922
12.5204569
13.2470835
14.6399468
15.2613781
12.0918836
10.1516152
9.1736888
8.2561523
8.1256322
8.4236855
8.9964153
10.1827842
8.5464133
7.7126434
9.5068072
11.6691544
11.8581163
11.9925325
10.8392806
10.6659032
10.2490183
10.9094108
10.5685002
9.7873279
8.2132950
6.6899116
6.5788721
7.3171871
6.7249767
6.8710812
6.4678327
6.5710799
7.1944593
7.2236802
7.5236815
7.4126421
8.9321293
8.0204370
9.5886257
9.8613542
10.2529144
11.6146087
13.4730585
13.3074734
13.1477324
14.3107246
16.8568397
12.4737034
11.9516232
13.5237081
14.5503360
12.8886403
12.5146127
13.4886430
14.2347502
14.4938423
12.0938316
10.5685002
10.5977211
10.8295403
12.8789000
12.0782471
11.4704522
12.1172084
12.4561709
11.3340880
12.0392859
11.9749999
11.1334378
10.6483707
10.5042142
10.1301866
8.8464146
10.8120078
8.6555047
7.3171871
7.9288781
6.7074441
7.5782272
7.8509557
6.4327676
6.1892600
5.8892587
6.6645868
4.5548372
4.6561363
6.8399122
5.1879569
4.9989950
5.2386065
3.6489890
2.2658660
3.7191192
5.3983474
3.4132737
4.0658740
3.1697661
2.3593729
2.3905419
1.7359935
1.4418364
1.9405399
2.0087220
2.0067740
2.6106727
2.7509331
4.3288622
4.8723711
3.6567813
4.4418497
4.2743165
2.9204144
2.6067766
3.3782086
4.6327596
3.7678207
3.7113270
3.6139239
4.1087313
5.5483481
2.9924926
3.2749614
4.1769134
3.8028858
4.6502922
3.9392500
3.6080798
2.3009311
2.8950896
2.4041783
2.5113216
5.1587360
2.8795051
2.4879449
2.9282066
2.9476872
2.5483348
1.9989817
1.4905379
1.3366411
3.2924939
2.0769041
1.9911895
2.6535301
2.4957372
2.3613210
2.9398950
2.0204104
2.2541776
1.8684617
1.8879423
2.0126181
1.9405399
3.4600271
2.4937891
2.4723604
2.0204104
2.4704124
3.3236629
3.0061290
1.3697581
2.4489837
2.7996346
3.8924966
5.2463987
3.6879502
2.4704124
2.7548292
3.1678181
3.3626241
2.1937878
1.6970323
2.2600218
2.3866458
2.2619699
2.3924899
3.0256096
1.1028738
0.9626135
1.7496300
1.4963821
-0.7770046
-0.6854458
0.4736503
0.5710533
0.9002755
0.8574182
0.5710533
-1.6263590
-1.7042814
2.0924886
