# Supplementary material for: Structure of silent transcription intervals and noise characteristics of mammalian genes
Source: Mol Syst Biol. 2015 Jul 27;11(7):823. doi: 10.15252/msb.20156257 (PMC4547851; doi:10.15252/msb.20156257)
Supplement: Supplementary file 5 [file msb0011-0823-sd5.zip › Dataset_1/data.Bmal1a_TSA.cell41.signal]

12.2048711
13.4243570
12.5983793
13.5918902
16.4535912
17.1393085
17.2289193
18.5419121
16.0561868
14.8113761
15.0217667
13.5763057
11.5620111
11.7782458
16.2763177
16.6659298
14.0633209
14.6789080
15.8146273
16.8295669
19.4575006
17.2269713
17.1139837
18.4795742
17.9321692
19.3308767
16.6522934
14.5717647
14.9360520
17.4178812
12.8087699
12.3879888
14.8522854
15.1308581
16.3620324
14.8405970
13.1827975
14.0243597
16.1574860
15.4522881
16.2821619
16.2626813
18.0724295
17.9048963
16.9795676
17.1568411
15.4503400
15.3490409
15.8594327
17.8717793
18.4873664
18.2204821
19.9386716
22.5393325
20.2523093
19.2958116
19.9854250
20.8756887
24.3451846
23.3711543
21.5146526
21.7737446
20.2347768
20.1724388
23.3282970
22.5938781
24.1737553
28.6581907
30.9978115
30.0081967
28.8880619
25.0562267
24.4250551
25.9114253
26.4471420
24.8672648
25.8685680
27.9042913
26.7120782
23.0438801
22.0756940
24.3101195
25.9640229
30.2750810
29.8640402
28.3659816
31.3017089
33.9393830
31.5257359
30.7952132
31.9211922
35.6244554
35.9361450
36.4484850
35.5212081
30.2536523
27.7387061
25.8783083
23.9127152
20.9594553
17.5094400
17.0613861
15.7815103
16.4399548
18.1971054
15.5672236
16.8841126
17.4958036
11.2094121
10.9444759
12.0139611
13.1789014
14.2055293
14.5600763
14.5483880
10.7983713
10.9347356
16.3464479
19.2743829
19.1769799
20.8795848
20.4588038
19.6133455
18.8613941
19.1321745
16.4730718
17.8367142
21.8107578
21.6646533
24.3510288
26.5348047
20.3633488
20.3769852
21.9666026
18.7386663
17.9808707
18.8828227
18.3724309
17.1919062
16.5646307
13.2490316
12.8925365
12.5477297
12.5730545
11.0223983
9.5029111
10.0016146
8.2639445
7.1788748
7.7457604
8.5444653
10.2314857
10.5470715
11.3769453
10.5840847
10.7555140
10.2607066
10.2938237
11.6399335
9.7191458
9.2613515
7.2334205
7.6210845
8.0769307
9.6490156
9.9197960
10.5899289
14.9224156
14.9867016
14.5094267
10.7438256
10.4009670
8.1879702
7.8178387
7.4418630
7.2762778
9.2925205
8.8912200
9.3042089
10.3483694
10.9464239
12.4191577
14.0769573
15.4035866
18.4094440
18.3003526
18.7912639
18.1912612
14.0983860
13.2665641
16.1672263
14.7354018
14.1938409
14.3925431
13.1574727
14.2074774
16.6639817
15.9763164
14.3828028
15.2243650
16.4535912
17.5386609
18.5828214
18.8789266
13.9600737
15.2555339
18.3334697
16.6191764
16.5081369
16.5393059
13.1652649
13.2022781
15.7211204
15.7503413
16.8802165
17.7276228
14.9691690
15.6490422
16.3133308
15.8477444
15.0646240
15.1035852
14.9828055
13.2042262
11.3107113
12.8886403
15.8204715
14.7276095
13.8392939
14.6224143
13.5042275
13.1379921
13.9698140
12.6899382
12.2594168
13.8646187
12.9217574
10.2003167
10.3210965
9.5847296
7.4535513
7.0210819
6.8321200
7.7691371
6.1834158
5.0613329
6.8554967
7.7301759
6.6392620
4.5996426
4.9580857
7.8509557
4.8236696
4.0658740
5.5600364
5.7412061
4.8002928
4.0502895
3.4054815
4.6308116
5.0710732
4.7963967
5.4431528
5.1178267
5.2054894
8.1042036
9.7133016
11.8211031
12.1561696
12.9685108
11.2230486
10.9736968
13.5159159
18.4406130
18.1717806
16.9659311
18.1795729
22.0094600
21.8906283
19.1146420
19.9484119
21.0510142
20.4237387
21.6140037
22.3951760
17.0029443
17.3613874
18.5204835
18.0393125
19.1360706
18.3880154
18.3977557
18.5165874
15.5711198
15.1951441
14.6535832
14.3750106
13.7866963
13.0912386
10.5275909
9.6977171
11.8405838
12.5243530
10.2899275
10.5607080
8.9827789
6.7951069
4.2041863
4.2314591
7.8236828
6.6431581
6.1230260
7.0717315
7.0717315
7.0503028
6.9548478
5.1197748
5.4100358
7.3873173
8.4353739
10.0327835
8.3847243
9.3879755
11.1957757
9.6782365
10.7613582
7.8451115
5.9613369
4.7866564
6.1444546
6.7775743
5.3652304
3.5496379
4.6892534
6.2243251
5.7392580
5.6438031
5.5483481
7.4535513
8.7607000
9.1366757
9.7249900
6.0295190
5.9360121
7.8236828
8.0574501
4.8840594
3.5087287
4.5957465
6.8262758
5.2249700
5.0827616
4.8353579
3.4385985
4.4496419
4.4515900
4.6347077
6.1795197
5.5756209
7.7769294
9.7074574
9.1775849
9.2243384
9.4639498
11.9204542
12.4055213
13.4282531
13.0795503
11.5133096
9.6217428
10.5626560
13.3327982
13.9717620
16.4769679
10.0990176
10.1710958
10.5451235
9.4366770
11.1568145
11.7782458
12.3548717
7.7262798
7.8100464
5.5386078
4.3054854
6.2009484
9.6275869
10.8587612
8.5795303
9.3353779
8.8522588
9.7717434
13.4691624
12.5555220
8.8191418
8.9340774
11.7568171
11.4996732
10.4827855
8.9107006
7.8977091
7.1321213
10.3347329
10.7009683
10.3717461
10.7652543
10.6191498
11.6983753
9.5710932
9.6899249
10.5042142
8.7821286
7.7944619
8.7821286
8.5269327
9.8925232
7.2080957
6.5379629
7.3269274
6.8769254
5.2132817
3.6373007
3.6860022
7.5957598
7.5879675
8.4490103
8.8678433
8.7178426
9.2477151
11.4236988
12.3548717
11.2639578
10.4964220
13.0113682
11.8113628
11.5094135
11.4256469
10.3425252
10.5159026
9.6236908
9.1035586
9.2983647
10.0016146
9.1035586
8.9379735
6.7970549
6.5399109
7.4554994
8.8094015
7.9249820
5.8386091
5.8327649
9.2516112
9.6042102
10.4126554
12.3451314
10.3717461
7.9055014
8.8542069
11.2990229
10.0288874
12.2204556
12.5477297
12.2165594
12.4366903
13.6366956
14.5269593
6.6567946
6.8516006
11.6905831
12.4405864
13.4340973
11.3204516
8.4899196
9.9704456
10.9639565
12.7970815
12.4327942
8.8912200
8.5327769
9.1775849
10.7379815
9.5262878
8.9087526
9.8925232
10.8723976
8.2249833
8.5444653
8.9769347
5.9593889
5.9788695
7.0191338
6.8671851
6.8613409
5.8678300
5.9204277
6.9353672
5.6691278
4.4009404
4.9736702
4.3171738
2.6184650
2.3515807
4.7496432
3.4600271
3.3275590
4.4963954
4.8373060
4.6054868
3.2165196
3.7463921
8.7684922
7.1652384
5.1821127
3.9411981
4.9814625
6.6041969
5.9418563
5.9983501
7.4243304
7.4009537
6.7444573
7.5431621
7.0054974
6.1444546
6.1093895
7.9366704
9.0178440
5.5834132
2.8483361
2.3808016
3.2963901
4.2782126
6.9548478
7.7613449
2.9398950
2.6905432
4.8957478
3.5788588
3.4191179
4.0678220
3.6353526
4.1184716
5.4704257
4.5217202
2.4821007
2.7275564
4.7282146
3.7697688
4.0580817
5.4080877
4.5431488
5.9652331
5.7976998
5.6983488
5.9652331
6.0002981
4.5392527
4.7574355
6.1697794
5.9496486
10.3795383
9.6646001
9.2165462
11.9009736
10.1126540
8.4100491
7.4067979
7.6775783
7.6249807
5.6184783
5.6184783
4.9775663
5.1373073
7.1126407
7.6775783
6.8749773
6.8009510
6.1541949
6.5067939
7.3444599
4.8100331
4.5022396
4.9931508
6.9217308
4.8158773
5.2269181
5.9866617
5.7801673
5.0262679
5.4938024
8.6301799
5.3145808
4.4204210
4.2996413
4.3834079
5.0457485
2.5424906
2.7295044
4.2002902
1.7418377
0.8574182
2.2697621
3.3587280
1.5528758
0.2749481
1.6307983
3.3002862
2.2717102
1.6911881
2.7392447
4.9093842
5.2483468
4.9873066
3.4405465
2.6535301
3.8749640
3.4541830
3.8652237
3.8223664
3.9723671
4.7749680
3.4424946
3.7950936
5.4996466
6.0295190
4.0619779
3.9178214
5.8152324
4.2139266
5.0847097
4.9541896
2.3827496
2.3476846
2.9262585
3.3528838
2.6554781
1.2567706
1.4535248
3.7697688
3.4230140
4.8645788
4.8139292
4.1028871
2.1528785
2.1879436
3.8496393
4.7847083
4.0074322
3.9061330
5.0457485
3.1210646
3.1911948
3.0918437
3.9879516
2.6827510
2.2502815
2.4178147
2.7957385
2.9340508
3.1385972
3.7561324
2.6437898
2.1665149
3.5866511
3.4463907
3.3275590
5.7684789
4.4574342
2.7119719
3.5808069
3.8243145
4.1749654
5.4860101
6.0197787
3.9723671
3.3431435
4.3152257
3.9217175
2.8522322
2.5113216
4.2684723
6.0451035
5.4275683
3.5632744
3.7015867
2.5405426
1.3405372
1.2061211
0.3898837
0.4424813
1.6931362
2.9476872
2.0593716
2.0379429
3.4308062
1.9970337
2.1684630
1.5704084
-0.5237567
0.3859876
1.3113163
2.3730093
-0.6153156
-0.6153156
0.3294938
0.0139080
-0.1867423
2.0671638
1.4476806
1.9561244
3.1814545
2.5230100
0.8340415
0.5028712
1.7009284
0.7054695
0.5320921
0.4872867
0.6996253
0.7541710
0.1833893
1.1262506
1.2957318
1.0833932
-0.5451854
0.3528705
1.5684603
0.9626135
1.4613170
2.2385932
1.1126141
0.9158600
2.1801513
1.2333939
-0.7438876
0.2067660
2.3749574
0.1639086
-0.5276529
0.5067673
1.3074202
0.9158600
0.7015734
0.1678048
0.2476753
1.0658607
0.8243012
-0.2568724
-0.3893406
0.9294965
2.2463854
3.1015840
3.8827563
2.8210633
0.5145596
0.5905339
0.5905339
0.6217029
2.8308036
1.8353446
0.6665083
0.2242985
0.0002716
0.3918317
0.4872867
-0.3114181
-0.2062229
-0.2198593
0.6450796
0.6450796
-0.6386923
-0.0776509
0.8496260
2.9905445
2.0730080
0.4717022
0.8671585
2.4022303
-1.1763570
-1.4218127
0.6178068
0.9704057
-0.0192090
-0.1945345
1.4963821
1.5372914
0.4639100
0.0996226
0.0548173
-1.1412919
-1.6244110
0.3918317
1.5684603
2.2561257
2.0009298
2.4275550
2.0866444
1.5489797
3.0587267
5.8308169
5.2834118
3.1522336
3.5437938
3.2769095
1.4652131
2.5483348
1.5918371
1.3872907
3.0937918
0.8574182
0.7230020
2.9515833
0.6353393
-0.5938869
0.2067660
1.7866431
0.6762486
0.2301427
0.8359895
0.1541683
-0.2802492
0.8749508
1.4535248
2.1840475
0.4327410
0.4853386
1.8197601
-0.5354451
-0.5062242
1.2041730
1.0658607
-0.4750552
0.3294938
0.3567666
0.3859876
2.8717129
1.4574209
0.5846897
1.0950816
2.4626201
4.0853546
3.8652237
2.4976852
1.4671612
0.6976772
0.9606654
2.6126208
1.4379403
2.1820994
2.1723591
1.5509278
2.4489837
2.6554781
2.1295018
1.0619646
0.9587174
0.0158560
-0.0055726
2.0574235
2.9359989
1.6697595
0.0197522
0.6372874
1.3717062
0.7931322
-0.3893406
-0.2958336
