# Supplementary material for: Structure of silent transcription intervals and noise characteristics of mammalian genes
Source: Mol Syst Biol. 2015 Jul 27;11(7):823. doi: 10.15252/msb.20156257 (PMC4547851; doi:10.15252/msb.20156257)
Supplement: Supplementary file 5 [file msb0011-0823-sd5.zip › Dataset_1/data.Bmal1a_TSA.cell42.signal]

10.7457737
11.4529197
15.3899501
15.2594301
12.3646120
12.0918836
15.4522881
16.5061888
11.7295443
12.2126633
16.7983979
18.7211337
18.3198332
21.5653022
19.8685414
18.0802218
16.8159305
15.9587838
14.9243636
14.6068298
8.5912187
7.0386144
7.6483574
8.4217374
7.0288741
6.2457538
7.0503028
7.5100451
7.8879688
7.1749787
8.9964153
10.8646054
15.2263130
14.5347515
16.6074880
22.3153055
20.0633475
20.6321811
23.2523226
21.3997170
21.6997183
19.6932159
18.9393165
20.6341292
21.0880273
21.5243929
21.9140050
22.0367328
25.1886948
24.9997330
28.1653314
32.4783375
33.9393830
32.8932744
33.6043165
32.4549608
32.6672994
31.9075558
31.6095025
31.0737858
30.8945643
33.4952251
30.7348233
25.7224634
27.9627331
26.2484398
25.3912931
27.1620802
28.7224767
24.2263529
23.4763496
24.8731090
23.7510261
19.0620443
19.2821752
17.5094400
16.9756714
20.5289339
19.5724362
20.7023113
19.0815249
18.6626919
20.6516618
20.0652955
18.7484066
18.7347701
18.6334710
12.9957837
12.1873385
13.8276055
13.2509796
14.3477377
14.3107246
15.0880007
23.2601149
22.7263463
23.6633634
27.1503918
29.8776766
31.0153440
32.5211949
45.3102126
40.2394109
39.5712261
42.6530579
45.2400824
41.6731835
46.4556722
48.0102245
45.3433296
46.4128148
46.2121646
47.8076262
52.0680347
56.8485754
58.2609193
50.3868584
50.1491950
45.4602132
45.2868358
56.3498718
55.5570112
48.8478906
51.1485501
50.8232240
50.3985468
46.4322954
45.3238490
45.4524210
44.5757937
34.9562706
28.5861125
29.1529981
31.3640469
32.3926229
31.3017089
28.6796194
25.9815555
25.4964884
20.7334803
19.9425677
20.1237373
20.2503613
19.8354244
18.2068457
19.3386689
19.8529569
19.8743856
18.4152882
18.4873664
18.6860686
20.1626985
21.7834849
19.8373724
24.5458348
29.4510514
30.5926149
37.5004377
37.2530340
42.7017594
36.9822536
35.1471805
35.3166618
27.1211709
27.1854569
29.3068949
26.5620775
25.9172695
23.7821951
21.0217933
20.3419201
21.0743909
20.4646479
19.0386676
20.0867242
26.8211696
27.6900046
28.2393577
30.8107977
31.9192441
25.0640190
25.0406422
19.9484119
16.2276162
15.6061849
15.4951454
15.6957956
13.6834491
13.9639698
16.1496938
19.0172389
20.5386742
21.5146526
22.8140090
29.0672834
28.3016956
24.8653168
23.5094666
23.9438841
26.4685706
21.2477683
21.6451726
21.2497163
19.2880193
19.2743829
19.9601002
19.4010069
21.6490688
26.0848027
23.6692076
23.5698565
23.1958289
19.5899687
20.6497137
18.3198332
16.7302158
18.4211324
14.1139704
11.4003221
10.7185009
11.2912307
12.3392873
11.0944766
10.9386317
10.3561616
9.3392740
9.9334324
8.4119971
7.2334205
6.2360135
7.5256296
6.7230286
7.9853719
8.1334245
9.8886271
14.1100743
14.1120224
18.5867175
18.8808747
17.0360613
13.5178639
13.6094228
19.4204875
21.7425757
19.2587984
18.7990561
23.3341412
21.7114067
20.9808840
22.1107591
26.6322077
27.5049389
30.2828732
32.6302862
35.4900392
36.3588742
39.6861617
38.2231682
36.8575777
36.7329018
38.4432990
35.7919886
29.1529981
23.1510235
22.3269938
24.5964844
23.7334936
21.3432233
22.3815395
22.7419308
21.9042647
21.2555605
19.5549036
20.2698419
22.9250484
20.0497110
19.3055519
22.0834863
24.6023286
22.5393325
20.3652968
19.5256827
19.1847721
18.5282757
19.9717886
20.0458149
17.9574940
18.1055466
20.0302304
18.7717833
16.5509942
15.4678726
14.6828041
15.0899488
17.8639871
12.0314937
10.2217454
12.0431821
11.7704536
10.1535633
10.6210978
13.3152656
13.4847469
7.4593955
6.8106913
6.9451075
8.1470609
8.7412194
7.1535500
7.1360175
8.2736848
6.8827696
7.1574461
11.1275936
10.4866817
14.4451407
14.7451421
13.4048764
15.8594327
19.0036025
16.6425531
15.6724189
16.1983953
17.3535952
17.0983993
15.6724189
16.5432020
17.9574940
15.1561829
14.9302078
13.9289047
12.6840940
13.7146180
13.5451368
10.8061636
11.8230512
10.0970695
10.0035626
12.0860394
8.8386224
7.5957598
7.4769281
10.4535646
10.7048644
10.1652517
9.3295337
9.6704443
12.5457817
8.0671904
7.6386171
5.1080864
5.3438017
8.4490103
9.9840820
8.0165408
7.1204330
7.4262785
6.7269247
7.4632916
9.5282358
8.6769334
6.7405612
5.4139319
6.5496512
7.1204330
7.3269274
8.1587493
7.4282265
7.6834225
7.9444626
9.4931708
12.5048724
13.9133202
13.5782538
13.4107206
15.7620297
19.8237360
23.8445330
23.5055705
22.1594606
22.2763443
24.0393391
21.7640043
17.7042461
18.0276242
21.0354297
15.4678726
15.4133269
20.2951667
14.3282571
12.3879888
12.7405877
12.6977304
10.9288914
8.4431661
8.5658939
7.3717328
7.1905632
6.8204316
6.5340667
5.4567892
3.0489864
3.8554834
4.2509397
4.1613290
4.9288648
9.5827815
9.0119998
11.0185022
18.5029509
19.7555539
18.8886669
17.9789226
15.4405997
15.8029390
21.2088071
20.8075066
19.5295789
21.1951707
19.0639924
17.7373631
16.5451501
18.9587971
14.9282598
14.0828015
15.2029363
14.0146194
14.4626733
13.0834464
10.7496698
10.0522641
10.9659046
11.3282438
11.2931787
11.7509730
9.8262891
9.3236895
10.3931747
9.5399242
6.4054947
6.0392594
5.3866591
5.8152324
5.4840621
3.9275617
2.5892441
2.4918410
2.5658673
0.9665096
2.0827483
3.6470410
2.4665163
1.5022263
1.2080691
2.8970376
1.6191099
1.7087207
2.1762552
2.6905432
1.1281986
1.4574209
0.9937825
0.9859902
0.3217016
-0.0328455
2.3730093
2.1392421
2.2093723
1.7944354
2.6145689
5.0905539
4.6249674
4.6424999
4.8412021
4.6736689
4.6600325
4.2392514
4.3541870
3.2340521
2.6165169
0.9587174
1.1281986
0.0489731
-0.0562222
2.2717102
2.8658687
3.3567799
3.8340548
3.3139226
1.8626175
1.3191086
1.7126168
2.7587253
3.0606747
2.8015827
3.8632757
1.9853453
2.1489824
3.7269114
2.6418417
1.5587200
1.4905379
1.8197601
1.4807976
2.2989830
-0.3367429
-0.3036259
1.5061224
4.0074322
6.2223770
4.2567839
4.1554848
5.0769174
6.2184809
5.4158800
5.4334125
7.9990083
5.9886098
5.6028938
5.2951002
6.1171818
6.8964060
4.4145768
3.8574315
4.3288622
3.8866524
3.5691185
2.3963861
3.5730147
3.7756130
7.3678367
7.3503041
2.3321001
2.0593716
2.8541803
2.5989844
3.6606774
3.3139226
3.2866498
3.2924939
1.3833946
0.1833893
-0.0094687
1.3230047
4.2100305
4.9093842
5.4139319
6.1327663
8.8074534
10.4184995
10.9094108
10.9035666
14.1685161
14.2561789
13.0620177
16.6406050
16.2451487
15.2009883
18.4191843
13.0853945
10.7944752
10.5451235
12.1172084
11.6808428
10.1983687
9.7853798
8.1314764
7.2977065
6.3645855
7.1243291
8.7899209
7.6210845
5.0028911
5.2327623
6.7814704
7.4126421
7.0425105
8.3360228
5.8113363
5.2308142
5.8171804
6.2048445
5.1996452
5.1061383
5.4528931
7.4808242
6.2067926
5.0476965
5.8074401
4.7087340
2.1119692
2.8892454
4.1087313
4.7028898
3.1970390
0.9275484
0.9762499
4.0483414
4.8256176
2.3535287
2.4295031
3.9353539
4.5041876
5.1606840
5.0399043
3.8749640
2.1996320
3.9801593
5.9360121
5.8892587
3.2145715
2.8093749
2.3885938
1.6950843
0.8223531
0.9217042
1.6697595
1.9989817
0.7833919
0.5048192
2.6184650
3.2379482
2.7996346
2.5619712
2.0437871
0.4775464
0.3314419
-0.7380434
-1.1510322
1.0424840
1.6327463
1.6405386
0.3996240
-0.2685608
0.2340388
0.1424800
