# Supplementary material for: Structure of silent transcription intervals and noise characteristics of mammalian genes
Source: Mol Syst Biol. 2015 Jul 27;11(7):823. doi: 10.15252/msb.20156257 (PMC4547851; doi:10.15252/msb.20156257)
Supplement: Supplementary file 5 [file msb0011-0823-sd5.zip › Dataset_1/data.Bmal1a_TSA.cell5.signal]

6.6454573
5.3154372
2.5927646
2.7346088
5.3209636
4.4533190
4.5804261
5.3025423
6.3875587
9.3036553
8.3844309
8.4304842
10.2063004
5.2988580
4.6743749
4.8880624
4.5251621
4.4883195
2.7935571
2.6959240
1.5980127
1.6016970
2.9575069
2.6019753
2.7603987
6.0725539
4.3151590
2.0180191
2.1764425
0.0064098
0.3435201
2.6811870
1.9995978
2.5025001
4.2046310
3.5764636
3.3646183
5.5254404
2.5227635
0.9458977
2.8488211
1.9056490
1.3953781
4.3925286
4.2672635
6.1149230
4.9783269
5.0556965
8.8375956
6.2438723
5.8607086
6.6215095
7.1741495
4.7941136
3.6648860
3.0643506
3.0090867
2.7309246
1.7545941
2.5209214
5.8736035
5.1275397
1.8374900
2.0769673
4.9101680
4.1235771
3.6851495
-0.0120115
-0.1814878
2.2869705
2.7272403
4.0922609
2.8967165
2.8543475
5.1551716
6.0633432
5.6433369
9.2631283
8.1873226
7.6328406
8.3660095
9.5431325
8.8099636
8.1210058
4.9654319
3.3996189
5.4057017
8.5078538
6.3525581
6.6859842
7.1446753
7.5020491
9.1618110
8.6496980
8.8670697
12.6710744
11.4957936
11.7942191
13.2568728
11.8273775
11.6781647
13.7339852
14.0121473
14.6145248
13.5534562
14.0360950
14.6532096
15.3366410
16.8656114
12.7760760
13.2679256
9.3404979
9.7752413
13.3876642
12.0429071
13.3526637
11.8126405
13.1666082
12.0392228
12.1644879
10.5231473
10.0534034
9.4970792
9.1857587
7.5315233
6.8701975
4.8751674
5.9878158
5.9325518
3.3517234
2.7419774
5.0501701
7.7028416
4.3612123
4.9617477
6.5238765
7.2644140
7.0249367
6.8020386
5.7593913
7.1686231
9.9723495
11.3226331
12.9123939
10.3370919
11.0444710
12.0815919
12.4500185
12.6065998
11.2084208
8.1007424
8.5060116
10.4181457
14.3160993
14.7563690
15.0934794
15.7824372
15.9832297
19.4832824
19.2677529
19.0043278
17.2874598
12.0429071
12.1902777
9.2981289
8.8652276
8.3954837
7.0470423
7.4596801
8.6146975
9.4381310
9.2870761
11.8586938
12.6047577
13.4300333
14.1705707
21.8909503
21.0840960
21.5022602
22.3459572
18.7040602
18.5640580
19.8903938
17.3666716
15.5871711
15.9205971
17.8972059
17.0258770
16.2816552
13.6953004
11.5160570
9.3165502
7.4523115
8.4212735
5.7943918
5.7207065
9.4805000
8.3954837
9.2226014
12.2768580
13.7947756
12.2308047
13.1113442
14.9626879
15.3513780
16.1453374
14.2903094
14.5408395
11.4700037
10.6889393
8.3199562
7.4725750
8.8836489
9.8010312
8.9131230
6.6122989
6.0430798
8.0123200
6.0872910
5.4904399
5.5051769
3.9522588
2.8101363
3.8583100
3.9504166
4.8033242
4.5104251
4.4864774
7.4099425
6.2143981
6.2438723
6.7080898
7.3491521
13.3084525
10.8086779
10.6060433
10.4973575
10.2449852
8.3549567
7.1262540
6.5146658
6.3820323
7.7138944
8.0473205
6.2015032
6.5220344
8.3531146
10.5765692
10.2910386
10.2615644
11.5436890
9.3976040
9.7807677
11.1071035
11.5528997
12.0889604
12.3081742
13.7616172
13.8739873
12.1276452
13.3268738
13.5350348
13.9697782
14.8190016
13.8003020
15.2353236
17.9211536
17.8879952
18.0666821
16.9411388
11.7352709
11.8679044
13.8297761
12.2381732
12.5605465
12.8700248
13.3452951
15.5374335
13.5552983
13.7874071
13.8831980
14.0232001
14.7305792
13.1500290
11.4000027
8.9223337
9.3920776
9.7033981
8.5686442
6.1738712
5.8183395
9.1765481
8.8228585
9.4160254
11.2489477
13.3397687
16.7753469
14.7711061
12.6655480
12.9455523
11.7813242
11.8384303
11.7721135
9.8489266
10.1399837
12.8018659
13.1997666
11.4994778
11.2323685
14.2866251
14.5132075
14.6974208
19.5643363
14.0508321
14.6421568
18.2103685
21.6201568
21.5593664
16.2429704
13.6971426
11.8255354
9.6389235
9.9391912
10.1860370
8.7768052
8.8394377
8.7786473
9.9539282
7.2054657
7.3123094
9.2170750
8.4654847
10.5839377
12.2013305
10.5876220
11.8439567
11.1992101
11.3373701
11.1163142
8.9407550
10.1234045
11.3557915
9.4252360
6.2070296
6.6675629
8.5760127
7.6199457
8.1375850
8.0307413
5.8349187
5.1606980
5.8072867
7.4486273
8.0160043
6.9991468
6.9586199
7.4707329
9.0402302
6.7946701
6.3359789
7.2699404
7.4173110
6.9291458
6.5349293
6.3009784
4.5141093
4.4293712
4.3298960
3.4806727
3.2504061
-0.5351773
-0.4596499
1.3051136
1.4745898
0.3269410
0.2366764
0.6622092
0.4153633
0.2477292
1.4745898
-0.2772787
-0.7304434
-0.7820231
0.0579895
1.5501173
0.6161558
1.2074805
3.3167229
2.2169694
2.2151273
1.8743327
3.4640935
5.7925497
5.1054341
4.4883195
5.2933316
4.3409488
3.0514557
4.1954203
4.2746321
4.6062160
5.1772772
7.5241547
4.7922714
3.8288359
5.1662244
7.2202028
7.7728427
11.3447387
8.1449536
7.7065259
9.7476093
10.4678833
6.4649282
6.6307202
8.3181141
7.8999499
6.7633538
6.4907181
6.8204599
7.5223126
7.2220449
7.3417836
6.1462392
9.1931273
4.3151590
4.1935782
4.2267366
4.2506843
3.9725222
3.2061949
3.2467218
3.1361938
3.6169906
5.5917572
2.4969737
1.9332810
2.4435518
2.6793448
1.9295967
2.3938142
4.1788411
1.6532767
1.5261696
3.7496241
0.2532556
1.3382720
3.1177725
4.1898939
4.9985903
4.7388496
3.5672530
3.4788306
3.6169906
4.4533190
6.1886083
4.5343728
4.2820006
2.8543475
2.9777704
1.8522271
0.1777282
1.2387968
1.5519594
3.0680349
2.2409172
1.8448586
1.5740650
1.1982699
1.9517023
4.3170011
6.0486062
8.2149546
5.6930745
6.3396632
9.6573448
9.7476093
9.3607614
7.8041590
7.2717825
4.5767419
4.4864774
4.2525265
5.5512303
4.3962128
4.2985798
4.4385819
4.5085829
3.7017287
5.0538543
4.1217350
3.8509415
5.0483279
5.1975407
4.8493776
5.3854383
5.5162297
5.1256975
7.0359895
5.7962339
5.2325412
5.8036025
5.8478137
7.4449430
7.3491521
7.2902038
7.0986220
5.4480708
4.8696410
7.2644140
4.7241125
4.0885766
6.4999288
8.0160043
6.2493987
6.2899256
5.6138628
4.4367398
5.1054341
5.0446437
5.5678094
7.7175787
8.0031093
7.0728321
6.0946595
6.5938776
6.2217667
6.4907181
9.6941875
12.5034403
13.0579224
12.4573870
10.7534140
10.1455101
9.6555027
8.7344361
9.5007635
9.6628712
10.7607825
8.6773300
8.4562741
8.6275924
5.7078116
5.6249156
6.7707223
5.8293923
4.7388496
7.9938987
9.3128659
10.3831452
10.8878897
9.6997139
10.1620892
9.3349715
8.5152223
9.0512830
8.8247007
7.0304631
7.0028311
7.8538965
8.6331188
9.7697149
9.4565523
9.7033981
9.3276030
6.5865090
6.5809826
8.1836384
5.6709689
4.7406917
4.6743749
5.9141305
5.2730682
2.4638153
1.5556437
2.9243485
2.4435518
2.0880201
2.2280222
1.8927540
0.7580001
0.6751041
1.3180085
0.1187799
0.7137889
2.0235455
2.3790772
2.2243380
2.1119679
3.7477820
3.7827825
3.3443549
5.6507054
6.2788728
1.5961706
1.3253771
3.9835750
1.8540692
1.7969631
1.7601205
1.4211680
1.9517023
-0.0856969
0.1150957
0.8243169
0.3858892
0.1003586
0.2606242
0.9974774
1.3087979
2.1874953
3.6022535
2.7548723
3.1196146
4.2064731
4.3575280
4.0609446
2.0069663
1.7545941
4.0167334
2.5688169
2.0419668
4.4993723
3.4604093
1.6274869
1.5759072
2.6222387
2.5725011
1.2406389
1.6569610
2.6185545
4.7185861
3.5801479
3.1601416
3.4419879
4.6154267
4.7130597
3.7846247
3.3425127
3.4125138
4.3962128
2.4730259
1.7177514
2.8064520
3.0385608
1.3714304
2.8543475
3.4346194
0.1611490
0.5148385
1.9885450
1.1890592
0.7064204
0.6327350
1.4727477
2.2059167
1.9074911
1.6606453
2.0659145
2.8027678
1.2424811
1.0324779
2.9980339
1.3898517
0.3693100
0.6179980
1.9885450
3.7127815
3.3554077
3.6317276
2.7235560
0.4890487
1.2369547
1.8927540
0.8151062
0.4208897
1.0619520
1.7766997
1.6680138
0.6953676
1.0785312
0.2164130
-0.1814878
0.5701025
0.1593068
-0.0414857
-1.0399218
-1.4065062
0.2753612
0.7156310
0.9882667
1.1337952
0.9348449
1.1540587
0.4853644
-0.3196477
-0.2662259
0.6916833
1.9830186
2.0253876
1.9995978
2.5522377
0.4411532
1.3953781
4.1604198
3.3038279
4.2433158
5.9601838
7.4965227
8.9149652
8.6957513
8.0749525
4.7720080
5.3357007
2.7843464
2.5909225
4.7499024
5.7778126
6.4594018
6.1296600
6.2512408
6.6472994
6.5496664
9.1618110
9.1268105
8.3604831
9.6628712
11.0297339
14.3934688
12.2529102
10.6263068
9.9907709
8.2978506
7.0157260
7.9773195
9.2686547
8.6754879
7.9902144
6.3359789
6.5994039
6.6601943
6.6896685
5.4941241
5.1717508
4.9709583
4.7462181
5.8938670
5.0962234
3.7993617
3.9891014
1.5335381
0.3803628
0.2164130
2.0401247
4.4827931
3.4456722
-0.2146462
-0.1078024
0.2735191
1.0435307
1.4469578
2.7953992
3.0514557
1.5814336
0.8501067
0.6253665
-0.9091303
-0.5830728
0.9827403
1.2148491
1.7932788
0.6456300
-0.0967496
-0.5278088
0.0008834
-0.2957000
-0.9404466
-1.0786066
-0.6825480
2.6148702
2.3146025
1.2295861
1.0656363
0.2256236
-0.1796456
0.2458871
1.0066880
0.4724695
3.0459293
3.9098897
3.0201395
2.5467113
2.0953887
0.4964172
1.0895840
0.4890487
0.9753718
1.2516917
-0.6364946
0.1243063
2.6590814
1.2351125
0.8722123
1.1024790
-0.6622845
0.0948322
-1.1486076
