# Supplementary material for: Structure of silent transcription intervals and noise characteristics of mammalian genes
Source: Mol Syst Biol. 2015 Jul 27;11(7):823. doi: 10.15252/msb.20156257 (PMC4547851; doi:10.15252/msb.20156257)
Supplement: Supplementary file 5 [file msb0011-0823-sd5.zip › Dataset_1/data.Bmal1a_TSA.cell6.signal]

18.5143205
17.7774672
17.0977201
16.9116647
15.9721769
14.1318859
13.8076705
15.1063743
15.3126932
11.4202661
11.9379055
12.0060644
12.7005486
14.0121473
13.9403041
8.5981183
8.4010101
11.9231684
9.9686653
9.2962867
9.9778759
12.4997561
10.3941980
10.1768263
14.1982027
10.9192059
9.9705074
12.8773933
12.7171278
12.5697571
15.9224393
16.4161309
16.4658685
17.4882523
13.5847724
12.9897635
15.6074345
16.8214002
14.3418891
14.3713632
17.5932539
13.7303009
14.1208332
11.5676368
9.8544530
9.6407656
9.2023379
8.7196991
8.0141621
9.1747059
9.5873437
8.1210058
9.2797075
9.6757661
9.7660306
11.1144720
12.3044900
8.7325940
8.4120629
9.7402408
8.4618005
8.2794293
8.9241758
9.6426077
8.2241653
9.7015560
12.0189594
14.5979456
12.3523854
11.4147397
13.4595074
12.4610713
11.9858010
15.0529525
17.3961457
17.7166768
18.6156378
15.3311146
15.5576969
16.9595602
17.0811409
20.1556610
22.4435902
19.6674957
19.3727544
20.8833035
15.5945396
15.5190121
21.4562069
22.3754313
20.5554039
18.7298500
17.4624625
17.0350876
15.4821695
15.6829620
19.1738041
19.0319598
17.5914118
17.9377328
17.6890448
19.7061805
19.9124994
16.8121895
16.3571827
16.7348199
16.8877170
19.1701198
20.7506700
16.8785063
17.1290364
13.0413432
11.8365882
15.4379583
16.3534984
19.9603949
20.7377750
21.6441045
22.0254260
23.3591303
21.9277930
20.2827682
18.3890554
17.7682566
15.1340063
15.0234783
13.1205549
10.5857798
11.7757978
12.6379161
11.8679044
12.6065998
13.0210797
15.7437524
17.5785169
17.0056135
19.0153806
19.1774883
19.0301177
21.7435797
25.2123162
26.1536462
27.5002454
28.3144682
28.9868468
29.9263346
34.5058774
27.5757729
22.1893759
22.5430654
24.8531002
19.8553933
18.3190543
18.8311673
19.6951277
20.7506700
20.8925142
18.0722085
14.9074240
13.0100269
13.0045005
15.6332244
11.3778971
10.2891964
9.9557703
10.0847197
8.7989108
8.9997033
15.0547946
16.4511314
17.8511526
17.0258770
18.4866885
17.4200934
15.4803273
15.7640158
17.9524699
21.0859382
19.3819651
18.6101114
20.3159266
21.4562069
19.6748643
19.1185401
23.1104424
22.1304276
21.0380427
19.6785485
22.4601694
23.2596552
25.3338970
24.4183568
22.8433331
22.2999038
24.3962512
21.9093716
22.2722719
22.4251689
19.8553933
12.4831769
11.9986959
15.2408500
15.8542803
12.1368559
11.9360634
14.7268949
15.5632233
11.4534245
12.7594968
13.6658263
14.8024224
13.6621420
13.6860898
12.7226542
7.8096854
7.9699509
9.2631283
9.2999710
12.4665977
11.3171067
10.7460454
9.7586621
8.8007529
9.9005064
10.8639419
10.2597223
8.9039124
8.7473311
9.0733886
10.0589298
11.7407973
13.6805634
14.0139894
14.9221610
13.4134541
14.0047788
15.2095338
13.3821378
13.5866146
18.7666927
20.6935638
21.1319915
17.4164092
17.4366726
21.8301599
21.7656853
18.8109039
18.6948495
18.9895908
18.5124783
18.8182724
20.1243447
22.0014783
25.0281029
24.2028273
21.4046272
21.4856810
22.8378067
22.2906932
21.6404202
20.2053986
22.2059551
20.8575137
20.1353975
17.8677318
17.6208859
20.4632972
20.2201356
19.0503812
20.5001399
26.9862903
26.5589154
26.7044439
28.2278880
26.9126050
25.6544281
26.0099598
23.0367571
19.7153912
19.3506488
18.9232740
18.0703664
14.2368875
13.8703031
12.1681721
12.4739662
14.9479509
17.9156272
14.5482080
15.3108511
15.0861109
15.1174271
17.7958886
19.9180258
19.5845997
19.5017038
17.6908870
20.8575137
17.8382576
17.4771995
18.4645829
18.5530052
23.2301810
19.7540760
18.9269583
20.9164619
23.2946557
18.5677423
15.9390185
16.0034931
18.2656325
16.8508743
16.1784958
18.2158949
19.4427555
22.7788584
24.5878331
23.4272893
20.8114604
14.9240032
15.0971637
22.2483241
22.5559603
20.2459255
20.3619799
16.8766642
17.3629873
20.7433014
16.3627091
12.7023907
11.1384198
10.8492049
14.0950433
15.5448020
14.4689963
15.9850718
17.8751003
16.8103474
17.2929862
20.8925142
20.7009324
24.6357285
24.9599440
22.0438474
22.1949023
19.9401314
19.7982872
19.4317027
15.4619060
15.3200618
16.2798131
16.3258664
18.4111610
18.5180047
19.0853817
22.2593769
15.7124361
14.9718986
17.7866779
16.6077128
16.5690280
16.2982344
13.9016193
14.2995201
11.4147397
9.2152329
9.9189277
12.5771257
12.5863363
12.8902883
6.3212419
6.1462392
10.5102524
9.3497086
8.1541642
8.0878474
8.6091711
8.8836489
10.6557809
11.2692112
10.5563057
11.6892175
12.4721241
10.3297234
10.1528786
12.3763332
10.8602577
12.9142360
9.6997139
8.7068041
7.6236299
6.5772984
3.8988369
4.1512091
6.4225592
6.1609763
6.2438723
5.1072762
3.4677778
4.7756922
5.5585988
7.5112598
8.5760127
9.1249683
9.3810248
15.0584789
13.5460876
15.2261130
16.5303432
16.7587677
14.9884778
14.7637376
9.8544530
10.2818279
10.7478876
10.7257820
12.4463342
9.0383881
9.6683976
8.5962762
7.2478348
6.1554499
5.7870233
8.3512725
6.7449325
6.1922925
7.1133591
6.7228269
5.5364932
3.9725222
5.3504377
4.4846352
5.2583311
7.8133696
7.1502017
5.9564995
4.0591025
3.1840893
4.2875270
6.2659779
7.9957408
7.1336225
5.1588559
5.9546574
7.9036341
6.2125560
5.7151801
6.1683448
6.2088717
4.2580529
2.2648649
3.1343517
5.7833390
3.4548829
3.9135740
6.2678200
6.4244013
8.3328511
8.6736458
7.5223126
6.6307202
8.4415370
10.6502545
7.8704757
8.6718036
10.6963078
11.7868506
11.1549990
11.6818490
11.8918522
12.6065998
15.5245385
12.5789678
12.5494937
14.9018976
13.8003020
13.1795032
14.6476832
12.6360739
11.3189488
12.4076494
9.9207698
9.4086568
9.9447175
11.0407867
6.8278284
6.7357218
8.2241653
9.1636531
7.7581056
8.3052191
7.2552033
5.1699087
5.5346511
4.8677989
5.0151695
5.8938670
4.2083153
4.4698982
4.9728005
3.8362044
3.8509415
5.8478137
5.1017498
4.2506843
3.4125138
3.0090867
4.3427910
5.7022852
6.6288781
3.9798908
2.9556648
2.8101363
3.2375112
3.2098792
1.8872276
2.1985481
2.1819689
1.5961706
1.7766997
1.5556437
2.0051241
2.4546046
1.6772245
1.0969526
0.9661611
0.8261590
-0.3307005
-0.0617491
2.6406600
3.3333021
1.6127498
1.5648544
2.3367081
2.4767102
3.0477714
2.4638153
2.3698665
2.8322419
2.0309140
1.6459082
1.4672213
0.2072023
1.1319531
1.9074911
1.9830186
1.5593280
0.9053707
1.3548512
0.4466796
0.2164130
1.1632694
2.6885555
3.6667282
2.3643401
1.9480180
2.1414420
0.7064204
0.2200972
0.9072129
1.9332810
1.1816907
2.0990729
1.9277546
1.7582783
2.7511880
2.5632905
2.7861886
1.6238026
-0.5241245
-0.7986023
0.8132641
-0.8078130
-0.7691282
1.2756395
1.1577430
2.5135529
1.6532767
1.2701131
-0.1722771
-0.2551731
0.3564151
0.4245740
-0.2735944
-0.6254418
1.9406495
2.3661822
2.8911901
1.9240703
1.5188010
1.7840682
2.4582889
3.1030354
3.0754034
2.9022429
3.9209425
4.7977978
4.7020069
2.9004008
1.9719658
-0.0156958
0.2145708
2.1009151
0.3324673
1.7564362
2.8580317
1.0914262
1.3548512
1.2977451
0.6493142
0.2808876
-0.5757042
-1.0841330
-1.0380796
-0.3141213
0.5332599
-0.2975422
-1.1743975
-1.5041393
-0.7949181
-0.0046430
0.2200972
-0.0064851
-1.0970279
-1.5520348
-0.2238568
1.0048459
1.1135318
1.2222176
2.0309140
1.3401141
1.3953781
1.5685386
1.7214357
-0.6714952
-0.8907090
0.0929901
0.2053602
2.3827614
4.2212102
4.9838533
3.2411954
3.4033031
3.7698876
3.1472466
0.8243169
0.3416780
1.7877525
1.2259019
0.9845824
1.1061632
0.6327350
2.0364404
2.0769673
2.1285471
2.5798697
1.2222176
-0.3509640
-0.3196477
-0.2938579
0.2164130
0.0395682
-0.0930654
0.6161558
1.2922187
-0.6991272
-0.8907090
-0.9570258
-1.3125575
0.0929901
0.8998443
-0.4393864
-0.7728125
0.4006263
0.0156205
-0.8336029
-1.0620274
-0.2164883
1.5132746
1.5795914
1.6293290
1.7527519
2.5522377
2.1340735
1.1614272
1.7122250
3.2467218
2.1138100
2.3219710
2.7419774
0.1574647
-0.3638589
0.0211469
0.3508887
-0.3067528
0.7156310
0.3435201
1.0564256
0.0800951
-0.3435955
-0.2975422
-0.1188552
1.1135318
-0.8372871
-0.9201831
1.4801162
1.7324885
1.2074805
1.2369547
-0.5793885
-0.5075453
-0.8722877
-1.2830833
-0.7414962
-0.8022866
-0.1483294
0.6456300
1.3087979
-0.4467549
-0.6678109
-0.0599070
-0.1354344
-0.6272840
-0.7396541
0.3785207
0.9201078
0.3306252
0.0911479
1.2995872
0.0469367
-0.1280659
1.1319531
1.3603776
1.3272192
0.9624768
-0.1962248
0.3637836
4.0572604
3.4622514
1.5888021
0.9753718
0.9348449
0.2716770
0.6437878
3.7514663
2.7069768
1.4672213
1.4782741
1.8282794
1.0987947
1.1209003
2.2519700
2.9538227
0.5737868
0.2772034
1.3751146
-0.7378119
0.0487789
0.6751041
