# Supplementary material for: Structure of silent transcription intervals and noise characteristics of mammalian genes
Source: Mol Syst Biol. 2015 Jul 27;11(7):823. doi: 10.15252/msb.20156257 (PMC4547851; doi:10.15252/msb.20156257)
Supplement: Supplementary file 5 [file msb0011-0823-sd5.zip › Dataset_1/data.Bmal1a_TSA.cell7.signal]

13.5497719
16.6224498
16.5008690
15.1100586
14.5353131
14.1282017
15.6663828
13.8463553
12.8589720
11.2065787
11.1899995
15.1303221
11.7776399
10.6207804
9.9060328
9.7365565
9.2852339
6.8315127
6.2512408
6.3470317
4.0793660
4.0977873
5.6488633
3.4106717
2.9317171
3.0846141
2.9943496
3.1011933
4.8106928
8.9849662
12.2123833
11.6855333
9.6186600
10.7515718
14.0360950
14.9037397
11.4718458
10.5599900
11.9858010
13.6013516
15.0253205
13.9753046
14.3418891
17.6337809
22.5928030
21.9959519
22.0106890
25.0925775
28.2426250
29.2447454
30.8805595
31.3245136
34.0527126
30.7423996
30.9726662
31.1937222
29.9355453
22.9593875
23.8859804
22.7309630
22.2096393
22.1046377
18.7059023
19.4427555
23.0791261
24.1696689
22.5835923
22.8193854
21.5280501
20.0193431
19.5901261
20.4577708
21.6219989
15.2040074
15.4434847
21.2388352
20.8096182
17.3721980
17.6687814
19.0190649
18.6230063
24.7186245
25.6102169
26.9439212
27.1336609
27.0728706
26.2420686
28.9039508
34.0913974
35.3403636
34.5150880
33.6161271
32.8479576
26.9254999
26.5441784
24.4017776
22.1212169
21.4046272
21.2204139
19.6417059
15.6534878
13.9789889
15.0013727
14.2829409
14.7158421
17.1124572
15.9150707
17.3408817
20.5019820
21.9848991
21.0693590
21.6680522
23.9872977
24.8954693
24.7075717
24.1383526
25.9160110
25.2915279
28.3347317
33.2605954
28.7805279
28.9978996
31.3079344
31.4571472
34.1982411
34.1079766
23.2670237
22.8820179
26.3728600
23.1638642
21.8209493
22.5928030
19.3524910
18.2656325
17.4587782
18.3558970
19.9051309
21.0233056
21.9148980
22.6056979
21.4580490
20.8943563
20.7193537
20.6419841
18.7906404
18.7630084
16.9282439
13.0726595
12.3671225
10.8178886
10.7202556
11.5013200
13.0855544
13.2826626
13.8242497
12.3339641
12.9087096
16.7808733
15.8487539
18.4664250
20.3196108
20.1317133
21.8356863
22.0604266
22.7991219
25.5254788
28.2905205
33.8519201
36.2061662
37.5527654
41.7104597
33.9366583
32.9253272
32.0392612
33.4300717
32.0097871
31.2287227
32.4408462
36.6998578
40.6512332
43.7312796
48.9279369
49.7421597
51.3779739
49.2724158
44.6910309
34.7269333
34.8208821
35.1837823
34.6256160
24.2580913
23.4678162
28.4710495
26.9531319
27.6476161
36.0035315
33.9992908
31.7242565
33.3453336
31.6818874
32.5550585
30.2247602
30.2137074
31.3300400
28.2720992
20.4927713
20.1630295
21.5796298
19.4003864
19.7651288
24.9673125
22.3459572
20.9680417
23.0864947
22.4583273
25.5825849
26.1794360
24.7517829
23.2062333
23.5230802
21.0988331
19.2732793
21.5538400
21.5483136
21.4341013
21.6919999
21.2812043
16.0790206
16.4529736
17.2193009
16.2834973
17.9377328
13.1076600
11.2692112
10.3905137
8.8283849
8.3696938
8.5207487
8.6810143
7.6659990
7.7894219
10.8197307
12.0189594
12.6802851
17.7056240
17.9432592
17.6282545
20.0027639
20.7875126
22.6628041
21.4341013
20.7340908
18.9674852
18.6174799
17.5250950
14.3050465
13.3397687
12.9344995
13.9108300
17.2782492
18.7703769
19.3764387
22.4159582
20.8501451
20.4688236
22.8101747
28.2794677
21.6606837
20.0838178
21.3991008
27.8539350
24.5712539
22.9004392
21.7546325
22.5725395
17.2911441
17.4845681
14.9074240
14.7434741
11.5934266
11.9102735
17.2506172
17.4477254
12.7023907
11.9802746
12.3523854
11.5105306
8.8136479
9.5707645
11.0555238
8.7731209
7.6549462
7.0949377
8.3789045
9.0291774
9.3589192
9.6094493
9.8176104
11.0573659
13.8776716
14.0987276
13.0395011
14.9405824
15.6461193
16.0955998
16.7163986
16.5690280
20.1409239
19.7688130
17.7314139
16.8932434
12.8129187
12.4997561
12.3910702
12.2658052
10.4605148
10.1934055
13.4208226
10.6668337
9.2557598
8.2020597
7.3362572
7.0857271
5.4075439
3.8177831
3.7256764
3.9025212
3.9522588
5.5880729
6.5809826
4.3335803
4.5067408
8.0307413
8.1394272
7.0967799
8.3604831
6.1130808
6.7670381
6.7265111
6.0799224
4.6872699
4.0812081
5.4591236
7.4578379
7.2680982
8.1062688
8.5631178
9.7660306
8.1228480
10.0884039
15.5761183
11.3797392
11.0278918
12.5550201
13.3674007
13.4926658
15.4287476
12.5329145
13.2679256
15.3992735
13.2587149
11.1310512
10.8805211
13.5902988
13.2163458
12.9529208
14.5168918
14.9682143
12.8829197
11.4018448
12.4758083
12.7797603
14.3363627
13.3268738
12.6858115
14.5058390
15.8708595
13.2826626
12.7889710
15.1708490
16.3148136
14.0453057
14.7305792
22.4178004
22.1912180
21.6827893
23.7883473
23.7662417
22.5614867
22.6093822
23.5249223
22.3072724
21.2351509
19.7006541
19.9419736
20.9790945
19.4022286
17.6761499
17.9248379
15.7474366
12.0134330
10.6705180
9.1470739
9.4952371
9.5541853
5.7483385
6.1149230
9.2962867
6.2678200
5.2196463
5.4867556
5.9307097
8.8541748
8.5741706
8.5078538
8.6294346
7.3473100
4.9764847
5.0685914
6.7173005
6.5422978
6.0651854
6.5883512
8.7399625
4.3354224
4.1696305
4.0646289
3.5764636
3.3240914
2.8303998
3.8214673
5.2325412
6.5754562
6.7191426
3.9780486
3.9006790
5.2767524
5.4701764
7.8741600
6.4649282
5.6230734
5.7483385
5.3633327
2.9759283
4.0204177
3.5193575
3.2909330
4.1198929
5.7114958
6.4262434
7.5259969
6.5846669
4.1291035
3.7293607
5.5383353
7.6623147
4.9617477
5.1864879
4.0848924
3.4198823
4.2727899
6.9144087
6.4391384
5.3320164
5.0354330
5.0391173
6.8020386
8.5631178
8.2739029
7.4338902
6.4133485
5.7299172
5.3191215
7.2404662
5.9086041
6.4557176
9.9115592
8.8044372
9.1581267
11.0334182
11.5528997
10.4623569
8.1854805
7.0028311
7.0894113
6.5220344
5.7851811
5.9343939
6.8886188
8.7712788
8.0417941
7.8925813
6.3728216
6.7301954
10.6649916
9.2612862
10.2173532
11.7629029
9.6205021
13.8168812
16.1084947
13.3729271
13.5074028
15.3550623
16.8324530
16.3553405
16.0661256
16.4953426
18.1016826
17.9598384
16.6519239
10.6963078
10.4513041
9.0733886
8.5796970
11.0389446
8.1781120
7.1446753
8.7178569
8.0952160
5.6488633
5.0262223
4.8622725
4.2470001
3.7588348
2.5909225
3.1325096
3.6262012
1.9756500
2.6903976
2.6553971
1.9295967
1.0987947
1.7766997
2.4711838
2.7917150
2.2335486
2.0843359
1.1393216
1.1743221
3.6796231
0.8316854
1.2811659
3.5451474
2.9704019
4.2267366
5.2270148
5.2822788
6.3433475
6.6528258
8.4286421
7.6457355
7.3436257
7.5186283
8.3954837
10.3628817
11.4718458
11.5510576
13.3452951
12.8092344
9.8802429
8.8504905
9.6812925
9.0623358
9.8894536
9.1581267
9.1304947
8.9112809
7.7673163
6.9199351
9.9612967
8.6496980
8.5686442
9.0420724
7.7525792
6.9438828
6.2843992
5.6230734
4.2727899
3.1969842
3.4806727
4.4054235
2.3311817
2.3385502
5.0962234
6.1315022
4.2304209
2.6756606
2.8580317
2.1138100
1.6090655
1.9535444
4.0572604
4.6909541
3.9393638
4.0333126
3.0459293
3.2485640
5.7667598
4.5067408
1.8117002
1.9848607
2.6830291
3.3130386
3.7183079
5.0630650
3.1048776
1.9645972
0.6916833
1.1651115
3.4954098
2.0290719
1.3290613
0.7156310
1.6588031
0.6916833
-0.0156958
0.7248417
1.0674784
0.5369441
0.7764214
0.2385186
-1.2407143
0.1298327
1.9719658
3.9338374
3.2061949
3.2301426
3.2411954
0.9845824
0.9330027
3.5727794
3.9264689
4.5804261
2.5743433
2.7493459
4.0185756
3.1104040
3.1030354
1.8356479
1.2903765
2.7180296
1.6127498
1.4782741
0.8022113
0.7266838
1.7435413
1.2940608
0.8243169
0.6806305
0.7948427
0.1629911
0.4853644
0.5203649
1.6109077
1.7951210
1.5703808
1.0656363
0.8187905
-0.5204402
-0.5830728
-0.3638589
-0.4338600
0.0008834
0.1979916
1.2885344
2.0327561
1.2977451
1.6993301
0.6935254
-0.1354344
0.2827298
1.1945856
0.4466796
0.7193153
1.6477503
0.2274658
0.1519383
0.6235244
1.4432736
1.0803734
-0.0414857
-0.4062280
0.4595745
0.0377261
-0.2606995
-0.5222824
-0.5646514
0.3306252
-1.7786171
-1.7804592
-0.5867570
1.0951104
0.1169378
0.0745687
0.6603670
-0.2496467
-1.1615025
-0.9072882
0.2937826
0.1998338
-0.0341171
0.2072023
0.7893163
0.1003586
-0.4080701
0.3195724
2.4969737
1.4819584
-0.5554408
0.3508887
1.3953781
1.4524842
2.8230312
2.6756606
2.1819689
1.3787989
2.7198718
0.9477398
0.8353697
2.0972308
1.0380043
1.5188010
1.4230101
-0.1814878
0.4853644
2.3053918
1.2977451
0.3564151
1.4616949
0.9716875
-0.2054355
-0.9238674
0.2311500
2.3367081
1.3824832
1.1982699
1.0214251
0.3343095
-0.2183304
0.7064204
0.5498390
0.5848396
0.4411532
1.6809087
1.8282794
3.1232989
2.9004008
1.4672213
0.2624663
1.1024790
3.0846141
1.9351231
2.7530302
4.2009467
2.8303998
2.9390856
4.2562107
4.6191109
3.2025106
1.5390645
1.6072234
2.9243485
2.0345983
1.0324779
1.5353802
2.0603881
1.0951104
0.5093121
0.3858892
0.6529985
0.7856321
0.7911585
-0.7709703
-0.7064957
0.5295756
-0.8372871
-0.7764967
