# Supplementary material for: Structure of silent transcription intervals and noise characteristics of mammalian genes
Source: Mol Syst Biol. 2015 Jul 27;11(7):823. doi: 10.15252/msb.20156257 (PMC4547851; doi:10.15252/msb.20156257)
Supplement: Supplementary file 5 [file msb0011-0823-sd5.zip › Dataset_1/data.Bmal1a_TSA.cell8.signal]

32.8240099
39.0485774
45.8221006
46.6584290
49.7605811
49.6924221
43.9854940
43.7847015
54.7546037
53.8832748
52.8498382
44.5786608
41.0786081
39.1922638
38.0132987
33.5719159
29.7605427
29.1784286
27.1005025
22.7493843
19.7909186
19.8001293
19.6196003
20.3435586
22.3164830
25.8828526
25.8202201
24.8770480
24.6983611
22.8562280
20.8961985
17.9303643
16.4713949
15.1561119
13.2200301
9.5044478
6.8517762
6.6344045
9.0825993
7.7728427
4.5306885
3.3996189
4.2783163
2.3072340
1.8522271
2.5743433
5.6672846
8.4304842
9.6481341
10.4365671
11.4939514
11.7002703
14.2332033
12.7116014
13.1297656
15.8248062
14.7324213
17.5232529
20.6880374
21.6127882
24.2304593
25.7336398
23.8896647
22.7991219
21.7804223
20.9919894
19.2530158
16.6666610
16.6777138
19.5624941
20.9348833
20.9146198
18.1901050
17.6964134
19.7024963
19.9567106
22.1396383
23.5543964
23.5857127
27.4984033
26.3175960
26.7597079
26.8462882
31.2508283
32.6840078
30.2173917
30.0515997
30.0239677
29.0918484
28.0031477
25.6249540
22.4528009
19.7872344
19.7596024
22.1801652
22.9446504
22.9170184
20.5830359
19.9567106
20.2164514
16.3995517
14.2387297
13.9016193
10.8897318
7.9699509
7.6383670
6.4944024
6.2309773
5.8514979
4.3777915
5.5696516
7.6752096
7.9238976
8.9333865
8.4507477
11.2784219
12.1129081
10.6226225
11.9968538
11.8071141
14.9479509
18.4185295
17.3850929
19.8167085
23.1620221
22.9317555
26.6528642
31.1218790
26.5110200
24.3870406
22.7733320
21.4138379
21.2406773
23.8859804
25.4388985
25.0170501
20.9496203
19.7117069
18.8459044
16.8048210
16.9595602
16.4603421
15.6148030
14.5684715
15.3495359
22.2188500
21.1798870
20.5904044
20.6161942
21.1596235
21.7251583
26.7983927
27.2865580
29.1950078
28.9426356
27.0360279
27.8870934
30.3352882
32.9124323
33.9182369
34.8558826
28.7602644
28.6442100
27.6770902
21.2554144
19.8627618
20.7635649
19.5772312
18.1790522
16.8306109
13.0781859
12.4223865
15.5816447
17.5287793
15.8229641
14.9295296
12.4629134
12.6250211
15.5005908
16.2171805
19.3395961
20.5093505
17.6687814
17.4311462
21.5464714
21.9001610
23.0883368
26.3857549
25.4646884
27.3639276
25.2344218
22.8967550
23.6059762
25.2860015
26.8499725
30.6097660
32.6508494
39.6362179
41.7454602
40.8464993
48.8247775
51.0445478
53.5498487
55.8801470
58.9270351
58.2970256
65.0281797
60.3970572
60.6807457
62.3386655
59.7559949
42.6941587
42.0125695
38.4296207
38.2104069
37.5730289
37.4109212
39.4667416
36.5580136
36.2724830
38.7906788
43.5157501
44.8568229
48.1708203
41.9259893
40.8612364
44.5639238
33.4337559
33.0524344
24.8788901
24.8733637
24.8531002
18.6561647
20.8040918
22.9004392
21.7141055
21.7085791
24.1973009
23.2799186
24.1917745
20.8814614
20.2827682
21.3604160
21.2204139
17.6964134
15.5263807
16.2871816
12.5144931
12.5973891
15.0658474
14.6568939
14.9424245
12.8460771
11.2010523
12.8110766
13.1352920
15.4453268
18.2730010
18.6045850
25.2988964
26.3286488
25.5936377
27.9239360
30.5176593
29.6629096
29.6021192
28.8321076
27.8465664
28.3144682
21.4598912
21.4101536
21.6035776
21.9370036
20.5185612
24.6983611
25.1920527
28.6589471
28.5834196
23.7588732
23.8141372
25.5107417
22.7254366
20.0175010
19.5090723
19.0080121
19.1443299
20.4264545
19.0135385
21.5059445
21.7656853
24.6652027
28.3384160
30.7331889
30.0847581
25.7391662
25.6452174
26.0596974
25.7889038
27.4560342
26.7854978
28.4342069
26.7891821
27.8263030
30.8547697
20.4725079
20.2053986
19.7209176
18.2619482
16.2779709
15.8929651
15.6405929
18.1329989
19.8111821
15.7603316
15.2113759
15.1579541
14.8853184
14.2055713
13.2329250
11.5271098
10.0018237
4.3501595
4.6135845
8.9978612
7.9128448
7.4596801
7.8594229
5.8846563
5.8128131
8.3531146
9.1028628
8.6091711
11.3907920
11.1218406
6.4317698
6.5883512
14.8945290
14.1871499
15.5098015
14.7526848
15.5890132
14.7176843
16.6887666
16.5763965
17.4661468
19.7743394
18.4093189
19.2474894
22.4233268
20.0506594
21.2056768
17.5011473
16.0458622
16.4198152
14.0692534
10.6852550
11.3631600
12.0742233
10.1105095
5.8478137
3.6040956
3.3922503
5.0999077
6.6988791
5.7870233
5.2049092
6.7651959
7.9110027
7.4504694
6.1941347
4.1733147
5.0464858
8.7952265
7.0691479
7.2128343
8.3623253
8.7344361
8.1173216
7.9404768
5.1570138
4.6485851
5.0943813
4.8604304
6.2862413
3.3517234
3.0514557
5.2546468
5.0704335
5.6709689
8.6920671
9.7918205
9.7623464
9.2907603
13.1702925
11.5805317
10.8989425
11.6302693
12.7834446
12.2658052
12.8921304
16.5819229
16.9429810
17.3316710
17.6135174
19.4040707
20.4338231
21.0067265
23.7938737
19.2235417
18.5364260
19.4888088
20.6696161
16.2227069
16.2227069
15.2076916
11.9360634
12.5752835
16.6906087
17.7590459
15.8063849
15.2942719
14.3879424
11.2397371
10.4181457
10.8197307
6.9751991
6.7780909
6.5994039
6.0301848
6.2162403
5.6138628
5.6470212
5.4425444
4.1309457
4.5841104
8.6220660
5.5457039
5.7207065
7.4136268
5.5954414
4.8420090
6.3636109
9.4454995
10.1712999
9.0310196
12.4942297
13.5552983
12.1792249
11.1089456
10.3020914
11.0407867
11.8052719
12.9179203
11.1973680
10.9910491
13.0155533
12.6692323
14.2368875
11.8236933
11.6689541
11.9821167
12.4279129
12.7097592
11.2305264
11.1678939
10.3094599
9.8599794
8.5539071
8.0086357
9.0089140
6.8978295
7.3528364
3.6446226
3.7569927
3.3075122
3.3461970
7.7728427
6.1941347
5.6046521
5.1164869
5.4517551
6.5570349
6.1738712
7.1538860
7.2588876
5.1901722
3.4309351
3.5930428
4.7572709
4.4938459
3.1546152
2.0032820
0.2679927
0.9956352
0.3766785
0.8224747
2.3201289
0.3085196
1.1227424
4.1198929
3.3830397
1.0030038
0.9698454
1.3474827
1.8319636
0.4779959
0.7948427
3.3038279
2.1580212
0.9956352
4.4348976
3.8748892
2.1856532
2.2206537
3.6538332
3.6814652
1.7306463
1.6882773
1.7472255
2.6590814
3.6335698
3.4640935
4.2064731
3.0661928
4.2083153
4.9746426
4.8420090
4.6467429
4.4441083
5.3154372
6.4999288
6.5036130
8.2370602
5.2712260
4.8935888
4.7499024
4.4551611
4.7664816
5.2270148
2.6553971
1.4230101
2.0880201
3.0440872
2.1746004
2.1174943
5.2288570
2.3643401
2.2611806
3.1582994
2.5596062
3.4327773
3.4014610
4.1456827
4.9985903
4.4256870
5.2380676
4.5048987
2.4582889
1.2166912
0.8869494
3.3001437
1.2166912
1.5611701
3.1785629
0.8795809
-0.4246493
0.8077377
0.4743116
0.1408855
1.1153739
1.1669536
-2.3478362
-2.2575717
1.5630122
1.1374795
0.4190476
-0.4983347
0.0358839
0.2072023
0.3435201
0.8464225
-0.1704350
-1.3162417
-1.4451910
0.1150957
1.9977556
1.2737973
0.7506315
0.8003691
0.7690529
1.1172160
2.8746109
3.0827720
2.4472361
2.3680244
1.8006474
1.9259124
2.2740756
1.4672213
1.6219605
1.9627551
1.9038068
1.5924863
3.3940925
3.8122567
1.7159093
1.5316960
1.4027466
0.4301004
0.0782530
0.2937826
0.1482540
-0.2367518
0.2495714
0.0672002
-0.1851720
-0.3122792
1.0656363
1.6090655
0.9201078
