# Supplementary material for: Structure of silent transcription intervals and noise characteristics of mammalian genes
Source: Mol Syst Biol. 2015 Jul 27;11(7):823. doi: 10.15252/msb.20156257 (PMC4547851; doi:10.15252/msb.20156257)
Supplement: Supplementary file 5 [file msb0011-0823-sd5.zip › Dataset_1/data.Bmal1a_TSA.cell9.signal]

12.6987064
13.5074028
11.3300016
9.5670803
8.7749631
10.0902461
8.2131125
7.2552033
6.9549356
5.5346511
5.3485956
4.5417413
5.0593807
4.5398992
3.2743538
4.6835856
2.6793448
2.7861886
3.5009362
2.7788200
3.7790983
6.6362466
6.6509837
6.4520333
3.7275185
3.0127709
4.0848924
3.8472572
3.6040956
4.4404240
5.3670169
5.7372857
6.5644034
6.0891331
7.8152118
7.8594229
8.1044266
9.6555027
12.0134330
9.9962973
7.4467851
7.1520439
8.3973258
8.4433791
7.7194208
7.5720502
6.9641463
7.0986220
8.7252255
8.3623253
11.8881679
12.6287054
12.0502756
12.5108089
12.4242286
15.5079593
17.9690491
17.4514097
16.0440200
14.6587360
13.7137217
12.3394905
13.0229219
12.1165924
8.8670697
8.5354858
8.0602155
4.8530618
5.2914895
6.5699298
4.4809510
6.2659779
5.4296495
5.3983332
6.0080792
7.1962551
7.6125771
8.6644351
11.4257925
10.5213052
11.4092133
12.5789678
12.8921304
12.5310723
11.3963184
12.6176526
11.2250000
11.7665871
12.6379161
13.1426605
12.1110660
11.5363205
12.1018553
11.3557915
10.9781542
10.6870972
13.7524065
15.7050676
17.1806161
24.1494054
24.5399376
22.6149086
19.8332877
20.0746071
19.8609197
17.4661468
16.4087624
14.1595179
15.4913801
19.3082798
17.7295718
17.5214107
20.1814509
16.3129715
16.1619166
14.0287265
14.2442561
19.3248590
17.1769319
18.1901050
20.7561964
19.7467075
19.1111716
18.2361584
18.4553722
19.1516985
21.4580490
20.5996151
21.2719936
22.1672703
24.5565168
26.4465453
25.2510010
23.0404413
24.1844059
21.3641003
20.9459361
14.7103157
13.9624097
15.4748009
11.4386874
11.0813136
12.6747587
13.7303009
12.4444921
12.3008057
13.4355597
11.1678939
11.2157893
13.6879319
14.2939937
14.0784641
16.1342846
17.4274620
17.4735153
16.3166557
15.1026901
14.7140000
13.0137112
10.3039335
10.5120945
11.6413221
11.8734308
12.7558126
12.6637059
17.6374651
17.5416742
16.5929757
18.5769530
19.0927502
18.2085264
20.0746071
18.2435269
16.6556082
15.0934794
15.7842793
16.3774461
14.3013622
14.4782070
11.8200090
10.2228796
11.0757872
10.3684081
10.2191954
14.0471478
13.3324002
13.4097698
13.8150391
13.6916162
13.0376589
13.3747693
11.0113126
10.1639314
7.5812609
7.3399414
6.5478242
5.7888654
4.4312134
4.4570032
5.1643823
3.9301532
3.3554077
3.4125138
4.1346299
4.4625296
4.2691057
3.0625085
3.9541009
6.0172899
8.1560064
7.8649493
11.7463237
12.9768685
11.8679044
11.6044794
14.1982027
16.5763965
17.6079910
15.3679572
17.2561436
17.1640369
13.8371447
14.6034720
14.4689963
9.8636637
9.6555027
11.6634277
11.2913168
10.9560486
10.2947228
9.3497086
10.8749947
12.6600217
8.5262751
8.0657418
6.2715043
6.6749314
8.3089034
5.9638681
7.3675734
8.1523221
7.1741495
8.5870655
7.3509942
7.0967799
7.9128448
8.1339008
6.8278284
7.1262540
7.1612545
6.5901933
6.2696621
4.3206854
4.1677883
3.4456722
3.9283110
5.8312345
5.3799119
5.5033348
5.7520228
4.2580529
3.3001437
2.6240809
1.6661717
2.2059167
3.8748892
3.0072445
2.6093438
3.2356690
3.7293607
5.5954414
6.3580845
6.4759810
6.1665027
6.3672952
7.1170433
7.6365249
4.8272720
5.2509626
6.5846669
5.6046521
5.6543897
6.1259758
6.5772984
6.6786157
5.1809615
5.8257081
6.1204494
5.8662350
5.0556965
4.4901616
4.4312134
3.1048776
2.7843464
2.5117107
1.9590708
2.3477609
1.2848501
1.0269515
1.2719552
0.9680032
0.8722123
0.4614167
2.2980233
2.0751252
3.0938248
3.6040956
3.8638364
4.0112070
3.8693628
3.0219816
4.7812186
4.1806833
3.9080476
5.4535972
5.9288675
4.4441083
2.8875059
3.2264584
2.6296072
1.0232672
1.7048565
2.2224958
1.6974879
2.5927646
2.1874953
1.4285365
0.8998443
2.7696094
2.0824937
0.5682604
0.8851073
3.1988264
3.6262012
6.3488739
7.1225697
5.9380782
4.6762171
4.7554288
6.5496664
5.9712366
4.6172688
5.1054341
5.0096431
6.2696621
6.3304525
9.1323369
6.5625613
5.0888549
6.6104567
8.0712682
9.0310196
12.7871288
13.6197730
9.1341790
9.5320797
11.2600005
8.6939092
6.6675629
8.1191637
6.0099214
4.9175365
4.5122672
4.5933211
3.8638364
1.5114325
-0.3804381
0.5958924
2.0861780
2.0419668
1.9609130
2.3477609
2.9280328
3.7256764
3.9891014
4.1548934
7.4283638
6.1517656
4.3446331
3.2854066
3.5727794
2.6664499
1.3695883
1.6053813
1.4064309
0.7229996
0.8372118
4.2856849
1.8706484
1.2185333
0.4816801
0.1464119
0.0837794
-0.5517565
-0.1188552
0.7948427
1.1706379
0.6787884
3.5156732
3.2227741
5.5364932
5.3946489
4.4735824
6.1775555
6.2070296
5.5917572
7.0396737
9.6757661
14.8300544
9.1433897
7.9828459
10.6060433
8.6312767
8.4175893
7.7452107
5.9343939
4.8512197
5.2435940
8.0270571
8.5189066
5.7299172
5.0704335
6.2457144
5.6967588
5.4278073
7.0986220
6.0191320
4.2119995
4.8825360
5.5733358
6.9991468
8.9168073
9.5670803
8.3457461
7.1575703
8.4083786
10.1160359
11.4681616
8.4820639
7.7783691
9.4657630
10.4199879
11.2084208
16.2927080
12.8294979
12.4076494
13.3213474
11.8402724
12.8608142
7.6715254
7.8004747
10.2081426
6.0154478
6.1665027
4.5914789
3.9706801
6.3801901
5.9970264
4.0259441
4.4385819
3.0993512
3.0938248
3.4677778
2.3569716
2.2796020
1.5132746
2.2427593
3.3848818
2.7401352
3.7717297
4.3464752
3.1067197
3.0422451
3.6814652
2.8211891
0.8814230
1.9388074
4.9138522
4.5454256
4.2101574
3.8140988
2.0567039
1.6624874
2.4030249
3.5617266
1.3235349
0.5903660
1.3069557
3.2577746
3.6593596
1.6109077
1.1172160
2.1930217
1.0582678
1.0766891
0.3914156
-0.5333352
-0.7562333
-0.9883420
-1.7859856
-0.9128146
0.6106294
0.7174732
2.1653897
-0.6493896
-0.1520136
1.3953781
3.3627762
1.9535444
1.0748470
1.2848501
3.1269832
4.4901616
3.8675207
3.7901511
4.8567461
4.0443654
4.0701553
3.9780486
4.1309457
5.7133380
5.8164974
6.4059800
5.8920249
6.7928279
4.9783269
5.5770201
4.9746426
4.4588454
5.1533295
3.2301426
2.9667176
4.0959451
4.5748997
3.4069874
1.3069557
1.3659040
2.8488211
3.9872593
5.3651748
5.3172794
4.0038385
3.9430481
0.7064204
-0.0304329
1.4451157
2.2630228
2.6572392
2.5798697
3.8454151
3.1490888
3.1767208
3.6317276
2.7659251
3.8859420
4.3667387
3.4254087
2.8672424
4.6633221
5.9141305
5.5309668
7.1778337
7.8373174
7.2017815
5.4462287
3.7256764
3.9375217
5.1035919
4.8346405
6.8941452
6.7449325
6.0375534
5.7814969
6.6012461
6.9107244
3.8546257
4.2064731
8.3052191
6.1130808
4.7775344
4.1641041
4.6449008
3.9264689
2.5319742
2.5485534
5.4093860
3.4125138
2.4122356
0.8611595
1.1466902
1.0269515
0.9385291
1.4211680
2.4582889
1.4432736
1.7269621
1.8061738
0.3232567
0.2864140
1.1172160
-0.5499144
-1.6699313
-2.1267803
-1.7178267
-1.3365052
-1.4359804
-0.7912338
-0.6954429
-1.7270374
-1.8357232
-1.1633447
-0.0728019
-0.4780712
-0.4964925
1.6182762
2.1469684
0.7082625
0.0064098
0.3656257
0.2698348
-0.4449128
-0.5204402
-0.5904413
-0.9643943
-1.6865105
-0.8686034
-1.5372977
-0.3067528
-1.1412391
0.4853644
-0.1335923
0.1464119
1.7693311
1.9461759
2.0769673
-0.0212222
-0.5259666
-0.4062280
0.5848396
1.9332810
1.8724906
2.4269726
0.4079948
0.5737868
-1.1891345
-1.1412391
-0.7893917
-1.2278193
-0.4670184
-0.7857074
-0.5793885
-1.0215004
-0.7101800
-0.4007016
-1.0915015
-0.9680786
-0.5812306
-0.4799133
-0.7636018
-0.8078130
-0.4191229
-0.6051784
-1.1117650
-1.5704561
-1.1154492
-0.4651763
-0.1925406
-0.9993948
-1.5686139
-0.8354450
-0.9257095
-0.8980775
-0.8557085
-1.4286118
-1.5133500
-0.0801705
1.4948533
0.9661611
-0.2957000
0.0045677
0.9182657
0.6787884
1.7914367
0.7966849
1.0380043
1.3216928
1.6385397
2.6369758
-0.4320179
-0.6512317
1.5593280
0.8943179
1.8467007
0.9772139
0.8519489
1.2682709
0.3766785
0.3250988
1.4174837
2.3293396
3.6998865
4.3741072
3.1656680
3.4788306
2.6738184
2.6240809
2.8819795
2.7051347
3.0219816
3.1288253
2.7935571
2.0217033
1.6993301
2.6959240
1.2940608
-0.7138642
-1.4415068
-0.5978098
0.3269410
0.6456300
0.4411532
0.0285154
-0.0856969
-0.5738621
-0.7857074
-1.0730802
