# Supplementary material for: Structure of silent transcription intervals and noise characteristics of mammalian genes
Source: Mol Syst Biol. 2015 Jul 27;11(7):823. doi: 10.15252/msb.20156257 (PMC4547851; doi:10.15252/msb.20156257)
Supplement: Supplementary file 5 [file msb0011-0823-sd5.zip › Dataset_1/data.Bmal1b.background]

Cell1	10682.716315	96.291920	571	492
Cell2	10682.716315	96.291920	571	392
Cell3	10682.716315	96.291920	571	156
Cell4	10682.716315	96.291920	571	474
Cell5	10682.716315	96.291920	571	142
Cell6	10682.716315	96.291920	571	521
Cell7	10682.716315	96.291920	571	521
Cell8	10682.716315	96.291920	571	169
Cell9	10682.716315	96.291920	571	521
Cell10	10682.716315	96.291920	571	478
Cell11	10661.707711	99.022519	867	689
Cell12	10661.707711	99.022519	867	372
Cell13	10661.707711	99.022519	867	746
Cell14	10661.707711	99.022519	867	459
Cell15	10661.707711	99.022519	867	450
Cell16	10661.707711	99.022519	867	430
Cell17	10661.707711	99.022519	867	443
Cell18	10661.707711	99.022519	867	753
Cell19	10625.768020	100.023273	863	784
Cell20	10625.768020	100.023273	863	470
Cell21	10625.768020	100.023273	863	813
Cell22	10625.768020	100.023273	863	186
Cell23	10625.768020	100.023273	863	716
Cell24	10625.768020	100.023273	863	444
Cell25	10625.768020	100.023273	863	96
Cell26	10625.768020	100.023273	863	174
Cell27	10625.768020	100.023273	863	133
Cell28	10625.768020	100.023273	863	753
Cell29	10625.768020	100.023273	863	440
Cell30	10625.768020	100.023273	863	717
