# Supplementary material for: Structure of silent transcription intervals and noise characteristics of mammalian genes
Source: Mol Syst Biol. 2015 Jul 27;11(7):823. doi: 10.15252/msb.20156257 (PMC4547851; doi:10.15252/msb.20156257)
Supplement: Supplementary file 5 [file msb0011-0823-sd5.zip › Dataset_1/data.Bmal1b.cell1.signal]

1.3260062
1.2429255
2.2876653
3.7872719
4.3563747
4.9628638
7.2641992
6.5206269
9.1771323
12.2511181
16.0811384
16.8579429
16.5796226
12.8534532
11.9187954
13.8234204
13.8711918
8.0721590
7.2828923
6.6452480
5.9806024
5.0729458
3.3054039
3.2244002
3.2576325
1.8016432
2.4642118
1.6666371
4.4332244
5.3450350
5.2474152
5.2619543
5.9328310
6.8093324
8.8510405
7.9205367
8.9091970
9.1439000
7.2371980
4.8216266
4.1258258
0.4100415
0.1400292
0.7153631
2.5369074
4.7489310
6.2153054
8.5976444
9.7856984
12.7309092
12.8763004
10.2758745
10.6102743
11.0838343
8.5394879
7.7481443
5.8352112
3.3677144
2.1796604
4.5246131
3.5276448
1.1702299
1.3696236
1.7185625
0.8649083
2.1318890
1.7974892
1.6728681
4.2712170
6.6078617
7.6567555
6.9464155
8.1884720
14.9969353
9.6299221
9.5260712
10.0328635
10.8013600
9.3931421
7.9350758
6.7574069
4.9981731
4.4394554
6.1592259
5.9785254
4.0219749
4.9420937
6.4562394
5.5693529
3.7124993
2.9440028
4.1112867
4.3729909
4.5516144
7.3514339
6.1945352
6.4624704
6.6847113
2.4891360
0.6260513
1.9345723
2.8048427
0.4889682
1.0414548
3.6294186
2.1505822
1.0684561
1.5814794
1.9553425
2.5057522
3.3718684
2.4019013
2.6615285
1.4880136
4.1050556
6.6410939
8.6329537
7.2247359
7.4137444
8.2279353
5.8289801
3.9991277
6.1405327
6.0636831
5.3138798
6.9235683
7.1790415
7.3638960
8.3567104
8.9320442
16.2016054
17.1383403
18.7708760
17.9691473
18.3513185
21.4813838
21.4336124
19.5227563
17.1757266
17.5308966
17.7115971
17.6887499
17.0137192
22.2893436
24.3809002
26.3249886
26.9480938
28.7821002
27.2492613
27.9845255
27.7996710
27.0581757
22.6382825
21.5665415
23.7515639
25.8701217
28.5017029
23.6082497
23.2032313
20.4013347
19.9526989
16.1434489
16.5754685
20.6547309
12.1929617
11.1565299
10.9633673
11.8585618
9.1439000
7.5009792
6.8508727
7.1873495
7.9039206
5.0355594
3.9243551
3.9721265
4.4436095
6.2485376
6.8861820
5.1996438
6.3025401
6.5600903
5.7957478
6.0740682
2.4808279
2.1381201
3.1973990
3.0187755
4.3356045
4.7198528
2.6407583
2.0986567
1.6147117
2.2648181
3.9160470
2.9377718
1.6562520
1.7517948
-0.2317569
0.5575098
1.1349206
1.1806150
-0.2816053
-0.0946737
1.2657727
0.6717457
-1.0023304
-0.9150956
0.8794475
-1.1747228
-1.2141861
0.2874975
1.2470796
0.1213361
-0.4477667
0.7236712
2.2336629
-0.6658535
-1.2578035
-1.0729490
-0.3854562
0.4889682
-0.6326213
-0.0012079
1.1806150
-0.4851530
-1.3118060
-1.2993439
-1.0023304
-0.2629121
-0.4103804
-0.0385943
0.1192591
0.1753385
-0.1009048
-0.9587130
-0.5183853
1.3509304
1.6894843
0.9895294
-0.2089097
-0.8403230
-0.4124574
0.7049780
2.5057522
3.3157890
1.5648632
-0.7593193
-0.6450834
1.3405454
0.4806601
-1.4779674
-2.2381558
-0.9753291
0.6987470
-0.3065295
0.7755966
0.4391198
0.7195171
1.7995662
0.3124217
0.8794475
0.1462603
-1.0999502
-0.2753742
0.5658178
-0.4249195
-0.4290735
-0.1237520
-0.7759355
-1.2162632
-0.1112899
0.8462152
1.8161824
1.4173950
3.6252646
2.4019013
2.1983536
1.0809182
0.3830403
1.8805699
3.4736423
3.6958832
4.4145312
2.9813892
0.4931222
0.4848142
1.9117252
3.8952768
4.6845435
1.0913033
0.8649083
2.7113769
4.8091645
8.4107128
4.8714751
5.2162600
4.8984763
3.7976570
2.8131507
3.6958832
6.7511759
7.2828923
9.0982056
8.0638509
8.7741909
9.6797705
10.8553624
11.2520727
10.9176729
11.6570912
9.3723719
8.9278902
11.5013148
13.5866404
16.7291678
12.5419006
12.6249813
14.5503765
10.0598647
10.2821056
9.9726300
5.9972185
6.0657601
8.8842728
8.6267227
10.5874272
9.5156861
11.0319089
14.1287419
11.8523308
10.3921875
11.1856082
14.4631418
16.7187827
16.8205566
16.0437521
15.4019537
10.3631093
10.2779515
10.1450224
10.4731912
10.2488733
6.9484925
6.3129252
7.5134413
7.1686564
7.2268129
7.6318313
6.5538592
7.3597420
6.3793897
7.1956576
6.9318764
6.1093775
8.5561041
12.7267552
10.4752682
9.7441581
9.9518598
6.6556331
5.3097257
7.4054364
11.4763906
10.6829700
10.2800286
12.3155057
11.7692501
13.7216465
14.2097456
13.2979350
13.1795450
12.1015729
10.0640187
13.3000120
9.0275870
8.6038755
9.8957803
9.0317411
8.6558009
6.7574069
5.9411391
6.9464155
8.8385784
9.6070749
9.3723719
11.3600777
9.4596067
8.3484023
7.7086809
6.5413971
7.5321344
8.1552397
9.0421261
10.3423391
8.8198853
7.5404425
9.0005858
8.9590455
8.7222655
7.2995085
9.4554526
9.8646251
10.4877303
11.1627610
7.0502664
6.1924582
7.8166858
7.5155183
7.3763581
9.8272388
13.2833958
12.7682955
13.5243299
12.0621096
12.3653541
14.1578202
16.2306836
15.7114293
15.3666444
17.1923427
16.1766812
13.5596392
13.7528018
15.0218595
13.4454032
14.3862921
14.0872016
16.6689343
18.1560788
12.7475253
9.9788610
10.8553624
11.6674762
11.6467061
11.4514664
11.5989347
5.1186401
4.8153956
9.4886849
8.7617288
7.3182016
6.2256905
3.6751130
3.7851949
6.2506147
7.6069071
7.0461124
6.1052234
5.8767515
7.6276772
4.6450802
3.8558135
3.5982633
3.3365591
2.6096030
2.8297669
2.6324502
2.8006886
4.5703075
6.0491440
5.4343468
5.8476733
5.8165180
4.6575423
4.9067844
4.4872268
3.9617414
2.2502790
2.5306764
1.8930320
0.4598899
1.0393778
1.0289927
1.2886199
2.3998243
2.8713072
2.8318439
1.0767641
2.0446543
1.6894843
1.0040685
1.4506273
5.0064812
3.6024174
2.2876653
1.1889231
1.6001725
0.7319792
-0.9420969
-1.9390652
-1.6732070
