# Supplementary material for: Structure of silent transcription intervals and noise characteristics of mammalian genes
Source: Mol Syst Biol. 2015 Jul 27;11(7):823. doi: 10.15252/msb.20156257 (PMC4547851; doi:10.15252/msb.20156257)
Supplement: Supplementary file 5 [file msb0011-0823-sd5.zip › Dataset_1/data.Bmal1b.cell10.signal]

9.5613805
9.5759196
11.7567880
7.4262066
2.5639086
1.5129378
2.1547362
3.8495825
4.2047524
2.5659857
0.4474278
0.1815696
0.6218973
1.2470796
0.3228068
0.0403324
0.6052812
0.8192140
1.0310697
2.0716555
0.4931222
1.0622250
1.3987018
2.4600578
3.3240970
2.2315858
2.0425773
3.4591032
5.0002501
5.0210203
3.1267804
2.2980504
2.8816923
1.1058424
0.7901357
2.0861946
-0.1902165
-1.0438707
-0.7863205
-0.1569842
-0.2442190
0.2542652
1.9594966
3.3822535
3.3157890
3.6668049
6.1114545
7.7045269
9.1272839
8.8406555
9.8604710
10.2613354
7.5072102
6.6286318
5.4468089
5.4966573
5.9058298
3.4092548
4.0053588
1.6936383
2.0072680
6.5683983
3.8495825
4.2982182
2.2544330
3.3324051
4.4623026
4.5121510
3.3552523
1.3800087
2.6615285
7.8956125
12.2739653
9.3453707
10.2862596
11.9250264
11.9208724
8.9361983
7.2164278
4.9940191
5.9619092
7.8893815
7.4054364
6.5081648
6.5081648
7.0751906
6.7449448
7.1208850
3.8745067
4.3771449
4.1195947
2.4496727
3.4549491
2.8900004
2.7757644
2.1194269
2.2274318
0.3871943
1.6188657
1.7517948
2.1256580
5.1913357
3.4071777
3.4902584
5.3408810
3.5650311
1.5960185
2.0841176
3.3386362
3.6481118
2.2378169
2.3582839
1.6437899
2.4309795
3.6294186
3.9617414
2.7653793
3.2244002
3.7291154
1.7808731
2.1131959
4.1445189
2.3229746
0.4723520
0.2667273
1.2678497
0.3830403
-0.6783156
0.2604963
2.1298120
0.2397261
1.9740357
1.6687141
0.4785831
-0.3439158
0.3248838
1.2927739
0.5284315
0.2937285
1.8411066
3.8745067
6.0325278
7.8395330
10.5230396
10.4046496
7.4573618
7.0045720
4.7717782
2.8422290
3.0686239
3.1392425
1.4797055
2.4330565
1.7974892
1.7081774
2.2357399
1.4859366
1.1743840
1.7081774
1.2927739
0.6094352
1.3363913
0.9957604
1.0269157
1.2990050
-0.5723877
-1.1248744
-0.3189916
1.5877104
1.3488534
0.5803570
0.8503692
0.2210329
1.0269157
1.4713975
1.0622250
0.5242775
0.6904389
0.2812664
0.5948961
-0.3210686
-0.6035430
-0.7697044
-1.0334856
-1.1144893
-1.6212816
-0.5640797
-0.5661567
0.0112542
1.0705331
-0.1133669
0.1379522
1.8057973
2.0820406
1.3176982
2.1485051
1.6728681
1.2678497
0.8171369
0.1088740
1.5524011
3.3469442
1.8888780
0.4349657
1.0684561
4.0157439
4.6513112
1.0601480
0.3082677
0.3020366
1.0559940
1.0643020
-0.3439158
0.4619670
0.1317212
-0.1029818
0.5492017
-0.1382911
0.2418031
1.0809182
-1.3907326
-1.4447351
-0.9358658
0.8856785
1.6147117
0.2044168
-1.1456446
-1.7604417
0.8420612
2.5285993
0.9729133
1.3924708
0.9749903
0.7485954
1.3945478
0.1691075
0.1005659
1.5835564
2.0799636
2.4704429
0.6156663
0.7569034
0.1670305
1.7746420
1.5046297
-0.0552104
-0.2919904
1.3820857
0.9230648
0.7589805
0.3705782
1.2450025
2.2772802
2.5929869
3.2285542
3.1537816
3.8308893
3.3760225
3.0831630
2.9751581
1.2138473
0.5055843
0.9438350
1.6707911
1.7434867
1.9345723
1.9345723
3.4279479
2.7113769
1.0144536
0.4993533
1.2678497
0.4868912
1.0061455
0.1317212
0.0611026
-0.4041493
-1.4675823
-1.1996470
1.9200332
0.8981406
0.1483373
-1.0127154
-0.9441739
2.5992179
0.2272640
0.0071001
0.0403324
-0.1798314
0.2438801
-0.1320600
2.5140602
4.4976119
3.3718684
1.9117252
1.7227166
2.5306764
4.2068295
4.0178209
3.5276448
3.8537365
4.5973088
4.7177758
4.8237037
5.9764484
3.2908648
2.0695785
2.0134990
1.6354818
-0.1985246
1.1743840
2.8713072
1.7497178
1.7538718
2.7155309
3.5774932
5.0978700
3.0810860
1.8805699
2.3769771
5.3658052
3.4819504
3.8786607
6.0013726
5.0251744
3.0083904
3.3282511
4.1715202
2.4309795
2.8069197
3.8828147
4.9545558
2.2565101
2.1755064
4.7925484
4.5246131
3.6730360
3.8641216
4.0759774
1.4360882
0.7963668
2.3167436
3.2181691
2.9460799
2.2835113
2.6469893
3.3261741
3.1828599
4.1943674
4.4353014
4.1860593
3.1911679
2.6096030
2.4559037
1.8452606
3.1579356
2.2191237
1.4257031
1.6230197
3.1080872
3.0353916
4.8153956
5.3055717
3.9700495
3.1018562
4.6907745
5.4447319
3.5504919
3.3656374
5.5485828
8.8281933
8.7596518
5.3844984
4.8091645
5.2141829
4.4456865
5.1767966
5.0584066
6.1966122
7.8104548
5.7562845
4.2899102
4.5703075
5.9515241
4.1590581
2.6781446
0.7672885
1.1556908
2.3125895
1.3488534
1.6292508
0.9396810
1.2491566
3.1517046
3.7228844
3.0208525
3.9409712
2.0218071
-0.2192948
0.0839498
0.3165757
0.8192140
3.9077389
3.3905616
2.7549943
3.3531753
3.9638184
3.5982633
3.1745518
3.4237939
0.7714426
0.7548264
2.5472925
3.6751130
1.6998694
1.1515368
4.4103772
4.9670179
3.6169565
3.7062683
4.2255226
3.7498856
0.5055843
0.3747322
2.0716555
3.0873170
0.8295991
0.7672885
-1.1373365
-1.6378977
2.0758095
1.8473376
1.6957153
1.4070099
-0.1590613
0.0548715
0.7652115
-0.2255258
0.9562971
2.1235809
3.1994760
2.2315858
1.0476859
2.9398488
3.7374235
3.2327083
4.2213686
2.7051458
1.5835564
1.9075711
0.0341014
1.1286896
1.9511885
1.6500210
2.0488083
2.1671983
0.7797506
-0.1590613
0.4349657
0.9085257
1.6915613
2.2128927
1.2304634
1.7538718
3.7021142
0.9562971
0.7942898
0.8939866
1.1432287
0.1047200
0.2168789
1.7081774
0.2854205
0.0735647
-0.7198560
0.0424094
0.4702750
-0.2587581
