# Supplementary material for: Structure of silent transcription intervals and noise characteristics of mammalian genes
Source: Mol Syst Biol. 2015 Jul 27;11(7):823. doi: 10.15252/msb.20156257 (PMC4547851; doi:10.15252/msb.20156257)
Supplement: Supplementary file 5 [file msb0011-0823-sd5.zip › Dataset_1/data.Bmal1b.cell11.signal]

2.7134463
4.1272661
4.5029382
8.4192191
8.0900011
7.8819676
8.5161668
9.0594775
6.5347993
7.0720508
9.0130234
9.2614518
8.7040028
9.2816492
12.8828503
13.5412863
18.5239913
19.3541055
20.5760498
21.1839923
21.8545469
19.9034755
19.5762772
16.1305963
14.9106718
10.0895462
8.6555290
7.3487556
7.2518079
7.8153161
6.1773048
4.1050489
3.0507433
4.8018601
6.0480413
3.0527631
4.2403717
6.9084517
9.4816037
9.4109127
9.0675565
10.3662510
13.3372923
12.3617567
10.3561523
9.1200698
5.2764997
6.7387933
8.7868123
6.5045031
6.1207521
7.4517624
10.2612244
11.7214983
13.5433061
14.2986898
14.5228812
16.4840513
23.0340765
22.7250559
24.6619891
23.7571444
24.9285951
27.0876999
31.2099945
29.8284906
30.2223404
40.6240148
40.1190791
34.6758728
28.2995455
28.3096442
22.6584044
20.1700815
17.9927990
12.9192056
12.5536322
9.9077694
8.6939041
11.2105034
10.1864939
10.3985669
12.5819086
12.8182185
11.5074055
15.0843697
15.3651139
17.2515535
16.5082882
13.9432151
13.4059636
15.0459946
18.1321613
18.7441433
22.7189967
28.6408820
29.1599558
29.0731069
27.7420965
28.5378751
27.6330304
27.6087935
25.5223994
20.1599828
16.7526771
13.9008005
11.7699721
5.3370919
4.9513211
8.1122183
10.4369420
7.7304869
5.8642447
4.3494378
3.0568025
3.1678884
3.1194146
1.7197329
1.8732334
3.0083287
2.0529905
1.2006591
1.4733243
1.9621021
1.8550557
0.8674016
1.1481458
1.3097252
-0.6514449
0.2170445
0.6290719
-0.3989770
-0.2313384
0.4735518
-0.3404045
-0.7645504
-1.8107771
-1.9380209
-0.6251882
-0.0899564
0.4230582
1.4006136
0.1645311
0.5604007
1.9822995
1.7904239
1.2915475
1.5480548
2.3377742
-0.0010877
-0.9362286
-0.5605564
-0.9685444
-0.3868586
3.0406446
0.1988668
-0.4090757
1.0330205
3.5536592
3.2405991
2.6912291
-0.4191745
-0.6373067
-0.2697135
-0.6534646
-0.1626672
0.4270977
0.7825724
1.0451389
0.7684342
0.8189277
1.6308643
1.2329750
0.8169080
0.4452754
1.9358454
1.0067638
1.5217982
1.1945999
0.8148883
0.4876900
0.4109397
0.4230582
-0.5423788
-0.3848388
1.1925801
1.1703630
0.4594136
0.5260651
0.8270067
1.5561338
1.1239089
-0.4009968
-0.0394629
1.6126866
0.5785784
-0.2192199
-0.2172002
0.8916385
1.4612059
1.0289810
0.3099526
1.0592771
0.4917294
0.3806436
1.4228308
0.6694668
1.0148428
1.0148428
0.8108488
1.9923982
0.6573483
1.2592316
0.7199604
-0.1283315
-0.0798577
0.2109852
0.8492239
-1.4553024
-1.2775651
2.3276755
2.7861570
1.5743115
-0.4009968
-1.1987951
2.0428918
-0.5060234
-0.6898200
-0.5524775
0.3079329
0.4493149
0.9380926
0.7785329
-0.0859169
-0.6110500
-0.0939959
-0.1323710
0.3564067
1.1016917
1.5823904
2.0772274
2.4710772
2.4145244
4.0828318
2.2448660
2.9659141
3.1456712
2.1156025
1.5096797
2.0489510
1.2248960
0.9360728
1.5561338
2.8770455
3.4789287
3.5092249
3.4991262
5.1330979
6.1106533
4.0182000
4.6099846
2.7477819
1.4773638
1.5581535
0.8290265
1.3723372
1.5440153
3.7313966
3.4001588
2.8568480
2.9093613
3.0467038
3.5738566
2.9982300
1.8934308
0.9582900
1.2410540
2.0388523
2.1802343
1.6409630
2.6043802
1.2652909
2.1357999
3.7839099
3.6182910
2.8265519
3.0709407
5.2906378
3.6324292
4.0606146
8.0213298
9.4694853
8.6959239
9.5240183
9.1039119
8.9241548
8.3040938
8.3727650
9.1584449
10.9964107
8.3081333
7.6900920
11.4468133
9.5159394
9.0110037
10.8711866
7.2679658
5.9773503
7.0134783
6.3974568
4.7675245
6.2641538
9.5098801
12.7131919
11.6992811
14.1916435
14.2603147
12.1658416
12.9474820
15.1591002
11.8002682
10.9863120
10.6550742
10.5763042
9.3139651
6.1672061
4.1858387
4.5130370
6.5570165
2.9295588
2.3801888
2.9376377
2.5033931
2.4306823
4.6140241
5.7208430
3.8707588
4.1111082
6.7771684
9.3361823
8.6757264
7.6294998
8.6535093
10.5924622
10.4894553
8.1869487
8.3869032
9.3321428
8.0799024
7.0700311
7.8860071
8.5363642
5.7491194
5.0300911
6.2015418
4.5433331
5.2462035
6.8579581
4.2242138
2.8366506
3.0608420
2.8669467
2.4428008
2.6892094
4.3918524
3.4506523
2.7760583
3.2870532
2.1862935
2.9154206
2.5801433
2.1277209
7.3144199
8.6918844
8.6353316
9.8330389
10.0935857
10.4147248
11.3236090
8.5747393
6.5751941
6.0965151
4.2221940
3.0184274
3.4324747
4.1272661
1.1420866
1.8429372
1.5763312
1.1138102
1.6793381
2.2347673
0.9845466
0.7542960
1.6975158
3.1072961
1.6207656
1.6712591
0.8956780
1.0249415
0.7078419
-0.6676028
0.0534453
0.6250325
-0.1586277
1.3440608
1.2854883
0.5785784
0.5038479
0.5341440
0.7441973
0.7017827
-0.3404045
-0.5787341
0.0191097
0.0090110
1.0188823
1.7217527
-0.0960156
-0.4656285
0.8047896
0.5078874
-0.0152259
0.6270522
-0.0010877
0.0312281
0.2332024
-0.5019839
0.3543870
1.5177587
-0.3040491
-1.3664337
-1.1765779
1.4692849
1.0108033
0.3927621
-1.3098809
-0.9018929
0.0292084
-0.3868586
1.0168625
1.6389432
2.2226489
2.6003407
1.8247596
-1.1927359
-0.7908071
-0.5989316
-0.9382483
-0.2394174
0.1604917
-0.4353324
-0.3464637
-0.7524320
0.2776367
0.9805072
-0.3141478
-0.4716878
-0.2434569
-1.0351960
-1.7441256
-0.9483470
0.2937947
1.7884042
0.0211294
0.0696032
0.3867028
0.8734608
1.3905149
1.2228763
1.7278119
0.0736427
-0.3787796
2.0004772
0.8512436
0.6815853
2.0287536
2.6629527
3.7515940
3.5940541
2.1741750
1.4551467
3.0366051
1.8045621
1.0249415
1.5520943
1.6450025
0.7401578
0.0211294
1.6510617
1.7944634
0.6492694
0.5563612
1.9217072
3.5334618
3.3193691
2.2731424
1.8388978
1.1259286
0.8916385
0.8674016
0.7704539
0.3968015
-0.4696680
-0.6635633
-0.6676028
-0.2656740
1.0754351
-0.2353779
-0.3242466
0.5099071
1.3481003
-1.7744217
-1.9804355
0.8229672
-0.9806629
-1.4310655
0.2231037
0.7542960
-0.5181418
0.1221166
1.6147063
1.4006136
0.4796110
0.0231492
2.0085561
1.1865209
-0.2515358
-0.5544972
0.9300136
4.7372284
5.5915795
6.4883452
8.4757719
8.4555745
6.0379426
6.0904559
7.2841238
7.0175178
7.4699401
6.9872216
7.9627573
8.4656732
5.8440473
4.3938721
4.1232266
4.9392026
6.4014963
4.7594455
5.3189142
2.4428008
2.3599913
0.4917294
0.2190642
3.4122772
2.9376377
0.4129595
0.5846376
3.8768180
3.9959828
1.2592316
0.5866574
2.9053218
4.7311692
5.1431966
5.9046396
7.6880723
8.1526131
8.4495153
7.4558019
6.6398259
6.0480413
5.3290130
3.5092249
3.1234540
4.2807666
2.1196420
1.9560428
2.9194600
1.9641218
2.5478274
1.6591407
-0.0253247
1.1784419
3.1476910
1.4026334
-0.0556208
-0.0737985
1.2107578
0.9421320
0.5805981
2.0085561
2.9356180
2.4670377
3.2305004
5.2502430
4.2201743
4.8462945
6.7125366
6.1126731
4.2262335
3.5496197
4.1757399
3.6182910
3.8970155
2.3094978
3.1234540
4.4686026
3.2082832
4.0363777
3.6243502
3.5718369
2.6387158
2.1297407
2.4973338
2.4407811
0.5846376
-0.3989770
0.7664144
1.0148428
1.7924437
1.6470222
0.7078419
1.3925346
2.1034840
3.7212979
4.2141150
4.0727331
5.3572894
6.9003727
3.7354361
3.9192326
5.0603872
4.6342215
5.3067958
2.6306369
2.4629982
3.6324292
4.7655048
4.0444567
3.7071597
5.4178816
3.5718369
4.3231811
1.5036205
0.6250325
1.5137192
-1.0129788
-1.1846569
-0.7382938
-0.9786432
0.4755715
-0.1121736
0.2877354
0.3644857
-0.9887419
-1.0897290
-0.4474509
-0.6958792
-1.0836698
0.0231492
0.1948273
0.4028608
1.8469767
1.0067638
0.3422685
0.7118814
1.2410540
-0.0818774
-0.4090757
0.5260651
0.8512436
0.6028153
0.8775003
0.5906968
0.7623750
1.1481458
1.3884952
1.4733243
1.1764222
1.5197784
1.3925346
1.3884952
1.8853518
2.4448205
3.1537502
2.0913656
1.4773638
1.9176677
