# Supplementary material for: Structure of silent transcription intervals and noise characteristics of mammalian genes
Source: Mol Syst Biol. 2015 Jul 27;11(7):823. doi: 10.15252/msb.20156257 (PMC4547851; doi:10.15252/msb.20156257)
Supplement: Supplementary file 5 [file msb0011-0823-sd5.zip › Dataset_1/data.Bmal1b.cell12.signal]

8.3929625
8.3586268
8.1223170
10.4611789
9.8815128
8.2939951
8.3303505
8.2515805
7.9627573
7.0882088
7.9021650
6.3691804
5.5935992
3.9374103
3.4567116
0.5927166
0.8290265
3.0911382
3.0143879
3.8889365
6.4499701
5.3633486
5.3431512
5.5552241
3.0669013
3.9252919
5.9187778
5.6420731
5.9591726
5.7188233
4.2949048
1.8611149
1.9580626
3.9757854
1.8752531
2.2347673
1.8853518
2.6447751
3.3355270
2.6407356
5.1775323
4.5392936
4.6140241
6.1651864
4.8705314
7.0619521
7.4961968
7.9284217
7.7587633
7.1003272
6.5448980
6.4156345
4.5049580
4.8907288
5.7571984
6.8720963
12.0729335
12.0587953
10.8085746
10.5177317
11.4488330
13.3877859
9.7057952
9.6876175
12.3536777
13.7271027
14.1653868
14.2744529
10.2450664
11.1600098
13.9735113
13.8078924
13.8442477
12.9131464
12.1819996
11.3337077
13.7271027
14.3875585
13.5372469
12.8121593
11.4609515
10.2672836
12.2223944
11.4427738
11.7760313
10.7419231
11.1377927
11.6750442
12.4425464
12.8848700
12.5172768
10.8287720
7.8193556
7.2942225
5.4764542
6.0662190
5.4845331
4.5029382
5.3673881
6.4075555
6.1874036
8.1000998
10.7540416
11.7800708
9.9703814
5.3532499
5.7228628
8.4777917
9.2210569
16.7183414
17.5080608
24.1126191
25.9425059
27.0695222
31.6826143
30.0829782
29.3134562
24.6539101
24.3428697
25.0437204
25.0255427
29.8830237
29.9072606
28.3116639
25.3951556
26.1283222
33.9891604
28.5661515
23.2905838
24.9104174
22.4624894
20.7941820
14.9914615
13.8381885
14.6481053
10.0511711
10.1360003
8.4939496
9.3422415
9.5947093
8.0778826
6.5368190
5.8723237
5.1492559
3.7515940
3.5980936
4.4362867
5.0967426
2.7901965
2.1903330
2.1458986
2.7861570
2.2428463
2.3801888
2.6831502
2.0226943
3.4284352
1.3481003
0.7967106
1.6086471
0.5664599
0.4856702
1.7762857
1.3864754
-1.7239282
-2.0854621
-0.3666612
0.0473861
0.5422230
-1.5441711
-0.9200706
1.8308188
0.1766496
-1.0735711
0.0150702
0.1503930
2.5256102
3.8344034
3.0103485
2.6387158
3.6223305
2.7780781
4.6847151
2.4953141
2.4246231
0.5563612
-0.0455221
-0.0697590
0.7805526
0.4270977
-0.6191290
0.4270977
0.6916840
1.1279484
0.6411904
0.3442882
-0.3666612
0.2251234
1.5844102
1.8388978
1.2673106
1.3077055
-0.8513994
-0.4110955
-1.3967299
-2.3056140
-1.1866766
1.5036205
2.6427553
0.6007955
0.0655638
1.3945544
1.1077509
0.6876445
0.0817217
-0.3404045
0.1847286
-1.0856895
-1.2694861
-1.2129333
-0.3626217
-1.2149530
-1.4391445
-1.3240191
0.0696032
0.5886771
-0.1384302
-0.2474963
1.3178042
0.3099526
0.1665509
-2.2349231
-1.5845659
-1.1159857
-1.8269350
-0.1081341
-0.4535101
-1.6916123
-1.2472689
0.2130050
0.1281758
1.1521853
1.5743115
-0.6918397
-1.4250063
-0.1990225
0.4452754
0.4129595
0.0877809
0.3301500
1.3501201
-0.8837153
-0.0455221
1.6874171
-0.7746492
-0.8655376
0.5906968
-0.6009513
-1.2048543
0.6613878
-0.2878912
0.1948273
-0.7342543
-0.6756818
-0.4716878
-0.5161221
-0.1343908
0.8956780
-0.0899564
-0.4131152
-0.8231230
-0.9463273
-0.4838062
-0.6898200
-0.4737075
-0.4070560
2.0469312
1.9843192
1.2147973
-0.1485290
0.7361183
2.2792016
0.4452754
0.3826633
1.4632256
2.3478729
1.5399759
0.5967561
-1.4472234
-1.4128878
0.7381380
-0.1283315
-1.0210578
0.1645311
-0.1970028
-0.4353324
0.0857612
1.7964832
0.6088745
1.6692394
0.0433466
1.4612059
1.7904239
1.2067183
2.1984119
4.0909107
6.7387933
6.7367735
5.1775323
5.6703495
5.2058087
4.3958919
1.3602188
1.7520488
2.5720643
4.0626344
4.6523992
5.3350722
3.6001133
3.0265064
5.4441383
8.6030157
9.6835780
7.5426508
9.1887411
11.2912931
10.5702450
9.3079059
5.4037434
3.8465219
3.2729150
4.2686481
5.9086791
3.9656867
4.4585039
3.6647451
4.7735837
4.2706678
5.3492104
6.9023924
6.6923392
4.5150567
6.2076010
11.5538596
8.3929625
7.7930989
11.0105489
11.5861755
9.2937677
9.4593866
9.9542235
7.3568345
7.5588088
9.0251419
7.9910337
9.6431831
7.1407221
7.3568345
4.3272206
4.6342215
6.8842148
4.9594001
6.3651409
4.7897417
4.6665374
8.2737977
4.3009640
3.6748438
4.7069322
3.9374103
1.5096797
3.3072506
