# Supplementary material for: Structure of silent transcription intervals and noise characteristics of mammalian genes
Source: Mol Syst Biol. 2015 Jul 27;11(7):823. doi: 10.15252/msb.20156257 (PMC4547851; doi:10.15252/msb.20156257)
Supplement: Supplementary file 5 [file msb0011-0823-sd5.zip › Dataset_1/data.Bmal1b.cell13.signal]

1.4349492
1.0350402
-0.0515813
0.4634531
0.9704084
1.2875080
3.2305004
0.7926711
0.1827088
0.0453663
-0.3161676
-0.2878912
0.9441518
1.7156935
1.5258377
2.9861116
1.8732334
1.9297862
3.8243047
2.4791562
3.0446841
4.6645176
5.3451709
6.6701220
5.6562113
6.0541005
5.8501065
5.8117314
6.2197194
7.3810714
7.8052174
7.4416637
6.3853383
5.3774868
6.5408585
5.9450344
4.7836825
5.0906833
7.0397349
6.8377607
6.5812534
4.9694988
4.7352086
3.5132644
2.5114720
3.0285261
2.1519579
0.8956780
0.9300136
2.0428918
1.0431192
0.8088290
2.0590497
3.7637124
6.7832276
8.1707908
7.7062500
6.9912611
6.6135692
4.5675700
3.1173948
3.8384429
6.5206611
0.8633621
0.7805526
3.5354815
3.3860206
3.4708498
1.8005226
1.1178497
1.7863845
0.7381380
1.5096797
2.4327021
1.3965741
1.5339166
0.2836960
-0.7665702
-0.0980354
1.6975158
0.1382745
-0.2636543
1.1340076
4.8402353
6.4499701
4.4403262
4.1010095
4.2383520
3.2143425
3.4809485
2.6568935
2.7578806
6.2803117
7.4578217
8.3646861
9.6391437
7.5547693
6.8276620
7.8193556
5.1835915
4.4665829
5.8521263
5.4199014
4.9876765
3.1173948
1.6752986
1.3783964
1.4490874
2.5054128
2.6669922
2.6690120
0.3604462
-0.8130243
-0.4070560
2.4831956
0.9946454
-0.4232139
0.8451844
0.6209930
-0.1707461
1.0794745
1.8247596
2.4609785
1.4874625
1.1259286
2.1620566
2.5437879
2.2024514
0.7482368
0.6714865
1.3965741
0.9966651
0.8350857
-0.0697590
1.2632711
1.3481003
0.9118359
0.6957235
1.3056857
1.8873716
2.9598549
0.2816762
0.4291174
2.6669922
1.6429827
2.6265974
2.9174403
0.1261560
0.0675835
1.4935218
1.0633166
0.4775913
2.5761038
2.9396575
2.5559064
2.5175313
1.3036660
-0.7059779
-0.3626217
-0.6090303
-0.0010877
0.4977887
-0.1182328
0.4371964
0.2170445
-0.4656285
-0.3707006
1.0067638
-0.2939504
-1.5805265
-0.4232139
2.3822085
1.7197329
0.2069457
-0.0576405
0.1726101
0.8330659
0.4513346
-0.2656740
-0.6029710
-0.4131152
0.0372874
0.6654273
1.0108033
0.9057767
1.1865209
1.4733243
2.1519579
2.4185639
2.9093613
2.4912746
3.8505614
3.5839554
4.5897872
1.6975158
1.7399304
2.3559519
3.3597639
3.2708953
2.1156025
0.0292084
0.4735518
2.8629073
2.6144789
2.4125047
2.7760583
4.7735837
2.8366506
2.8750257
4.5251554
3.1981845
3.3011914
2.9921708
2.4367416
2.3498926
0.6937037
0.2271432
1.5662325
1.9600823
2.2388068
0.7765132
-1.1725384
-0.0233049
1.1319879
0.5341440
1.0431192
0.7684342
1.5399759
2.1802343
1.3581990
1.0814943
0.3584264
0.4614333
2.3438334
2.2610240
4.0606146
4.8705314
5.0300911
2.8184729
1.5541141
1.8954506
2.6124592
2.8002952
0.6876445
0.2069457
1.1360273
1.6308643
3.0345854
1.2329750
-1.1180054
-0.6615436
-0.0172457
-0.4939049
0.3665054
2.7922163
1.6672196
0.0857612
0.0494058
0.8189277
0.9542505
1.6995355
0.8512436
1.7197329
0.9380926
0.5684797
0.5442428
1.2289355
0.5805981
0.7179406
1.1057312
1.8368780
1.0976522
0.1766496
-0.0313839
-0.5544972
0.3665054
1.2673106
0.3584264
1.1804617
1.9782600
3.4567116
4.8685116
5.2320653
5.6259151
7.1185049
4.9775777
4.6847151
3.4122772
4.2100756
4.2545099
3.7273571
4.4261880
3.4264154
3.4870077
4.7150112
5.4320198
5.0563477
5.0482687
3.9616472
4.3373193
6.5832731
9.1059316
6.6317469
4.1595820
3.6788833
6.0520808
7.1730379
5.6582310
5.8602053
6.7286946
5.5208885
5.7127641
6.8236225
4.6766361
4.3837734
4.4625434
5.7915340
5.1795520
3.6627253
3.9616472
5.0058541
4.9917159
3.5011459
1.2733698
1.7318514
3.2951322
4.0585949
2.6306369
1.8752531
1.5460351
1.5399759
1.3602188
2.6205381
4.1838189
1.9762403
0.9158754
1.6389432
4.3373193
3.3920798
3.2405991
4.7836825
5.3815263
4.5231357
2.9073416
1.4773638
2.3014188
2.0893458
2.7376832
3.2931124
2.1176222
2.4367416
7.3608740
6.6479049
4.6624979
5.1411769
3.0568025
2.3236360
2.8911836
4.6766361
1.5884497
2.0651089
4.7251099
4.8200378
2.6851699
2.3741295
3.2688755
0.8371054
1.1986394
3.5274026
3.2264609
2.9174403
4.9351632
8.2899556
5.1532954
4.1656412
6.7751487
6.7064774
5.1310782
4.7291494
3.0487236
3.0790197
4.3777142
3.2890729
1.7278119
1.5642128
1.7419501
1.7419501
1.9479639
3.7435150
4.6019056
2.0428918
2.2004317
3.1194146
1.1521853
-0.9624852
-0.8796758
2.3943270
1.5217982
1.8469767
2.2953596
1.4228308
2.1438789
2.7195055
3.2042438
3.2486781
4.4221485
2.7033476
2.4852154
2.1196420
1.4187913
1.3783964
2.7578806
0.5785784
0.2877354
1.5318969
1.4127321
0.9805072
0.6310917
0.6613878
0.4089200
0.5765586
2.4811759
2.7942360
3.4728695
4.5332344
1.5379561
1.1117904
1.6025879
1.0027243
1.3339621
1.7480093
2.5700446
1.9338257
1.2511527
1.6551012
1.5177587
0.4230582
-0.3646414
1.2450934
2.9436970
2.7477819
3.7596730
4.9755580
3.5738566
2.7982755
2.7215253
-1.1079067
-1.1886964
0.6310917
0.4977887
0.9603097
1.3359819
0.3220711
-0.6231685
0.6694668
0.8108488
0.5200058
0.5442428
2.8730060
4.1131279
0.5967561
0.8068093
1.5460351
1.2168170
2.5922617
1.3884952
-0.5827736
0.1524127
0.4614333
0.1180771
0.1483732
-0.1263118
0.2998539
0.6472496
0.6573483
0.8734608
1.8712136
2.0146154
1.2168170
0.6553286
-0.1303513
0.2352221
0.3362093
0.3988213
0.4977887
-0.2131607
0.3564067
0.1685706
0.3261106
1.0269612
-0.0636998
0.4553741
0.7664144
1.3682977
1.4612059
1.2349947
1.2592316
1.5642128
1.0087836
1.0592771
3.2607965
1.9520033
-1.0149985
-0.7180964
2.8063545
-0.6049908
-0.3525230
-0.3424242
-0.9584457
-0.3868586
-0.2798122
0.3867028
0.0635440
1.1562248
0.7825724
-0.8251427
-1.1644595
0.6755260
0.1322153
0.9421320
1.2309552
-0.7847479
-1.1886964
-0.3585822
1.1865209
1.4591862
2.2206291
2.4286626
3.6829227
4.8180181
4.7594455
4.3171219
4.2484507
3.0265064
4.1090884
4.6463400
2.5518669
2.5781235
1.7055947
2.3579716
3.4991262
2.8164532
2.2569845
2.4892549
1.9196875
2.3539321
3.2183819
2.2933398
2.7881768
1.4329295
1.2652909
1.6005681
2.0731879
2.6972884
1.7096342
1.7318514
0.8754805
1.3864754
2.6084197
0.6189732
-0.4191745
-1.0331762
-0.2495161
0.8633621
0.9522308
1.0592771
0.8108488
0.3382290
0.8472041
0.2655183
0.5765586
0.6290719
3.8000678
1.6752986
1.1138102
0.5099071
-0.2697135
0.8371054
1.7136737
-0.0192654
-0.2777925
1.4268703
1.9802797
1.8974703
-0.2656740
-0.6837607
-0.8897745
0.2554196
1.3097252
1.9015098
4.1817992
4.9331434
4.6564387
4.1737202
3.7293768
1.3440608
0.9825269
0.9683887
2.5902420
4.3958919
4.9715185
4.0282987
3.4142970
3.5193236
1.0754351
-0.3949375
-1.3038217
0.3079329
2.9941905
3.1537502
0.9178951
-0.0495616
-0.8877547
0.3968015
1.9762403
0.9825269
1.5884497
1.9903785
1.6288445
0.8896187
0.4291174
2.4831956
0.8411449
0.4452754
1.2612514
3.0305459
4.5978661
1.3016462
1.2370145
2.5377287
4.1131279
2.6185184
1.8409175
1.1784419
0.8573029
0.7118814
1.3380016
1.2248960
1.7702265
2.8871442
1.8873716
2.9134008
3.9172129
1.8732334
2.7558609
3.3436060
3.5274026
1.2794291
1.4349492
3.5980936
3.0366051
0.5159664
-0.2192199
-0.9523865
0.2554196
3.7657322
2.7881768
-0.9200706
-0.3060689
2.8487691
-0.0212852
-0.6191290
0.9037569
0.4876900
0.5765586
0.5381835
1.2976067
-0.1990225
-0.2717333
-0.7443530
-0.0960156
0.6512891
0.5745389
0.6492694
0.3564067
0.9380926
1.9257467
1.4086926
1.2976067
0.3867028
0.5927166
0.6068548
0.4634531
-0.6130697
0.7058222
2.0590497
0.2352221
-0.2676938
0.5179861
0.7381380
1.1420866
3.0648815
3.8546009
0.8875990
2.0287536
3.0406446
3.1274935
0.0372874
-0.3323255
0.4654728
1.5016007
1.4531269
0.8997175
0.0029517
0.8209475
1.4268703
0.9259741
1.2208565
0.7401578
0.8108488
2.4912746
1.7843647
1.3420411
1.7540686
0.7886316
1.3420411
1.4026334
0.7866119
1.8550557
2.1883132
1.0855338
0.6896642
1.0410994
2.0408720
1.3380016
1.8368780
1.8045621
2.2630437
1.2450934
0.2675380
0.4311372
0.5604007
4.1494833
2.0327930
1.4975613
1.9459441
0.1443337
-0.5645959
0.4937492
-0.5948921
0.6290719
2.0489510
0.4452754
-0.6514449
0.2614788
1.7783055
