# Supplementary material for: Structure of silent transcription intervals and noise characteristics of mammalian genes
Source: Mol Syst Biol. 2015 Jul 27;11(7):823. doi: 10.15252/msb.20156257 (PMC4547851; doi:10.15252/msb.20156257)
Supplement: Supplementary file 5 [file msb0011-0823-sd5.zip › Dataset_1/data.Bmal1b.cell14.signal]

3.8949957
2.7699991
2.4266429
2.6690120
2.5700446
2.5882223
1.2349947
1.8792926
1.7439699
1.5500746
1.4470677
2.4226034
3.6889820
4.3676155
4.9270842
5.6703495
5.8905014
4.3534773
4.7311692
4.4403262
5.5552241
7.1245641
8.0314285
7.3649135
7.4154071
10.4490604
12.2506708
10.7984759
9.8875720
13.6220760
14.2239593
13.4221215
13.6382340
13.5029112
14.6481053
14.6622435
15.3186598
15.5832461
15.3025019
15.8256152
15.6418186
11.8285446
10.0410724
7.4517624
8.0960603
11.3417867
12.8788108
12.4142700
12.7859026
8.9887865
8.1768500
12.7899421
16.5850384
21.0547288
18.1947733
17.4050539
14.9086521
13.6766091
16.3123732
17.9221080
18.0836874
19.6590867
20.2791476
27.6734253
26.5827643
26.5908432
24.7973118
16.7526771
14.8662375
16.3204521
14.8480598
12.0103215
10.7500021
8.8070097
5.9329160
6.2883907
6.5347993
6.2076010
4.0141605
3.0628618
2.4125047
3.9717459
4.5251554
4.0182000
4.2908653
4.7715640
4.5817082
5.8299091
8.6151342
7.4497427
5.4400988
4.5312146
6.8357409
8.9605101
15.1227448
16.0922212
14.7430332
13.4968520
11.9477094
11.3579446
11.2064639
11.7639129
12.6425009
10.3298956
8.8958784
9.9481643
10.1521583
7.6294998
6.3934173
6.3267658
6.6862800
8.3788243
10.0531909
12.9171859
12.2930854
11.5498201
11.9113541
13.2686211
10.9115815
8.3020741
9.3826363
10.8206931
6.9670242
3.6647451
3.4728695
6.8963332
5.7612379
3.5455802
3.7051399
5.4522173
3.2325201
1.4268703
1.3622385
2.3296952
2.4811759
3.5556790
2.7982755
2.4488600
4.5433331
2.9719734
2.7901965
3.7717914
1.4793836
1.4107123
1.5965286
0.9239544
2.3337347
1.5197784
0.5684797
-0.5221813
-1.4371247
-0.7342543
0.6533089
-0.8594783
-0.7665702
-0.5868131
-0.4979444
1.4995810
2.3216162
2.1055038
3.2405991
2.5094523
1.0087836
0.4674925
0.9986848
1.0875535
-0.1707461
-0.3545427
-0.3282860
1.1461260
0.6088745
0.2251234
-1.7259479
-2.8852802
-1.9380209
-0.6332672
-0.0879367
-0.1505487
-0.0354234
1.9802797
0.4513346
-0.0636998
-0.6171092
-1.0957882
-0.1889238
0.2574393
0.7785329
-0.0354234
-0.4353324
-0.6171092
-1.0452947
-0.4050363
0.6290719
-0.0939959
0.3483277
0.0675835
-2.0390080
-1.9986132
-1.2129333
-1.4391445
-0.3404045
-0.3282860
0.4755715
0.8108488
-0.6797213
-1.0028801
-0.7160766
0.0433466
-0.5666157
-1.0190380
0.3725646
1.6813578
1.2046986
0.7462170
3.3314875
4.4706224
1.8187003
0.7219801
0.9037569
-0.3767599
0.6331114
0.7482368
0.2857157
0.8653818
1.4652454
1.4874625
-0.0192654
-0.0818774
-0.7706097
-0.2939504
-1.5360921
-1.0735711
-0.8816955
-2.1157582
-2.4671934
-1.7360466
-0.8372612
-0.3626217
-1.0412552
-0.7322346
-0.3747401
0.3422685
1.1663235
1.8449570
1.8126411
1.8550557
3.4062180
3.5778961
2.4751167
-0.4737075
-0.4514903
0.6048350
0.7866119
2.6063999
2.4791562
-0.5767144
-0.2373976
-0.2575951
-1.8632904
-1.1523410
-0.2394174
-0.8493796
-0.3525230
-0.3424242
-0.7160766
0.1503930
-1.3341179
-1.2553479
-0.4636088
1.2895278
0.6775458
1.4511072
3.7091794
2.3519124
3.2062635
5.5935992
3.4708498
1.4248505
0.7078419
2.0630892
2.4044257
1.0713956
1.4349492
2.6508343
2.8810849
2.6286171
3.0487236
5.1896507
5.8218302
5.7773958
5.4986713
4.0303185
4.2019966
5.4380791
5.2239863
5.3067958
4.4019511
4.1353451
4.5392936
3.7253373
3.0911382
3.4526721
5.2583220
4.9028473
3.4748893
2.5518669
3.3011914
3.8747983
3.6283897
3.9495288
4.7655048
8.4232586
7.2053538
7.5426508
6.5428783
6.7468723
7.7244277
9.3119454
10.2652639
9.6351042
8.3970020
8.8070097
8.0435470
8.4171994
8.1728105
7.6658551
8.2091659
10.2248690
10.8429102
9.7280123
11.3902605
11.9517489
10.6247780
10.1218621
10.4026064
5.2542825
5.1351177
7.6012234
6.5186413
7.1689985
7.7628028
6.5852929
6.5408585
8.5606011
8.8231676
8.6999633
6.6943590
8.2010869
8.8857797
12.9313241
9.9764407
9.7461900
12.3476185
12.7758039
11.8669197
11.0711411
8.8777007
8.6292724
6.1066139
7.2154525
7.3911701
7.4699401
5.9389752
5.6521718
6.3085881
3.3052309
3.1800068
6.7892869
5.4825134
4.7675245
5.8925211
7.0437744
7.4982165
9.7219531
11.9820451
12.5394940
12.1517034
11.4771094
11.5296227
10.2834415
10.1683162
9.3281033
7.9869942
9.0816947
10.0855068
10.5662055
11.0812399
10.0006776
10.6651729
10.2228493
9.7663874
9.6310647
7.3851109
7.5042757
7.1649590
5.2401443
4.6544189
5.6279349
3.9454893
2.4831956
1.7156935
1.3137647
2.0408720
2.9113811
2.4286626
3.7778506
2.5740841
2.6063999
2.7275845
2.4852154
3.1739476
2.0913656
2.3660506
2.3317150
1.2632711
1.2875080
2.0913656
2.8366506
4.8260971
4.7412679
5.2361048
2.5821630
2.2226489
0.7684342
0.4614333
2.3983665
1.7641673
0.1281758
-0.4737075
-0.1040946
-0.4918852
1.3440608
1.8368780
0.8573029
0.9683887
3.4243957
3.5879948
3.3577442
4.4201288
3.8303640
3.7152386
2.5417682
2.1600368
2.4589587
1.2067183
-0.1404500
-0.3747401
-0.5342998
-0.1101538
0.0857612
-1.0048998
0.5482822
2.3014188
2.3599913
2.3519124
2.6791107
-0.5928723
-0.3222268
1.6934763
