# Supplementary material for: Structure of silent transcription intervals and noise characteristics of mammalian genes
Source: Mol Syst Biol. 2015 Jul 27;11(7):823. doi: 10.15252/msb.20156257 (PMC4547851; doi:10.15252/msb.20156257)
Supplement: Supplementary file 5 [file msb0011-0823-sd5.zip › Dataset_1/data.Bmal1b.cell15.signal]

10.8307918
13.1736932
17.6938771
16.9809080
17.5807715
19.8388437
18.4351226
16.3951826
13.1534958
10.7540416
6.2823315
6.5287401
3.3880403
1.6631802
2.5033931
3.0911382
4.9896962
2.6629527
3.0244867
7.4699401
9.0029247
5.2805391
6.2035615
10.2087111
10.8651274
11.4387343
10.6066004
11.6326296
10.4955145
9.0009050
7.3729925
7.4537822
6.5893323
4.6140241
3.9293313
4.2807666
4.0081013
4.5897872
5.6541915
6.1126731
7.4860980
7.5487101
8.5908972
12.3758949
12.1052494
9.4553471
9.5664329
7.2942225
7.0518534
10.2531454
10.8287720
9.4876630
8.6292724
7.4154071
6.8882542
7.6032431
8.1283762
10.3177772
10.6086201
10.3359548
13.4948323
12.7515670
11.4447935
9.2069187
8.2293633
6.2197194
4.0989897
2.8608875
3.7616927
3.9131734
3.6627253
3.7818901
2.4165441
2.3135373
1.9883587
1.4632256
1.8752531
1.9459441
2.1277209
1.5844102
2.5417682
1.6672196
1.0592771
3.4728695
4.7695443
6.5448980
9.5341170
8.7242003
8.7040028
7.5547693
9.5098801
6.0197649
5.9046396
6.7690894
6.1975023
4.3534773
4.1111082
2.6387158
0.1887681
0.1503930
2.4084652
1.8994900
3.0870987
2.0752076
1.4955415
1.6349038
2.0065364
0.9037569
-0.7746492
0.0716230
2.3680703
0.4594136
0.5139466
1.9196875
1.2430737
0.2735972
-0.3242466
1.2774093
3.2547373
5.7087246
2.9134008
3.4021785
3.1456712
2.5660051
3.7515940
4.8422550
5.4562567
5.4077829
3.8626798
3.5657777
2.1984119
3.3052309
4.5736292
2.8810849
3.5657777
3.1779871
2.2650634
3.3213888
4.3554970
1.7702265
0.4634531
-0.0273444
0.4230582
0.7381380
0.8088290
0.0898007
0.3543870
2.1620566
1.5924892
0.2917749
1.0855338
1.9095887
1.3157844
2.7619201
2.6164987
3.0305459
2.3418137
2.2246686
2.8164532
0.9259741
-0.3929178
-0.1343908
0.6028153
0.2433011
1.9358454
1.9479639
1.4753441
3.8445022
3.0770000
2.3195965
2.2590042
0.4573938
-0.1889238
0.7906514
1.5924892
1.7944634
1.8106214
0.8936582
1.1521853
-0.4939049
-0.4696680
1.6833776
0.4291174
-0.0132062
0.9704084
0.0352676
-0.5686354
0.8855793
3.6445476
0.9926256
0.5987758
0.5482822
0.3907423
0.0615243
0.5159664
-0.0697590
0.5644402
-0.4191745
0.5200058
-0.4009968
-1.2492887
-0.9725839
0.1503930
0.4371964
0.3038934
-0.3908981
-0.2979899
-0.5706552
-0.9766234
-0.1323710
0.7058222
0.3180316
-0.5908526
0.1827088
0.4715320
0.8573029
1.4066728
0.6048350
0.5805981
-0.9766234
-0.2353779
2.5155115
0.9199149
-0.5282406
-1.5825462
-0.3101084
-2.5419239
-2.1642321
1.7379106
0.5664599
-0.7019384
1.0915930
1.9701810
0.0009320
0.9704084
1.7156935
0.4553741
-0.2172002
-0.5403590
-0.5504577
-0.6777015
-0.5827736
-0.0657195
1.2289355
-0.0334036
-1.5179144
-1.3361376
0.3867028
0.3079329
-0.4494706
-0.3727204
0.9461715
-0.3040491
-0.3080886
0.6674471
0.9118359
1.1845012
0.8552831
1.2652909
-1.0089393
-0.6433659
1.1218891
0.6714865
1.3117449
0.2816762
-0.3565624
-2.0248698
-2.7317797
-1.5663883
-0.5120826
0.4149792
1.7156935
0.4149792
0.0998994
-0.1869041
0.6896642
3.0527631
3.8243047
2.8952231
1.9580626
2.0550102
0.4432556
0.5543415
0.8674016
0.8391252
0.0655638
-0.7362740
-0.8958337
2.2165896
4.6766361
2.7094068
1.7399304
4.4645631
2.9012824
3.5072051
3.7859296
1.0209020
0.9138557
0.2776367
-1.2189925
-0.5807539
1.5076600
-0.7988861
-1.8774286
-0.9220904
1.1925801
0.4634531
0.3038934
-0.9705642
-0.9523865
0.7967106
0.3725646
0.5220256
0.6169535
2.9053218
3.0204472
3.8081468
2.8891639
4.2363322
4.5110172
4.1474635
3.8869167
3.7313966
5.1028018
5.5107898
4.8402353
5.3875855
5.1270387
5.7571984
4.6382610
4.9190052
7.5628483
6.1530679
5.9349357
4.6120043
5.6966061
4.0787923
3.0123682
4.2221940
4.6039254
3.0850789
2.6932489
6.3873581
1.6389432
1.0471587
1.8893913
2.0671287
3.1234540
3.3254283
3.8990352
2.3418137
1.3198239
1.1582445
1.1663235
1.4228308
1.2390342
0.3099526
0.4250779
0.2493603
0.0534453
1.9822995
2.3317150
1.1885406
2.2630437
1.6268248
1.5783510
5.1088610
5.0119134
5.4340396
4.5150567
4.4342670
4.4908198
3.5960738
3.2163622
3.6324292
3.1133553
2.9457167
3.3032111
1.6086471
1.3238634
1.3359819
0.7199604
1.0511981
1.1501655
2.4730969
1.6712591
2.5357090
3.4688300
3.1214343
2.7538412
1.6025879
1.5722917
4.4504249
3.3052309
2.6851699
3.1335528
3.6566661
3.7455348
4.2565296
4.6120043
5.0482687
4.0202198
1.8833321
1.5419956
3.1598094
3.0870987
2.2145699
3.3739021
2.6831502
1.8530360
4.3272206
4.6120043
5.7188233
6.1853838
3.0689210
3.0406446
1.5298771
1.5884497
3.6061725
2.7033476
3.1840463
0.7098616
0.4210385
2.3902875
3.1981845
2.4104849
1.6086471
2.0913656
2.3276755
-0.3404045
-0.1707461
1.4531269
0.7946908
2.2206291
2.1862935
1.6752986
1.9520033
2.1034840
2.0146154
3.3920798
2.9497562
1.5379561
2.1842737
4.4827408
2.3700901
2.3418137
4.9068868
3.8101665
3.0648815
3.2466583
