# Supplementary material for: Structure of silent transcription intervals and noise characteristics of mammalian genes
Source: Mol Syst Biol. 2015 Jul 27;11(7):823. doi: 10.15252/msb.20156257 (PMC4547851; doi:10.15252/msb.20156257)
Supplement: Supplementary file 5 [file msb0011-0823-sd5.zip › Dataset_1/data.Bmal1b.cell16.signal]

2.1176222
1.4692849
1.1057312
0.8209475
1.6187458
1.5217982
0.1847286
0.2150247
2.6851699
2.7538412
3.3052309
5.5612834
4.6039254
3.7414953
2.6508343
3.1476910
3.3739021
1.5763312
1.9075690
3.5718369
3.2991717
5.0704859
5.7854748
7.3124002
6.4903649
3.7394755
2.8467493
4.0727331
5.2300456
5.6218756
6.5974113
6.8963332
8.1101985
10.7823180
9.5846106
9.0009050
5.3653683
5.7470997
7.3830912
4.5150567
3.3860206
2.6912291
3.6081923
3.6869622
2.7558609
1.3642582
0.8310462
2.0307733
2.9659141
2.4226034
2.2307278
0.9946454
1.6369235
4.1636215
2.2852609
2.1660961
2.3721098
2.0449115
2.9477364
4.3716550
4.6402807
4.8563932
6.7004182
6.7408130
6.9912611
9.4553471
8.3808440
8.0859616
10.5136922
7.0801298
7.1306234
7.9062045
8.4616337
9.9360458
10.4813763
6.9044122
6.5247006
8.7908518
13.7998134
8.2778371
7.2093933
5.1512756
6.4620886
7.6335393
7.8738886
8.0900011
6.9973203
8.1869487
8.0900011
8.1909882
9.0958329
10.5662055
9.4634260
9.4250509
10.0350132
7.5487101
7.0114585
6.7044577
5.0563477
4.3696352
3.6566661
3.6849425
2.7235450
1.0653363
0.8593226
2.5256102
1.0734153
0.2695578
1.9701810
4.1797794
2.3882677
2.5336892
1.9035295
-0.2272989
0.2796565
3.0325656
5.2381245
4.4120498
6.1874036
6.4782465
6.6963787
5.8339486
5.9773503
7.9365006
9.1988398
10.0410724
8.2899556
8.2536002
5.7834550
5.3370919
6.4762268
4.8018601
4.4605236
5.2482233
4.3332799
3.2103030
2.2266883
1.3642582
1.5016007
0.8068093
-0.3121281
1.5258377
2.3296952
2.4064454
1.4612059
0.5927166
2.2832411
1.9540231
0.0857612
-0.8271625
-0.1081341
1.5359364
1.7480093
1.0633166
1.4248505
1.4733243
-0.2899109
0.3523672
1.8308188
2.1034840
0.6694668
0.3927621
1.7136737
0.5078874
-1.0230775
-0.6049908
1.2410540
2.2852609
1.6167261
-0.4676483
-1.8632904
-1.7764415
1.3703175
1.6813578
-0.1020749
0.5927166
0.9401123
-0.0414826
1.2289355
2.9033021
-0.3545427
-0.4252337
4.3332799
1.4551467
-1.3502758
-1.1301239
0.5765586
0.9037569
1.3077055
0.0494058
0.8209475
1.3642582
-0.0919762
0.0473861
0.6977432
1.6631802
0.6674471
0.2776367
-0.0233049
-0.3787796
1.4591862
2.1862935
0.4311372
0.6553286
0.4069003
-0.4716878
0.1786693
-0.3626217
-0.0960156
-0.4070560
-0.5363195
-0.4797667
-1.5623488
-1.5825462
-1.2169728
-0.4797667
0.6189732
-1.3078612
-1.0149985
0.9986848
1.4127321
-0.1525684
-0.7706097
-0.2818320
1.7742660
1.7702265
0.2069457
-0.4939049
-0.7625307
-0.4555298
-1.0594329
-1.3644140
0.0191097
0.7502565
1.7015553
1.0794745
1.2450934
2.3155570
1.2390342
1.8772729
0.3503475
-0.9059324
-0.1202526
0.4149792
-0.3060689
-0.7665702
-0.4110955
0.0110307
0.7139011
0.9885861
0.0837414
-0.4070560
0.0877809
3.3335073
1.8914111
1.4652454
1.3178042
1.8368780
0.3543870
0.4311372
0.4654728
0.3180316
0.2836960
-0.7342543
-0.7059779
0.2574393
0.4674925
0.8815398
0.4917294
1.1198694
6.1813443
2.9598549
3.2769545
5.6218756
4.8281168
5.0260516
6.4721873
6.1894233
6.0823769
4.3272206
2.0590497
0.8411449
2.1196420
3.8707588
2.4730969
1.8308188
4.5554515
5.0805846
2.7417227
2.7821175
2.9659141
1.9095887
3.3355270
3.4769090
3.0729605
2.1802343
2.1115630
2.6346763
3.2365596
3.4829682
5.5006911
6.7569710
6.2863709
9.3018466
8.5080878
9.8855522
8.5404037
9.2048990
8.1728105
7.1488010
5.5148293
7.4537822
7.2538276
7.7143290
7.8900466
4.7129915
5.2684207
6.0137057
7.8738886
5.6966061
5.7733563
5.9793701
6.4762268
6.8700766
3.8182455
3.9757854
5.0280713
5.3976842
7.1023470
5.7127641
5.5229082
6.2116405
6.1086336
6.9185504
4.6867348
4.3474181
3.4041983
4.3292404
3.9475090
3.5152841
4.9694988
3.5718369
4.2605691
4.4362867
3.2991717
3.6526266
2.6104394
2.9194600
7.3972294
5.7309417
5.2401443
4.5918069
4.9432421
4.1474635
4.0141605
6.6054903
6.8821950
7.3669332
8.2899556
7.3144199
7.9465994
11.0913386
8.0092114
8.6232131
10.5682252
11.6487875
12.7030932
11.9315515
9.6896372
9.2634715
7.5830457
7.1629392
7.1508208
5.9652319
6.0944954
9.4795840
7.5628483
10.4611789
9.2190372
8.5888775
7.0316560
6.3106079
7.0397349
7.1346628
5.8339486
6.1470087
5.9975478
2.7498017
3.3375468
4.9472816
5.4340396
2.9376377
2.6326566
1.5339166
1.5137192
1.2188368
1.9035295
3.7980481
4.7836825
4.9311237
3.8970155
3.1618292
2.1963922
3.9899236
3.4526721
3.2204017
6.5731744
5.0058541
3.0830592
3.0830592
2.7518214
3.0164077
4.1515030
2.2610240
1.8570754
2.4125047
2.2448660
3.0608420
1.1744024
1.0673561
3.2830137
3.7960283
1.4288900
0.8694213
1.9742205
2.3014188
2.4912746
2.1539776
2.8447296
4.3332799
