# Supplementary material for: Structure of silent transcription intervals and noise characteristics of mammalian genes
Source: Mol Syst Biol. 2015 Jul 27;11(7):823. doi: 10.15252/msb.20156257 (PMC4547851; doi:10.15252/msb.20156257)
Supplement: Supplementary file 5 [file msb0011-0823-sd5.zip › Dataset_1/data.Bmal1b.cell17.signal]

6.3227263
6.7266748
8.1526131
5.3673881
4.4746618
5.1209795
5.7915340
5.4400988
6.1894233
5.6319743
5.7107443
5.5128095
8.3384294
7.5406311
8.0051719
9.8996904
8.7302595
8.9241548
13.4322202
11.6164716
10.2995995
11.4245961
10.0188553
7.9829547
9.2553926
4.5796885
4.0929305
6.0419821
5.5673426
5.3896052
6.2399169
4.9634395
5.3896052
6.2257787
6.0904559
5.6218756
4.7978207
4.9129460
5.2643812
6.0541005
3.4466129
2.6730514
2.1660961
3.7495743
8.8130689
7.9849745
4.9190052
6.3025289
7.4275255
3.7172584
3.4304549
3.5980936
4.3655957
4.5372739
3.0083287
3.5516395
2.6225579
2.6467948
3.0830592
2.8548283
3.1880858
2.0933853
0.4735518
0.5604007
0.2978342
0.4937492
1.7197329
1.5318969
0.8270067
0.7926711
1.6167261
1.6308643
1.1622840
0.7522762
-0.0071470
-0.7706097
-0.0354234
1.2127776
1.4389887
-0.6090303
-0.3767599
-0.4474509
-1.3522955
-0.3949375
-0.2414371
0.0655638
1.4329295
0.6088745
-0.1727659
-0.1424697
0.5826179
0.4210385
-0.3525230
0.0110307
0.9825269
5.5451254
7.0013598
10.0531909
9.2836690
10.0693488
14.6420461
12.1537232
10.7984759
11.6023335
9.2735702
9.1402672
10.3258561
10.6732519
9.8875720
9.0190827
7.0639718
6.3247461
3.8990352
4.7574258
3.6667648
3.0689210
5.6824679
9.7441703
8.4414363
7.2760448
6.5974113
8.6171539
6.0702585
5.6521718
4.4686026
5.4340396
8.5181865
7.9789152
10.3500930
9.6977162
11.4245961
17.2232771
17.4191921
20.0852523
18.1180231
18.4028068
16.1225174
13.6826683
13.2928580
11.1822270
9.7603282
7.8759084
4.9674790
5.7269022
7.6032431
6.6741615
5.3997039
3.9596275
3.1194146
3.6364687
3.8990352
2.2145699
0.4432556
0.9077964
3.0729605
2.2913201
1.8611149
1.7964832
2.0974248
1.2875080
1.5460351
1.6752986
1.7964832
1.5965286
1.4187913
0.9380926
0.4190187
0.6512891
0.6472496
-0.0212852
1.1622840
1.5339166
0.7765132
1.4410085
2.5983210
2.8669467
0.8714411
0.8451844
3.3617837
2.5397484
2.7861570
5.1977297
4.7109717
1.2976067
2.2186094
1.6328840
1.6874171
2.1761948
0.6351312
-0.2596148
2.4852154
4.1454438
3.2910927
2.2832411
1.2996265
0.6432101
-0.8837153
-1.0089393
-0.2737530
0.1806891
1.1400668
1.9297862
1.0572574
0.0877809
0.0574848
1.7985029
0.8270067
0.7704539
0.5503020
-0.5443985
1.8267793
3.0749802
2.2852609
0.9380926
0.8613423
1.3884952
0.4876900
0.1200968
0.2311827
-0.1949830
-0.1545882
0.5402033
1.3662780
0.2796565
0.5604007
0.0918204
0.8492239
1.4288900
1.6207656
3.2668558
5.4562567
3.7818901
3.7677519
2.3276755
1.5803707
2.5357090
1.4329295
0.6977432
1.0996720
2.7316240
2.3559519
2.4064454
1.6086471
0.0877809
-0.6837607
0.2049260
0.7987303
0.5260651
1.1562248
0.3220711
-0.5686354
0.8936582
3.1497107
1.2511527
1.1299681
-0.1525684
-0.3606019
-0.2636543
0.0170899
0.1483732
0.0898007
-0.0031075
1.8893913
2.1115630
0.4836505
0.3442882
0.3099526
-0.1162131
-0.1788251
0.2130050
0.7967106
-0.0980354
-0.8655376
-0.8796758
-0.5080431
-0.1424697
0.8714411
1.0633166
0.7542960
0.6795655
-1.4815591
-1.7804810
-1.0048998
1.7257922
1.6510617
1.6328840
1.4955415
1.1138102
0.4270977
0.3018736
-0.2050817
-0.1404500
0.5704994
0.7260196
-0.7160766
-0.5544972
0.1099981
-1.6552569
-0.2555753
-0.3202071
-0.2697135
0.4674925
0.8108488
1.1037115
1.7379106
1.6126866
1.1037115
0.8936582
1.1643037
2.4569390
0.4412359
0.9279938
2.6932489
1.9318059
2.1984119
5.3936447
6.6741615
5.8379881
5.6158164
6.4580491
7.6436380
6.9690439
5.0422095
3.5395210
3.8121863
7.9910337
6.1106533
5.0280713
3.7717914
3.3133099
3.1113356
1.9176677
3.0467038
2.3357544
2.9982300
1.4753441
1.8086016
2.2388068
1.4672651
2.8103939
1.7419501
1.3117449
2.7316240
2.2428463
2.9436970
4.0868713
4.9230447
7.0114585
6.3085881
6.4378516
7.8678294
5.9854293
5.1371374
4.4928395
4.5332344
4.5291949
4.0323382
3.3739021
4.5291949
3.9697262
1.2996265
0.9562702
1.8691939
0.5220256
0.3624659
1.4127321
1.1986394
0.9380926
0.9542505
-0.3383848
-0.1747856
0.7906514
0.3119724
1.3844557
4.9957554
5.2946773
2.9033021
2.3801888
3.2648360
3.0406446
1.7399304
0.1483732
1.8086016
2.6568935
1.7338711
-1.0634723
-1.2250518
1.9580626
1.1824814
0.9643492
1.1824814
2.5397484
3.4870077
2.7275845
2.1600368
2.8184729
2.7336437
0.9683887
2.0529905
3.1719279
2.2428463
1.3642582
2.1903330
2.0186548
1.2774093
1.8308188
1.0249415
2.3276755
2.5316695
1.4995810
1.1723827
0.2251234
0.2554196
2.5256102
2.8144334
2.7417227
2.4104849
3.1355725
4.7877219
3.5354815
2.6003407
0.8573029
1.2208565
0.0090110
0.0110307
1.3440608
1.3541595
1.8631347
3.8263245
4.6160438
5.0260516
4.0000223
2.4347218
2.5175313
3.6223305
2.4993536
2.5680248
2.8164532
0.1382745
-0.6494251
0.7906514
1.3622385
0.8391252
