# Supplementary material for: Structure of silent transcription intervals and noise characteristics of mammalian genes
Source: Mol Syst Biol. 2015 Jul 27;11(7):823. doi: 10.15252/msb.20156257 (PMC4547851; doi:10.15252/msb.20156257)
Supplement: Supplementary file 5 [file msb0011-0823-sd5.zip › Dataset_1/data.Bmal1b.cell18.signal]

1.0693758
2.3963467
6.4035160
5.2744799
4.7655048
6.9629847
9.5765316
9.5603737
9.3058861
4.9553606
4.8281168
5.7814353
5.3896052
3.5536592
4.0929305
3.4445931
3.4183365
3.7637124
3.2809940
2.5720643
0.8431647
0.4796110
1.9580626
1.5803707
1.5217982
1.5298771
0.8128685
1.1158299
2.5256102
2.3034386
2.4609785
0.8229672
0.7664144
-0.2151805
-0.4110955
1.2753896
2.7376832
3.1113356
3.5778961
4.0060816
1.6389432
1.2854883
2.7942360
1.9964377
3.7940086
3.8263245
2.6952686
4.1090884
5.4905924
8.2859161
5.2542825
4.4463854
2.3519124
2.5599459
3.4203562
2.8871442
2.8831047
3.6829227
1.7803252
0.0413269
1.5924892
1.2269158
1.7823450
2.2549647
0.7139011
3.2607965
5.9450344
7.9062045
9.1867213
10.4813763
10.3521128
7.3305779
5.0624069
4.7271297
5.6743889
5.6461125
5.1957099
5.5693623
7.1326431
7.9728560
6.7367735
6.4196740
7.0882088
5.5976387
5.9106988
6.4822860
5.3613288
6.3207066
3.7293768
1.8449570
4.1878584
3.0729605
2.4650180
2.1883132
2.7073871
2.8043347
2.2468858
2.0610694
1.3541595
1.3763767
1.6025879
1.7035750
1.6369235
0.7219801
0.7038024
0.0251689
-0.1545882
1.6651999
0.2271432
0.3099526
0.7805526
-0.1869041
-0.5100629
-0.7867676
-1.1705187
-0.0031075
-0.4777470
-0.2454766
0.7300591
2.2186094
-0.5302603
-0.5767144
0.4432556
-0.2474963
-0.9968208
-0.5605564
0.2735972
0.8209475
0.9845466
0.6290719
0.7260196
1.5500746
1.1562248
-0.1869041
0.6048350
1.9600823
1.5864299
2.1216617
-0.0495616
-1.2876638
-1.5663883
-1.7097900
-0.3949375
0.3624659
-0.7443530
-1.2129333
-0.2434569
0.7199604
0.7482368
0.9946454
0.0029517
0.1867483
1.1198694
0.3402488
0.2352221
-0.3707006
1.4511072
-1.0109590
0.0797020
-0.6595238
-0.6595238
-0.7665702
-0.6251882
-0.3464637
-0.2474963
-0.8837153
-0.9422878
0.6331114
-0.9705642
-0.5141024
0.2776367
-0.2616345
1.1279484
-0.6514449
-0.3181873
2.5175313
-0.5282406
-0.7443530
0.2513801
0.4634531
0.1887681
-0.8978535
-0.3303058
-0.8130243
-1.1624397
-0.7847479
0.7765132
0.4796110
-0.6978989
-0.1848843
0.6694668
1.0754351
0.7078419
1.2572119
0.7320788
0.3846831
0.7765132
1.2046986
0.1503930
0.6048350
0.0554650
-0.7685899
-0.7786886
-1.4795393
-0.3020294
0.5361638
-0.2192199
-0.5948921
1.1845012
1.6995355
1.3622385
0.8754805
-0.3404045
-1.0331762
-0.1808448
0.1503930
0.9704084
-0.4312929
-1.0008603
0.8997175
1.9338257
0.4654728
-0.1889238
-0.4676483
-0.0657195
1.4672651
-0.6110500
-0.9746037
0.5119269
0.4594136
-0.6393264
-1.7764415
-1.7825007
0.2231037
1.4571664
1.6106668
2.1782145
-0.7928268
-0.0313839
1.0249415
0.3463080
-0.6635633
-0.3545427
-0.2071015
0.1665509
1.5480548
-0.6150895
-1.7077702
-0.8473599
-0.8352414
-0.4939049
0.2877354
-1.3765324
-2.3237917
-1.3543153
-0.2293187
1.2147973
0.2715775
0.1241363
-0.5989316
-1.2270715
-1.1543608
0.5179861
1.2935673
-0.0596603
-0.3807994
-0.0313839
0.9401123
0.8815398
0.1039389
-0.6857805
-1.1281041
1.7358909
-0.4373521
-0.5544972
0.6331114
0.2311827
0.8330659
0.8310462
0.2695578
-1.2513084
-0.9099719
1.1986394
0.2473406
-0.4131152
-1.2553479
-0.9463273
2.0570300
1.2713501
1.7116540
-0.3929178
-0.7665702
-1.1806174
-0.6393264
3.2809940
2.4831956
-0.7807084
0.2049260
0.4876900
2.4205836
1.4288900
0.9259741
3.9838644
5.0401898
3.6465674
2.7538412
3.5051854
1.9762403
2.0267338
2.5256102
1.3844557
1.4208110
4.5796885
1.4127321
0.1685706
0.6836050
0.9542505
1.1966196
0.4412359
-1.2412097
-0.5363195
1.4935218
3.4486326
2.1317604
1.8409175
2.0287536
0.9986848
2.4912746
1.3965741
1.0653363
3.8828773
1.7742660
1.1925801
1.6167261
-0.1364105
-0.7423333
2.1196420
3.2931124
1.8691939
2.0651089
2.2307278
1.4389887
3.6142515
1.6510617
1.2673106
0.3867028
2.2771819
6.7933263
5.0927031
3.5354815
4.2201743
3.8162258
2.8992626
1.2632711
1.8267793
3.0527631
2.3761493
2.4771364
1.5480548
0.9542505
3.3658232
6.2035615
4.7412679
4.0727331
4.4302275
6.7529315
5.8864619
4.7574258
6.4035160
4.9513211
5.1633941
7.4032886
7.0841693
4.0000223
3.3213888
4.6584584
4.4120498
5.1351177
9.3139651
3.3900601
3.3900601
7.7405856
9.4816037
5.1492559
5.4259606
7.6133418
7.8173358
6.8579581
6.5832731
5.4057632
5.1351177
6.1025744
5.0381700
4.6079649
4.9614198
4.8382155
3.5455802
3.7657322
2.3034386
2.5963012
7.0457942
6.7791881
6.2782920
7.7244277
4.7230902
4.5796885
7.1811169
4.7210704
5.2017692
5.2017692
3.6788833
1.5258377
1.3864754
3.6445476
4.7311692
5.2320653
-0.7302148
-0.4393719
0.3907423
0.9825269
2.8750257
2.2872806
3.2668558
3.4466129
2.6164987
3.8727785
4.7513666
5.9773503
5.0078739
4.4181090
5.3997039
5.2845786
5.3795065
3.5900146
3.4385339
5.1492559
5.9672516
2.7639399
2.8305914
3.4425734
3.4748893
4.7695443
4.0202198
3.4627708
2.4084652
0.6108943
0.8734608
1.6773184
1.1703630
0.8249870
0.4816307
0.7300591
0.2271432
0.9542505
1.6025879
2.3579716
3.6344489
2.1822540
1.9822995
2.8164532
2.5336892
2.0509707
1.0350402
2.3882677
1.6611604
1.2309552
0.9502110
1.1441063
1.1441063
0.5805981
1.4006136
2.6629527
1.8247596
1.4309098
1.7520488
0.2756170
0.2998539
-0.2757727
-1.4936775
-0.9079522
1.9015098
-0.6191290
-0.7584912
-0.1323710
0.3463080
0.7825724
0.0372874
0.2857157
-1.2028346
-0.5242011
1.8187003
1.4612059
2.4367416
1.6288445
0.5987758
0.9199149
0.7583355
0.7179406
-0.2050817
0.0231492
0.3362093
0.0696032
0.5301046
0.6068548
1.8267793
1.3056857
0.8027698
1.3319424
1.6914565
0.6775458
-0.7928268
0.9340531
2.1014643
2.0166351
1.3137647
-0.0697590
0.5078874
0.1988668
-1.2836243
-1.0634723
-0.2252792
-0.7423333
-1.2775651
-1.5098355
-0.6514449
-0.7423333
0.6472496
0.4856702
-0.1040946
1.0612969
2.5215708
3.1234540
0.0958599
-0.8231230
-0.5666157
0.8936582
0.2493603
-0.3262663
-0.9826826
-1.0028801
0.2594591
0.7967106
0.7239998
-0.1000551
-0.1444895
-0.9907616
0.5482822
1.5036205
0.5866574
1.3743570
2.6811304
3.2284807
1.8469767
0.7280393
-0.9826826
-1.7239282
-2.0935411
-2.4974896
-0.3282860
2.3620111
1.5581535
0.9360728
-0.1768053
-0.7483925
-1.3341179
-1.8996458
-1.0614526
-0.5625762
-0.1869041
0.2049260
0.9421320
0.9077964
0.0393071
0.3806436
0.8209475
-1.1382028
-1.2412097
-0.6595238
-1.0291367
0.0170899
-0.8352414
-1.1967754
-1.2351505
-0.3807994
0.0675835
0.0251689
0.1402942
-0.2676938
0.0776822
-1.1584002
-1.3644140
-0.3262663
-0.4918852
-1.1402226
1.0774548
0.2776367
-0.3242466
-1.3260389
-1.5966844
-1.2169728
1.5298771
0.9037569
0.3402488
0.5159664
-0.0172457
-1.2391900
-1.6714149
-0.6191290
0.8350857
-0.2757727
-0.5120826
1.0835140
0.4472951
0.2271432
2.6851699
2.9861116
1.9742205
1.8086016
1.5500746
1.7682068
1.4147518
0.9542505
1.0370599
0.2857157
-0.0536011
1.7217527
3.6445476
1.2875080
0.7300591
0.7159209
-0.1000551
-0.4393719
0.8714411
-0.3585822
1.0471587
1.5258377
1.0188823
1.1178497
3.3456257
2.7336437
1.6450025
0.5704994
1.2733698
2.6690120
0.5159664
1.0612969
2.5841828
2.7780781
1.0673561
0.7765132
1.6631802
1.4470677
0.8936582
-1.0473144
0.3200513
0.1988668
0.4109397
1.2430737
0.7866119
0.2554196
0.6048350
-0.1263118
-1.0715513
-0.4817865
1.7823450
0.8633621
0.6270522
2.3498926
2.2428463
2.8669467
0.6432101
-0.8857350
-1.0816500
0.1705904
-1.1987951
-0.9624852
1.2087381
0.3503475
-0.4656285
0.3584264
2.5619656
0.7603552
0.6694668
-0.1182328
0.0736427
0.9582900
0.8169080
0.6735063
0.7381380
-0.5302603
-1.2513084
0.8835595
1.2309552
1.6551012
2.4690574
2.3741295
3.6526266
0.1099981
-0.3060689
0.7199604
1.6126866
3.6930215
3.4728695
3.8586404
4.9149657
5.7935538
6.5893323
6.1409495
3.8606601
3.7192781
4.7251099
4.0727331
2.9679339
2.2125501
3.2607965
2.7558609
2.7821175
4.3332799
3.2244412
2.4508798
0.8875990
1.2996265
3.1658686
2.2711227
3.6687845
1.7035750
1.0794745
2.1923527
2.3317150
3.6364687
1.8348583
0.4129595
1.5985484
2.9295588
3.2870532
2.2610240
1.1865209
0.4573938
0.8068093
1.4490874
0.8249870
1.0814943
1.0572574
0.2776367
0.2493603
0.7280393
1.5096797
1.5177587
0.5684797
0.5381835
-0.1283315
-0.3444440
-0.1626672
