# Supplementary material for: Structure of silent transcription intervals and noise characteristics of mammalian genes
Source: Mol Syst Biol. 2015 Jul 27;11(7):823. doi: 10.15252/msb.20156257 (PMC4547851; doi:10.15252/msb.20156257)
Supplement: Supplementary file 5 [file msb0011-0823-sd5.zip › Dataset_1/data.Bmal1b.cell19.signal]

9.7160586
12.0935053
10.6038520
8.4943429
11.0257538
11.5636286
10.0619781
5.9769288
4.4812769
5.4130600
4.4272894
4.3633043
2.2637930
0.9421005
-0.5195593
0.0063183
0.1862765
0.7441466
1.6319400
2.5677222
5.4770451
5.8049688
6.7847408
7.1806487
6.7607464
3.1535859
3.4435184
4.6492378
4.1413560
3.0356133
3.1195938
4.8411931
5.4850433
5.7789749
6.9287073
7.9504695
3.9613979
2.5317306
3.4175244
3.4295217
6.9467031
8.9682326
9.5341009
10.7938078
7.4505858
7.2706277
7.4865775
5.3710698
3.9214072
3.7954365
3.3315445
3.9374035
1.0660717
0.9241047
-0.1836375
-0.2396244
-0.0216752
0.0743025
0.6501685
1.9058763
1.4579805
0.6041792
0.6721634
1.0540745
0.9441001
3.2755575
3.8834160
2.0058530
0.9421005
2.8736510
2.7456808
1.4499824
1.6999242
3.6414723
3.8234300
4.4732787
4.7032252
7.7885072
8.5563285
7.4425877
9.5960865
10.5078743
9.8580256
9.6780674
9.3581419
13.1512591
12.5314034
11.1737194
12.3674415
13.2752303
17.9201493
20.8454685
16.9883661
16.4764853
21.6112902
20.1456313
20.6215206
24.1846913
25.2044540
25.6683460
21.7232642
19.9716718
17.1643252
16.1805541
16.5524676
12.4834146
11.8555607
11.0737426
13.7851116
14.2510032
12.7173601
13.9950628
12.2074788
11.0197552
11.3576765
11.4836472
10.2399367
5.5790214
5.4590493
7.4365891
6.0089214
6.2008767
4.9311722
4.3813001
6.8087352
8.0744406
6.9926924
8.2184071
14.5309380
18.8359361
21.2613717
18.0921093
16.4584894
17.2383080
16.5004797
16.1265667
15.2387733
14.6009218
12.3074555
10.0679767
8.9062471
7.7205230
7.5545616
6.6527715
6.7887399
7.6005509
8.2224062
7.8844849
6.8107348
7.0786724
5.5010396
4.8451922
5.1571196
4.3233136
4.5432625
3.7194542
3.4855086
2.7796729
2.3197799
4.1493541
3.1215933
1.2680247
2.0798358
5.3310791
3.6554691
2.3537720
1.6999242
1.8198963
1.3260112
3.1755808
4.8811838
3.9813932
2.7356831
2.6377059
6.2688609
7.3606068
6.5028064
3.0876012
1.8478897
2.2138046
2.8516561
-0.3236049
-1.0634327
0.3562369
2.0098521
2.4417515
1.8498893
1.1060624
1.7039233
1.1300568
1.1820447
2.7636766
1.4719772
1.0020866
2.0978316
2.5177339
1.7539116
-0.0836607
0.2462625
1.4959716
-0.2356254
-0.6015402
-0.1376482
0.8601196
0.2002732
-0.5515518
-0.2416240
-0.3176063
0.0663044
0.7521448
1.1620494
2.1858111
1.7119214
0.9021099
1.1500522
3.4195240
5.6829972
3.4235231
2.6836952
5.7209884
2.4677455
1.3839977
3.1975756
3.4735114
2.8576547
2.7976687
4.3373104
2.8376594
2.3697683
3.6994588
2.7696752
1.8518888
-0.2336258
0.4322192
1.1240582
0.6881596
1.0260810
0.8701173
3.5814863
-0.4215821
-1.2133978
0.8181294
2.0158507
1.9698614
2.4737441
2.1218260
2.0958320
1.2940186
0.4862066
1.3380084
0.2382644
-0.2216286
1.7999009
2.5197334
1.3799986
0.7241513
-0.3575970
-0.6695244
0.0862997
-0.7655020
0.2062718
-0.1136537
-0.2496221
1.5479595
0.2962509
0.2382644
2.2337999
0.1682806
-1.2353927
-0.3455998
-1.7852647
-1.0734304
0.7221517
0.8681178
-0.3176063
0.2622588
0.5042025
-0.1696407
0.1962741
0.4142234
0.0503081
0.4222215
0.1582830
-0.6395314
-0.0816612
1.7179200
1.7019237
0.3202453
-0.8274876
-0.7914960
0.7581434
0.0163160
-1.0214425
-0.6595267
0.3682341
-0.4315798
-1.0414378
0.5521913
1.5919493
-0.5635490
-0.8834746
0.4682108
1.7179200
1.4039931
1.2320331
1.8618865
0.6301731
0.1282899
0.2122704
0.7841373
0.4962043
-0.0796617
0.5082015
0.4922053
1.2020401
1.2620261
0.3162462
0.4782085
2.0258483
3.8254295
3.9533997
3.4335207
0.9181061
0.3062485
1.1500522
1.3160135
-0.2696174
-0.5655486
1.2240349
1.7259181
1.7519121
1.5139675
0.6801615
-0.2936119
-0.6575272
0.7741396
1.4999707
-0.3016100
0.5401941
3.6494705
2.4897404
1.5959484
2.3797660
2.3117818
-0.2236282
0.4962043
2.9796264
2.5277315
2.1698148
-0.7475062
-0.9854509
0.9401010
0.3062485
-0.6335328
-0.2396244
1.1820447
0.9940885
1.6119447
1.1340559
0.7081550
2.8336603
2.7416817
1.6819284
-0.8834746
-1.2053997
2.6597008
1.2420307
0.3582364
1.8039000
0.0243141
-1.1454136
-0.1976342
2.5417283
2.3077827
2.1038302
0.5601894
-0.0756626
1.1200591
1.5279642
0.9600964
-0.4075853
0.5541908
0.9780922
0.8781154
1.6779293
0.0163160
1.0020866
1.9998544
0.9720936
0.0223146
-0.2416240
0.1822774
0.4582132
1.9378688
3.3315445
2.4377525
4.0633741
2.6237092
1.3180131
0.5801848
0.1462858
0.8841140
1.2740233
1.4899730
0.7801382
0.7581434
1.7799056
1.6179433
0.8341257
-0.3515984
-0.3396012
3.2135719
1.7779060
2.2837883
3.0156180
0.1882760
-0.4735700
1.1400545
2.6896938
0.3502383
0.6281736
3.0216166
2.5117353
1.8778828
0.3362416
0.1422867
0.7441466
1.4839744
1.1440535
0.9460996
1.4199893
1.5219656
-0.3615960
-0.5995407
0.5701871
1.5139675
1.0060857
0.7881364
1.8138977
3.2935533
2.2218027
2.2158041
1.3640024
1.1880433
1.6339395
1.9038767
2.7496799
3.2035742
1.6179433
0.6241745
0.6621657
0.4162229
0.7321494
2.5917166
1.2660252
0.8341257
2.1138279
0.8121308
0.8001336
0.2542606
-1.0754299
0.3282434
0.6021797
-0.1776389
-0.0796617
-0.0996570
0.3662346
1.6979246
2.5077362
1.8558879
-0.7375086
-0.6135374
1.1240582
0.7141536
1.0640722
0.3442397
-1.1794057
-1.5453206
-0.5295570
1.8118981
0.1882760
0.6681643
1.5739535
1.4279875
0.6721634
-0.5635490
-1.4873341
-1.2133978
0.4422169
2.2357995
0.8281271
0.7381480
0.2282667
1.1560508
0.8421238
0.6801615
-0.1596430
-0.6495290
0.3002499
1.0100847
1.0740698
0.9061089
-1.0594336
-0.2596198
1.0840675
1.9238721
1.2460298
1.0260810
0.8461229
0.2982504
0.3262439
-0.6595267
-0.8014937
-0.1916356
0.6701638
-0.3475993
-0.3216054
0.3622355
-0.2436235
-0.1156533
-0.2876133
0.2262671
0.1482853
0.3182457
0.6681643
-1.1654090
-1.0514355
-1.4573410
-0.9034699
-0.7215123
-0.3076086
-0.0416705
0.2582597
0.7901359
-0.2156300
-0.8174899
0.3422402
1.7619098
0.4522146
0.8221285
2.0978316
0.6561671
0.8741164
1.9718609
-0.6535281
-0.5875435
0.0203151
-1.0734304
-0.9374620
0.4602127
-0.3376016
-0.4975644
0.2162695
-0.4515751
-0.9794523
-0.0856603
1.0080852
0.5681876
-0.2516216
-0.4275807
1.3819982
1.5779526
0.2122704
-0.4275807
-1.3553648
-2.0152112
-0.3955881
-1.5273247
-1.9992149
-0.6255346
0.7521448
0.9780922
-0.2576202
0.0283132
0.5461927
0.3982271
-0.1836375
0.1182923
1.0740698
0.2162695
0.5681876
1.0360787
0.6141769
1.5439605
1.7239186
2.9036440
2.8296613
1.1600498
-0.6875202
0.0383109
1.0800684
-0.1336491
0.2542606
1.5319633
1.3620028
1.2080387
0.8501220
0.4422169
-0.1416472
-0.5515518
0.4802080
1.0380782
0.8121308
0.1982737
0.6481690
0.8781154
0.4162229
-0.6735234
-0.5055625
0.3122471
0.4062253
0.6481690
0.2462625
1.2380317
-0.0656649
0.9460996
1.8178967
-0.2136305
0.5461927
2.1998078
0.5501918
-1.1234187
-0.0156765
0.4902057
0.0243141
-0.1356486
0.6441699
0.8901126
-0.6055393
-0.1956347
0.2642583
1.2740233
-0.0716635
-1.2853811
-0.8774760
1.3380084
1.0680712
-0.0896593
-0.0876598
-0.0196756
-0.5135607
-1.5913099
-1.6313005
-0.2176295
0.0363114
-0.6395314
0.2462625
0.8641187
0.5841838
0.5501918
0.5981806
0.4782085
0.0023193
-0.6415309
-1.5553182
-1.6033071
-0.7595034
-0.7914960
-0.6995174
0.0303127
0.6361717
-1.3733606
-0.9774527
1.2280340
1.4259879
1.0700708
0.1862765
0.3902290
1.8198963
0.1722797
-0.6495290
-1.3753601
-0.6355323
1.0680712
0.3542374
-0.4315798
-0.0496686
-0.5755463
-0.0996570
0.6061787
1.2060391
0.2382644
-0.0016798
1.3180131
2.5077362
1.3799986
0.0443095
-0.3955881
1.3080154
0.8481224
-0.2316263
-0.1736398
-0.2316263
1.0680712
2.9336371
1.8398916
0.2962509
0.0643048
1.4759763
1.1980410
1.8518888
2.5677222
3.4115258
2.9816259
2.4397520
2.6217097
3.4975058
5.7869730
4.0973662
2.1778130
1.5359623
2.7616771
2.6277083
0.4442164
-0.0756626
0.7221517
3.4655133
4.2233369
2.9936231
2.1998078
2.6617003
1.8058995
1.5739535
2.0198497
1.1920424
0.1302895
1.2400312
3.6514700
2.1278246
0.8061322
1.4239884
1.6299405
1.2900196
1.5359623
2.0578409
0.7581434
1.1540512
1.9078758
0.0163160
-0.1556440
0.7061555
-0.6455300
-0.4095849
0.2562602
-0.3356021
-0.1336491
-0.2856137
0.3262439
1.6519354
1.4899730
0.8921122
1.1240582
0.8361252
1.6699312
1.1840442
0.9640954
2.4337534
1.6639326
1.1580503
2.5417283
2.5337301
2.0938325
1.7679084
0.7241513
1.6179433
1.2400312
1.0380782
2.0578409
1.1340559
0.4822076
1.8138977
1.3680014
0.7801382
2.6896938
0.4362183
0.5621890
1.5779526
1.0820680
1.6899265
1.3120145
-0.5495523
-0.1456463
1.0840675
1.0720703
