# Supplementary material for: Structure of silent transcription intervals and noise characteristics of mammalian genes
Source: Mol Syst Biol. 2015 Jul 27;11(7):823. doi: 10.15252/msb.20156257 (PMC4547851; doi:10.15252/msb.20156257)
Supplement: Supplementary file 5 [file msb0011-0823-sd5.zip › Dataset_1/data.Bmal1b.cell2.signal]

-0.7946286
-1.1477216
-0.0489793
1.2387715
-0.5474635
-0.6990858
-0.3002985
0.4453508
-0.5931579
-0.4020723
0.5159694
0.0257933
1.2429255
-0.5204623
-1.0833340
-0.5516176
-1.1747228
-0.5744648
0.5948961
0.1836466
1.0061455
2.3458218
-1.3118060
-2.0221459
-1.3118060
-0.6533914
0.3041136
0.0216393
0.1296442
1.2325404
2.2378169
3.3801765
4.4519175
4.6700044
6.6120157
5.3201108
5.3055717
4.7987794
4.7032366
4.7427000
5.3159568
7.2475831
5.6316635
5.8185950
9.7483121
7.6505244
8.9881237
13.9625805
12.6249813
13.6987993
18.9910399
17.9255299
23.1741531
21.7659352
23.8242595
23.6373279
20.3701795
15.4518021
11.9873369
8.5997214
7.7979927
7.7190660
7.6526015
8.4356370
10.3859565
12.0081071
12.0434164
13.8836539
16.9825640
17.7510604
18.9204213
20.9330512
20.3992577
19.1405851
20.2455584
20.4698763
20.7357345
17.6887499
12.7122160
10.9280580
12.0454934
12.0143382
9.4969930
8.8261163
8.5955674
8.3857886
7.5113643
7.1271160
8.2590906
10.3859565
11.3683857
11.5366241
11.4722366
12.8409911
11.6217819
11.2333796
12.0579555
8.6287997
6.8965671
3.9721265
3.5172597
1.9075711
1.0144536
1.2138473
2.9481569
2.2523560
0.8337531
2.5369074
5.3741133
6.6037076
5.8393652
5.3969605
3.2514014
1.7497178
1.8265674
2.3271287
2.2772802
1.5814794
1.2200783
0.7382103
-0.0635185
0.2334950
1.3654696
0.3477310
-0.4124574
1.3613155
2.4766739
0.5969731
0.8192140
1.0206847
1.1245355
-0.0365172
-1.3180370
-0.8112448
-0.7717814
-1.3554233
-1.6545138
-0.8465541
1.4090869
-1.8933709
-2.0969186
1.0393778
-0.5100772
-0.6596225
-1.4322730
-1.4655053
-1.4198109
-1.6295896
-0.7883976
-1.1186433
-2.0179919
-0.9607900
-0.6970088
-0.7073939
-0.2213718
0.0320243
-0.0344402
-0.2940674
-1.0376397
-0.7697044
-1.9702205
-1.6108965
-1.7126703
-0.7759355
1.7289476
2.1734294
0.3996564
-1.9972217
-2.2360787
-0.1029818
0.6385134
0.1254901
-1.2889588
-1.2806507
0.0424094
-0.8610932
-0.1071358
-1.5319698
-1.8954479
0.0361784
1.4610124
0.8919096
0.9936834
0.0735647
-0.0074390
-0.8880944
0.9770673
0.6156663
-0.7655504
-1.5340468
-1.1518756
-0.8631702
-1.5402779
-1.3325761
-2.4375494
-2.5040140
-0.7219330
-0.3522239
-1.0002533
-0.8569391
-1.1456446
-1.6420517
-1.3346532
-2.0387621
-0.0905197
-0.9296348
-1.5298928
-0.9960993
0.0735647
0.9002176
0.4391198
-1.5506630
-1.7562877
-0.4373816
-0.0842886
-0.3688400
1.1639989
1.2927739
3.8973539
5.7168212
6.1633799
5.3159568
3.9866656
4.2546009
6.9921099
5.1643345
3.2244002
5.4592710
4.8340887
4.2172146
1.2740808
0.8379071
1.8348755
0.7215941
-0.0199011
0.4474278
1.1037654
-1.0708719
-1.5776642
0.0943349
-0.4083034
0.4827371
1.0829952
0.8379071
0.3560391
-1.5111996
-1.1767998
0.6156663
-0.4020723
-0.0842886
0.2438801
-1.2744197
-2.2277707
-1.7459026
-1.8165212
-1.3304991
0.5429706
-1.3948867
-1.1767998
-0.8278609
-0.4124574
0.4681980
1.8597997
0.3041136
-0.2421420
1.4485503
1.3176982
1.7372557
1.6687141
2.2959734
2.8692302
1.9449574
1.7912581
-0.3418388
-0.5474635
0.9770673
-0.9898683
0.4328887
1.2387715
2.1464281
5.4738101
4.9047073
5.9619092
3.6626509
3.4092548
4.9607868
4.8444738
7.1167309
5.5859691
4.6990826
4.4747647
3.3407132
2.5929869
3.6938061
2.6511434
3.6418807
5.1809507
4.2442158
4.6575423
7.7481443
7.7876076
8.8655797
7.7439902
5.5361207
5.0085582
4.6637733
3.3614834
3.4051007
5.0791768
4.4186852
3.6003404
5.1518724
8.4418681
7.5757518
8.6744941
8.7741909
7.0585745
4.6180789
3.8080421
4.2400617
6.3461575
4.1611351
2.2149697
2.7529172
3.3614834
3.5858012
3.4798733
3.1475506
2.1277350
2.0758095
2.9232327
0.3851173
1.0144536
3.2472474
3.5214137
2.9751581
1.4776285
1.6043266
3.2077841
1.3924708
1.4651664
2.4392876
4.1299798
4.8153956
2.8359979
3.3594063
4.5682305
1.4527043
1.6064036
4.6596193
2.5161372
2.0197301
1.6292508
1.6250967
1.0144536
0.7942898
0.6655147
1.9075711
3.3303281
3.1994760
2.9086935
2.7965346
3.5671081
4.2068295
2.0405002
0.0424094
0.4723520
0.5658178
-0.4456897
0.4827371
0.5284315
-0.5557716
-1.6067424
-1.0604869
1.6064036
1.4173950
3.1143183
3.3054039
2.4787509
2.7861495
2.9896972
3.0104674
4.2899102
3.6024174
2.6947607
2.1069648
2.4766739
3.3282511
4.7946254
3.6231876
1.1723069
1.6749452
