# Supplementary material for: Structure of silent transcription intervals and noise characteristics of mammalian genes
Source: Mol Syst Biol. 2015 Jul 27;11(7):823. doi: 10.15252/msb.20156257 (PMC4547851; doi:10.15252/msb.20156257)
Supplement: Supplementary file 5 [file msb0011-0823-sd5.zip › Dataset_1/data.Bmal1b.cell20.signal]

2.0998311
1.0440768
2.6377059
4.5752550
7.5845547
7.5725575
4.9111768
4.4152922
7.3246152
5.3110838
5.5150363
6.6387748
4.5032718
3.1915770
4.2213374
6.6327762
8.3223829
8.4863448
7.4585840
5.8909488
5.0131531
2.9876245
2.3997613
3.2235696
3.6494705
4.2353341
2.2218027
-0.5755463
0.2042723
2.6996915
1.7419144
1.5519586
2.0938325
4.0073872
3.2795566
2.6856948
3.3195472
3.6434719
1.7959018
1.0040861
0.8301266
0.8841140
1.8078991
0.8861136
3.7114560
4.4792773
4.6072476
3.3675361
2.5537255
1.9058763
-0.0076784
0.8081317
1.3060159
0.3782318
0.6421704
0.9021099
1.3879968
0.8341257
0.0343118
-1.0174434
0.1242909
0.7861368
0.8261275
1.5599568
1.8298939
1.3520052
-0.8174899
-0.8114913
1.0060857
2.0418446
-2.0292079
-1.6552950
2.7276850
1.4519819
-1.4453438
-0.9234653
1.0860670
0.9520982
0.9940885
-0.3376016
-0.4415774
0.5681876
0.8001336
2.3517725
3.0816026
2.8576547
2.0318469
1.5839512
1.1120610
2.7856715
3.6594681
0.9540978
1.4359856
3.9673965
1.4879735
2.7076896
5.5710233
3.3855319
3.3295449
1.3640024
0.9640954
1.8019004
2.5057366
2.0238488
2.5297311
1.7679084
0.6161764
-0.5095616
0.1862765
0.6581666
0.7601429
-0.3755928
-1.2513890
0.4222215
-0.4875667
0.0243141
-0.6975179
-1.0634327
0.3962276
1.7559112
1.5679549
1.8138977
5.4510512
8.7662796
5.0511443
4.4892750
5.6849967
3.4575151
2.8116654
4.5212676
3.0116189
2.3497729
1.8178967
1.4359856
1.7299172
2.8676524
1.6179433
1.8758832
-0.2996105
0.2162695
2.0658390
1.8218958
2.9016445
3.1995752
3.6774640
4.7592122
6.1448897
6.8687213
6.2568637
5.6749991
6.1388911
4.2193378
3.1755808
4.0293821
2.7756738
0.9840908
2.0318469
1.9538651
-0.0036793
0.7561438
2.8116654
1.7399149
0.1262904
1.1000638
2.2138046
1.3420075
0.9900894
1.0420773
-0.0936584
0.6081783
3.7594449
4.1933439
4.5212676
5.1371242
1.9158739
1.8078991
2.0758367
2.3837650
2.2537953
2.5617236
0.5781852
0.1902755
2.7196869
0.4882062
0.2742560
0.7601429
0.3562369
1.2360321
1.0800684
-0.4555742
-0.7954951
-1.1254183
-0.5055625
0.1562834
0.6761624
-0.2636188
0.0243141
-0.4935653
1.1580503
0.5441932
0.3342420
0.3982271
1.1140605
2.6597008
2.5137348
3.1075966
-0.2056323
-0.7355090
0.5341955
-0.5315565
-0.2736165
-0.8734769
-1.1514122
0.4322192
0.1742792
0.2262671
1.3660019
0.4662113
1.2100382
2.0058530
0.0603058
-0.4415774
0.6161764
0.1762788
0.1942746
0.9740931
-0.1136537
-0.8214890
-0.3655951
-0.6015402
-0.0116775
0.4802080
-1.6233024
-1.3613634
-2.3871246
-2.4111191
-0.9334630
-0.4395779
-0.7175132
1.9458669
0.9480992
0.5901825
0.6441699
0.3102476
1.6779293
1.1300568
0.7901359
-1.2113983
-1.2153973
-0.4495756
0.0123169
-0.0276738
1.6859274
0.0962974
0.3342420
-0.3875900
-0.0896593
1.3919958
0.1482853
-1.0554346
-0.4735700
1.1840442
1.5839512
0.9640954
0.4762090
0.2622588
-0.1396477
0.0563067
0.2442630
0.9520982
1.2520284
0.6001801
-0.6135374
-0.1916356
1.0140838
-1.0994243
-1.5913099
-0.7135141
-0.7735002
0.6461694
-0.4455765
-0.2296268
0.8281271
2.8056668
1.7179200
0.3642350
0.5321959
-0.1876365
-0.2536212
-0.0496686
-0.8334862
-1.2793824
-0.7195127
-1.0474364
-1.5253252
-0.6995174
-1.6472968
-1.3533652
0.9021099
0.4382178
0.5441932
-2.8170246
-2.3751274
-0.6175365
-1.1874039
-0.2636188
-1.6912866
-1.3893569
-0.6835211
-0.7415076
0.4742094
0.7521448
-0.0716635
0.2682574
0.0803011
-0.4395779
0.3662346
0.8061322
1.0280805
1.0120843
0.2202685
-0.7854974
-0.1556440
0.3002499
-0.1876365
0.6001801
1.2720238
1.4259879
-0.0796617
-0.1376482
1.7359158
1.2360321
0.3362416
1.6979246
0.5201987
-0.5915425
0.4742094
0.9001103
1.8318935
0.6541676
1.0900661
0.9021099
-0.0636654
-0.1476458
0.3762322
0.5261973
1.1080619
0.7081550
1.0260810
1.2000405
0.0023193
-0.5155602
-1.0974248
-0.5475528
-0.0296733
-1.0634327
-1.1354160
2.3397753
-0.1156533
0.1902755
1.2640256
-0.7735002
-0.4395779
0.8721168
1.4159903
1.6999242
0.3882295
-0.0936584
-0.0676644
-0.7774993
-0.3416007
0.9520982
0.6381713
0.5941815
-0.9754532
-1.2173969
0.6101778
0.4662113
0.6261741
1.0540745
1.0020866
1.1440535
1.4779758
0.8701173
0.6561671
1.8458902
2.2038069
1.8238953
2.1898102
0.8561206
1.5619563
2.8296613
2.0158507
0.2722564
0.1702802
2.5317306
1.4419842
0.7021564
0.8381247
1.5099684
1.6539349
0.0763020
0.0623053
1.7719074
3.1295915
1.9158739
1.1760461
1.9378688
5.4930414
2.5197334
1.5639558
1.8538884
3.0316143
3.2295682
1.0860670
0.3282434
1.6379386
3.1475873
2.4117585
3.0616073
3.2455645
1.9978548
2.7136883
3.5314979
3.7354505
3.5195007
2.4817422
2.9516329
3.7274523
4.6292424
4.1953434
2.4457506
1.3260112
2.2417981
1.6659321
1.6659321
2.8796496
2.2957855
1.7359158
2.2957855
2.1218260
2.6137115
2.9256389
1.5679549
2.0618400
2.3017841
2.0678386
1.4139907
0.9500987
1.6979246
0.7981341
2.4537487
0.2602592
-0.2696174
1.4499824
1.1740466
2.0638395
2.2198032
0.5161997
0.6161764
1.2040396
-0.2116309
-0.6515286
-0.9634560
0.4642118
1.1840442
0.0243141
0.2102709
-0.6315332
-1.9432280
