# Supplementary material for: Structure of silent transcription intervals and noise characteristics of mammalian genes
Source: Mol Syst Biol. 2015 Jul 27;11(7):823. doi: 10.15252/msb.20156257 (PMC4547851; doi:10.15252/msb.20156257)
Supplement: Supplementary file 5 [file msb0011-0823-sd5.zip › Dataset_1/data.Bmal1b.cell21.signal]

8.9902275
9.4321247
8.7142917
6.7147571
6.4248246
8.0644430
3.3695356
2.2058064
1.5239651
-0.6495290
0.2202685
2.0918330
1.4419842
3.9853923
2.4277548
1.1200591
2.1978083
2.6297078
3.0096194
2.8356599
3.6954598
1.4639791
0.6181759
2.0038534
3.3535393
2.6736976
1.2120377
0.9001103
0.9880898
2.1618167
2.1798125
1.6499358
2.5837185
5.7749758
7.1766496
4.5532601
4.5572592
7.5505626
8.0064565
6.1708837
4.8911815
5.2251038
4.4032950
4.9631647
5.4130600
6.9866938
7.6365426
7.6085491
8.2643964
9.3101531
6.6487724
6.4388213
8.6723015
8.6862983
9.1022015
10.5258701
8.6103159
7.8145011
5.8629553
5.0291494
3.4555156
4.6152457
4.9691633
2.4037604
2.2357995
4.5892518
5.6270102
3.7294519
3.5135021
5.0691401
5.7249874
5.4510512
4.7192215
3.8574221
2.8776501
3.6274756
4.2053411
3.3375431
1.6299405
1.5319633
3.4235231
4.4292890
2.4217562
2.1078293
0.8261275
0.0523076
0.4942048
3.0576082
3.9514002
3.4015282
3.5634905
3.6834626
3.2955528
2.9916236
5.5450293
0.6121773
0.1402872
1.6539349
2.3017841
2.3697683
1.7439139
3.0196171
3.4675128
2.7696752
1.0520750
0.6761624
1.7539116
1.3040163
0.7321494
0.5981806
1.7399149
1.7339163
1.8358925
0.4582132
0.0083179
1.0680712
-0.3675946
0.2262671
0.2382644
0.5841838
-0.9174667
-0.4275807
2.2357995
2.0318469
2.2657925
5.2910884
4.9071778
2.4197567
1.4619796
1.8938790
3.6994588
6.5407976
7.5165705
8.6243127
8.2064099
7.3646058
6.8347292
9.6620712
10.1099669
10.0119897
14.3209869
14.0470507
11.1297296
6.9247082
7.0326831
7.9084793
5.3750689
5.0071545
3.9773941
4.8072010
4.7372173
2.3017841
0.6181759
0.8001336
2.2417981
2.3117818
2.8836487
1.9378688
2.0718376
2.4297543
0.6241745
0.8061322
0.7781387
2.3517725
2.4397520
2.4777432
0.0543072
-0.2496221
-0.5535514
-0.9794523
-0.4415774
-1.6073061
-0.6995174
-0.8374853
-1.9452275
-1.0474364
-0.2016333
0.2222681
0.9021099
-0.0776621
-0.7095151
-0.3136072
-0.9874504
-0.6855207
1.2880200
-0.4875667
-0.6995174
-1.0654322
-0.0316728
1.2660252
1.0280805
0.3842304
0.1122937
0.5381945
0.4642118
0.5661880
1.1980410
0.6861601
-0.8354858
-0.6555276
-0.0096779
-0.4115844
-1.0054462
-2.3171409
-2.0711982
-0.5775458
-0.5175597
0.9460996
0.4242211
-0.5175597
-0.7834979
0.0942979
0.6141769
-0.8214890
-1.6173038
-0.7435072
-0.8114913
-1.1014239
-0.6555276
-0.1996337
-1.3053764
-2.2851484
-2.2691521
-0.1036561
0.4182225
-1.7152810
-1.0994243
1.3700010
-1.0234420
-0.7375086
-0.0156765
-1.6093057
-1.6872875
-1.0294406
-0.2316263
0.4742094
-0.2056323
-1.3133745
-0.6135374
1.4679782
0.1242909
-0.4235816
0.6181759
0.6001801
-0.2936119
-1.3213727
0.1262904
0.3362416
-0.1416472
1.8998776
3.3495403
-0.3615960
0.6641652
-0.1096547
-0.4515751
0.9001103
-0.0036793
-1.8052601
-1.5053299
1.5099684
0.8281271
-0.0976575
-0.9234653
-0.3735933
-0.1936351
-1.7292777
-1.9512261
-1.1254183
0.6421704
-0.1396477
-0.4495756
-0.9594569
-1.9312307
-1.8152577
-0.9934490
-0.7954951
-0.0476691
0.1102941
-0.8034932
-0.3555974
-0.4615728
-1.4573410
-1.0574341
0.4582132
0.6801615
0.0862997
0.1022960
0.4082248
1.2160368
-0.4615728
-0.5895430
0.1262904
-1.1134211
-1.7032838
-0.4055858
-0.8234885
-1.1634094
-0.6895197
0.0523076
0.8361252
0.0483086
-0.4095849
-0.5695476
0.0803011
-0.1336491
-0.9234653
0.2502616
0.5641885
0.9680945
-0.3895895
-0.4235816
0.6681643
1.7559112
0.5861834
-0.9274643
-0.6535281
1.3640024
-0.1096547
-0.5995407
-0.5915425
0.0922983
0.6661648
1.2280340
-0.2216286
-0.9954485
-0.5255579
-0.3575970
-0.6795221
-0.6835211
-0.3875900
-0.7695011
0.1202918
-0.9534583
-1.7132815
0.8361252
1.4939721
-0.1516449
-0.4835677
0.6281736
1.4639791
-0.4895663
-0.6675248
0.6161764
1.3400079
2.7456808
0.6181759
0.0882993
0.5661880
2.1978083
1.4699777
-0.2556207
1.2760228
-0.0296733
0.0043188
1.9498660
1.1660484
0.5201987
1.4759763
0.4882062
0.7161531
1.4999707
0.1562834
0.0463090
0.1802778
0.7561438
0.3702336
-0.1456463
0.6401708
2.6297078
0.6541676
-0.1136537
-0.3376016
0.2602592
0.7781387
0.7681410
0.5641885
1.4439837
2.1598172
1.0420773
0.2482620
-0.8834746
0.7841373
0.8621192
-0.1956347
0.0023193
1.8358925
1.8638860
2.6277083
2.5137348
1.1760461
0.4682108
0.9880898
1.7219191
1.6619330
0.7141536
1.0560740
0.1202918
0.0563067
1.3060159
-0.2116309
-0.6195360
0.9081085
1.4379851
1.0300801
0.5161997
0.3902290
2.7256855
3.5574919
2.3277781
0.5781852
-0.7355090
-0.1716403
-0.4355788
0.7121541
2.2877874
1.4139907
2.4637464
2.3217795
0.8741164
1.2200359
1.7099219
0.7261508
0.2582597
1.6539349
-0.6595267
0.2302662
1.2420307
1.2560275
0.0623053
0.7701406
0.6881596
1.6679316
0.5421936
0.1462858
0.6121773
1.1520517
1.2240349
0.1542839
0.4062253
0.8621192
1.2020401
-1.2253950
-1.2253950
0.7341489
0.3602360
-1.1454136
-0.5215588
-0.5015635
-0.5375551
-0.6555276
-0.9694546
-0.2336258
-0.4295802
-0.3436002
-0.6435304
-1.2053997
-0.5775458
0.8901126
1.4699777
-0.7435072
-1.6073061
-1.3233722
-0.2296268
0.3142467
-0.2196291
0.3522378
-0.4435770
-1.6193033
-1.7032838
0.1502848
-0.5855439
-0.5715472
-0.9374620
-1.2153973
-0.5735467
-0.2756161
-0.5075621
-0.1136537
0.3142467
1.5899498
0.9640954
-0.0596663
-0.8434839
-2.0671991
-0.4475760
-0.3276040
-0.4535746
-0.4355788
-0.5055625
-1.1114215
-1.6772898
-0.7874969
1.3779991
0.6941583
0.3262439
0.4922053
0.8741164
1.1420540
1.4999707
0.5241978
-0.7774993
-1.2053997
0.7961345
-0.6155369
-1.6372992
-1.3413680
-0.5995407
3.0696054
3.0336138
1.2860205
0.2222681
-0.2616193
0.5601894
0.0283132
-1.1914029
0.1302895
0.2922518
-0.8894732
-0.3216054
0.6421704
0.7081550
-0.1336491
-0.5355556
-0.2076319
0.2802546
-0.6815216
-0.6775225
-0.0656649
-1.1194197
-0.7874969
-0.1596430
-0.7934955
-0.5255579
0.8101313
1.4839744
0.7141536
0.5621890
0.1762788
0.6581666
0.8581201
1.3260112
0.7701406
-0.0496686
0.4282201
0.9640954
-1.0454369
-1.7512726
0.0823006
0.1722797
-0.7675016
-0.0036793
-2.1291847
-1.9092359
-1.3173736
-1.3433676
0.1522844
-0.3336026
-0.4295802
-1.0294406
-1.6273015
-1.3253717
-1.4873341
-0.8794755
0.0823006
0.1342886
-0.0196756
0.7381480
-0.7035165
-1.3673620
-0.8894732
-0.5655486
-0.6055393
0.0463090
-0.3236049
-0.7195127
-0.2756161
-1.0074457
-0.9994476
-0.1756393
-1.2293941
-0.8874737
-0.0036793
-0.8914727
-1.9452275
-0.4115844
0.6481690
0.3642350
-0.1396477
-0.5955416
0.3762322
1.2340326
-0.5515518
-1.1494127
-0.7315100
-1.1514122
-1.3853578
-2.3791265
-2.5210935
-1.0134443
-0.3595965
-0.1296500
-0.0976575
3.7974360
1.2500289
0.5901825
-0.1196524
-1.0034467
-1.3213727
-1.5993080
-1.1454136
0.2422634
0.8121308
1.2900196
0.6701638
0.3822308
-0.1696407
0.0843002
0.2402639
-0.3396012
-0.0776621
1.5919493
0.6841606
0.1982737
-0.7195127
-0.8534816
0.3042490
0.0962974
0.7441466
0.5601894
1.3500056
-1.7612703
-1.8852414
-1.1834048
-1.5313238
-1.3233722
-1.9672224
-0.4135839
-0.5555509
-0.6215355
-0.4055858
-0.7075155
-0.3655951
-0.0076784
0.0243141
-0.5715472
0.1362881
2.1758134
0.8321261
0.7561438
0.8901126
0.6961578
1.1220587
1.7159205
-0.3495988
-0.2916123
1.7479130
-0.3955881
-0.8434839
0.5821843
0.3502383
-0.0996570
0.0503081
0.9281038
0.3122471
-0.3855905
0.4662113
0.6021797
-0.0516682
-0.3356021
0.3122471
-1.7372759
-1.1494127
1.8858809
0.2842536
0.4742094
0.8141303
1.4899730
1.5919493
0.1542839
-0.0116775
0.9121075
-0.0676644
0.0523076
2.6457041
1.6219423
-0.1016565
-0.0656649
3.2215701
1.8598870
0.9920889
0.2642583
1.7099219
1.2500289
1.0160833
3.0076198
4.3033183
3.6334742
3.7754411
2.5597241
1.7899032
3.3955296
2.3777664
2.1578176
0.7641420
0.2202685
0.8441234
1.6839279
2.8036673
3.0336138
3.7314514
2.8376594
1.2580270
0.2642583
1.4019935
2.0118516
2.3577711
3.6654667
1.8998776
2.5317306
2.7736743
1.7339163
1.7399149
1.5159670
1.6799288
0.4262206
-0.1676412
0.5921820
2.7616771
0.7041559
-0.6215355
-0.0576668
1.2040396
0.8061322
1.2240349
0.2942513
-0.4155835
0.4162229
2.8716515
3.3055505
2.9656296
2.8576547
1.1000638
1.1060624
2.9256389
2.9256389
1.6639326
0.6421704
1.2240349
3.9414025
1.1140605
0.9880898
1.9798590
1.2340326
2.3137813
1.1520517
0.9301033
-0.3795919
-0.6375318
1.0180829
0.8561206
1.3640024
1.5879502
2.5277315
2.1878106
2.1098288
2.1538185
3.2075733
3.9913909
2.7316841
2.0358460
2.5757204
1.1100615
1.0760694
2.4957390
-0.0776621
-0.2176295
0.0023193
-0.2056323
-0.2476226
-0.6115379
1.4259879
2.2497962
2.8816492
0.4502150
0.5801848
0.6701638
-0.3755928
0.0623053
-0.1016565
-1.0374388
0.5581899
1.5159670
0.3922285
-0.1436468
1.3839977
1.9398683
0.1262904
0.2782550
1.2360321
0.0583062
0.8861136
-0.0856603
-0.6395314
-0.2036328
-0.3595965
-0.0176761
0.1102941
1.2040396
0.9520982
2.0798358
0.0882993
0.4862066
1.3040163
