# Supplementary material for: Structure of silent transcription intervals and noise characteristics of mammalian genes
Source: Mol Syst Biol. 2015 Jul 27;11(7):823. doi: 10.15252/msb.20156257 (PMC4547851; doi:10.15252/msb.20156257)
Supplement: Supplementary file 5 [file msb0011-0823-sd5.zip › Dataset_1/data.Bmal1b.cell22.signal]

7.7545151
6.2308697
7.1206626
5.2750921
4.9471685
5.3930647
6.4868101
8.6643034
9.1601880
8.2284048
4.6292424
3.3195472
3.3975291
3.0296147
2.4377525
2.7496799
2.0338465
0.3722332
1.2320331
2.0838348
0.0583062
0.7401475
1.7699079
1.6119447
-1.1034234
-0.6035397
2.4697450
1.5059693
1.7299172
-0.1016565
-1.9292312
-1.5713145
0.2242676
-0.5115611
0.9780922
7.1186631
8.2084095
5.0571429
5.9609325
6.0289167
5.3690703
3.0016212
2.4057599
2.5677222
2.3697683
2.5277315
1.7259181
1.3919958
3.6994588
3.5974826
2.4257553
2.5457273
4.9891587
4.4832764
5.3710698
7.5125714
7.2246384
5.5190354
4.3253132
5.0011559
5.4370544
4.3892983
3.9234067
3.7974360
2.8796496
1.8498893
1.9278711
2.6037138
6.7647455
8.2683955
9.6440754
12.9673019
11.4756491
9.7440521
8.2543988
8.7162913
7.7565146
7.8364960
11.6556072
11.3176859
12.4134308
9.5980861
9.9620014
9.2221735
8.0504462
6.9207092
7.1966449
5.5430298
4.8531903
4.7272196
5.2550968
7.2646291
4.1893448
4.2593285
5.3110838
3.9454016
3.8194309
4.5132694
6.2648618
5.1891121
4.8171987
5.2131066
5.6630019
6.2288702
8.7282885
6.2588632
5.3550735
4.3493076
3.5274989
4.6112466
4.5972499
3.5334975
4.1773476
3.4435184
0.8681178
1.2240349
4.6212443
2.3357762
3.6994588
2.4977385
3.9573988
6.1048990
5.9609325
5.3890656
4.7012257
4.3253132
4.0893681
4.2833230
5.4350549
3.3135486
2.9536324
4.4372871
5.0551433
4.3193146
3.7294519
4.2133392
5.0011559
7.3686049
3.1515863
2.9356366
3.4435184
4.3053178
1.8798823
1.5199661
2.3197799
2.0198497
2.1198265
2.7376827
2.4517492
1.5439605
-1.2853811
-2.7530395
-1.0694313
-0.2716170
0.5821843
1.6659321
4.4732787
1.5679549
1.7299172
2.4577478
2.1118283
0.8721168
0.7541443
0.1942746
0.5022029
2.9356366
1.0940652
0.8001336
0.6801615
0.7241513
1.5279642
1.6259414
2.4157576
0.6161764
0.9820912
0.8501220
-0.1236514
1.7539116
3.9833928
2.2337999
2.1918097
3.4275221
3.8894146
2.1718144
1.5199661
1.6699312
