# Supplementary material for: Structure of silent transcription intervals and noise characteristics of mammalian genes
Source: Mol Syst Biol. 2015 Jul 27;11(7):823. doi: 10.15252/msb.20156257 (PMC4547851; doi:10.15252/msb.20156257)
Supplement: Supplementary file 5 [file msb0011-0823-sd5.zip › Dataset_1/data.Bmal1b.cell23.signal]

5.0191517
4.0993658
0.5921820
0.1302895
2.9876245
2.3817655
2.2677920
3.7994356
5.4770451
4.8951806
5.1951108
8.0744406
6.6967613
3.7634439
1.6179433
1.9438674
3.7354505
0.8381247
1.7179200
3.9354039
3.1055970
1.9258716
1.4119912
2.6177106
5.5030391
5.8929483
3.6194774
3.2095728
5.5090377
5.2231042
4.1033648
5.1911117
3.1815794
2.5617236
1.9258716
1.2960182
0.9061089
-0.3196058
0.4702104
1.2460298
0.8461229
2.3457739
4.4412862
3.0376129
1.2800219
2.2797892
3.9494007
3.6714653
3.3195472
3.2155714
0.8701173
0.5042025
3.1595845
3.5294984
5.0611419
4.0533765
3.2335673
2.5977152
2.5737208
1.3420075
1.9438674
2.8256622
3.2995519
3.1615840
2.8556552
3.3635370
4.8531903
3.3115491
2.1518190
3.3195472
2.7596775
1.5119679
1.4439837
1.7359158
1.6879270
0.6161764
1.6979246
2.2258018
0.6541676
-0.5735467
-0.9034699
-0.6855207
0.1262904
1.1100615
1.1920424
1.4759763
2.3517725
2.6876943
3.8974128
2.6297078
2.5597241
0.4302197
0.1222913
1.3640024
1.5459600
0.2762555
0.4162229
-0.2896128
-0.2976109
1.1980410
0.6341722
0.3802313
-0.8114913
-0.7695011
0.5301964
0.9960880
-0.4075853
-0.0156765
1.9418679
3.8654202
4.5212676
6.7607464
4.2753248
3.2535626
3.9474011
3.9474011
4.6772313
3.6574686
2.5237325
3.1495868
5.6650014
3.6694658
3.1415887
2.6257087
3.4955063
3.5994821
2.1758134
1.3240117
2.3197799
5.5610256
4.3932974
4.6392401
4.0373802
3.7114560
3.2475640
2.5937162
1.0780689
1.8258949
0.3202453
-0.0236747
1.1620494
0.1662811
0.3062485
1.1440535
0.1502848
0.3822308
0.8901126
2.3297776
-0.0336724
-0.2376249
1.6039465
-0.6175365
-1.7952624
-1.0754299
-0.9994476
-0.6255346
-0.0896593
-0.1056556
0.6341722
0.4502150
-0.6955183
-0.4015867
-0.2336258
-0.5335560
-1.5293243
-1.9172340
-0.8854741
0.8561206
-0.1716403
-0.7035165
-0.1656416
-0.7475062
0.6261741
-0.5875435
-1.0094453
-0.4655718
-0.0176761
0.2042723
0.3442397
0.6501685
-0.5655486
-0.4135839
-0.0016798
-1.1214192
-0.0156765
-2.3171409
-2.7010516
-0.5015635
-1.0394383
-0.5835444
-1.0654322
-1.7572712
2.1198265
1.2760228
-0.3855905
-0.4915658
0.1162927
1.7859042
1.1880433
-1.5293243
-2.3011447
-0.7874969
-0.8274876
0.1682806
-0.1676412
0.6601662
-0.7834979
-0.5795453
-0.0936584
-0.6895197
-0.8794755
-0.8694778
-0.3416007
-0.1196524
0.0723030
-0.8074923
-0.9914495
0.3522378
-0.3715937
-1.3813587
-1.0494360
-0.1516449
0.2642583
0.5221983
-0.7515053
-0.6335328
-0.0976575
-0.8274876
-0.0436700
1.5979479
0.1502848
0.6941583
0.0483086
-0.3855905
-1.9532256
-2.3511330
-1.0634327
-1.6253019
-1.8772433
1.1740466
0.9441001
-0.6095383
-0.8854741
-0.2576202
-0.0476691
-0.6015402
-0.8894732
-0.1776389
0.3162462
-0.1356486
0.1002965
0.1962741
-0.9574574
-0.7954951
0.6881596
-0.2016333
-1.2173969
-1.0294406
-1.4893336
-1.3993545
-1.1454136
-1.2393918
0.1102941
-0.2356254
0.1982737
0.5042025
0.0423100
-0.2416240
0.6501685
-0.9014704
-1.5453206
-1.7972619
-0.5855439
-1.9852182
-1.6392987
-0.3176063
-1.7432745
-1.6932861
-0.1096547
-0.0276738
0.8961113
-0.1736398
-0.8354858
-0.2376249
0.6161764
-0.8274876
-1.1554113
-0.0376714
0.5841838
-0.9294639
-0.4895663
-0.0896593
-1.2173969
-0.5675481
-0.6315332
-0.1396477
0.7981341
-1.6852880
-1.5313238
-1.7732675
-2.4011214
-0.8974713
0.2742560
-0.4535746
-0.1456463
-0.1056556
-0.7854974
-0.9914495
0.9021099
-0.5475528
-0.6375318
0.2602592
-0.9154671
-1.1294173
-0.5955416
-0.2376249
0.5341955
1.0360787
-0.5855439
-1.3533652
-0.6015402
0.0383109
-0.0616658
0.7081550
0.1082946
-0.3975877
-0.0896593
0.2502616
-0.0316728
-0.8874737
-0.4735700
-0.4615728
0.5701871
0.2222681
0.3862299
0.4882062
1.9438674
0.4462160
-1.6912866
-1.1474132
-0.0596663
-1.1954020
-0.6595267
-2.2131651
-2.2811493
-0.9134676
-2.0612005
-1.3213727
0.1242909
-0.0356719
0.1862765
-0.0416705
-0.1376482
-1.6592940
-1.5413215
-1.4173503
-1.7492731
-2.4051205
-2.3871246
0.7021564
-0.0836607
-0.3875900
-0.0996570
-1.5313238
-1.9572247
-1.0994243
-1.7972619
-2.2311609
-2.9190009
-1.7312773
-1.7712680
-1.0294406
-1.3053764
-1.5493196
-0.8354858
-0.3116077
0.2022727
0.2022727
0.3442397
-1.1674085
-1.3913564
1.0740698
1.3660019
1.1640489
-0.1536444
0.0003197
2.2957855
1.4059926
-0.0636654
-0.3935886
-0.0136770
1.3600033
0.7481457
0.4522146
0.2922518
-2.1411819
-2.1011912
0.8681178
1.3340093
0.0323123
-0.0076784
1.0360787
-1.4553415
-1.5433210
0.5701871
0.6501685
-0.5995407
0.0143165
-1.4513424
-1.5313238
-1.4633396
-1.5353229
0.3882295
0.7861368
-0.2836142
-0.5955416
-1.2613866
-1.1934025
-1.6572945
-3.1889380
-2.9769874
-1.4013541
0.8161299
0.4402174
-0.4975644
-0.1716403
0.5801848
0.6221750
0.2442630
-1.1014239
-0.5315565
-0.7335095
-0.9394616
-0.3995872
-0.9334630
0.0023193
-0.6975179
0.0003197
0.9480992
-0.9394616
-1.0754299
0.0363114
1.0340791
0.2322657
-0.8014937
-1.0594336
-0.5795453
0.5681876
-0.1556440
-1.2253950
-0.9814518
-0.2216286
-0.3256044
-1.1474132
-1.6892871
-0.9414611
0.0563067
-1.0854276
-0.3436002
1.0500754
1.5519586
-0.8814751
-0.9774527
1.1560508
0.2062718
-0.3236049
-0.9374620
-0.0336724
-0.4815681
-0.5935421
-0.3056091
-0.2716170
-0.6415309
-0.8194895
0.2522611
0.1002965
0.9560973
-1.1054229
-1.3473666
0.2902523
-1.4373457
-2.4171177
-1.5173271
-1.4713378
-1.4773364
-1.0494360
-0.2756161
1.2640256
0.5241978
0.3102476
-0.0416705
0.6261741
-1.5793126
-1.8812424
0.8221285
1.2780224
-1.1534118
-2.5570851
-0.5555509
-1.0454369
-2.0671991
-1.3653624
-0.7395081
0.0383109
-0.4975644
-0.9314634
0.3262439
-0.1056556
-0.3595965
1.0420773
2.2777897
0.8661182
0.3922285
1.3440070
1.8538884
0.1522844
-0.2896128
0.6381713
0.4682108
-0.4695709
0.7121541
0.1142932
-1.1894034
-0.9214657
-0.7255113
-1.2433908
-0.2656184
0.8841140
0.3242443
-1.1714076
-1.4633396
-0.8614797
0.6481690
0.1042955
-2.6650600
-2.6390660
0.7221517
1.1060624
-0.4015867
0.2382644
1.8019004
0.8121308
0.7701406
1.0080852
0.8501220
-0.1196524
-1.0954253
-1.4793359
-0.5495523
2.0678386
-0.3396012
-1.0614332
-1.0214425
-0.3595965
-0.9574574
-0.3356021
1.1440535
-0.3436002
-0.7814983
0.3182457
0.3502383
0.6621657
2.0418446
-0.0736631
0.0243141
0.5481922
1.6679316
0.1662811
-0.1936351
0.1222913
-0.5795453
-0.1716403
1.2140373
-1.3993545
-2.2711516
-1.4713378
-2.0192103
-2.4491102
-1.3693615
-0.9494592
-0.1676412
-0.5295570
-0.1516449
0.7621424
1.6219423
0.7401475
-0.0436700
-1.3093755
-1.1194197
0.4022262
-0.8414844
-1.0114448
-1.2593871
-1.4293475
-0.5035630
-1.1934025
0.0123169
0.4542141
0.8541210
-0.8494825
-0.9754532
0.1922751
0.2722564
0.1862765
-0.4935653
-0.9074690
-0.6075388
-1.1054229
-1.8432512
-1.7552717
0.3942281
2.7676757
0.1162927
-0.0216752
0.2862532
-0.3975877
-0.3256044
0.0463090
-0.1056556
-0.1156533
0.6181759
0.2862532
-0.7495058
-0.9454602
-0.5755463
-1.0314402
-0.3096081
-0.3156067
-0.1436468
-0.2036328
-0.8894732
-0.6455300
-0.8754764
1.2260345
1.9958553
0.5741862
-1.2413913
-1.0414378
2.6716980
2.4737441
0.2182690
-1.0214425
-1.3553648
-0.9234653
2.8216631
1.1700475
0.5641885
2.7156878
1.0000871
0.1062951
0.3582364
-0.4175830
-0.3116077
0.3582364
0.2842536
0.0942979
1.4679782
1.9898567
-0.0956579
-0.3216054
1.8538884
2.3297776
1.3400079
-0.6495290
0.1522844
1.5579572
0.6541676
0.8241280
1.6159437
1.3140140
0.9540978
1.0940652
-0.7934955
-0.8334862
-0.1076551
-1.2173969
-1.1074225
-0.5375551
0.2102709
1.0720703
-0.1456463
-0.2176295
1.1360554
2.2777897
1.3020168
0.6661648
-0.3396012
-0.4415774
-0.0116775
-0.1316496
0.4342187
2.3537720
2.4437511
1.0820680
1.4279875
2.2717911
1.3100149
1.1760461
1.8658856
1.8039000
1.3700010
-0.5335560
-1.1114215
-0.5695476
1.6599335
0.9600964
0.6161764
1.3819982
2.3517725
2.8956459
1.5439605
0.2782550
1.9458669
2.7476803
1.2080387
1.1520517
