# Supplementary material for: Structure of silent transcription intervals and noise characteristics of mammalian genes
Source: Mol Syst Biol. 2015 Jul 27;11(7):823. doi: 10.15252/msb.20156257 (PMC4547851; doi:10.15252/msb.20156257)
Supplement: Supplementary file 5 [file msb0011-0823-sd5.zip › Dataset_1/data.Bmal1b.cell24.signal]

0.6361717
-0.2916123
0.3762322
0.6081783
-2.1491800
-1.4713378
1.6999242
1.6459367
0.7521448
0.1662811
0.6361717
0.9361019
-0.6695244
-1.5653159
1.5659554
4.4432857
4.4572825
2.7196869
3.8334277
4.0353807
4.7732089
6.2628623
5.4990400
3.5115026
3.9813932
6.1268939
8.7262889
9.0102229
11.2616989
10.3399134
10.5298692
11.6076184
11.7235914
10.4518873
8.3923667
5.5030391
5.7189888
7.3566077
7.4105951
5.4190586
5.9249409
4.3253132
4.0333811
1.9978548
2.4137581
3.6614677
2.6557017
3.8714188
6.1428902
6.6747664
9.4041312
9.0422154
9.5660935
12.8113382
12.1254979
12.7413545
11.5516314
10.4118967
10.2539334
9.3941335
9.2701624
7.6505393
7.3166170
6.8327296
5.1531205
4.9971568
6.1448897
6.4128274
4.8411931
4.4572825
3.1315910
2.8456575
4.9171754
4.6772313
4.6792308
11.5856235
10.6318455
10.6758352
11.3816710
8.8042708
7.7465170
8.5283350
7.5505626
5.2630949
2.1078293
1.8278944
4.7992029
2.8576547
3.3635370
8.8362634
9.6840660
9.4181279
10.9057817
11.3676742
9.4281256
8.5483304
10.0119897
7.6245454
7.6565379
8.8162680
10.3479115
12.1754862
14.4049674
12.0875067
12.0095248
11.0057584
10.7218245
11.5776254
15.2787640
12.3054560
12.4034332
13.5791595
12.6673717
8.2783932
7.9024807
9.2241731
10.5478650
9.1501903
6.4408208
4.8391936
3.2915538
4.7072243
9.4921107
7.8125016
5.7669777
6.8007371
6.1448897
6.4488190
8.6443080
7.4205928
8.9742312
9.7840428
7.4585840
4.6492378
3.9713955
6.8047361
5.6150130
5.0711396
4.1273592
2.0078525
1.8039000
2.9036440
3.0935998
2.9016445
3.0196171
5.0151526
3.2455645
3.1375896
2.4097590
0.9001103
0.9540978
2.0438441
1.4139907
1.2680247
2.8916468
0.5821843
-1.1754066
-1.3213727
-0.7695011
0.4282201
0.3202453
0.7221517
0.1722797
0.6921587
2.2757902
2.1438209
-0.4195825
-0.3755928
1.1300568
0.3142467
0.5062020
1.4339861
1.1400545
-0.0476691
-0.7894965
0.4342187
1.5939488
0.8421238
0.4122239
-0.1536444
0.1642816
1.0800684
-0.1556440
0.1162927
1.3460065
-0.0916589
-0.0716635
0.8501220
0.8741164
0.9640954
1.0940652
0.4842071
0.8081317
-0.9174667
-1.4893336
-0.6695244
-0.0296733
-1.0854276
-0.8874737
0.2342653
-0.7535048
-2.6650600
-2.7190474
-0.2136305
-0.3555974
-1.2014006
0.3582364
0.7521448
0.7061555
-0.2836142
-0.6235351
-0.9174667
-0.6535281
-0.8634792
-0.1736398
2.8096659
1.1440535
-0.1156533
-0.3016100
1.9458669
1.5779526
-0.5855439
-0.5475528
0.1822774
-0.0156765
-0.0536677
0.1622820
1.3720005
2.9836254
0.6761624
-0.5435537
-1.0034467
-0.5575504
-0.3256044
0.3922285
0.7001569
0.4622122
0.2482620
-0.0496686
0.8501220
1.8618865
-1.7152810
-1.8932396
-2.8870083
-1.1074225
1.8178967
1.7139209
-0.3735933
-1.0874271
-0.9114681
-1.1674085
-0.1096547
0.6501685
-0.0796617
-0.3795919
-0.1776389
-0.9874504
-0.9414611
-1.0154439
0.1622820
0.2302662
0.8501220
1.0420773
0.1962741
0.8081317
1.3620028
-0.1696407
0.9560973
0.3942281
-0.0776621
-1.6432978
0.3622355
-1.8112587
-2.9949832
-1.6412982
-0.5155602
-0.3475993
-2.4731046
-2.7170479
-1.9312307
-1.6372992
-0.7215123
-0.9394616
-1.5773131
-0.5535514
0.1842769
0.0982969
0.0363114
-1.0954253
0.0003197
-1.0634327
-0.9574574
-0.8174899
-0.9094685
-2.2031675
-1.7752670
0.5601894
-0.1356486
-0.4175830
0.1722797
-0.1336491
-1.1794057
-0.7275109
1.5939488
1.9258716
0.4182225
-0.7055160
-0.7175132
1.7619098
1.8258949
1.3839977
2.7696752
-0.5455532
-1.0774294
0.3302429
1.1900428
1.3600033
1.3200126
0.8821145
-0.0576668
-1.0654322
-0.6975179
0.3282434
0.4222215
-0.3635956
-0.1896361
1.1060624
0.0823006
-0.0696640
1.7419144
-1.4773364
-1.3073759
1.3740000
2.7816724
-0.0776621
0.1702802
1.7479130
2.2957855
2.8536557
2.5177339
0.6441699
0.4202220
0.4862066
0.4022262
0.1602825
0.7901359
0.1682806
0.5641885
-0.2596198
-1.0994243
0.2682574
0.7881364
1.6299405
0.1802778
1.2200359
-0.9034699
-1.4293475
0.7681410
0.2802546
0.0583062
1.7159205
0.0543072
0.0303127
0.8661182
0.1262904
-0.3316030
-2.1651763
-2.1511796
-0.5915425
-0.5515518
-1.3793592
-0.5375551
0.3442397
-0.1956347
-0.8334862
-1.0294406
-0.1996337
-0.0776621
0.0123169
0.1982737
0.2122704
0.6361717
0.0902988
0.6881596
1.6559344
-0.1596430
0.0403104
2.1158274
1.7299172
1.0760694
1.9478665
2.1698148
1.6099451
2.8616538
3.5594914
3.1875780
4.6192448
4.4192913
3.7454481
2.9416352
3.6454714
3.9933904
3.8494239
4.5692564
6.3188492
4.7292192
4.0353807
4.1813467
3.3035510
3.0896008
1.5959484
1.7199195
2.8916468
2.7276850
4.3613048
-0.1656416
-0.2796151
1.5419609
0.8361252
2.4077594
1.9498660
2.9836254
1.4319865
0.4342187
1.2320331
1.1860438
0.8001336
0.7041559
0.7481457
2.6077129
1.8118981
2.2038069
2.4617469
3.4095263
1.9958553
0.7961345
2.5597241
2.7356831
1.2400312
0.6381713
1.4659786
3.2435649
0.5881829
-0.2876133
