# Supplementary material for: Structure of silent transcription intervals and noise characteristics of mammalian genes
Source: Mol Syst Biol. 2015 Jul 27;11(7):823. doi: 10.15252/msb.20156257 (PMC4547851; doi:10.15252/msb.20156257)
Supplement: Supplementary file 5 [file msb0011-0823-sd5.zip › Dataset_1/data.Bmal1b.cell25.signal]

-1.6952857
-1.6392987
-2.0452042
-1.7692684
-1.4413448
-0.9334630
-0.3995872
-0.1016565
1.1980410
0.2282667
-0.8094918
-0.6375318
-1.0314402
-1.0394383
0.4782085
0.1102941
-0.3515984
0.1922751
-0.5295570
-0.5915425
-0.6755230
-0.4275807
0.3322425
1.0460764
0.0383109
-1.0534350
-1.3313703
0.0823006
0.1562834
-0.8214890
0.2142699
-1.2453904
-2.1511796
-1.4453438
-1.9292312
-1.4473434
0.2502616
-1.5973085
-2.1611772
-0.8694778
0.3322425
0.0663044
-0.4735700
-1.1834048
-0.7375086
0.9940885
0.9221052
0.4962043
0.1342886
1.1440535
0.9281038
1.6799288
2.4017608
2.3797660
2.6816957
3.7514467
3.6574686
0.0163160
-0.1196524
0.6221750
2.0258483
2.6956924
3.0816026
3.2555621
4.4992727
7.3726040
4.8271964
3.8274291
4.2773243
4.7672103
1.3340093
0.9680945
2.7596775
3.7374500
4.4712792
5.5890191
4.5872522
3.4715119
2.5377292
1.4479828
0.7701406
0.8261275
1.1560508
2.0118516
1.7839046
0.7701406
-0.1076551
2.4417515
1.4839744
-0.0396710
-1.2533885
-0.3116077
1.1860438
1.4919726
1.0360787
0.3182457
