# Supplementary material for: Structure of silent transcription intervals and noise characteristics of mammalian genes
Source: Mol Syst Biol. 2015 Jul 27;11(7):823. doi: 10.15252/msb.20156257 (PMC4547851; doi:10.15252/msb.20156257)
Supplement: Supplementary file 5 [file msb0011-0823-sd5.zip › Dataset_1/data.Bmal1b.cell26.signal]

0.0083179
-0.6375318
-2.2471572
-1.0974248
1.9678618
2.0358460
0.4202220
0.8941117
0.9460996
1.1820447
0.4642118
-0.4215821
0.0303127
0.8421238
-1.0954253
-1.3293708
-1.3653624
-1.6372992
-1.6193033
-0.9454602
-1.6133047
-1.5553182
-1.1734071
-1.1014239
-0.5675481
-1.2193964
-2.2111656
-1.6952857
0.0922983
-1.1274178
-1.3093755
-0.7814983
-0.2716170
-1.8272549
-1.7452740
-0.1816379
-0.6755230
-0.1536444
0.3262439
1.5259647
-0.9214657
-1.9632233
-0.5195593
-1.4793359
-1.4593406
-0.1396477
-0.2296268
-0.8634792
-1.5153275
-1.3273713
0.9261043
1.7019237
3.0975989
2.1038302
2.4257553
4.6112466
3.8854156
3.1115956
2.1838116
1.0020866
1.0040861
0.2202685
0.4642118
0.7741396
0.0723030
-1.2113983
-1.7972619
-1.2533885
-0.9714541
-0.5015635
-0.7135141
-0.2676179
-1.1534118
-2.0711982
-0.5535514
0.8041327
0.4002267
-0.2316263
0.1362881
0.8961113
-0.2556207
-1.7092824
-0.8194895
-0.0276738
-1.1054229
-1.5593173
-0.6355323
-1.0174434
-0.8554811
1.3320098
0.9820912
2.0938325
1.7179200
1.7879037
3.9514002
2.8456575
4.2973197
3.8734183
1.8218958
2.2657925
1.3660019
1.5379619
1.7019237
-0.7255113
-0.9894499
0.5521913
1.6699312
1.9498660
3.2975524
2.3037836
0.9001103
0.9401010
4.8931810
2.5837185
2.9376361
2.7496799
2.6557017
3.4435184
3.5234998
4.5492611
2.8256622
1.6519354
0.8301266
1.2040396
3.7514467
3.5454947
4.3892983
5.7849735
5.9449362
5.4410535
4.8271964
3.9713955
3.7634439
5.8269637
2.6257087
1.6739302
2.3497729
3.0896008
3.1095961
0.2582597
-0.2276272
2.4777432
3.6614677
3.5474942
4.5412629
1.3520052
1.6799288
2.8256622
3.8454249
4.5152690
2.9816259
2.6437045
2.4817422
1.4839744
1.9858576
2.7116887
2.0778362
0.2822541
0.2822541
0.5501918
0.7501452
-1.7492731
-1.4533420
0.2562602
-0.2416240
0.3202453
0.3222448
-1.0814285
-1.3433676
-0.3735933
-0.7914960
-0.7914960
-0.9314634
-0.8834746
