# Supplementary material for: Structure of silent transcription intervals and noise characteristics of mammalian genes
Source: Mol Syst Biol. 2015 Jul 27;11(7):823. doi: 10.15252/msb.20156257 (PMC4547851; doi:10.15252/msb.20156257)
Supplement: Supplementary file 5 [file msb0011-0823-sd5.zip › Dataset_1/data.Bmal1b.cell27.signal]

-0.9874504
0.0962974
1.1600498
-0.6455300
-2.0731977
-1.7252787
-0.9334630
0.9580968
-0.2636188
1.1000638
-1.1034234
-1.4913331
0.3202453
0.9381015
0.9241047
0.2762555
1.0520750
0.2462625
-0.2936119
-1.3893569
-0.3176063
1.8818818
0.6161764
-0.6655253
1.0640722
2.0558413
2.5477269
3.2055738
3.6994588
3.8934137
3.3075500
7.2046431
8.5563285
6.6147804
6.9926924
2.0778362
1.4939721
2.7356831
3.9214072
3.2455645
1.0800684
0.1202918
-0.2516216
1.6799288
3.0136184
2.8876478
1.8558879
0.9221052
0.7561438
0.9460996
1.5019703
1.5279642
1.8338930
-0.9994476
-1.7372759
-2.0731977
-0.5915425
-0.7854974
-0.2316263
1.8058995
0.0643048
-0.0696640
-1.1074225
-0.7794988
0.4782085
1.4799754
-0.9654555
-2.0592010
-0.4975644
-0.7395081
-1.0134443
-1.5053299
-1.6153043
-0.1276505
0.2342653
-0.1776389
-0.7455067
0.6161764
0.3502383
0.2302662
1.0060857
1.0640722
-1.8752438
-2.4071200
-0.4895663
0.7361485
-1.9192335
-1.8572480
1.5679549
-0.0236747
-1.2113983
0.1902755
-1.4953322
-1.5853112
-1.4133513
-0.1536444
0.1382876
1.2220354
1.8019004
1.8238953
5.7609791
6.8747199
5.9769288
5.4450526
2.4857413
2.2198032
3.4455179
4.1633509
3.6114793
1.9358693
0.2822541
0.3842304
-0.0996570
-0.4735700
-0.8074923
-0.2776156
-0.1856370
0.7501452
0.2822541
-0.5675481
-0.2916123
1.3560042
2.2597939
1.6539349
2.3217795
2.4537487
-0.0876598
0.0323123
1.2460298
1.2380317
0.7301499
1.5699544
2.3797660
