# Supplementary material for: Structure of silent transcription intervals and noise characteristics of mammalian genes
Source: Mol Syst Biol. 2015 Jul 27;11(7):823. doi: 10.15252/msb.20156257 (PMC4547851; doi:10.15252/msb.20156257)
Supplement: Supplementary file 5 [file msb0011-0823-sd5.zip › Dataset_1/data.Bmal1b.cell28.signal]

4.9811605
6.9846943
4.8231973
4.0933672
0.3182457
0.4102243
1.8678851
0.5321959
1.4019935
1.0420773
1.0100847
1.0420773
-0.0656649
0.6841606
1.9338697
2.7116887
2.6497031
0.0123169
-0.7215123
-0.1836375
2.8256622
2.6996915
3.0396124
4.3693029
2.9456343
2.2078060
2.5817190
1.8718842
1.0940652
3.0416119
2.6756971
2.7636766
6.0949013
1.5279642
1.1440535
2.3257785
-0.0056789
0.0163160
4.0913676
5.2411000
6.1608860
5.2271033
3.9533997
3.5035044
2.0378455
1.0060857
0.7741396
0.6141769
0.3242443
-0.4595732
-0.2876133
0.3282434
1.0940652
1.3140140
1.6559344
3.4855086
2.7276850
6.7247548
6.9906929
6.7687445
8.2084095
6.9746966
3.6654667
2.6437045
1.8858809
1.6959251
1.2060391
2.2597939
2.2018074
1.0460764
0.8361252
1.3360089
1.4719772
2.1478199
1.2480294
1.4039931
1.1320563
-0.6135374
0.3742327
-0.1556440
-0.1136537
1.1680480
-0.7655020
-0.9534583
0.7181527
1.3060159
2.7296845
1.0200824
-0.5355556
0.0423100
0.3602360
0.0183155
0.0443095
-0.2296268
-0.4315798
-0.1416472
-1.0454369
-1.2593871
-0.5715472
0.2522611
1.6719307
2.4597473
1.1080619
0.1162927
-0.2736165
-1.6133047
-1.3733606
0.6701638
0.3982271
-0.1256510
0.3082481
-0.3995872
-1.2873806
-0.0596663
1.0180829
2.4257553
1.6039465
2.8496566
5.2530973
4.2593285
2.6417050
2.6517027
3.0716050
2.6317073
1.0560740
2.3477734
2.5837185
0.3582364
0.1302895
1.2960182
2.1798125
2.9596310
-0.3575970
-0.8014937
0.4822076
0.2862532
0.5501918
-0.4515751
-1.0534350
-0.6035397
-0.4975644
-2.1531791
-1.8172573
-0.8274876
-1.1914029
-0.7335095
-0.4935653
0.3302429
-1.3073759
-0.5115611
0.1942746
-0.2436235
-0.6735234
-1.2233955
0.3122471
0.6761624
-0.6935188
-0.1736398
0.3042490
0.9141071
-0.9974481
-1.4493429
-1.6932861
0.6221750
0.0922983
0.0743025
0.1202918
-0.3775923
-0.6215355
0.5241978
2.0378455
-0.9414611
-1.0754299
0.2742560
0.0783016
-2.2651530
-1.6293010
-0.3096081
-0.6695244
-0.2096314
-0.5375551
-0.6095383
-0.4635723
-1.2093987
-0.9814518
-0.3336026
-0.4855672
-0.2916123
-0.1556440
-0.4655718
-1.7292777
-1.1594104
-1.7012843
-0.3396012
1.1920424
1.9838581
1.2120377
1.1780456
-1.2673852
-1.8992382
-0.2176295
-0.0676644
0.2862532
0.6821610
-0.8634792
-0.8294872
-0.2296268
-1.7432745
-0.9374620
2.6976920
1.1760461
-1.5973085
-2.4491102
-1.5053299
-0.8094918
-1.3633629
-0.7435072
-0.2816147
0.5961811
1.8598870
-0.7854974
-0.3336026
-0.7235118
-0.6755230
0.7481457
-0.9894499
-0.9714541
-1.7732675
-1.3273713
0.5601894
-0.4075853
0.0803011
0.6621657
-0.7395081
-0.6235351
-0.0056789
0.3382411
-0.0136770
1.1680480
0.4282201
-0.5055625
-1.0754299
-1.7132815
-0.6155369
-0.4115844
0.1202918
-0.8274876
-0.8274876
-0.6955183
-1.3553648
-0.6495290
-1.4053531
-1.9312307
-0.5835444
-0.7195127
-1.8532489
-0.2596198
0.8221285
-0.0116775
0.4582132
1.5919493
1.4079921
3.2915538
3.4915072
2.9616305
2.1158274
1.7599102
1.1320563
0.3862299
0.9720936
-0.8814751
-1.5073294
0.4742094
-0.3336026
-0.5375551
0.3102476
-1.1514122
-1.6333001
-0.8014937
1.2700242
-0.3196058
-0.7495058
0.1062951
-0.3615960
-0.7874969
-1.1734071
-0.7914960
-0.5935421
0.0223146
0.3322425
0.4062253
-0.4475760
-1.1934025
-0.0896593
-0.8114913
-1.1714076
-0.7375086
0.2102709
0.8181294
-0.2556207
-0.9174667
-1.7452740
-1.0194429
-0.3675946
-1.1774062
-1.3833582
-0.5195593
1.2100382
-0.6055393
-0.2596198
0.2962509
-1.6273015
-1.7652694
0.4922053
0.3562369
-0.5855439
-0.6355323
-0.0576668
0.2522611
-0.3296035
-0.1676412
1.1600498
-0.9894499
-0.2056323
-1.1334164
-1.2233955
1.6599335
1.2780224
0.0463090
-0.5815449
-0.3575970
0.9301033
1.2220354
0.0543072
0.5461927
1.3440070
0.6641652
0.2282667
-0.5895430
-0.9394616
-0.7774993
-0.3396012
0.3342420
0.1162927
1.0320796
0.3542374
-0.4215821
0.4722099
1.9838581
1.1720470
1.3000173
-0.8254881
-1.1454136
-0.8494825
-1.3293708
-1.6612936
-1.3793592
-0.5315565
1.0380782
1.5439605
0.8321261
-0.6075388
-1.6772898
-0.3176063
-1.0994243
-1.5833117
-0.6695244
-1.2733838
-1.1034234
1.4079921
1.2260345
0.0243141
-0.5495523
0.1182923
-0.7255113
-1.0594336
0.1642816
0.6781620
0.0783016
-0.3396012
-0.0336724
-0.6475295
0.8021331
-0.9074690
-0.5615495
0.4242211
1.1640489
1.8158972
0.1402872
-0.4735700
0.9401010
2.4637464
1.1280573
0.4862066
0.9261043
-0.3615960
-0.7994941
-0.8774760
-2.4571084
-2.2311609
-2.0032140
-1.3353694
-0.5615495
0.8221285
0.4422169
0.0643048
0.4602127
0.4822076
-0.3715937
-0.9274643
-1.9872177
-1.8832419
-1.0514355
-0.6095383
-0.2636188
0.4782085
-0.8514820
0.0023193
2.3517725
0.6521680
-0.0576668
1.6599335
2.3717678
0.5981806
0.8201289
0.6341722
-0.4455765
0.3562369
-0.1996337
0.2302662
1.6059461
1.1420540
1.3859972
-0.3895895
-1.2593871
1.3140140
0.2982504
-0.4475760
0.5501918
0.7981341
0.6501685
0.8961113
1.2520284
-0.3316030
-0.8214890
-1.1254183
-0.8754764
0.7961345
-0.4075853
-0.9894499
-0.2816147
-0.2296268
-1.5673154
-1.4253485
-0.7555044
-2.3851251
-2.5990753
-0.5755463
-0.5175597
1.3420075
1.3220121
1.1480526
0.4022262
-0.0656649
-1.6972852
-0.0656649
-1.8912401
-2.2011679
0.2222681
-0.1956347
-0.4595732
-0.9814518
-1.8232559
-2.1351833
-0.8234885
0.9660950
0.3282434
0.2022727
1.9878572
-0.5435537
-1.3893569
-1.2933792
-0.6055393
-0.3555974
-0.9414611
-0.7035165
-0.9234653
-0.5815449
1.2060391
-0.2436235
0.2982504
-0.4095849
-0.2156300
-0.2176295
0.2202685
0.8341257
0.9361019
-0.8114913
-0.3995872
1.7899032
-1.6193033
-1.5033303
0.1482853
-0.4255812
0.3882295
1.4959716
1.1020633
1.8958786
2.0218493
-0.5995407
-0.4795686
0.1122937
0.3282434
0.9041094
-0.7934955
-0.4535746
0.2962509
-0.1396477
-0.2776156
-1.1474132
-1.2893801
-0.1816379
-0.2856137
0.3642350
-0.6615262
-1.5793126
-1.0114448
0.8421238
-0.0836607
-0.8974713
-2.0711982
-1.7172805
1.8758832
-0.4755695
-0.4275807
-0.1276505
0.4082248
0.2322657
0.2582597
-0.0356719
-2.1691754
-1.8992382
-1.0754299
-1.6752903
-0.9774527
-0.9594569
-0.9354625
-0.2856137
-0.4815681
-0.4135839
-0.6455300
-0.2376249
-0.7874969
-0.8334862
-0.7175132
-0.9234653
0.3882295
0.7641420
0.3522378
-0.6935188
-1.3393685
-0.3436002
-0.0816612
-1.6672922
-0.9154671
-0.2336258
-0.9094685
-2.4371130
-1.8912401
-0.7435072
0.1442862
-0.3995872
-0.5315565
-0.4455765
-1.0234420
-0.9214657
-0.0596663
0.2442630
0.0942979
0.7541443
1.9638628
0.2742560
0.1802778
-1.1054229
-1.4273480
-0.4215821
-1.5873108
-0.7155137
-1.7372759
0.3562369
1.5259647
0.6421704
0.0763020
0.1782783
-1.8472503
-1.8172573
-0.2276272
-0.8274876
-0.8954718
-1.3113750
-1.0054462
-0.7475062
-1.1254183
0.2902523
-0.8334862
-1.9232326
-0.3975877
0.2182690
-1.2513890
-1.2153973
0.3062485
0.3422402
-0.6515286
-0.6415309
-0.8034932
0.4942048
2.2837883
-0.9474597
-0.6475295
1.2300335
-1.0114448
-0.8434839
0.1722797
-1.1714076
-0.7135141
-0.4755695
-0.0736631
-0.6695244
-0.9514588
-0.2876133
0.5861834
0.3382411
-1.2713843
-2.0691986
-1.6093057
-1.0514355
1.4119912
2.3757669
1.4339861
0.5461927
-0.6035397
-1.7552717
-0.9754532
0.0563067
-0.0376714
-0.0036793
-1.3273713
-1.4633396
0.4062253
-0.3995872
-1.0434374
-1.4433443
-0.9354625
1.9958553
-0.5075621
-0.0776621
2.1398218
0.4302197
-1.1574108
-1.4373457
-1.6392987
1.4319865
3.2195705
-0.0836607
-0.9054695
-1.0874271
0.1602825
-1.8152577
-1.9292312
-0.8534816
-0.8234885
-0.1096547
0.6141769
-0.5715472
-0.1136537
0.9421005
0.6201755
-1.0974248
-0.6035397
0.2062718
1.0320796
0.7021564
-0.3695942
0.4962043
1.3959949
2.2917864
3.1215933
-0.7914960
-0.9354625
0.6221750
-0.4155835
-0.4455765
-0.0216752
-0.2456230
0.1302895
0.0103174
1.6839279
0.6581666
0.3722332
0.7241513
0.7081550
1.8438907
1.6719307
0.8001336
-0.7155137
-0.0516682
0.4122239
-0.6855207
-0.8614797
-1.5273247
-0.5695476
1.4679782
-0.9014704
-0.3236049
1.3759996
-0.5835444
-1.5593173
-0.8254881
1.5919493
0.0103174
0.2462625
1.8818818
2.1758134
0.9460996
0.2202685
1.1880433
1.9858576
1.7859042
1.3560042
-0.3935886
0.2302662
0.7101545
0.3982271
0.6961578
1.1020633
2.2098055
2.1878106
1.8238953
2.3357762
3.0176175
2.4177571
0.6701638
0.1422867
0.0323123
1.5859507
0.2882527
0.1662811
-0.4455765
-0.5375551
0.4942048
0.7621424
0.7081550
0.3182457
