# Supplementary material for: Structure of silent transcription intervals and noise characteristics of mammalian genes
Source: Mol Syst Biol. 2015 Jul 27;11(7):823. doi: 10.15252/msb.20156257 (PMC4547851; doi:10.15252/msb.20156257)
Supplement: Supplementary file 5 [file msb0011-0823-sd5.zip › Dataset_1/data.Bmal1b.cell3.signal]

3.1745518
2.2918194
1.7331017
-0.2753742
-0.6907777
0.4391198
1.5627862
-0.3833792
0.3747322
1.1764610
0.7942898
0.1981857
-0.1569842
-0.4768449
0.5512787
1.5939415
1.3135441
0.6239743
0.4079645
-1.3824246
-1.3138830
-0.8756323
-0.3667630
0.9147568
3.3178660
3.6792670
5.5631219
7.6214462
9.1916714
5.2183370
5.1477184
10.0120933
10.6663538
11.4223882
10.3381851
8.6142605
5.7313603
5.0064812
5.3097257
6.6577101
3.8059651
2.3749001
3.1433965
1.0705331
1.2657727
2.6407583
2.3956702
1.8868009
1.1889231
0.1628764
0.0299473
-0.5495406
-1.3575004
-0.5225393
-0.2546041
1.8452606
2.9170016
2.8692302
2.8484600
1.7164855
1.7372557
3.8371204
3.1350884
2.6262192
0.7195171
0.4598899
3.3594063
1.7829501
-0.2836823
-1.1041042
-0.0302862
-0.6845467
-0.0365172
0.8067519
1.9138022
3.9866656
3.1766288
2.6054490
4.7094677
6.0678371
6.8861820
6.5372431
6.2402296
4.4290703
1.2491566
0.6925159
1.4236260
3.4715653
3.4528721
3.8911228
1.3945478
1.7434867
0.9292959
0.9916064
2.0508853
2.8775383
2.2087387
3.0042363
2.1069648
2.0612704
1.5253999
1.6354818
3.6917291
3.9035849
4.2296767
4.1964444
4.2359077
2.9710041
3.7581937
8.2258583
8.3525563
7.8519951
7.5570587
6.8674889
6.0574520
6.8093324
3.7872719
2.4704429
2.1422741
2.3645150
3.6273416
5.5568908
5.1394103
6.0013726
7.1915036
7.4822860
8.7201884
7.1852725
5.9598322
5.5610449
6.1779191
9.8023145
11.9727978
13.5804093
13.3955548
13.6697211
11.2624578
11.3206143
8.2549365
7.4905941
6.9547236
8.5934904
6.7781771
5.1041010
2.6906067
2.1838144
2.6760676
3.2140151
3.8578905
2.6511434
1.2096932
2.0114220
2.5306764
0.8150599
1.3446994
3.7311925
