# Supplementary material for: Structure of silent transcription intervals and noise characteristics of mammalian genes
Source: Mol Syst Biol. 2015 Jul 27;11(7):823. doi: 10.15252/msb.20156257 (PMC4547851; doi:10.15252/msb.20156257)
Supplement: Supplementary file 5 [file msb0011-0823-sd5.zip › Dataset_1/data.Bmal1b.cell30.signal]

4.6832299
3.5095030
1.9638628
1.9318702
1.4959716
-0.1036561
0.4482155
1.2340326
1.1720470
0.3202453
-0.5135607
0.0123169
-0.8674783
-0.3455998
-0.5975411
-0.9674550
2.3217795
1.1820447
0.2802546
-0.2276272
-0.7675016
-0.6015402
0.6981573
0.8121308
4.3673034
9.3081535
7.1546547
5.5570265
5.9169428
4.3832997
3.0316143
2.6477036
4.3433090
2.2258018
2.3697683
2.4097590
2.4357529
4.5152690
4.3153155
4.8411931
4.7192215
5.4910419
9.7880418
11.7175928
13.2972252
8.4183606
7.2546314
7.9244756
7.2806254
4.9371708
2.9696287
3.8934137
5.6969939
2.7376827
2.0538418
2.4477501
2.4237557
2.3397753
1.9798590
3.2615607
4.1813467
3.8894146
3.2535626
3.5814863
5.0611419
5.4010628
6.1068986
2.5697218
2.4977385
1.2340326
0.4502150
0.0543072
0.1182923
0.8761159
-0.1016565
-0.0316728
-0.5275574
-0.6555276
-0.1836375
0.7121541
7.0606766
5.4430530
4.8072010
3.0156180
3.4595147
6.1628855
4.8411931
3.8614211
6.1068986
7.8484932
9.6860656
14.9488408
14.2550023
12.9273112
10.4838799
7.5305672
4.8671871
5.0811373
3.3955296
1.3520052
1.5259647
4.0213839
4.3133160
3.3255459
2.4897404
0.8801150
-0.0696640
0.3302429
2.0718376
2.6477036
1.6219423
1.7699079
0.4002267
0.6321727
0.4522146
-0.1996337
0.1842769
0.0922983
0.3422402
0.7081550
0.2982504
-0.4835677
0.1462858
0.2482620
-0.1376482
0.6141769
2.2397985
1.9438674
1.4419842
0.5461927
0.5341955
0.3262439
-0.9354625
-0.2036328
0.4462160
-0.4875667
-0.6215355
0.8041327
2.3457739
3.3455412
2.6956924
3.6294751
4.5272662
4.5212676
4.3773011
2.3237790
2.1178269
4.7332182
2.3877641
1.1000638
1.5979479
0.7981341
-0.4235816
-0.3975877
-0.2036328
-0.1796384
0.0543072
0.1022960
-0.9494592
-1.0574341
-0.2436235
0.1582830
0.0083179
-0.1476458
0.2862532
2.4537487
1.3819982
1.7679084
-0.1536444
-1.3813587
-0.9694546
-0.3276040
1.0440768
0.0363114
-0.4355788
-0.6275342
-1.1254183
-1.4573410
-0.6415309
0.8601196
-0.0296733
0.2502616
-0.8374853
-0.7275109
-0.7954951
0.1862765
-0.1236514
-0.0656649
-0.7375086
-0.6655253
-0.4695709
-0.8494825
-0.2276272
-0.0016798
-0.9494592
-0.4775691
-1.3193731
-1.2533885
1.1040629
0.0323123
-1.3233722
-1.2793824
-0.9934490
0.4682108
-0.5915425
-0.1796384
-0.3715937
0.1262904
0.6761624
-1.0234420
-1.5633164
-1.0274411
0.9201057
-0.4535746
-1.0254415
0.0603058
1.1620494
1.2140373
0.6301731
0.2922518
0.5181992
-2.0671991
-1.3393685
0.7081550
-0.1236514
-1.1334164
-0.8674783
0.0603058
0.0862997
-0.3136072
0.0243141
0.9520982
0.5221983
0.9161066
2.0598404
0.6341722
-1.8912401
-1.7372759
0.1922751
0.5941815
0.5841838
0.0303127
-0.0416705
1.6319400
0.9241047
0.7441466
-0.6515286
0.3882295
2.4237557
3.2835556
0.8181294
0.0143165
0.6721634
1.0560740
1.5699544
3.9793937
2.0798358
1.0360787
2.7096892
1.6799288
1.0420773
1.6559344
1.3300103
1.6619330
2.2258018
2.3497729
2.1278246
1.4239884
1.6819284
2.9456343
2.8576547
0.4902057
-0.3555974
-0.2616193
1.4259879
2.2318004
2.2557948
2.6636999
1.7499125
2.3637697
3.0396124
1.6119447
2.0778362
0.7301499
0.0902988
1.5139675
0.2882527
0.8461229
1.7919028
1.5359623
1.0720703
1.7399149
-1.4173503
-1.5173271
0.4802080
0.3482388
0.7021564
0.3262439
0.7961345
1.1220587
0.3042490
-0.7754997
0.5761857
0.7761392
-0.0876598
-1.1574108
-0.7794988
-1.8352531
-1.3453671
-1.0354392
-0.3376016
0.2642583
-0.4115844
-0.8714774
1.1520517
1.1980410
-0.4395779
0.1642816
-0.0056789
-0.4395779
-0.0436700
-1.0354392
-1.3913564
0.0243141
1.2720238
-0.5295570
-1.2953787
-0.5195593
-0.8054927
0.4242211
0.9241047
1.2900196
0.8201289
0.4282201
0.5521913
0.4782085
0.4202220
0.2342653
-0.0136770
0.4142234
-0.7495058
0.6341722
2.2497962
1.3380084
-0.1376482
-0.5275574
0.7041559
1.7939023
0.8961113
0.1762788
-0.6355323
-1.2173969
-0.3915891
-0.0516682
-0.5575504
0.2622588
-0.7655020
-0.3855905
0.6321727
0.5921820
1.0540745
0.6381713
1.8398916
0.5561904
0.6121773
0.9520982
0.1382876
-0.1976342
1.7039233
0.6501685
0.6081783
1.5359623
0.0163160
-0.5015635
-1.4093522
-1.2933792
0.0962974
0.5321959
0.7321494
0.3982271
0.4722099
0.7201522
1.2720238
1.7199195
1.8678851
0.3262439
-0.7455067
0.4942048
2.3677688
0.9940885
0.2242676
1.8418911
3.4315212
1.6239419
1.4279875
1.6299405
1.0700708
1.0120843
0.5701871
-0.3455998
-0.1036561
1.5239651
-0.0276738
-0.1496454
-0.5295570
0.5721866
3.2015747
1.6559344
0.9760926
2.8536557
1.7819051
-0.1316496
1.6319400
2.6417050
0.8901126
0.3102476
1.0840675
3.7194542
2.6137115
0.5661880
0.4842071
2.2298009
0.6921587
1.1360554
2.3337767
2.6217097
2.3497729
1.9818586
3.6734649
1.1140605
-0.1576435
-0.2676179
0.7961345
-0.3555974
0.1982737
1.3180131
-0.1456463
-0.2796151
1.8958786
1.1800452
0.3642350
1.6259414
3.2115724
2.7256855
0.7561438
0.2362648
0.1982737
-0.6835211
-0.4215821
-0.6155369
-0.3156067
0.6381713
-0.0236747
0.7861368
-1.2853811
-1.8412517
-0.1576435
0.1362881
0.8461229
0.7481457
-0.3036095
1.1280573
-0.5175597
-1.0674318
0.2482620
0.6661648
-1.0734304
-0.7735002
0.4762090
2.0618400
1.5279642
0.4602127
0.3782318
1.2400312
2.4877408
0.3982271
-0.0236747
0.4782085
-0.2056323
0.5921820
1.2060391
0.5981806
0.8401243
1.2860205
-1.4813354
-2.2231628
0.3962276
0.6401708
0.0243141
-0.1836375
0.5921820
1.1080619
-0.2696174
-0.9694546
-0.7035165
3.1375896
0.9241047
-0.0776621
0.0862997
-0.8274876
-1.4713378
0.1902755
0.6521680
1.1260577
0.5321959
-0.2716170
-0.4435770
-1.3093755
0.1222913
-0.6835211
-1.1514122
-0.8474830
-0.1236514
-0.1356486
-0.9674550
0.0163160
0.3442397
-1.0774294
-1.0534350
-0.3755928
-0.7814983
-0.6235351
-1.3533652
-1.3073759
-0.8834746
-0.7794988
-0.6875202
-0.2056323
-0.3416007
-0.4295802
0.5701871
0.0563067
-0.0096779
-0.2936119
-0.1196524
0.6961578
-0.0256742
-0.7814983
-1.0914262
0.3622355
0.1362881
-0.6535281
-1.5973085
-1.6053066
1.8258949
0.2762555
-0.5615495
1.1280573
0.9261043
-0.9794523
-0.1276505
-1.2173969
-1.1374155
-0.0856603
0.2602592
-0.6055393
-1.0894267
-0.0336724
0.1922751
-0.8314867
1.2640256
0.9520982
0.0183155
-0.6495290
-0.2856137
0.0583062
-0.6275342
-0.4615728
-0.6595267
0.2602592
1.0600731
-0.8194895
-0.7575039
1.4739768
1.2960182
-0.9474597
-1.6053066
-0.3076086
0.8761159
1.0020866
0.8221285
1.8019004
1.7819051
1.3779991
0.3902290
0.1342886
0.5281969
0.3542374
-0.0876598
1.1040629
2.1678153
0.7721401
0.8561206
1.0860670
0.6081783
0.2642583
-0.0416705
1.0440768
0.2462625
-0.2616193
-0.1276505
-0.0696640
0.1062951
-0.2376249
0.5321959
1.5079689
-0.5055625
-0.4515751
0.9361019
-1.6313005
-1.6193033
-0.3376016
1.1440535
1.6739302
0.0003197
-0.1056556
0.2082713
1.2160368
-0.2036328
-0.6615262
0.9441001
1.0820680
0.1082946
0.7301499
0.7461462
-0.5715472
-0.8714774
-0.8234885
-1.7072829
-1.2553880
0.3262439
0.6921587
1.0100847
0.0143165
-0.2696174
0.6841606
2.1398218
-2.1211865
-1.9292312
0.2542606
0.2682574
0.8421238
0.0843002
0.3682341
3.0256157
1.5299637
0.4702104
0.7581434
3.0436115
0.9361019
0.2982504
-0.6835211
-0.8014937
-0.9514588
0.5062020
0.7721401
0.2742560
0.8961113
0.4962043
0.1522844
-0.5075621
-0.0776621
1.4539814
0.6241745
-1.2034001
-0.6795221
1.0260810
-0.4595732
2.9976222
1.7579107
1.5399614
2.0238488
0.5881829
0.2102709
0.9480992
1.4379851
1.8438907
3.4835091
0.5501918
0.0163160
1.1920424
1.9098753
1.4999707
-0.1196524
0.0862997
-0.0116775
-0.3156067
-0.0936584
1.7099219
0.5781852
0.6181759
1.2300335
0.9381015
0.6381713
0.4442164
1.1820447
0.6701638
0.5102011
0.7281503
1.5179665
-0.3775923
-0.3555974
0.0543072
0.2442630
0.2442630
0.3422402
3.2175710
1.9998544
1.8978781
2.9776268
0.9960880
0.6081783
1.6779293
1.1120610
1.3300103
0.7501452
0.1562834
