# Supplementary material for: Structure of silent transcription intervals and noise characteristics of mammalian genes
Source: Mol Syst Biol. 2015 Jul 27;11(7):823. doi: 10.15252/msb.20156257 (PMC4547851; doi:10.15252/msb.20156257)
Supplement: Supplementary file 5 [file msb0011-0823-sd5.zip › Dataset_1/data.Bmal1b.cell4.signal]

-1.0812570
-0.7323181
0.2168789
0.2085708
0.7257482
-0.5536946
-0.0801346
-0.3418388
-1.3491923
-0.8237069
1.1079194
-0.6492374
-0.3792251
-1.1414905
-1.4322730
1.0788411
3.2223232
1.7829501
-1.2245712
-0.1362141
1.5420160
1.8411066
1.3322373
0.9708362
0.4183496
0.3124217
1.9802667
0.6177433
0.7174401
0.2667273
-1.0334856
-0.7281641
1.1162275
1.1826920
0.6322824
-1.4551202
-1.6212816
-0.5910809
1.3114671
-0.4311506
-1.3512693
0.5305085
-0.1694464
0.1878007
-0.2421420
-0.2961444
3.4300249
3.4715653
0.1171821
1.2803118
1.6707911
1.2616187
-0.9670211
-0.4311506
-0.1279060
-0.0469023
0.3248838
0.6385134
0.7569034
-0.9566360
0.6094352
1.0788411
0.9978375
1.1203815
-0.5786188
0.8773705
1.3322373
0.6987470
-0.8610932
-1.0999502
-0.9234037
-1.4966605
-0.3418388
0.0486405
0.5575098
0.6738227
0.1317212
0.0133312
0.6904389
2.0031139
3.9575874
4.0801314
4.4809958
6.7054815
7.0938838
7.1831955
8.2383204
10.0017082
8.3193241
5.6171243
5.6025852
11.5449322
12.3009666
9.1958254
6.8072553
8.3608644
5.5880461
4.6824665
4.4456865
4.8507049
6.0865303
5.0604836
3.7623477
5.2079519
9.1314379
8.9486604
7.2891234
9.9227816
7.3202787
7.0855757
5.8829826
5.8061329
4.4332244
3.0810860
5.2266450
5.2162600
5.8206720
5.5838921
6.0678371
5.6482796
7.5051332
9.3952191
8.3525563
9.6569233
9.4720688
7.4075134
7.8353790
9.2975993
10.1927938
13.4225560
12.7059850
11.3808478
11.3455385
9.4512986
7.1042688
6.7490989
7.5238264
9.0047398
9.5136091
9.7213109
10.0370175
12.8929165
9.2602130
8.8676567
10.1159442
7.2849694
7.1852725
8.4709463
6.5933225
4.8465508
5.5797380
3.3012498
2.8609221
3.6314956
3.6169565
2.1817374
1.9408034
3.5047976
2.9813892
2.8131507
5.0002501
2.5950639
1.1993082
1.8535687
2.0342692
1.6417129
-0.0946737
-0.3771481
0.6177433
0.1732615
-0.8486311
-0.6450834
-0.5931579
0.1504143
0.5014303
0.1587224
0.6883619
-0.0053620
-1.3782705
-1.0064844
-0.4872300
1.0165306
0.6322824
0.9355269
2.1734294
-1.1871849
-2.0096838
-0.9213267
-2.3752389
-2.4271644
-0.1175209
0.1670305
-1.3575004
-1.2598805
0.5886650
-0.3439158
0.2833435
-1.1394135
-0.6824697
-0.1486762
-1.5361239
-1.3803475
-0.8860174
-0.9628670
-1.2494954
0.3207298
1.2720038
1.0705331
-0.5703107
-0.4602288
0.2521882
0.1192591
-1.0459477
-0.3875332
-1.1560297
-0.5370784
0.9770673
-1.5402779
-2.8695691
-1.3886556
-0.7427032
-0.0510564
1.0414548
2.7092999
1.0373008
-1.3408842
-1.6129735
-0.3272997
0.6655147
-0.1424451
-0.7073939
-0.7073939
-0.5516176
-0.3418388
-1.5340468
-1.8435224
0.4495049
-2.8674921
-2.9547268
-0.7011628
-0.3605320
-0.1756774
-0.5495406
-0.9358658
-0.3833792
0.4058875
0.3331919
0.3643471
0.5865880
0.3892713
0.4827371
1.0227617
1.3696236
-0.1964476
-1.7666728
-1.6732070
-0.9420969
-1.1477216
-0.9857142
-0.0531334
-0.6866237
0.2874975
1.7331017
-0.2462960
-2.5995568
-1.9889137
1.3903938
-1.3118060
-1.8746777
-0.6346983
-0.0199011
-0.7967056
-0.1694464
-1.2910358
-0.3376848
-0.5080002
-1.1809539
-0.7676274
-0.9836372
-0.9690981
0.0174852
-0.0448253
1.1390747
1.7891811
-1.5174307
-1.7521337
-0.8590162
-0.7904746
-0.4830760
0.0444864
-0.8756323
-0.8424000
-1.2308023
-2.6701754
-2.3316215
-2.0138379
-1.5589710
-0.1943706
-0.9109416
-1.6586679
-1.4862754
0.4640440
1.3800087
-0.0593644
-0.0302862
1.3322373
0.7236712
0.5845110
0.6758998
0.7569034
1.0684561
0.9770673
1.4713975
-0.3563779
-0.3356078
-0.9587130
-0.3563779
-1.0147925
-1.5672791
-0.1715234
-0.2255258
1.0435319
1.7351787
2.0134990
0.1711845
-1.2910358
-1.1913390
0.9542201
1.4672434
1.5295539
1.3322373
1.1432287
1.8120283
2.0259611
2.9938513
3.0250065
2.0550394
0.1732615
0.4557359
2.9273867
1.8224134
2.8380749
2.5431385
2.8796153
2.5722167
1.6292508
1.7061004
3.5151826
4.0552072
4.1299798
1.4132410
-0.1279060
0.7319792
2.3354367
4.6970056
2.8235358
3.6584969
4.5536914
4.2400617
5.7521305
2.4974441
1.3883168
0.7735196
1.8224134
2.4434416
0.3414999
1.0393778
3.7291154
2.1464281
2.3998243
5.2972636
0.9978375
0.5658178
4.8444738
4.7510080
5.3533431
6.1675340
8.7845760
11.8460997
5.5091194
5.4945803
4.5183821
3.6668049
4.0925935
5.3180338
5.9162148
9.5551495
8.2175502
7.4158215
7.0544204
5.3304959
6.8924131
7.1645024
5.3325729
4.3210654
2.7923806
3.3157890
6.0491440
3.4923355
4.3044493
5.7687466
4.7281609
2.9626960
2.0238841
2.8692302
3.3843305
2.7965346
1.1369976
1.9408034
2.8401520
2.4517497
3.5442609
3.5920323
4.1673661
5.9452931
4.7385459
5.3408810
6.8986441
5.1996438
6.4915487
6.5393201
3.7124993
4.2670630
4.9587098
4.3397586
3.2555555
3.0561618
5.5485828
3.4777963
3.4092548
4.0344370
4.9877880
5.1788736
4.5910777
6.6016306
4.7800863
2.9211556
3.2970958
4.4186852
2.9834662
3.4175628
3.9202011
3.6543428
3.3386362
1.9117252
1.4672434
3.3760225
3.5691851
3.6522658
2.1235809
1.2013852
1.2803118
2.8671532
2.2398939
1.0373008
1.9678046
2.4372106
1.1349206
1.9989599
1.2533106
1.0684561
-0.1715234
-0.0012079
0.5222005
1.3197752
0.4204266
0.7610575
2.2149697
1.8431836
1.9553425
0.7735196
0.6655147
0.6945929
-0.4103804
