# Supplementary material for: Structure of silent transcription intervals and noise characteristics of mammalian genes
Source: Mol Syst Biol. 2015 Jul 27;11(7):823. doi: 10.15252/msb.20156257 (PMC4547851; doi:10.15252/msb.20156257)
Supplement: Supplementary file 5 [file msb0011-0823-sd5.zip › Dataset_1/data.Bmal1b.cell5.signal]

3.7561167
5.2910326
6.1986892
5.8995987
4.6949286
3.7789639
2.3998243
2.0799636
2.6739906
0.9417580
1.1349206
0.8752934
0.3352689
1.0746871
-0.0718265
-1.3699625
-1.5153537
-0.2109867
0.1067970
-0.8153988
-0.2047557
-1.4177339
-1.5070456
0.2584192
0.2044168
0.3851173
1.3758546
2.6573744
2.8526141
6.3170792
6.4749325
6.3960059
10.0266324
9.3993732
9.3640639
5.0999470
3.6273416
4.0074358
2.9190786
3.0457767
3.2887877
2.3624379
3.2742486
2.6075260
1.5586322
2.5784478
2.2731262
1.2491566
1.4527043
1.6790992
2.9855432
1.9781897
2.3167436
3.0395456
2.0758095
0.9479890
2.4766739
5.1456414
3.9721265
4.7427000
5.2744164
4.2774481
3.0997792
3.2472474
2.6739906
3.1101642
6.1301476
4.2317537
4.0905165
4.7925484
5.2453382
4.7593161
4.8423968
3.2804797
2.3645150
2.5971409
-0.3646860
0.3477310
2.1298120
1.8452606
1.6043266
1.0539169
0.0694107
0.7319792
3.6543428
3.4985665
4.2130605
2.9772351
2.2087387
0.9895294
1.1826920
2.5992179
4.1320568
5.1041010
5.4198077
8.3587874
8.7617288
8.3027079
8.3359402
8.2570135
9.0628963
3.2825567
2.8816923
4.7343919
6.3129252
5.7458994
6.6161697
7.9786932
12.6083652
16.5692375
16.9576397
18.4655544
17.7012120
12.3674311
12.4733590
8.9278902
7.6920648
9.5676116
10.4565750
6.3004631
6.3357724
8.4522532
9.7711593
9.8604710
6.7636380
6.9464155
8.5207948
6.8944901
5.1643345
4.4789188
5.2391072
3.7436546
3.9202011
4.6679273
3.9638184
2.4372106
1.9034171
3.7623477
4.5059200
2.3146665
1.7393327
1.4194720
