# Supplementary material for: Structure of silent transcription intervals and noise characteristics of mammalian genes
Source: Mol Syst Biol. 2015 Jul 27;11(7):823. doi: 10.15252/msb.20156257 (PMC4547851; doi:10.15252/msb.20156257)
Supplement: Supplementary file 5 [file msb0011-0823-sd5.zip › Dataset_1/data.Bmal1b.cell6.signal]

-0.9753291
0.3871943
-0.9420969
-0.1902165
1.5939415
0.7132861
-0.0988278
-1.1767998
-1.3658084
-2.1093807
-1.3761935
-0.8465541
0.8856785
-0.0718265
-1.0812570
0.4681980
0.5762029
0.8856785
-0.1154439
-1.1227974
-0.4809990
0.1462603
0.5595868
1.6313278
-0.2525271
-0.3958413
0.2501112
1.0082226
1.1826920
-0.2130637
0.0299473
0.3186528
0.5512787
1.4506273
1.4963217
3.3469442
0.1234131
-0.0115930
-0.0863657
-0.1029818
1.7372557
2.6241421
1.2740808
1.5565552
5.1394103
8.7284965
7.9745392
8.8198853
9.7400040
6.0865303
5.7230522
4.9483247
5.3367270
4.0427451
4.2816021
4.5308442
3.6148795
4.6471572
3.8516595
3.2617865
1.9761127
1.3841627
1.7351787
0.4598899
0.9064487
3.5774932
5.9141378
5.5901231
2.4600578
3.1163953
3.2077841
2.4226715
0.3186528
0.2085708
1.7767190
1.3363913
-0.6263902
-0.6533914
0.4453508
0.0424094
0.1067970
1.3405454
2.8671532
2.9938513
3.7685788
2.5161372
3.7395005
5.4738101
4.3086033
2.2212008
0.4058875
0.5055843
0.5138924
0.0964119
1.3550845
-0.1590613
-0.4207655
-1.0376397
0.6821308
0.6364364
1.1598448
1.7704880
2.2191237
3.3033269
1.7393327
1.7871041
4.1279028
3.1620897
2.6054490
5.6254324
7.3348178
6.3274643
4.8008565
2.7030688
2.1152729
3.1039332
1.0310697
1.0456089
0.0984889
0.3643471
1.9241873
0.7382103
1.0705331
0.8711394
0.3248838
-0.8050137
-0.0032850
1.5150148
4.3044493
3.8890458
3.5546460
4.1839823
5.1227942
4.0427451
4.9358626
4.2774481
4.4996889
6.0387589
6.0179887
5.4862722
7.3285867
13.1899300
11.0319089
12.0122611
11.2977671
10.7390494
13.8857309
14.7539242
15.8402043
12.1929617
11.8668699
13.4827895
11.0132157
10.9654443
13.0050755
11.9624127
10.4877303
10.8325152
10.2384882
4.5765386
4.3376816
6.3980829
2.8609221
2.0965797
1.6624831
1.7808731
0.8254450
1.3218522
3.1662437
2.1547362
1.9553425
3.9326632
2.0882716
2.7009918
2.5431385
1.6811762
0.9916064
-0.3480699
-0.2899134
0.5512787
-0.2836823
-0.5059232
0.2064938
-1.1788768
-1.0355626
-0.5266934
-0.1777544
-0.3252227
-0.4539977
1.4485503
-1.2370333
-2.0803024
-2.0719944
-2.1654601
-1.6732070
-1.0501018
-1.2266482
-0.9504049
-0.5723877
-0.7676274
-2.0366851
-2.1924614
-1.4218879
-0.4456897
0.1878007
-1.6877461
-1.6919002
-0.6014660
0.0091771
-0.6596225
0.2895745
-0.6824697
-0.1777544
-1.0604869
-1.3865786
0.5055843
-1.5465089
-2.1488440
-0.9836372
-1.1664147
0.0569486
-2.1654601
-1.9286802
0.1794926
-0.1341371
-1.2224942
-1.5714332
-1.1830309
-1.0667179
-0.0095160
-0.1611383
0.2148019
1.0352238
3.0873170
1.8078743
0.9417580
1.4527043
1.6666371
1.7746420
1.5482471
1.1743840
1.6334048
1.6998694
0.3768092
1.2761578
-1.4945835
-1.9016789
-0.2338339
0.8794475
-1.4364270
-1.3097289
3.2887877
3.4840274
0.3560391
-1.2266482
-0.1029818
-1.2287253
-1.5132767
-0.2608351
-0.2400649
1.7891811
1.8016432
0.7631345
-0.2670662
-0.9545590
-1.8040591
-1.2349563
-0.0988278
-0.7136249
0.0901808
-0.7094709
0.0818728
2.5680627
-0.7447802
-2.3233135
-2.2132316
-1.4364270
-1.4509661
-1.8933709
-3.2974347
-3.7668406
-2.9484957
-0.8922484
-0.7510112
0.3331919
0.6073582
-0.8486311
-0.5225393
-0.0759806
-1.2266482
-0.8818633
1.7414097
0.9251419
2.3125895
3.5027205
3.9762805
3.7000372
1.8639538
1.2844659
1.1058424
1.3820857
2.0280381
2.6906067
3.5816472
4.0385911
4.2691400
6.0096806
6.0699141
4.9524787
4.9150924
4.5017659
5.5402747
5.1767966
5.1851047
6.4126220
5.4655021
4.1424419
4.9940191
3.2202462
1.7206395
1.8203364
1.6479439
1.7019464
2.0384232
0.8358301
2.1235809
4.8403198
2.1796604
1.2138473
1.4485503
2.2191237
1.5337080
1.5960185
2.7238390
2.8879234
3.5816472
3.1413195
2.9253097
2.8629992
5.0210203
7.2413520
7.9849243
9.6922326
12.2386560
10.6705078
11.9811059
10.1387914
9.6901556
8.2881688
7.8665343
9.7607742
9.0566653
9.1688242
8.8988119
6.7823311
5.6669728
8.2175502
8.2840148
9.1314379
13.6447969
11.0921424
11.2769970
9.8708561
9.6943096
9.4699917
7.2392750
6.5060878
8.1531627
6.2630768
5.6628187
6.5808604
5.1186401
4.6616963
4.9192465
1.9013401
1.5046297
2.8484600
3.4985665
4.3584517
4.4685337
4.0198979
5.1352563
5.7853627
5.5132735
7.6588325
6.3399264
6.2049203
6.9214913
9.7794674
11.0111387
9.8708561
8.7928841
9.5696886
12.2926585
11.6300899
8.5477960
8.4647153
9.8397009
9.5696886
11.4535434
13.4703274
8.6516469
7.9849243
9.2955223
10.9716754
10.2156410
11.3766938
10.1761777
9.6257681
6.4645475
3.5754162
4.2234456
3.5359528
3.3677144
4.6866205
4.1279028
5.8975217
4.1569810
1.9241873
1.9075711
2.8505371
3.1330114
3.8869688
6.5497052
4.4851498
6.0719912
7.3223557
6.6888653
4.8133186
2.7570713
3.0229295
4.0884395
4.5952317
5.7542075
6.6909424
4.0655923
3.9181240
3.6647279
3.2368623
1.1681529
0.6364364
2.6220651
4.0261289
3.4819504
3.0893941
3.0083904
0.9687592
-0.3439158
1.0123766
1.0705331
1.1951541
3.0374686
2.1028108
1.4693204
0.7465184
1.2512336
0.7922127
-0.2691432
1.6500210
2.1048878
1.1016883
0.8254450
1.1556908
2.1609673
5.3097257
3.5608770
3.3635604
3.0291606
2.7300700
2.4829050
1.8535687
1.3488534
3.2244002
3.2160921
3.1267804
4.9877880
5.7251292
5.7251292
2.4247485
2.1941995
2.9689271
2.4164404
3.1932449
4.7240068
3.6501888
2.4808279
1.4173950
1.2242324
2.0882716
2.4621348
1.3696236
1.2948510
3.5588000
5.0521756
4.0282060
3.4237939
1.9138022
1.8161824
1.1369976
0.7465184
1.5503241
2.2689722
1.0186076
0.7299022
0.6218973
0.3435770
-0.3293767
1.9864978
3.2202462
1.5607092
0.6468215
0.5222005
0.8566003
1.2678497
1.8348755
1.3467764
-1.2308023
-1.2972668
2.0861946
1.7933352
0.6032041
