# Supplementary material for: Structure of silent transcription intervals and noise characteristics of mammalian genes
Source: Mol Syst Biol. 2015 Jul 27;11(7):823. doi: 10.15252/msb.20156257 (PMC4547851; doi:10.15252/msb.20156257)
Supplement: Supplementary file 5 [file msb0011-0823-sd5.zip › Dataset_1/data.Bmal1b.cell7.signal]

1.4236260
2.2440480
1.3343143
2.6760676
2.1152729
0.6634377
0.0257933
1.1910001
2.2772802
4.7240068
2.0550394
0.8171369
2.9647730
0.8503692
-0.4332276
0.5782799
1.3135441
1.8265674
2.4122864
4.7510080
4.0157439
3.5255677
3.4321019
0.5948961
0.2210329
0.6530526
1.0643020
1.5565552
1.0559940
2.3707460
2.6885297
2.0031139
0.9251419
2.2606641
2.0301152
1.4090869
0.8046748
0.5222005
0.8981406
0.7195171
1.3446994
1.7787960
0.3955024
-0.2213718
-0.2296799
0.1607994
0.7942898
0.1400292
-0.9711751
-0.1195979
0.9189108
0.2667273
-1.1518756
-1.5672791
1.3280832
2.2793572
3.4861044
5.4904263
4.7198528
5.5693529
5.4717331
2.3811311
1.5046297
1.5046297
1.5710943
3.3780995
3.9202011
3.3344821
3.8765837
6.8903360
7.8582262
11.6342440
15.3230270
8.6350307
8.2570135
8.4148669
7.7273741
4.0655923
4.1652891
6.4707785
4.6720814
6.3565426
7.3992053
6.9277224
6.9235683
6.4749325
6.1758420
7.1728104
5.4364238
5.3346500
10.7411264
11.2458417
11.4576975
11.1232977
12.6104422
8.4065588
7.8374560
6.2360755
5.3907294
6.0159117
9.2789061
7.2641992
4.8984763
4.3252195
5.0189433
8.2237813
9.5364563
9.9954772
9.5593035
10.2467963
8.4148669
7.8457641
7.5570587
6.7864852
4.7323149
4.6762354
6.8280255
7.7024499
7.2143508
5.4426549
4.2525239
4.2899102
3.9887426
6.3004631
6.7906392
4.8880912
6.4417003
7.1021918
6.7241746
7.7730685
5.2391072
5.3824214
3.9928967
4.0925935
3.3552523
3.4175628
3.0956251
0.8441382
3.5006435
5.4135766
3.2098611
2.4974441
3.4404100
4.1258258
2.7923806
3.3220200
4.7198528
4.3459896
2.9585420
2.6719136
1.7601029
1.9096481
3.2057070
4.0801314
1.5004757
1.7123315
3.9035849
2.6906067
1.7019464
0.5678948
1.0871492
0.5658178
2.0737325
2.9813892
2.5929869
1.8597997
0.8815245
1.6520980
2.2440480
-0.1736004
1.1868461
2.0924257
1.1743840
0.2833435
-0.5059232
-1.1269514
0.1753385
1.2803118
0.5595868
0.4557359
-0.0718265
-0.1549072
0.4204266
-0.4477667
0.8856785
2.7819955
1.0040685
1.0123766
1.3717006
1.8224134
1.4797055
0.7070550
0.3705782
1.2408485
0.8192140
0.5658178
1.4464732
0.1919547
-0.3958413
1.0186076
0.8690624
2.0259611
2.6968378
1.9428804
-0.5869269
-0.2712202
0.4515819
0.6322824
0.2501112
0.7880587
-0.0115930
0.2667273
-0.0759806
0.7485954
0.1649535
-1.2453414
0.0195622
0.1462603
0.4598899
2.7736874
0.7631345
-1.0854111
-0.2109867
1.8639538
1.2055392
0.4058875
0.1649535
1.4340111
0.6966699
0.4411968
0.9085257
1.5295539
2.8505371
4.1964444
0.8129829
0.2937285
1.4734745
1.8494146
1.5046297
1.3260062
1.3426224
2.5950639
0.8233680
0.5575098
1.7580259
1.5627862
1.9885748
4.1092096
4.5723845
4.6949286
4.4083002
3.0686239
3.1454735
3.3843305
1.6624831
1.7808731
1.2636957
1.3883168
3.5546460
4.4955349
5.2121059
6.4853176
5.2868786
5.7874398
7.2371980
5.6150473
3.7955800
6.2838469
5.4696561
4.6720814
3.0083904
2.9294637
4.4124542
4.6700044
3.8391974
2.7986116
3.1350884
2.3790541
2.7279930
4.9483247
4.7447770
3.6377267
2.4102093
0.9812213
1.3488534
2.0446543
3.5920323
4.5329212
3.2119381
2.0218071
2.0259611
2.9377718
3.5525690
5.0874849
3.3801765
3.4694883
3.7748098
2.9356948
4.9732489
8.5394879
5.3782673
3.9866656
1.8681078
1.7787960
2.3728230
3.3427902
2.4725199
3.0229295
4.3875300
1.1349206
1.7725650
6.7200206
3.7021142
3.2991728
1.6728681
1.6728681
4.0282060
2.8879234
2.6698365
3.6190335
3.2991728
3.8807377
0.0652566
0.0611026
1.5253999
-0.1964476
0.2023398
1.6437899
0.8815245
1.0144536
1.5108608
1.6064036
-0.0801346
0.3622701
5.6939740
6.9568006
8.3816346
5.1144861
4.6783124
4.7281609
4.7198528
4.3709138
4.0635153
4.7530851
3.8931998
6.4687015
5.6462026
5.0687917
5.8061329
6.5497052
8.9424293
7.7232201
7.2995085
7.3431259
6.1633799
5.4841952
4.3065263
3.8080421
5.6752808
0.7319792
0.5928191
4.6076938
5.9079068
5.4135766
3.4279479
4.1486730
8.6599549
9.6319991
9.8604710
6.9027981
5.8705205
3.7353465
4.8382428
7.2185048
7.0980378
7.7792995
10.3548012
9.3619868
11.2977671
11.6155508
12.4235106
9.4969930
10.1657926
13.2107002
10.5541949
9.2539819
10.2052559
8.0700820
7.8436871
8.7243425
9.3723719
3.1350884
2.6968378
5.7230522
5.7126671
2.1298120
2.0945027
1.8265674
2.3167436
6.3025401
5.6005082
5.6295864
8.7700369
8.1635478
7.9205367
8.0472348
10.5749650
7.9973864
5.8663664
5.6773578
6.9235683
5.2391072
3.5421839
4.2047524
3.9513563
3.5567230
0.3975794
0.1919547
1.9844208
1.9968829
2.0675015
1.6292508
0.8607543
0.5928191
0.0465635
0.6468215
0.8545233
1.0684561
1.2969280
0.4681980
0.5886650
0.9791443
0.6821308
-0.5329244
0.6613606
2.7716104
3.1787058
2.6262192
2.6885297
3.8911228
6.0262968
3.0083904
2.2585871
2.0508853
1.1764610
0.5284315
0.6073582
0.6343594
1.3197752
0.9936834
0.7818276
0.9438350
0.3581161
0.1732615
0.6572066
0.3331919
0.6613606
1.6790992
1.2657727
1.3467764
3.1205493
1.4900906
1.6250967
3.0831630
1.3509304
-0.1279060
-0.1009048
0.3830403
0.1088740
-0.1881395
-1.0999502
-0.5474635
0.6052812
0.9251419
2.2731262
2.1173499
0.4889682
-0.6035430
-0.7053169
0.4889682
0.7382103
0.5118154
-0.1279060
1.3654696
3.0873170
2.3022044
2.1298120
2.4932900
0.7382103
0.4765061
1.2906969
1.9989599
2.0010369
0.3996564
0.3394229
1.1515368
1.7891811
1.7995662
0.7070550
1.2221554
2.0010369
-0.5786188
0.5429706
2.9606190
-0.4394586
0.0444864
0.0756417
1.5150148
1.5399390
1.4693204
1.1099964
0.8690624
1.9574195
1.3903938
1.3820857
1.4610124
0.4931222
-0.0593644
-1.5174307
-1.7126703
-0.4249195
