# Supplementary material for: Structure of silent transcription intervals and noise characteristics of mammalian genes
Source: Mol Syst Biol. 2015 Jul 27;11(7):823. doi: 10.15252/msb.20156257 (PMC4547851; doi:10.15252/msb.20156257)
Supplement: Supplementary file 5 [file msb0011-0823-sd5.zip › Dataset_1/data.Bmal1b.cell8.signal]

2.9419258
0.9542201
-0.4166114
0.7714426
-0.4498437
0.1441833
1.4485503
1.5274769
2.9232327
5.8746745
4.9857110
4.5246131
3.1163953
0.9500661
0.6156663
1.6977924
2.0675015
4.1009016
6.6826343
7.7045269
8.0451578
10.5957352
10.1533305
5.8061329
4.9275545
6.5808604
3.4404100
1.2636957
1.3696236
1.0746871
-0.2670662
0.9479890
1.1120734
0.2272640
0.1379522
2.6345272
2.8214588
0.1317212
0.4432738
1.8556457
1.5669403
1.2616187
0.5616638
-0.5121542
-0.4498437
-0.4394586
-0.2816053
-0.2462960
-1.3948867
0.2958056
0.2314180
-0.2836823
1.1079194
0.4204266
0.7839047
2.8837693
2.1962765
2.9917742
2.4683658
0.8877555
1.0414548
-0.0842886
-0.3750711
0.3061906
0.6488985
0.7589805
3.8475054
3.7353465
4.3958381
4.3044493
4.8963993
3.8620446
4.3522207
6.0989924
6.7657150
6.7615610
8.2673986
8.7077263
5.6981280
4.6720814
6.2381526
4.2649860
2.8879234
2.7155309
4.6803895
4.9088614
4.8320117
5.3284189
7.3389718
5.7230522
7.1084229
7.6796027
8.0783900
6.9277224
4.4664567
3.4736423
5.6420485
7.1063459
7.0710366
7.0627285
4.4560716
3.8267353
5.7375913
6.6826343
6.4687015
6.2423066
5.7147442
4.6616963
4.2026754
3.4217169
3.3843305
3.7166533
3.4092548
2.9107706
2.8131507
4.7447770
4.9005533
9.7711593
10.8740556
8.3504793
7.9724621
10.9280580
10.2841826
9.9996312
11.0194468
12.5792869
12.5335925
14.7975416
11.8128675
9.9663989
11.2105324
10.4274968
7.8125318
5.9909875
5.7521305
5.9452931
8.0866981
7.1458092
7.0980378
6.7407908
6.3440804
6.6618641
6.7117125
2.5992179
2.1755064
3.3697914
3.1226263
2.2149697
1.1224585
0.7693655
1.6520980
-1.1435676
-1.9473733
-0.7385491
-0.3023755
0.2376491
0.7942898
0.9500661
1.7601029
0.8649083
1.1598448
2.2627411
5.2224910
5.7936708
6.2423066
4.7572391
4.5349982
0.3311149
0.0839498
