# Supplementary material for: Structure of silent transcription intervals and noise characteristics of mammalian genes
Source: Mol Syst Biol. 2015 Jul 27;11(7):823. doi: 10.15252/msb.20156257 (PMC4547851; doi:10.15252/msb.20156257)
Supplement: Supplementary file 5 [file msb0011-0823-sd5.zip › Dataset_1/data.Bmal1b.cell9.signal]

-0.7219330
0.9189108
0.3768092
-0.1839855
-0.2151407
0.4951992
1.7850271
0.2999596
-1.0355626
0.0382554
1.1930771
0.8773705
0.6135892
0.0112542
0.1753385
2.0031139
1.2990050
0.4017335
0.3913484
0.2002628
0.7922127
1.9761127
0.6364364
0.2667273
1.8286445
0.3124217
-2.0449931
-0.4893070
0.9625282
1.8701848
1.0165306
0.4183496
0.9770673
1.7829501
-0.3002985
-0.7177790
-0.9981763
0.4827371
0.1296442
-0.7406262
-0.1320600
-1.0978732
-1.4945835
-0.3833792
-0.1507532
0.6385134
-0.2006016
-0.1798314
0.1254901
-0.7260870
0.6405905
0.9417580
-0.4976151
-0.4706139
0.9916064
0.7049780
2.1028108
2.5763707
1.8784929
4.4581486
5.4260387
10.7307414
9.9975542
8.7741909
8.4875625
9.0712044
8.9091970
9.7400040
9.6070749
10.2239491
11.9665668
11.0589101
12.5065913
14.8411589
6.9256453
7.2600452
8.7783449
7.4594388
5.1477184
5.2266450
7.4635929
8.1635478
9.9767840
6.5372431
3.5276448
4.2566779
4.8963993
3.2804797
4.4415324
3.0208525
3.5401069
3.1537816
1.4194720
3.2451704
5.0812538
4.1320568
1.9324953
3.6273416
4.8984763
3.1579356
3.1018562
1.0975343
1.3903938
2.5867558
2.7113769
4.6575423
2.9730811
3.0478537
3.5047976
3.7436546
5.6752808
12.6893688
12.9635351
9.8667021
6.4396233
5.8082099
7.0606515
7.3265097
6.2963090
5.8289801
10.2177180
11.2313026
11.9312575
14.0103520
16.8787131
15.6013473
15.4372630
13.1525437
13.4952516
15.4227238
16.7665541
21.9175575
17.6638257
13.6281807
12.3487380
12.6021341
12.3923553
9.8002375
9.9373207
9.8230847
11.0194468
11.4680826
12.6332894
17.4208146
17.4997413
14.7165379
13.5824864
13.3789386
11.0651412
7.4324376
7.4282836
9.3661409
8.9631995
8.9673535
5.6586647
4.6305410
5.7230522
7.7003729
13.5637932
16.8641740
18.1332316
18.2204664
18.2557757
20.1292454
18.5590202
16.2306836
16.6627033
13.5035597
11.9997990
12.3425069
13.3789386
13.1816220
14.8806223
14.4984511
13.8608067
14.7622323
14.4049853
14.9346247
14.2616711
14.9803191
13.5762553
11.1232977
11.1980703
11.2499957
8.2320893
6.3918519
6.0553750
3.5214137
2.6906067
3.7311925
4.4934579
3.4507951
2.1194269
4.9940191
2.7903035
2.0488083
3.0893941
1.6126346
1.2678497
0.8503692
1.7081774
2.8837693
1.9844208
1.7704880
2.7570713
0.4536589
-0.2006016
2.3790541
2.5452155
2.5223683
4.2919872
3.3407132
1.2574647
1.7538718
3.9451253
3.1828599
-1.1227974
-1.5922033
0.4661210
0.6966699
1.6541750
0.3248838
0.1337982
0.2501112
-1.0833340
0.3103447
-0.2712202
-0.0676725
1.6915613
0.8877555
1.9470345
2.0072680
2.5576776
1.4049329
-0.3314537
-0.3293767
-1.0729490
-1.2474184
-0.3314537
0.3996564
-0.0489793
-0.2296799
0.0548715
0.8275220
-1.8850628
-2.3108514
-1.2079551
-1.8580616
0.6488985
1.9927288
0.9459120
0.1898777
0.3996564
2.1173499
0.9272189
0.2002628
-0.1507532
0.0839498
0.1732615
-0.0012079
2.0737325
4.0261289
3.1205493
1.3862397
1.9054941
2.3790541
2.8152278
3.6024174
2.8484600
3.2763256
4.5661535
3.0146214
-0.6907777
0.1691075
1.1099964
0.0195622
0.8046748
0.8919096
1.6583290
0.6779768
1.0352238
0.2854205
0.2002628
1.6417129
2.3915162
3.4404100
4.1985214
3.8890458
1.9574195
2.9045395
3.5421839
4.7447770
9.3329086
3.6730360
1.8016432
1.8078743
1.4963217
0.1545684
0.3726552
1.7538718
0.8690624
1.3239292
1.1058424
2.0508853
3.7062683
3.3282511
2.1173499
1.4277801
1.4257031
4.7780093
3.3884846
3.7208074
5.2515693
6.9422615
7.8499181
7.6671406
10.5188856
11.9395655
12.7932197
13.2127772
11.1004505
11.8107904
8.6080295
8.1905490
9.8563170
9.6943096
7.0834987
6.6161697
7.2122738
8.7222655
11.1669150
8.0950062
9.8417779
8.8821958
7.6796027
6.6867883
6.3544655
7.4843630
8.0119255
8.2217042
6.4624704
5.8539043
6.3752357
5.9390620
6.3336954
5.5298896
6.4084680
7.6920648
8.0264646
9.2373658
8.3359402
9.6797705
7.9600000
6.9048752
9.4346825
9.4596067
9.1480540
6.3752357
6.9858788
8.8821958
6.3046171
6.1156085
6.6161697
5.8684434
7.0564974
7.3597420
6.9775708
7.1665794
8.3110160
5.8185950
6.6057847
8.5706432
5.3180338
4.7717782
6.0366819
7.0980378
5.5132735
2.7840725
2.8879234
5.3512661
5.4696561
6.4645475
7.5072102
7.0357273
4.8818601
5.9369850
6.8841050
7.8789964
9.2975993
11.7194017
9.4803768
7.7979927
8.7658828
6.9754938
6.6764032
7.8083778
6.7054815
6.1841501
6.2568457
5.6981280
4.5204591
4.3314505
4.8299347
5.6212784
5.1581035
3.8765837
4.1839823
6.4063910
6.3980829
5.8746745
5.3284189
5.2515693
4.1964444
5.2951866
6.3690047
9.0670504
8.3297092
10.0972510
12.5065913
12.2324250
14.2679021
11.0776033
11.0111387
12.9427650
12.5148994
12.0828797
10.0681728
8.2902458
7.8810734
9.3744489
8.0638509
8.0908521
10.6040433
11.3019212
11.6342440
13.9584265
11.4763906
9.5883817
9.5509954
9.4969930
8.0430807
6.7927162
8.8032691
9.9663989
9.3100614
10.2509503
12.0870338
12.3134287
11.0069847
9.0005858
5.7521305
5.9889105
5.7458994
6.9505696
9.2560589
11.0173698
12.7246781
13.8005732
9.7171568
8.1801639
9.2228267
10.8491314
9.6319991
4.8195496
3.9056619
4.2629089
5.7666696
6.8155634
6.8716429
8.8884269
5.6399715
5.4779642
7.3908973
6.8093324
6.2381526
5.9868334
7.7959157
9.5385333
7.1998116
6.3170792
8.4210979
4.2359077
3.6771900
4.7593161
4.7136217
4.7177758
4.3002953
4.1860593
3.2804797
4.4103772
4.8299347
2.5846788
2.6116800
5.3367270
5.9639863
5.9079068
4.9545558
5.2557233
6.3856208
6.3440804
7.1291931
4.8507049
4.5017659
5.4343468
4.5848466
4.5287672
4.9067844
3.3967927
3.4154858
6.1010694
3.5795702
3.0520077
1.2408485
1.1723069
1.7185625
1.4298571
1.1494597
0.7569034
1.6666371
1.2720038
0.6945929
