# Supplementary material for: Structure of silent transcription intervals and noise characteristics of mammalian genes
Source: Mol Syst Biol. 2015 Jul 27;11(7):823. doi: 10.15252/msb.20156257 (PMC4547851; doi:10.15252/msb.20156257)
Supplement: Supplementary file 5 [file msb0011-0823-sd5.zip › Dataset_1/data.Ctgf.background]

Cell1	10595.608077	103.648536	570	254
Cell2	10595.608077	103.648536	570	104
Cell3	10595.608077	103.648536	570	130
Cell4	10595.608077	103.648536	570	196
Cell5	10595.608077	103.648536	570	148
Cell6	10595.608077	103.648536	570	184
Cell7	10981.011417	246.139607	558	295
Cell8	10981.011417	246.139607	558	249
Cell9	10981.011417	246.139607	558	111
Cell10	10981.011417	246.139607	558	145
Cell11	10981.011417	246.139607	558	155
Cell12	11012.914504	245.859157	574	280
Cell13	11012.914504	245.859157	574	172
Cell14	11012.914504	245.859157	574	159
