# Supplementary material for: Structure of silent transcription intervals and noise characteristics of mammalian genes
Source: Mol Syst Biol. 2015 Jul 27;11(7):823. doi: 10.15252/msb.20156257 (PMC4547851; doi:10.15252/msb.20156257)
Supplement: Supplementary file 5 [file msb0011-0823-sd5.zip › Dataset_1/data.Ctgf.cell1.signal]

21.711758
21.794731
17.026694
16.712170
21.626856
18.292510
17.763801
17.771519
15.687553
15.471438
13.754096
14.124579
14.143875
13.262049
11.465593
11.830287
14.562598
14.207552
14.701529
14.798009
12.426533
10.680247
11.652764
17.439628
15.031490
12.395659
13.568855
16.200826
16.218193
16.117854
17.607503
14.792220
12.746846
16.841453
13.769533
13.277485
13.489741
12.086923
11.955711
14.109142
13.891098
7.145223
7.309239
11.724159
11.021786
11.845724
13.030497
13.613236
9.931563
10.647443
12.426533
9.389346
9.445304
7.305380
7.971091
12.337771
10.259594
9.667208
11.044941
11.847653
10.726557
10.373441
10.012606
9.121132
9.904548
9.412501
7.799357
7.380634
6.890516
6.359877
4.903030
5.588038
6.365666
5.649785
5.896773
7.054532
5.165456
4.071374
4.337658
4.210305
4.106107
5.451036
5.624700
4.903030
3.810878
3.349704
5.003369
6.016408
5.850463
2.384905
2.193875
3.278309
4.602013
4.551844
4.432208
4.615520
4.351165
5.020736
5.601545
5.887125
3.488635
3.037109
5.404726
5.047750
5.107568
5.082483
3.527227
4.001908
4.856720
4.160135
3.646862
4.225741
4.793043
5.589967
7.816723
4.326081
3.986471
5.134582
5.234921
5.806082
5.723109
6.568273
7.558157
7.388353
5.912210
5.368063
3.222351
1.985478
2.564358
5.186681
5.331401
7.355549
8.540323
6.637739
6.963841
10.429399
10.917587
13.908464
14.003014
17.522601
10.597274
11.739596
15.778244
14.033888
13.192583
14.896418
16.214333
15.884372
11.409635
12.179544
11.932556
12.285672
16.038740
18.593528
26.962194
32.793439
31.541130
28.123812
27.647201
28.913017
29.827647
29.657842
29.949212
30.834897
26.037917
25.115569
26.381385
28.307124
28.283969
27.332677
25.385713
24.480731
25.775491
25.788998
24.685268
27.548792
28.654451
23.789935
22.064874
22.003127
22.157495
22.468160
19.573763
17.700124
16.777776
15.778244
19.915302
17.294908
15.685624
15.951908
16.193108
17.202288
16.133290
15.085519
11.847653
11.783977
10.334849
10.556752
13.904605
11.070025
10.745853
10.365722
10.298186
13.107681
11.457875
10.749712
9.838942
10.385018
10.900221
9.254274
7.054532
8.364729
9.605461
9.113413
8.947468
9.063244
8.148614
7.031377
7.230125
8.538393
8.694690
8.856777
7.496410
6.948404
6.313567
7.475185
7.625693
7.189604
8.038627
9.101835
7.895837
6.564414
7.733751
10.215214
11.328591
10.504653
10.022254
10.251876
11.490678
13.115399
12.523013
12.084994
12.959102
11.189661
10.601133
9.559150
9.543713
10.373441
8.549971
8.347363
9.356542
8.083008
6.711064
6.523893
