# Supplementary material for: Structure of silent transcription intervals and noise characteristics of mammalian genes
Source: Mol Syst Biol. 2015 Jul 27;11(7):823. doi: 10.15252/msb.20156257 (PMC4547851; doi:10.15252/msb.20156257)
Supplement: Supplementary file 5 [file msb0011-0823-sd5.zip › Dataset_1/data.Ctgf.cell10.signal]

144.457810
143.463252
140.664840
143.528256
141.075989
139.292449
140.096058
138.145945
140.022928
139.129939
138.232075
139.916485
137.138386
136.956376
138.748855
135.471853
131.301049
132.903391
131.771513
131.416430
129.640203
126.741035
127.720967
127.382135
131.045909
130.510441
124.672290
118.974711
112.783103
103.594821
100.916666
98.385582
97.416214
98.872298
104.855081
108.947881
114.662524
119.001525
121.830814
127.573896
133.235723
140.108246
144.644696
152.506901
155.770902
159.027590
161.817064
167.062055
168.317440
171.536751
173.241475
172.940832
171.270236
168.297939
166.303949
163.952438
161.833315
159.505368
152.987116
149.066576
143.228426
142.111987
140.915105
136.644358
135.865938
138.845548
137.057132
139.990427
143.144734
142.939159
142.447569
144.093789
146.457488
147.440670
147.089650
144.333490
140.933794
139.920547
138.647286
138.441712
140.184625
138.427086
140.246379
142.991975
141.940539
143.187799
145.242730
144.663384
142.565388
141.232811
134.555300
133.942639
133.862197
133.398233
134.355413
132.879828
131.075973
129.367999
127.617773
128.743963
126.113749
124.294456
123.876807
123.243020
122.094079
122.750617
122.079453
123.343776
120.819192
116.101545
114.171746
112.440208
114.213998
116.044666
114.270064
112.472710
110.685106
107.232594
102.369500
101.359504
100.223564
97.074944
95.646486
92.943955
89.608450
85.937362
81.547983
79.667749
74.324440
67.800501
67.102523
65.978770
68.150708
75.443318
83.344525
85.934925
88.607392
98.368519
105.564435
110.139887
114.653586
117.760766
117.135917
117.555191
118.869080
