# Supplementary material for: Structure of silent transcription intervals and noise characteristics of mammalian genes
Source: Mol Syst Biol. 2015 Jul 27;11(7):823. doi: 10.15252/msb.20156257 (PMC4547851; doi:10.15252/msb.20156257)
Supplement: Supplementary file 5 [file msb0011-0823-sd5.zip › Dataset_1/data.Ctgf.cell11.signal]

53.048710
47.312941
46.532083
44.555156
42.513225
39.246786
35.486319
34.317876
29.076135
28.788494
30.796298
25.804821
25.147471
26.504424
24.360113
21.846092
22.713893
21.842842
21.361814
19.993485
19.843164
18.976989
18.582904
21.260246
21.631580
22.813836
27.317784
27.152024
34.148866
41.287904
51.491057
55.716302
63.949840
65.106095
68.630111
69.589729
75.162989
72.251633
74.563329
76.701140
74.398382
71.437461
71.202635
70.427465
69.165580
70.111384
69.111139
66.928638
69.026634
72.842355
73.378636
75.542448
83.503784
86.643466
91.067784
97.633164
98.024811
98.696788
97.079819
96.722299
93.998641
90.940214
87.841972
85.245885
80.594866
79.636060
76.700328
71.321267
71.037688
63.399746
61.173367
56.442719
54.733932
50.378680
45.345764
44.044876
41.753494
41.229401
40.956385
42.033823
48.637392
53.056835
54.677054
55.876373
57.942680
58.317265
65.731756
64.698196
62.349935
63.674387
63.815770
62.908155
65.027278
68.955130
67.489295
68.063766
72.876482
72.224819
69.155829
70.108947
71.244887
69.273648
68.028014
68.573233
67.286971
67.055395
67.534798
68.838123
68.749555
71.345643
70.852427
71.642223
69.558852
68.699990
69.459722
68.834873
65.016715
62.159799
58.882797
57.186199
53.467171
50.942588
52.392984
45.141815
45.228757
45.893421
43.152700
38.717818
38.932331
40.501359
41.299280
40.108899
38.791760
36.679138
36.814833
35.953533
36.234675
33.684902
32.397828
27.875191
27.478668
27.325909
27.560735
24.674568
23.641009
21.742086
20.559830
18.613780
19.076932
19.299570
18.297700
18.920923
21.581202
21.949286
23.602819
