# Supplementary material for: Structure of silent transcription intervals and noise characteristics of mammalian genes
Source: Mol Syst Biol. 2015 Jul 27;11(7):823. doi: 10.15252/msb.20156257 (PMC4547851; doi:10.15252/msb.20156257)
Supplement: Supplementary file 5 [file msb0011-0823-sd5.zip › Dataset_1/data.Ctgf.cell12.signal]

72.454025
72.971394
67.279518
66.464417
66.890677
64.373789
65.379243
69.456374
68.213386
69.414073
67.652902
68.495661
71.001161
71.112607
64.859433
64.961117
61.046681
61.598216
58.967442
56.256133
56.623010
49.929747
46.413913
44.799981
40.242900
38.322288
35.023652
34.143473
33.630984
34.936610
33.422735
33.853876
30.988008
31.318278
36.073847
35.236782
34.956947
38.160407
38.284055
33.466663
33.103853
32.599500
28.495524
29.039738
27.443702
26.714016
24.084055
22.054438
22.173205
20.841548
19.581477
19.315471
18.173354
17.981374
15.331076
15.117946
16.074591
16.234032
17.049133
19.513146
20.704071
21.785992
19.660384
20.362412
22.889062
23.206317
26.491124
23.034674
22.147174
19.256901
19.076310
19.783219
18.551619
18.750920
19.547311
23.846521
25.484044
29.371635
32.667018
36.025852
36.780755
41.267877
47.908264
60.904323
67.788752
73.379758
75.213328
75.838890
84.869263
85.206855
80.509857
80.701023
79.543450
75.842957
74.153372
72.110739
67.798514
65.925084
57.731775
52.251401
50.269779
46.144653
44.365586
37.954598
34.722666
34.685247
33.836793
29.269138
28.928292
31.722575
30.592660
29.219516
27.596635
26.606638
27.125634
27.439635
29.347231
28.914463
29.275645
32.041457
43.456122
58.258092
62.606924
72.911197
75.895019
76.203326
77.975886
80.365872
80.226768
80.256053
79.946119
79.395398
74.259124
69.388042
66.051986
64.594240
61.616926
56.921555
50.148571
45.118862
45.504449
42.399419
37.346933
34.372059
29.791388
28.575244
27.396521
25.634536
22.840254
21.492327
20.726848
21.074202
24.707990
27.098789
26.262538
26.475668
28.070077
27.708081
28.216502
27.718656
24.492419
24.359009
26.283689
25.221292
25.575153
29.733631
25.661381
25.704495
27.744688
27.311106
31.868187
36.308127
36.782382
40.149351
42.024408
45.374293
45.641113
48.091296
48.773801
50.282795
49.736954
48.501287
46.670971
45.291319
44.433104
44.471337
43.638340
42.824053
40.176195
40.253475
39.571784
38.102650
36.028292
35.302673
34.922781
34.142660
33.162424
33.016812
34.905698
36.788077
38.175050
38.283242
38.832336
43.631019
47.219252
52.277433
55.543530
59.488065
62.653292
62.078979
65.924270
66.633619
59.514910
58.362217
61.253303
60.831924
61.907336
57.184307
55.997449
53.332508
50.861174
50.126608
47.175324
46.003922
41.895066
40.717969
42.807783
44.605561
44.744664
50.235613
52.283940
52.127753
51.223170
52.408402
53.661965
56.954907
52.373422
49.419699
47.456786
47.295719
44.551871
42.884250
41.485075
38.860808
37.741468
34.900004
33.376367
33.042029
29.502605
27.554335
25.779335
24.671383
24.258952
23.947391
21.240150
20.468164
21.428063
21.707898
21.613535
21.152295
19.769390
18.301069
18.054587
18.027742
17.982188
16.864475
17.256569
19.856431
21.227948
22.295226
24.031179
23.990506
25.794791
27.902501
29.727937
31.264589
30.792774
31.578590
31.984513
29.736072
