# Supplementary material for: Structure of silent transcription intervals and noise characteristics of mammalian genes
Source: Mol Syst Biol. 2015 Jul 27;11(7):823. doi: 10.15252/msb.20156257 (PMC4547851; doi:10.15252/msb.20156257)
Supplement: Supplementary file 5 [file msb0011-0823-sd5.zip › Dataset_1/data.Ctgf.cell13.signal]

33.306408
30.678074
30.467385
33.456901
31.443553
25.344126
23.302307
23.814795
22.939497
19.846670
19.461083
18.542671
13.980710
13.895295
16.120146
15.208242
15.343278
16.666800
15.531191
14.475302
14.150726
14.062057
14.666468
14.337011
14.511095
15.417305
15.998938
17.215895
15.622300
15.611725
17.913856
17.067843
17.184170
18.899786
20.958689
23.545535
25.189566
26.857188
30.377903
31.873068
34.740563
34.616101
36.579014
34.782863
33.227502
33.699316
34.531500
31.847036
29.793015
28.384078
27.389200
24.935762
24.793404
27.538879
30.307130
29.781626
29.452169
30.634960
29.509926
28.634628
30.707359
30.747220
28.938867
28.967339
29.797896
29.354552
29.345604
26.437435
24.747850
23.794459
20.022380
20.123251
19.264222
18.506878
17.952903
17.764990
15.865529
14.575359
12.932142
11.868932
13.267293
13.493439
11.554931
12.742603
16.569997
16.394287
17.751974
18.937206
18.948595
24.614440
29.796269
35.932302
46.123503
51.544493
63.496051
64.358333
67.821291
66.795501
67.516239
62.777753
62.265265
61.529884
58.030320
56.943519
54.259055
52.676848
51.289875
49.717430
47.432382
46.218679
45.981145
44.834147
42.739451
42.636140
45.035888
49.531958
50.273033
49.609238
51.834089
53.835235
55.273457
56.981752
55.084731
54.887057
54.730870
52.190391
50.928693
41.872288
41.345971
38.719264
36.233287
32.402639
27.233013
26.687172
26.325176
21.674546
21.231202
21.598893
20.209479
19.280492
17.769057
18.166033
17.998457
16.221017
17.245180
18.179862
18.945341
22.406672
23.563432
25.663008
26.729472
28.218129
31.207646
30.050886
29.362687
28.933986
28.608597
26.509021
24.853601
24.298812
22.793072
19.376482
17.130481
16.486209
15.952570
16.031477
15.413237
14.651826
13.242075
11.105893
11.144126
10.117522
