# Supplementary material for: Structure of silent transcription intervals and noise characteristics of mammalian genes
Source: Mol Syst Biol. 2015 Jul 27;11(7):823. doi: 10.15252/msb.20156257 (PMC4547851; doi:10.15252/msb.20156257)
Supplement: Supplementary file 5 [file msb0011-0823-sd5.zip › Dataset_1/data.Ctgf.cell14.signal]

27.673102
25.378292
25.308333
26.482990
26.163294
25.459640
24.284170
24.074293
24.836519
22.469310
22.334273
21.850256
21.635499
21.912893
20.189956
19.753120
21.099419
16.110384
15.667855
16.333276
16.516308
16.909216
16.247048
14.932474
15.026837
15.480756
15.047987
15.214749
16.363375
16.575691
16.456924
18.228670
17.201253
17.627513
18.506065
17.769871
17.693404
17.920364
18.324660
18.105836
17.811358
19.164165
19.779151
19.754747
19.656317
19.949168
22.817476
20.458402
19.901173
20.695936
20.313604
22.341594
19.751493
17.166273
14.389887
14.254037
15.152926
14.796624
13.945730
12.496933
12.819883
10.967602
9.935304
8.400279
9.077903
9.295100
9.360992
11.826631
13.530045
13.765953
17.267958
17.548606
17.816239
19.517213
19.244699
20.176940
20.311977
20.473858
19.339062
17.124786
15.050428
15.121200
16.343038
21.323125
30.980687
39.843484
49.187859
58.969069
70.593610
77.197391
83.848354
87.290975
89.842029
91.580423
94.985624
94.185979
94.595970
93.294412
92.228761
90.039703
88.564875
85.989417
80.390276
78.521727
72.411724
71.091456
66.939486
63.137309
57.656122
51.442808
43.085178
42.453109
38.952731
32.823205
31.926757
28.614291
24.570512
22.170765
21.941365
21.875474
20.977398
20.703258
21.611095
17.952903
17.143496
17.602295
19.991468
20.230629
19.186129
19.378922
22.320444
20.909067
20.722781
22.449786
23.278716
28.040792
29.679942
31.629839
33.147781
33.778223
33.238890
31.895845
30.299809
30.581271
30.342110
25.796418
25.222105
23.754598
22.140666
21.179953
20.189956
16.783127
15.837057
15.110625
15.918404
15.457165
13.836725
13.604885
11.902284
