# Supplementary material for: Structure of silent transcription intervals and noise characteristics of mammalian genes
Source: Mol Syst Biol. 2015 Jul 27;11(7):823. doi: 10.15252/msb.20156257 (PMC4547851; doi:10.15252/msb.20156257)
Supplement: Supplementary file 5 [file msb0011-0823-sd5.zip › Dataset_1/data.Ctgf.cell2.signal]

14.199833
15.701060
14.753628
14.246144
12.908932
13.557277
12.820171
12.100431
12.698606
11.068096
10.095579
8.548041
8.698550
10.248017
11.108617
11.363324
11.446297
11.635398
15.106744
16.689015
18.008860
17.242809
19.286253
18.923489
21.364430
18.942785
18.215327
21.395304
23.556454
23.226492
25.819872
32.940088
42.161637
51.798049
58.462880
63.286875
65.388207
69.781902
76.180448
71.036140
69.940129
65.862888
65.413292
63.109352
63.387214
60.093390
56.118419
52.652861
50.757996
49.333952
51.203733
48.029544
43.097492
43.192042
43.253789
39.153394
36.064107
36.291800
42.481950
36.857172
33.163922
33.775604
29.943423
25.248711
23.726258
24.214447
21.289176
19.650947
21.489854
24.031135
22.018564
18.954363
17.900802
16.420800
15.355662
13.896886
14.392793
15.407762
15.654750
14.514358
16.528858
12.173755
12.166037
9.862097
9.601601
9.206034
9.248485
10.290468
12.715972
12.687029
11.955711
10.618500
10.900221
13.808125
15.604581
13.727082
13.410628
18.402498
18.662993
18.497048
16.521140
17.250528
18.867531
16.239418
