# Supplementary material for: Structure of silent transcription intervals and noise characteristics of mammalian genes
Source: Mol Syst Biol. 2015 Jul 27;11(7):823. doi: 10.15252/msb.20156257 (PMC4547851; doi:10.15252/msb.20156257)
Supplement: Supplementary file 5 [file msb0011-0823-sd5.zip › Dataset_1/data.Ctgf.cell3.signal]

90.810660
89.847791
91.636528
90.353345
102.679617
106.639152
109.977356
118.087456
117.232644
111.015480
96.356324
94.988240
102.866788
102.197217
102.756801
112.624765
112.354621
121.522141
116.933557
109.886665
111.206510
110.519573
105.626113
106.826323
101.357842
102.365092
105.695578
105.367547
105.811354
107.331878
109.674409
109.383040
107.926194
107.160143
110.002441
113.817256
118.035357
109.558633
103.443738
104.618863
106.066061
103.901052
99.650148
94.496192
88.989120
89.596943
89.376969
89.687634
86.447839
81.863114
83.534146
87.348961
87.213889
84.815399
81.077768
83.072972
84.927316
77.324700
76.192026
69.008133
69.019711
66.605784
66.055848
69.039006
64.342365
66.244949
62.100172
62.221737
67.257988
54.995393
55.026266
50.431894
49.044513
50.098073
41.737125
41.910789
41.447686
41.281740
41.895352
41.401375
42.443358
46.574627
50.196483
50.634501
61.156599
56.595029
57.683323
56.874821
63.192325
64.014334
61.318685
62.136835
70.057834
65.270502
65.069823
72.965738
67.709513
67.285002
67.966150
65.201036
56.276646
56.585381
61.914931
63.946798
66.910660
62.897096
61.256938
59.591695
66.713841
71.055436
72.359844
74.692728
76.481466
77.372940
79.107648
82.098525
73.917030
73.150980
75.489652
73.749155
73.743366
74.304879
73.376743
67.680570
68.205420
67.165367
67.346749
69.980650
71.734655
74.567305
