# Supplementary material for: Structure of silent transcription intervals and noise characteristics of mammalian genes
Source: Mol Syst Biol. 2015 Jul 27;11(7):823. doi: 10.15252/msb.20156257 (PMC4547851; doi:10.15252/msb.20156257)
Supplement: Supplementary file 5 [file msb0011-0823-sd5.zip › Dataset_1/data.Ctgf.cell4.signal]

78.596305
78.906970
80.464156
80.996725
83.576597
87.275637
102.287909
101.579746
102.612081
105.801706
125.558859
118.488813
118.037287
116.663413
116.431861
117.771002
118.811056
120.321931
126.187909
126.259304
124.366368
108.034251
107.671487
104.038054
96.030222
93.836270
98.797266
91.327792
83.098057
78.034792
75.281256
71.640105
73.656534
66.806462
66.781377
69.017781
63.950657
59.942882
61.060119
66.046200
69.540702
69.033218
75.721204
78.619460
89.894101
98.826210
99.447540
94.287795
96.109336
97.321123
97.699325
107.642543
112.234986
109.859651
105.037586
106.596701
110.708674
118.178147
117.612775
118.270768
122.913381
131.430626
135.972900
128.310466
128.734978
128.675160
119.328188
115.847193
114.681716
113.286617
114.895901
113.550972
113.751650
113.838482
105.437012
106.266739
104.341001
97.637577
100.425847
103.005719
103.173594
101.276799
100.327437
99.910644
93.647169
95.169622
98.210668
89.355743
84.099518
79.732838
74.598178
75.470356
78.667700
87.979940
82.137117
72.357915
71.611160
73.874579
67.404637
69.372827
78.326161
71.568709
70.904928
78.714011
85.425152
83.493625
80.770962
78.281781
76.000996
73.650745
80.558706
83.383638
83.530287
84.740145
71.149987
67.919840
66.916449
66.401246
68.135955
73.868790
97.550746
106.340064
104.861992
93.035486
87.422286
88.682313
91.748445
91.597936
93.975201
96.290718
90.835745
73.046781
72.371422
71.487666
63.499131
62.050003
65.924635
66.632798
74.430303
73.355517
60.346168
57.071640
59.003168
60.452296
64.836342
65.008076
64.023982
69.577364
74.860603
71.117183
70.248864
70.453402
72.473691
97.342349
96.466312
96.200027
101.651141
94.764406
86.052272
86.372585
88.647581
90.972746
89.917256
91.343229
88.441114
77.515730
77.509941
84.709271
80.842357
79.335341
89.560281
86.710264
76.614608
75.659457
77.708690
80.041574
80.736229
86.772012
74.243132
73.961411
78.683137
78.870308
71.788684
60.716651
59.800092
66.486148
71.057366
69.662267
71.483807
71.246466
71.935333
74.127356
73.544618
66.713841
63.937150
61.177824
