# Supplementary material for: Structure of silent transcription intervals and noise characteristics of mammalian genes
Source: Mol Syst Biol. 2015 Jul 27;11(7):823. doi: 10.15252/msb.20156257 (PMC4547851; doi:10.15252/msb.20156257)
Supplement: Supplementary file 5 [file msb0011-0823-sd5.zip › Dataset_1/data.Ctgf.cell5.signal]

77.477138
76.558650
74.690799
75.825402
79.314115
78.206526
73.922819
73.859142
64.994569
64.425338
67.196241
66.376161
56.375055
54.740686
56.697298
53.613801
47.300156
47.448735
45.443883
40.544634
40.311152
41.071414
31.228535
24.494238
24.193221
28.841622
28.031191
26.474006
26.705558
25.329754
24.596507
25.958803
23.047040
23.496636
24.799115
22.126622
21.947169
25.109780
27.164802
21.403022
20.957285
19.567975
19.853555
24.052360
25.038385
24.951553
23.703103
20.029149
18.796135
20.476815
19.789879
20.735381
22.796192
21.308472
21.653870
19.666384
19.116449
18.693867
19.176266
17.561193
16.849171
18.730529
15.079730
13.794618
15.839992
17.213865
16.577098
15.282338
15.376888
13.155921
12.640718
15.793681
10.244158
10.759360
13.310289
12.428462
13.705856
12.631070
12.056050
13.711645
14.850108
14.599260
14.510499
16.206615
18.591598
18.776840
18.828939
22.159425
23.203337
22.825136
19.658666
19.077857
21.642292
25.505347
26.539612
25.009441
25.362557
28.565690
33.219880
34.327469
37.397460
31.741808
31.724442
38.833081
43.803725
43.178535
37.245021
37.349220
37.563405
38.344892
38.103692
39.560539
33.962775
32.401731
30.568613
29.293148
28.880214
25.765843
21.696321
22.684275
27.745611
26.381385
25.196612
23.035462
20.013712
20.521196
21.902788
16.044529
16.272221
20.142995
19.409748
21.485995
18.226904
15.616158
17.536108
19.770582
22.223101
24.243391
22.786544
20.249123
20.061952
22.082241
22.246257
22.942842
19.807245
17.750294
18.273215
17.269824
