# Supplementary material for: Structure of silent transcription intervals and noise characteristics of mammalian genes
Source: Mol Syst Biol. 2015 Jul 27;11(7):823. doi: 10.15252/msb.20156257 (PMC4547851; doi:10.15252/msb.20156257)
Supplement: Supplementary file 5 [file msb0011-0823-sd5.zip › Dataset_1/data.Ctgf.cell6.signal]

53.721858
51.348453
49.791267
47.030012
42.559134
41.003878
46.775306
44.154912
41.096499
37.904944
33.792971
34.734614
34.885123
31.298001
30.475992
32.579254
29.119484
28.160474
30.383371
26.678543
26.886940
26.022480
24.613873
21.017103
21.090428
23.160886
24.110248
23.764850
19.438692
16.633056
16.416941
16.173812
15.000616
15.369170
14.078269
13.752166
14.826953
17.383670
14.221059
13.779181
14.103353
13.003483
13.157850
13.553418
12.048332
11.994303
10.388877
10.346426
9.424078
8.951327
13.480093
10.606922
10.651303
12.133234
11.915189
11.411564
9.921915
11.629609
8.768015
8.258601
8.252812
8.329996
11.610313
13.024708
8.027050
7.805146
10.197847
11.926767
15.266901
17.665391
19.376945
19.232225
22.055226
24.127615
27.004645
25.995465
26.140185
28.112234
30.964180
28.133460
27.018152
25.339402
25.264148
20.600310
19.905654
20.872383
19.214858
19.151182
17.995352
18.842446
15.405832
14.111072
12.480562
12.966820
13.817773
14.275088
12.366715
10.954249
10.008747
9.678785
10.456413
8.414899
9.126920
13.526404
17.756082
17.985704
20.480674
21.920155
20.646620
20.054233
24.978567
24.075516
23.425241
22.587795
19.349930
20.061952
17.574700
17.665391
19.255380
20.818354
19.897936
21.159893
16.918637
16.831805
20.341743
16.052247
16.250996
15.768596
15.921035
18.412146
17.362444
16.957229
15.467579
14.971672
14.547161
14.645570
16.061895
16.700592
18.230763
18.786487
16.293447
15.664398
17.331571
17.030553
16.793213
16.706381
14.738191
12.550027
12.557745
12.183403
10.352215
10.537456
11.704863
11.529270
9.858238
9.352683
8.426476
8.003894
8.727493
10.851981
10.508512
8.102304
7.697088
11.135632
8.681183
7.538861
8.683113
10.711120
8.816255
8.891509
15.544763
14.877122
12.741057
13.447290
16.152586
11.475241
11.602594
13.316077
11.726089
11.610313
11.633468
11.816780
16.031022
13.362388
