# Supplementary material for: Structure of silent transcription intervals and noise characteristics of mammalian genes
Source: Mol Syst Biol. 2015 Jul 27;11(7):823. doi: 10.15252/msb.20156257 (PMC4547851; doi:10.15252/msb.20156257)
Supplement: Supplementary file 5 [file msb0011-0823-sd5.zip › Dataset_1/data.Ctgf.cell7.signal]

122.290715
120.146404
116.715018
114.830721
112.246009
108.583047
106.069839
102.279308
100.352759
97.490968
91.127100
87.746092
86.132373
85.016746
82.467787
80.144715
77.263423
76.111231
75.202804
76.112856
73.677653
71.911176
71.989180
65.387236
62.643265
60.635461
60.867850
54.129397
54.630739
48.028794
37.992214
43.657291
41.150584
37.399054
36.296428
36.765268
35.058107
31.733977
26.736000
27.984885
29.115950
27.737871
30.411963
30.071506
30.428214
31.242386
32.332011
32.335262
38.945331
44.105817
48.462694
55.352280
64.861518
68.431037
76.078729
79.034775
78.026405
80.694809
76.083605
74.689274
71.430961
66.840070
66.828694
57.586785
56.034007
50.657384
51.537372
52.939828
52.384859
53.703623
54.597424
60.212937
63.284364
72.648968
78.079220
90.112229
95.377533
96.900246
100.744406
99.700283
99.909920
99.994425
95.800058
92.857825
89.575135
87.030238
83.911682
86.382638
84.736418
85.041123
85.134566
85.236134
85.022434
88.148303
90.333241
91.275796
93.123528
91.655255
88.693522
84.106694
86.034055
88.580578
88.801590
85.313326
81.014953
79.012024
78.140161
78.541559
75.204429
71.198572
66.476861
64.409742
60.692339
59.839978
57.677790
53.648369
54.650240
50.248673
49.265491
45.849543
44.682726
43.893743
44.665662
45.688659
44.961429
46.024241
46.508519
43.020255
42.310901
42.028947
43.966059
43.501283
41.217213
37.587565
39.614058
41.176586
48.433443
60.087804
60.693152
67.104148
71.608908
71.442336
72.480771
70.743546
71.516278
64.656756
62.250805
63.492376
60.773594
58.145817
59.098122
65.052467
74.322815
81.755995
89.415876
96.256709
99.840854
103.024413
103.535505
103.214549
101.559391
100.483579
98.986867
96.597979
91.960773
91.156352
83.497284
78.581374
72.853730
71.937990
68.688614
63.787331
60.558269
55.116642
53.836880
47.415321
46.989547
37.952399
36.739266
34.443008
34.824093
38.729194
36.207048
33.580084
35.448129
40.820690
44.170821
44.675413
44.537280
42.450659
43.297333
43.381025
44.443024
47.081365
47.024486
41.416287
38.675566
38.209164
40.437980
37.232482
34.504762
35.096296
31.959052
32.137813
37.080536
38.731632
42.925187
42.455534
42.334465
43.767798
46.504456
45.623655
46.654777
46.851414
46.476017
47.884161
48.705646
52.505116
56.252583
62.331247
62.048480
63.663824
66.653997
66.293226
67.866317
67.022893
65.224727
62.734270
62.475880
63.299803
60.300692
59.894418
60.660650
63.398121
61.737275
64.367490
68.111706
74.049800
77.119602
75.678956
69.720549
70.088633
72.897608
73.569584
75.821152
68.883626
62.300370
63.593132
59.717283
55.092266
51.159538
51.416303
46.647464
43.701169
41.836374
40.303097
39.124092
38.552871
39.696937
42.451472
41.757557
42.044386
42.476661
42.899185
43.625602
44.425961
46.860352
47.227623
46.739282
48.825903
47.239811
47.968666
46.402075
43.433841
44.724166
45.266135
46.645839
48.119800
48.660956
47.899599
49.468628
49.173673
46.823787
45.207631
43.437904
40.678494
39.232973
38.939644
37.024470
36.996844
31.226948
30.271392
31.083127
27.241404
25.764194
