# Supplementary material for: Structure of silent transcription intervals and noise characteristics of mammalian genes
Source: Mol Syst Biol. 2015 Jul 27;11(7):823. doi: 10.15252/msb.20156257 (PMC4547851; doi:10.15252/msb.20156257)
Supplement: Supplementary file 5 [file msb0011-0823-sd5.zip › Dataset_1/data.Ctgf.cell8.signal]

143.377935
140.480392
138.697664
134.648742
130.609571
127.749406
124.178262
122.168020
122.129018
117.762391
113.647653
111.754418
110.749297
108.330345
106.368044
106.450111
109.297276
108.042703
107.536487
109.767741
107.693308
106.637810
109.572729
108.146709
108.164586
108.873939
108.713055
107.761562
107.508048
106.767817
103.121919
102.019293
100.559145
98.743915
96.680859
95.256464
91.278234
87.642086
84.123757
79.961892
76.450876
73.344509
71.829109
74.284626
75.041107
76.134795
78.935645
87.046489
87.651836
88.443257
92.351608
95.121581
94.353724
96.307900
97.095258
99.055121
98.747978
98.812169
97.196826
97.019691
95.992631
94.825814
95.132144
92.906578
90.261737
89.576760
88.787777
89.228178
90.826458
91.720259
90.172357
91.981899
92.085905
86.069807
83.401403
82.799306
86.460643
82.646547
78.622814
75.556262
76.061666
71.742979
71.794169
67.066771
63.968529
63.030037
61.025484
58.025560
55.272651
53.826317
52.410860
48.987600
46.862789
44.578720
43.016192
42.602606
44.513716
43.718232
49.195612
49.815585
52.049277
52.799258
55.919438
56.467908
58.936425
59.933420
57.931305
56.814053
58.077563
60.283628
59.032306
59.875730
59.773349
62.037105
65.202788
68.070266
76.177048
80.066710
83.334774
83.754048
85.979615
86.255068
86.840102
88.412380
90.021224
91.541499
96.672733
95.161396
99.729535
105.052530
109.410220
110.029381
111.478152
113.114622
114.474825
113.117059
113.758159
114.861598
113.893042
110.808613
109.064887
108.861751
109.493912
106.268101
105.684692
104.723449
102.605951
103.316118
102.242743
101.214058
102.143612
100.547770
99.027494
95.709865
94.610489
91.275796
90.643635
90.007410
91.225418
90.522565
88.314875
88.776401
86.022680
85.061436
82.637609
83.368901
82.394657
78.216541
74.564142
75.604202
75.682207
75.121549
78.166975
76.297305
79.571056
81.969695
84.820110
85.644845
87.715215
85.795979
86.979860
87.277252
85.651346
86.349323
84.342332
82.015198
81.438289
80.958074
85.523776
87.609584
91.813702
100.107369
104.781952
104.569878
106.855572
110.635541
112.076187
113.273881
113.033367
113.286882
112.285824
112.080249
112.588904
111.840548
111.019876
110.967873
109.981441
109.602794
107.777000
105.027342
104.925773
105.539246
104.768952
100.343821
99.777475
99.583277
98.914550
95.640799
92.363797
93.039023
88.289686
87.678650
87.055427
87.086304
79.528804
79.364670
76.611760
72.493772
70.959683
68.825935
67.496608
66.258286
62.410876
59.476769
54.285406
54.050580
53.560614
52.199598
49.756269
49.857025
47.191871
47.013111
44.846860
43.187639
40.502984
36.973280
36.020975
40.764624
39.055025
