# Supplementary material for: Structure of silent transcription intervals and noise characteristics of mammalian genes
Source: Mol Syst Biol. 2015 Jul 27;11(7):823. doi: 10.15252/msb.20156257 (PMC4547851; doi:10.15252/msb.20156257)
Supplement: Supplementary file 5 [file msb0011-0823-sd5.zip › Dataset_1/data.Ctgf.cell9.signal]

102.565324
101.779591
104.559314
105.912205
106.538679
107.815190
102.930158
100.043178
95.241025
88.976288
84.170073
81.314782
80.867881
79.213536
75.890219
71.892487
70.064256
72.344263
68.779620
63.880774
60.958042
58.936425
59.531210
64.423555
70.363274
75.443318
74.012422
83.291709
82.998380
86.467143
90.414496
89.220865
86.762097
83.585039
82.765179
81.153086
78.514745
74.292751
71.307453
69.748176
66.077088
59.957797
55.955190
53.314413
45.943799
44.819234
43.360712
39.157406
33.524018
32.856104
32.239381
32.093123
30.372961
29.984563
30.644351
30.052817
29.444219
31.148943
33.343632
34.212245
40.435543
42.132141
47.277188
46.619838
52.720441
53.382667
54.757496
61.224558
63.152732
63.307116
65.744757
65.857701
65.674878
62.450691
60.720779
59.271195
57.380398
57.928055
62.193926
61.927411
63.788143
68.151521
72.761913
74.887535
80.681808
83.160889
83.788988
85.288950
85.774853
86.188439
91.831578
93.008146
92.204537
89.875777
90.058601
92.406049
92.601060
92.393861
94.265969
91.174228
91.188853
88.433507
82.761928
82.077764
81.414726
74.450385
69.605980
67.331661
62.982909
61.580453
56.263958
