# Supplementary material for: Structure of silent transcription intervals and noise characteristics of mammalian genes
Source: Mol Syst Biol. 2015 Jul 27;11(7):823. doi: 10.15252/msb.20156257 (PMC4547851; doi:10.15252/msb.20156257)
Supplement: Supplementary file 5 [file msb0011-0823-sd5.zip › Dataset_1/data.Dbp_FRT1.background]

Cell1	10670.351288	101.692365	904	854
Cell2	10670.351288	101.692365	904	373
Cell3	10670.351288	101.692365	904	562
Cell4	10670.351288	101.692365	904	854
Cell5	10670.351288	101.692365	904	854
Cell6	10670.351288	101.692365	904	815
Cell7	10670.351288	101.692365	904	263
Cell8	10670.351288	101.692365	904	597
Cell9	10670.351288	101.692365	904	854
Cell10	10670.351288	101.692365	904	242
Cell11	10674.656462	98.115958	847	566
Cell12	10674.656462	98.115958	847	797
Cell13	10674.656462	98.115958	847	797
Cell14	10674.656462	98.115958	847	702
Cell15	10674.656462	98.115958	847	674
Cell16	10674.656462	98.115958	847	526
Cell17	10674.656462	98.115958	847	797
Cell18	10674.656462	98.115958	847	797
Cell19	10674.656462	98.115958	847	719
Cell20	10674.656462	98.115958	847	771
Cell21	10674.656462	98.115958	847	797
Cell22	10632.461725	100.569239	873	191
Cell23	10632.461725	100.569239	873	715
Cell24	10632.461725	100.569239	873	166
Cell25	10632.461725	100.569239	873	633
Cell26	10632.461725	100.569239	873	594
Cell27	10632.461725	100.569239	873	83
Cell28	10632.461725	100.569239	873	289
Cell29	10632.461725	100.569239	873	142
Cell30	10632.461725	100.569239	873	140
Cell31	10632.461725	100.569239	873	188
Cell32	10632.461725	100.569239	873	731
Cell33	10632.461725	100.569239	873	597
Cell34	10632.461725	100.569239	873	109
