# Supplementary material for: Structure of silent transcription intervals and noise characteristics of mammalian genes
Source: Mol Syst Biol. 2015 Jul 27;11(7):823. doi: 10.15252/msb.20156257 (PMC4547851; doi:10.15252/msb.20156257)
Supplement: Supplementary file 5 [file msb0011-0823-sd5.zip › Dataset_1/data.Dbp_FRT1.cell1.signal]

4.1168156
4.2721861
5.2319435
5.9694620
7.6942719
7.2556943
8.8054665
7.1632586
6.7797490
7.4936669
7.1789924
6.7384480
5.5269509
3.9653784
2.7774820
4.0283134
6.7207475
5.8711262
1.8511588
1.7724901
4.8877682
4.2426854
3.8395086
3.1472246
3.8827764
3.5484347
3.6664376
5.4207483
4.7009302
4.3311876
3.4658326
0.7596314
1.2178762
2.0635641
1.5994191
1.3201454
0.8973015
1.0428385
2.6594790
2.1068318
0.8638673
-0.2335602
1.1726417
5.7059221
4.0106129
2.1422327
1.8550922
1.8196913
3.5228673
2.2051676
1.5718851
0.4705241
0.7281639
3.1157571
1.7587231
1.5207505
0.2679524
0.2404184
0.1302823
-0.9494448
-0.8471756
0.5413259
0.1912505
-0.8039078
-0.2591275
2.5493429
-0.4833331
-2.2317436
-1.7734988
0.0771809
1.9376943
1.8314916
-1.4234234
-1.3329544
0.5865604
0.9071351
-0.2433938
-1.8364337
-1.7833324
0.0044124
-1.1795506
-1.4686578
-0.9002769
-1.5433930
1.1549413
0.1361824
-0.1116238
-0.4833331
1.3122786
-0.8825765
-0.8806097
0.8068326
-0.0172214
-0.0565558
-0.9160106
-1.0753146
0.2010840
-0.7547399
0.3328540
0.9661366
0.4370900
0.6789960
1.2965448
1.3693133
1.1765752
1.8865596
4.0460138
2.0714309
1.5207505
2.5257423
2.5926107
2.1697667
1.8432919
0.5708266
0.5098585
0.7222638
1.6918548
1.6997216
1.7705234
3.5582682
1.3968474
0.6573622
0.5393592
0.7065301
1.5050167
1.0251380
1.1156070
3.8119746
2.9761203
2.9131854
2.4942749
3.2593274
2.6476787
2.8463170
2.0989650
1.0408718
2.2209014
3.8041077
3.5307342
4.7087971
3.9693119
3.8631092
3.0351218
2.0202963
1.6820212
1.5345175
1.8236247
7.0177216
7.4680996
8.6736965
8.6264953
6.4021395
6.2113681
5.2535774
4.3370878
4.1502497
3.8218082
5.2968452
6.9193859
6.6361787
6.5634103
6.9646203
7.3913977
7.0177216
10.2372357
7.4720330
6.8603844
5.8239250
4.8582675
4.2839864
2.3448045
2.4175730
4.9231691
5.8396588
5.0588725
4.1463163
3.5287675
4.2643193
4.7205974
3.4304317
3.0115212
3.3183289
3.5917024
5.3951810
6.0068296
5.0175715
1.6210530
0.8874679
5.0451055
5.0923067
1.6190863
1.6584206
6.1543333
5.4030478
3.9378444
4.0283134
5.3597801
5.4935168
4.4118230
5.1041070
8.4160567
6.7443481
5.2948784
4.7894324
4.2800530
5.3302793
8.0817150
6.1720338
3.7982076
4.1738503
5.2417771
4.3508548
2.3743052
1.8393585
2.1855005
1.2749110
0.6101610
1.4676491
2.4254398
3.4795996
5.6292202
3.7057719
3.8119746
5.3165123
3.1314909
1.4440485
2.0694642
2.1284657
1.0192379
1.2237764
2.5296758
2.1815670
0.8245330
-0.1686586
-0.1588250
0.1145485
0.2463185
-0.4007310
0.6553954
2.0419302
1.4460153
1.5817187
4.3862557
5.6882216
4.6596292
4.6792963
5.6823215
5.9851958
5.8534258
6.7463148
6.2192350
6.0304302
7.3028955
5.4954835
4.4708244
1.7980574
1.7075885
3.2475271
2.3192372
3.3242290
4.9015352
1.5463178
1.0782394
3.8945767
3.9653784
3.6664376
4.5337594
6.0009295
6.0028962
5.4836832
5.9930626
5.4384487
4.4826247
3.3202956
3.9358777
3.7982076
4.5927608
2.8876181
3.0823230
1.0526721
-0.2964951
0.7261972
1.8649258
0.9995707
0.9582697
1.4853496
1.2611440
3.8513089
4.4609909
4.0617475
3.9870123
2.8640175
1.8236247
2.1559997
1.5640182
1.7567564
2.2976033
1.7252889
2.9525197
3.2180264
4.0499472
5.0411721
5.5426847
3.0823230
3.2062261
5.5131839
2.5945774
3.3438962
5.2103097
4.8799014
3.9358777
4.4118230
4.4885249
4.0656810
5.8357253
4.7363311
3.0233215
2.1756669
4.0597808
6.8289169
6.9528200
5.8121248
5.0038045
4.9526699
4.4177231
4.9428363
4.9605367
3.2789946
2.9505530
3.6133363
6.2664361
4.2780863
3.1590249
4.4452571
5.8494924
6.1090989
3.5897357
2.1874672
3.4736994
3.3458629
4.1463163
3.4579657
0.9504028
1.2434435
5.4856499
5.5564517
4.0853481
3.4422320
4.8169665
3.8847431
3.0075878
4.8799014
5.6292202
2.6260449
1.8098577
2.3349709
2.4942749
3.0449554
3.4520656
2.8502505
2.1776336
1.5502512
0.6927630
0.1912505
1.1588747
1.3280123
0.0909479
0.3525212
2.2740027
1.5463178
2.3330042
2.8600841
4.7540316
4.4865582
3.5681018
2.8050160
2.0517638
3.3832305
3.3792971
1.5443511
1.8413252
5.2181765
2.1599332
2.2956366
3.2219598
3.7234724
4.3233207
3.9181773
3.9673452
2.9741536
2.3939724
3.2003259
1.9809620
1.8708259
4.7127305
4.2662860
3.4500989
2.3939724
1.9789953
2.5336092
2.2189346
2.7401144
2.1382993
1.9966957
2.6968466
2.6378451
4.1266492
3.2435937
4.0302801
4.3862557
4.1679502
4.8602342
3.1452579
2.5001750
3.0331551
2.9898873
1.9573614
2.2681025
3.7982076
5.8396588
5.0077379
3.3340626
2.0989650
3.0665892
4.2859531
2.6575123
1.9553947
1.3634132
2.4726410
2.9446528
2.6968466
1.8531255
2.0006292
2.2681025
1.5069835
2.3959391
4.1187823
4.1463163
4.1423829
3.9221107
2.3821721
1.7174221
1.8767261
1.8511588
2.2209014
2.1933673
3.5877690
2.4864080
0.7419309
2.8561506
1.4440485
1.5974524
2.8581173
3.2239265
1.7783903
2.0281632
3.9988126
2.2523688
2.1678000
6.7954827
3.7293725
3.6408703
6.8466174
5.3106122
4.5396595
2.4136395
2.4293733
4.1699169
3.3537298
5.2791447
4.4963918
4.7048637
6.0540308
5.5190841
3.7549398
3.7057719
5.2299768
5.5741521
5.0077379
5.6764213
5.2771780
4.9428363
5.1808089
5.4659827
4.1246824
3.8237749
3.7116721
3.2534273
1.1667416
1.2847446
3.1314909
3.7195389
2.7243807
2.8856514
4.0322468
5.2083429
6.2487357
7.1534251
2.6103111
2.7027468
5.9930626
6.9390530
3.3202956
3.1924591
4.3095537
4.6714295
1.1175737
1.9357275
4.4668910
2.3841388
1.1274073
1.7272556
2.5316425
2.9171188
3.7746070
2.6555456
1.4263481
1.3850471
4.5062253
4.1777838
2.4451070
1.9081935
2.4746077
3.4382986
3.1059236
2.9466196
2.5375426
1.4420818
1.3083451
1.2473769
2.7538814
1.0880730
0.6848962
1.5797519
2.1225656
0.7065301
1.1549413
1.0153045
1.1018400
1.9278607
1.7764235
1.4322483
2.1382993
2.7971491
0.8461669
0.4095559
0.7006299
1.5836854
2.9839872
1.2572105
1.5207505
2.1264990
1.0959398
0.5629598
1.6623540
2.0537305
1.8236247
2.6653792
4.3901891
1.5541846
0.9602364
1.0290715
-0.0939234
1.2749110
1.5817187
2.2700693
1.1215071
0.5747601
0.5059250
0.9189354
0.9661366
0.8579672
-0.0132880
0.0535803
1.1549413
2.9328525
3.5759687
-0.1155572
-0.5915025
0.6927630
-0.0998235
-0.7370395
-0.6387037
1.2788444
1.4263481
1.2178762
-0.3161623
0.0181795
2.5001750
2.5729435
-0.3830306
-0.2414271
1.3319457
1.7508562
1.7075885
1.7272556
-0.2945284
-0.1253908
1.0192379
1.1116735
4.0420804
3.8257416
2.8050160
1.7587231
2.6516122
3.5091003
1.1293740
1.5109169
6.5516100
5.6980552
5.0510057
4.1600833
3.2062261
1.7016883
0.4685574
1.5718851
4.5632601
3.2966950
2.2366351
1.9416277
1.2119761
2.7420811
0.3623548
1.1510079
4.4550907
2.3939724
0.7084968
-0.0958901
-0.1981593
1.6662875
0.6258947
1.0153045
2.5434428
2.6083444
3.1531247
2.9269524
2.8423836
2.3408710
2.8443503
2.7912490
2.4018392
2.4608407
2.6988133
3.9712786
3.5779354
3.3084953
3.1747586
2.7204472
2.2484354
2.9426861
4.3665885
4.7933659
2.9348193
0.6199945
1.0231713
2.0438969
3.0665892
1.6839879
1.4106144
0.2089509
1.1942756
0.4626573
0.8068326
-0.2964951
-0.2571608
0.2364849
-1.2621527
-1.7282643
1.6662875
0.3013866
0.4095559
1.8078910
2.1894339
0.3761218
0.0122793
0.6081943
1.3909472
1.9652283
2.2877697
2.0340633
1.8806595
2.5395094
2.2386018
1.6426869
1.4676491
0.7025966
3.0528222
2.6850463
3.4481321
3.1845922
1.9888289
1.0212046
1.1510079
2.2858030
2.2130345
2.0910981
2.4431403
2.2228681
0.3131869
0.1381491
1.7803570
0.8225663
0.4449568
2.2287682
0.6396617
-0.3712303
0.0339132
1.2532771
1.2867113
-1.0438472
-1.6141948
-0.1509581
-0.0821231
-0.0231216
-0.8491423
-0.6780380
0.9425360
-0.1411245
-0.6642710
0.3485877
0.0948814
-0.9730454
-0.5954359
0.7478311
0.8087993
-0.8334086
-1.1815173
0.4626573
0.5688599
-0.3122288
-1.1461164
-1.5060254
-0.3967976
-0.0663893
0.0712808
0.3210537
0.8186329
1.0743059
0.5452593
-0.4557991
-1.1067821
-0.7626068
0.5236255
-0.1312910
1.1018400
0.1066817
-1.3388546
-0.8216083
-0.7331060
-1.1225158
-0.8924100
0.3210537
0.0201462
0.0476802
-0.2512606
1.9907956
1.8511588
1.9711284
0.9641698
-1.1343161
-1.2798531
-0.5521682
1.2926114
1.7842904
0.6534287
1.1569080
1.2434435
2.0478304
1.1903422
0.6986632
0.9838370
2.1815670
1.4184812
2.1992675
3.4402653
3.3930641
1.4184812
0.3997224
2.1914006
3.2534273
4.5042586
3.5228673
1.8826262
1.9475278
2.1559997
2.6240781
3.2750611
2.8109162
3.2652275
3.4638659
3.3517631
3.2416270
2.5985108
2.4549406
3.4618991
3.5858023
2.8443503
2.6378451
3.4323984
2.7715818
3.3084953
3.5582682
2.9308858
3.8316418
3.6900382
4.4786913
5.0352719
4.0302801
1.5187838
1.3575130
2.0950315
3.0567557
2.7007801
3.5051669
3.0390552
2.3153037
1.4715826
0.8186329
2.6063777
4.7245308
4.6379953
3.9830789
4.9212024
4.0558474
3.2593274
3.1727919
5.0569058
5.7826240
5.0903400
3.0744561
3.4540323
5.2280101
4.0873148
4.8779347
3.9083437
2.8128829
3.5681018
2.9761203
2.6476787
2.8581173
1.4558488
1.1608414
0.5393592
-0.1706253
-1.0576142
-1.1284160
-1.6397621
-0.1253908
0.2266514
0.5098585
0.7045633
0.4528237
0.7419309
0.0496469
