# Supplementary material for: Structure of silent transcription intervals and noise characteristics of mammalian genes
Source: Mol Syst Biol. 2015 Jul 27;11(7):823. doi: 10.15252/msb.20156257 (PMC4547851; doi:10.15252/msb.20156257)
Supplement: Supplementary file 5 [file msb0011-0823-sd5.zip › Dataset_1/data.Dbp_FRT1.cell10.signal]

-1.8423339
-1.9918043
-0.8550424
-0.6800047
0.4370900
-0.7645735
-1.1815173
-0.0998235
0.0339132
0.8166661
-0.9907458
-2.0154049
-2.0488390
-2.4815166
-2.1176741
-0.6367370
-1.6889300
-1.4411238
-1.3644219
-1.8915018
0.1184820
-0.5659352
-1.2051179
-1.8069330
-1.6004278
0.9130352
0.0673474
-0.2020927
0.5472261
0.9779369
-0.1686586
0.8383000
-0.2414271
0.1302823
1.3457127
-1.0674478
-1.9918043
-1.0694145
-0.3181290
-2.4775831
-2.5051172
0.1951839
-1.4666911
-2.6467207
-2.2160099
-0.1234241
-0.9573117
-0.0290217
0.8343666
-0.6190365
-0.7842407
-0.3830306
-0.5836356
0.2522187
0.5511595
-0.3200957
0.3387542
0.1184820
-0.5639685
-0.2650276
-0.8235750
-1.9623035
-2.3517133
-1.7046637
-1.0340136
-0.4498989
-0.5954359
-0.5659352
-1.2562525
-1.6889300
-1.1795506
-2.5464182
-2.6388538
-0.7881741
-1.2955868
-2.9928627
-2.7175225
-1.8305336
-1.5197924
0.9720367
0.3741551
-0.6662377
-0.7586734
-1.4371904
-1.1107155
0.0299798
-2.2258435
-2.6585210
-2.2828782
-1.1775839
-0.1863590
-2.7057222
-3.7205476
-2.4952836
0.2797527
1.2159095
-1.3545883
-2.1806090
-1.5984611
-0.0565558
-2.3576135
-2.7568568
-2.3595802
-1.8167666
-1.6653294
-1.2778864
-1.8993686
-1.8423339
-1.3860558
-1.2228183
-1.6122281
-1.1146490
0.3230204
-0.2689611
-1.6023945
-1.8757680
-1.8875683
-2.0508058
-1.2169182
-1.9111689
-1.4843916
0.8107660
-0.7567066
-1.5433930
-1.0753146
-2.4834833
-2.6290203
-0.7704737
-1.4686578
-1.6849966
-0.9710787
-0.7763738
-1.8128331
-2.0980069
-1.7007303
-1.6082947
-0.7645735
-0.6092029
-1.4765247
-2.1884759
-1.9977044
-0.2453605
-0.7842407
-2.5405180
-2.0311386
-0.1214574
-0.4085979
-0.4321985
-0.8511090
-0.8334086
-0.8707762
-1.7420314
-1.3526216
-0.5679019
1.0880730
0.6376950
-1.1520166
-0.7350728
1.0290715
-3.3390047
-3.8837851
-1.2070846
-2.2238768
-0.4184315
0.1715833
-0.4184315
-2.3871142
-2.1039071
-2.1412747
-1.6318953
-1.2759197
-0.7724404
-1.0064796
-0.8943768
0.2502519
-0.2886282
-0.2315935
1.0212046
-0.4695661
-0.4223649
0.8619006
0.3033533
0.1342157
0.8678008
1.9219605
1.8747593
1.2159095
1.4007808
3.8119746
3.8552423
4.6773296
3.6074361
3.1059236
5.3243792
7.3028955
7.0373888
8.0069798
3.2180264
2.7538814
7.5664354
9.2892786
6.6302786
6.5004753
8.0109132
5.3204458
4.7323977
4.6989635
4.5534265
4.3174206
5.3066787
7.2084931
9.3109125
10.0385974
8.3472217
7.9047106
9.6727882
8.9962379
8.1525168
8.9687039
8.8074332
5.3617468
5.3165123
4.9231691
2.5808104
2.5414761
2.8069827
2.0635641
2.1205988
2.7912490
3.2848947
2.0379968
-0.0408220
-1.1008819
0.7694650
0.4941247
0.1715833
0.1361824
-3.0931652
-2.9259944
-0.0427887
-0.6013361
-1.7951327
