# Supplementary material for: Structure of silent transcription intervals and noise characteristics of mammalian genes
Source: Mol Syst Biol. 2015 Jul 27;11(7):823. doi: 10.15252/msb.20156257 (PMC4547851; doi:10.15252/msb.20156257)
Supplement: Supplementary file 5 [file msb0011-0823-sd5.zip › Dataset_1/data.Dbp_FRT1.cell11.signal]

2.6085822
2.8613443
1.6444169
0.8718616
1.7096458
1.2143136
2.1132499
2.2987447
1.0675484
2.1968245
2.3354360
2.6473118
5.1892021
3.3301773
3.8662777
4.2229984
3.8744313
3.9620827
4.2841506
4.6673706
2.8837668
1.9705616
1.9909456
2.6982720
1.9318319
2.1356723
2.3028215
4.0008124
4.9445936
4.4839142
4.7550220
3.5544018
2.1336339
3.5136337
4.1170014
1.9542544
2.1356723
2.2844759
1.7259531
2.7125408
2.8694979
0.5212561
0.8881689
1.5832648
0.3969134
0.5171793
1.3101186
1.5567655
-1.0788914
-1.1339283
1.9277551
3.0448007
1.7279915
1.5730727
1.0104731
0.9370906
0.7760566
0.0789223
1.0084347
1.1042397
1.4364996
1.6118024
1.7626443
2.0704434
0.3337229
-0.6712105
0.1135752
-0.3980643
0.7189813
1.7524523
2.4149337
1.7239147
0.1094984
-1.4824955
-1.5354940
0.5457169
1.2571200
1.1062781
0.6720980
-0.1126877
0.1176520
1.0369724
1.6770314
1.0043579
0.8902073
1.3121570
0.6435603
-0.1738398
-0.2247999
-0.7344010
0.4886416
1.0573564
-0.4204868
0.2868396
1.1857759
0.3377997
0.0157318
1.4752293
0.6884052
0.7128661
0.6272531
-0.5183302
-0.6671337
0.7169429
-0.6793641
-3.0153756
-2.8033815
-0.6426728
-0.2247999
2.2274005
0.3765294
-0.1616094
-0.0535740
-0.6875177
-0.8893198
0.7332501
0.8372087
0.3806062
0.0544615
0.2012266
2.1886709
4.1129246
2.2335158
1.3835011
-0.6324808
-0.6834409
2.0520978
0.0340774
-0.9198958
0.9615514
1.3264258
0.7475190
0.5314481
0.1482281
-0.1697630
1.3162338
2.3435896
1.1837375
0.4295279
1.0655100
1.4426148
1.0247419
1.6627625
2.2661302
-0.2757601
-0.0882268
0.1523049
-0.1269565
0.0524231
0.3887598
-0.2370304
0.0544615
0.2644171
0.6089075
1.8890254
-1.4621114
-1.8983299
-1.0625841
1.5017286
3.0386855
-0.3511810
-0.4775621
-0.6324808
-0.7507083
0.2134570
1.9216399
1.0451260
-0.2757601
0.7067509
1.4263076
0.9452442
2.8164994
-0.0189211
-0.9443567
-0.7079018
0.2236490
0.5803698
0.8881689
0.7944023
1.5384199
1.7279915
1.3671939
0.6639444
0.4356431
0.4274895
2.5515068
2.3313592
1.3121570
1.1816991
0.4539887
0.0055398
1.4731909
2.0643282
-0.5917127
-0.6915945
-0.7975916
-0.0861884
1.4263076
1.1144317
0.7740182
0.8412856
0.5008720
-0.1024957
0.1502665
1.0308572
1.0165883
-0.1330717
1.0084347
2.0337521
-0.4286404
-1.2766166
-0.0413435
0.4947568
0.9778586
0.9493210
0.1930730
0.3867214
-0.5468678
0.5110640
1.0573564
0.2114186
-1.2806934
-0.7609003
0.4682576
0.7740182
1.4589221
0.6272531
0.7699414
0.2236490
0.2888780
1.0512412
0.1543433
-0.0331899
-0.5815207
1.5547271
1.9257167
2.4944315
1.8747566
2.1193651
2.8552291
3.0590695
3.3444461
4.8528654
2.6187742
0.9819355
1.0634716
2.0072529
2.5657757
2.1825556
4.4492613
4.9853617
2.8450371
2.9999558
4.9690544
6.7730423
6.3062477
5.1932789
5.1973557
6.5162034
6.6548149
6.7506199
8.5158781
8.1081972
8.3303833
8.6850656
8.9520966
11.2575320
12.5376499
14.9409287
14.4190972
14.5312094
13.5813130
13.7076941
14.7819332
12.2706190
11.8608997
14.0481076
13.2408995
11.4776797
11.2269559
13.5221993
17.4583581
15.5259508
12.4071921
12.4622290
13.8055375
13.0676351
10.9599249
11.4389500
13.4997768
12.6579158
15.6910615
18.4857140
11.6652129
10.4544007
12.1686988
7.4660998
6.7404279
9.0071335
10.0100285
11.3737210
9.4718897
10.5114760
11.0006930
8.7482562
9.4413137
11.6611361
11.9057446
8.5607230
8.1734261
8.6402208
9.2904718
8.2406935
9.0682857
10.4482854
10.6765867
9.0458632
9.0071335
10.9211953
7.0624958
6.3796303
6.1696746
8.7482562
8.5831454
8.1775030
8.1530421
5.5683453
4.3921860
5.7864546
6.3062477
4.6755242
5.3441209
4.3269571
3.9090842
1.9726000
1.6872234
1.6484937
2.0908274
2.0806354
4.8202509
1.5058054
1.5159974
3.0998376
0.2827628
-0.9280495
-0.0270747
1.2734273
1.1613150
2.5922749
2.9877254
3.0631463
3.6338996
3.3607534
4.2107680
3.7337814
3.8662777
4.1761151
2.3089367
1.6484937
4.0089660
4.7203691
4.1598079
4.3126882
4.1353470
4.6388329
5.3583897
4.3249187
1.9705616
2.9571493
3.2955244
3.2343723
3.9478138
5.5887294
6.4407824
6.3612846
5.0546674
5.0770899
5.8333379
4.2780354
4.6510634
4.3962628
5.6682272
5.7069568
4.6653322
6.9116538
8.0103538
6.6996598
6.8117720
7.8411662
8.1061588
11.6590977
9.6003092
8.3283449
9.3536623
9.7450359
9.3393935
5.3441209
6.0738696
9.0907081
9.0845929
10.8580047
8.3874586
7.6638251
7.6882859
8.0123922
6.4897041
5.5194236
4.8712110
5.0954355
5.6356127
2.8246530
2.6941951
3.9396602
3.6298228
4.1536927
4.7366763
4.6938699
5.1830869
5.1300884
2.4393946
0.3846830
0.2256874
3.7745495
-0.1921855
0.1747273
2.8063074
2.6758495
2.3211671
1.9461007
2.2416694
2.2518614
3.9946971
4.1924224
4.8019053
3.8153176
2.7961154
2.0908274
2.7879617
4.5042982
2.3048599
1.4650373
2.3537816
2.2661302
2.3089367
2.1132499
1.3610787
2.7838849
2.0255985
1.8034124
1.9399855
3.3403693
5.7436481
4.0966174
4.2270752
4.4981830
3.9661595
3.2547564
3.8397784
5.0342834
5.2625847
7.9512401
5.5520381
4.4329541
3.0305319
3.7562038
3.2262187
3.7867799
3.8357016
4.0660413
4.7468684
3.3994831
3.9763515
4.7529836
4.5267207
5.2686999
5.2707383
4.9119791
4.1536927
4.9751697
4.9486704
3.8581241
3.7215510
2.8654211
4.3432643
3.7908567
2.9958790
3.8071639
5.2748151
2.9856870
3.6400148
4.5430279
4.3636483
5.6437663
4.9955537
5.2075478
4.1108862
4.3677252
5.1239732
5.5275772
4.1251550
2.7105024
2.6350814
3.7806647
4.4064548
3.1772970
2.5209308
2.2926295
0.9207833
0.9819355
1.5302662
2.8328066
4.6714474
2.5311228
0.2399563
0.3704141
2.2783606
2.2294389
2.6697343
4.6796010
3.7378582
2.9612261
4.1047710
6.6262772
5.4623483
4.1210782
2.3782425
2.9184196
4.4207237
3.6583604
0.5803698
0.6089075
1.0247419
1.3936931
-0.1534558
0.6517139
1.8074892
0.3418765
0.4132206
1.7014922
1.4711525
1.5363815
1.5221126
1.1633534
1.8564109
2.3497048
2.6004285
1.2550816
0.0503847
0.9900891
0.5192177
0.5559089
0.4234127
1.8666030
2.3435896
1.1857759
-0.2941057
-0.0413435
0.0829991
1.2224672
-0.0209595
-1.0850066
0.7108277
4.4818758
3.2017578
1.0063963
0.7128661
