# Supplementary material for: Structure of silent transcription intervals and noise characteristics of mammalian genes
Source: Mol Syst Biol. 2015 Jul 27;11(7):823. doi: 10.15252/msb.20156257 (PMC4547851; doi:10.15252/msb.20156257)
Supplement: Supplementary file 5 [file msb0011-0823-sd5.zip › Dataset_1/data.Dbp_FRT1.cell12.signal]

8.9072517
6.3144013
5.8639140
4.2168832
4.2535745
6.6629685
5.4113882
3.1915658
4.2800738
7.0523037
6.8260408
8.1876950
5.4929244
4.3310339
3.2282571
2.5494684
4.3473411
2.8287298
3.6114771
1.6036488
0.2909164
0.7903254
2.5576221
2.1173267
0.7862486
1.5404583
2.3986265
0.3969134
1.2285824
0.7210197
1.0655100
2.5229692
2.1805172
2.0296753
1.3916547
1.1918911
2.2926295
3.6828213
3.5319793
3.9518907
3.5319793
2.9775334
2.6615807
3.2792172
1.8380653
1.9297935
3.8051255
1.0655100
0.8820536
1.3243874
1.5445351
1.9481391
0.4397199
1.4201924
1.9746384
2.6697343
2.0113297
0.6048306
0.4458351
-0.0393051
0.7984791
0.5966770
-0.2044159
0.2848012
1.5384199
4.3942244
0.0503847
-0.7935148
0.9493210
0.1930730
-0.5489062
-1.6842975
-1.2256565
1.0410492
2.3191287
1.3671939
0.9758202
0.3214924
-0.0535740
0.7719798
1.1205470
-0.3878723
-0.3552578
1.1939295
2.5861597
3.0855688
3.3220237
0.7210197
0.1808425
1.1327774
-0.5652135
-1.0931602
-0.1921855
1.0186267
0.8045943
0.3785678
1.3875779
-0.6426728
-0.6263656
1.2143136
0.6517139
0.2848012
0.2440331
0.2929548
1.6056872
-0.4062179
-1.3071927
0.6598676
1.9053326
-0.5550215
-0.9097038
1.6403401
0.7556726
0.5192177
1.2611969
1.0328956
0.8820536
1.1980063
0.4702960
0.3092620
1.0390108
0.1869577
0.6822900
3.7195126
0.4601039
-0.0291131
0.8575928
1.9705616
1.1246238
0.0952295
-0.2105311
0.1135752
-0.0800732
-0.4734853
-0.3246818
0.2277258
0.1278440
0.4845648
1.4487301
0.0096166
-0.1208413
0.3174156
1.2836193
-0.0005755
0.1359976
-1.8331010
-2.0267494
-0.4836773
-0.8179756
-1.1543123
-0.2451840
-0.4123331
0.0361158
0.5742546
-0.3593346
0.8861305
1.1939295
0.8249783
0.5620242
1.0818173
0.5742546
1.1348158
0.6435603
-0.1840319
-0.5468678
0.3051852
0.5477553
-0.3083745
-2.4344303
-1.5171483
0.5273713
1.0227035
-0.6080200
0.0891143
0.5599857
0.7352885
1.6158792
0.6027922
1.4079620
1.2530432
0.4295279
0.8820536
1.7035306
1.2999265
-0.7996300
-2.1286696
-0.2574144
1.2815809
-0.8342829
-1.0768530
0.4866032
-1.6842975
-1.8799843
0.6720980
-0.0291131
0.5885234
2.7043872
1.1470462
-0.3572962
2.7431169
5.3216984
4.7427916
5.1912405
5.6335743
5.5194236
4.5858344
4.7468684
6.2145195
6.3409006
3.2119499
2.4944315
2.1356723
2.5718909
2.9999558
0.8637080
1.9990992
1.3916547
1.2448896
1.4140772
1.0899709
1.3773859
0.6252147
0.0707687
-0.2125695
0.6965588
0.2623787
0.8433240
1.1511230
1.0981245
2.5229692
2.1050963
-1.0014320
-1.9044452
-0.9076654
1.1348158
0.4356431
-0.4021411
-0.2186847
-0.0291131
0.0605767
0.7740182
1.4650373
-0.7242090
-0.9973552
1.2061599
1.2285824
1.3753475
1.3366178
1.6036488
1.3060418
1.9277551
2.5127772
4.0925406
2.6554655
2.5718909
4.3514179
4.4227621
4.4288773
8.6850656
10.0569118
9.2945486
9.7898808
10.0120669
9.6492309
10.4686695
13.0289054
13.3040900
14.7758180
12.6905303
12.6742230
14.4517117
16.0803968
14.1337206
13.0696735
11.8507077
12.4010769
12.7374136
13.3917414
11.3390682
10.2648291
9.2884333
8.4608412
9.4005456
8.6565280
7.3539876
7.5517128
7.7107084
8.2835000
8.4424955
11.3146073
11.1596886
11.6529824
8.7523330
6.4652433
6.0432936
4.0354652
5.5459229
9.2660109
5.1749333
4.3126882
6.0820232
6.4285520
3.9865435
3.7684343
3.5890547
2.3313592
3.1630282
5.0811667
5.8598372
3.3097933
3.3424077
2.5576221
2.7736929
0.5355249
0.2521867
1.6994538
2.3680504
3.7419350
3.1283753
2.9795718
2.3130135
0.8372087
0.0931911
1.0267804
0.8555544
0.3439149
1.0634716
3.2078731
3.5095569
4.0415804
3.1283753
3.7623190
5.9434117
4.4105316
3.4280207
5.8088771
5.7456865
4.6469866
5.8557604
6.3633230
8.2243863
7.3234115
8.9337510
10.6052426
9.5391571
8.7890243
8.4649180
7.7086699
7.1990688
6.7261590
7.3193347
7.2072225
6.4224368
8.5607230
8.7421410
8.7074881
5.5133084
5.5622301
9.6043860
8.8277540
6.1268681
7.0563805
7.5802505
5.7721858
4.6469866
4.6469866
4.5715656
5.8414915
9.9325691
11.6081375
6.9748444
5.6111518
7.3723332
9.6206933
7.5782121
6.7506199
7.5415208
7.6597482
7.7902061
10.9925394
10.0385662
7.3560260
7.0033820
7.1073407
8.5709150
11.0068083
9.8714170
9.6614614
9.1905899
8.7156417
10.8600431
9.5045042
10.1160255
12.5335731
15.7766745
14.4150204
14.1989495
16.1191265
17.8680774
15.8419035
12.4133073
13.2184770
15.4281074
16.8753745
20.8094950
18.5060980
18.6080182
15.2181517
12.3154639
12.7353752
17.5215487
14.9409287
14.0379156
15.0143113
13.2938980
7.4131013
7.3539876
8.7319490
7.9288176
7.7535148
9.7796888
9.9101467
10.7316237
11.0924212
6.9381531
7.4844455
5.3481977
5.5235004
6.0432936
5.8537220
4.6938699
4.3310339
4.0497341
4.9405168
5.1015507
2.2518614
2.1010195
3.4035599
4.0558493
4.4655686
8.1306197
4.7040619
3.9885819
4.8773262
5.0668979
5.1790101
5.7905314
5.5071932
8.0918900
8.5953759
5.7110336
6.1350218
7.9349328
7.1705312
7.6944011
6.2328652
5.1097043
5.6070750
9.0662473
6.0596008
5.6723040
3.2792172
2.9021124
2.9000740
2.6371198
3.4626736
4.7550220
3.2017578
3.5054801
2.2396310
2.8491139
3.9253914
2.8022306
1.9603696
2.4557018
0.0320390
-0.1269565
1.3631171
1.1551998
-0.3511810
0.6170611
2.3252440
0.7067509
0.2175338
0.4009902
-0.0658044
0.0707687
-0.2329536
-0.0780348
2.1947861
0.3785678
-0.1758782
-0.0250363
0.6007538
0.3337229
1.6933386
2.3435896
2.4536634
3.1732202
3.3933679
5.5296157
4.4248005
4.1964992
5.9413733
2.2742838
2.4128953
3.5136337
3.1609898
3.1079912
1.7606059
4.1740767
3.9233530
2.1152883
2.4210490
3.5686706
1.8217581
1.4833829
3.1630282
2.8552291
3.6318612
3.5992467
-0.2309152
0.0646535
4.2678433
4.9568240
5.0995123
0.9778586
0.4193358
2.1254803
5.0302066
5.4338106
4.9853617
4.3065730
5.6559967
4.7917133
4.4411077
7.0523037
6.8525401
8.0572371
10.1751393
7.7514764
6.7016982
6.7139286
9.0947849
9.0071335
5.8720676
5.5173852
9.4250064
9.5452723
6.6262772
6.5895859
8.0327762
8.6748736
9.6003092
8.3038840
8.4302651
9.9549916
5.3950810
5.1260116
6.2940173
6.3653615
5.7538401
4.2413441
5.5866910
7.6760555
8.1408117
7.4966759
6.1187145
5.1932789
5.9413733
3.4728656
3.4280207
6.2471340
6.9075770
6.4652433
7.0849182
6.5162034
6.0473704
5.6437663
5.8190691
7.4314469
4.8875183
6.4591281
7.0808414
5.7151105
5.5235004
7.5741353
8.2447703
8.4954940
8.2957304
8.6198367
8.1917718
8.2671927
10.5868969
11.6570593
11.7039426
10.2301762
8.3854202
7.3927173
6.4570897
6.2430572
6.2736333
5.2401622
5.2075478
4.4105316
3.6481684
2.5107388
2.9000740
5.4847708
4.2698817
4.6429097
5.1035891
4.3493795
3.7847415
5.0995123
4.9364400
4.2739585
4.2229984
4.1863072
6.2817869
6.1411370
5.0709747
4.9588624
6.8362329
6.5162034
6.0962921
4.4696454
2.9571493
3.5686706
5.5255388
2.3904729
2.1988629
1.8523341
2.4312410
4.3167650
5.0057457
3.4993649
4.1842688
2.2375926
1.7585675
2.3170903
2.8715363
2.7859233
3.8662777
3.5075185
2.2172085
2.3109751
2.6676959
2.0765586
3.2731020
1.7972972
1.8992174
4.0028508
4.6327177
3.1874890
2.2233237
2.4699707
3.8703545
3.3444461
3.1854506
3.5238257
3.5666322
3.3892910
2.9612261
4.1964992
3.2629100
3.5686706
4.3860708
3.4504432
3.4239439
1.8951406
0.9737818
2.1927477
4.4431461
6.4693201
5.0281682
3.4891729
3.0488775
3.1976810
1.7157610
1.3753475
3.1895274
2.4577402
1.1613150
1.4711525
1.3916547
2.3048599
-0.3206049
-0.1024957
2.9347269
0.5661010
0.3704141
0.9737818
0.4152590
0.7699414
2.2803991
2.2457462
1.7565291
-0.9932784
-1.0136624
0.3724525
1.2081983
2.4985083
2.6310046
3.2567948
1.2224672
0.9330138
2.5005467
1.6913002
1.1022013
0.7597494
3.8520088
3.2710636
2.3639736
1.0492028
3.5075185
2.4332794
1.7096458
1.8910638
1.8013740
2.9591877
2.6676959
3.2812556
3.4830576
3.4239439
3.6359380
3.6807829
2.2620534
2.1275187
3.2078731
3.5645938
0.5946386
-0.1799550
1.2245056
2.2090549
3.7337814
1.8237965
0.1645353
0.9065145
0.1563817
-0.0535740
2.8266914
4.9975921
3.2812556
2.1254803
1.5139590
1.1123933
1.0451260
2.4822011
2.6738111
1.7789516
2.3680504
2.4292026
2.0622898
2.2172085
2.2987447
2.2498230
1.9216399
3.0244167
2.2722454
0.7393653
0.4111822
0.8331319
2.2803991
3.1507977
0.1033832
0.2379179
0.9146681
2.0561746
1.0328956
0.6170611
2.4475482
0.9962043
1.7707980
1.9542544
2.4006649
2.4740475
2.9938406
3.9090842
3.4219055
2.8328066
2.3374744
3.5890547
6.7159670
4.2515361
3.5972083
4.7652140
5.5805758
4.5715656
2.6921567
3.0162630
3.9926587
4.6796010
4.1740767
5.4643867
5.3053912
6.2715949
