# Supplementary material for: Structure of silent transcription intervals and noise characteristics of mammalian genes
Source: Mol Syst Biol. 2015 Jul 27;11(7):823. doi: 10.15252/msb.20156257 (PMC4547851; doi:10.15252/msb.20156257)
Supplement: Supplementary file 5 [file msb0011-0823-sd5.zip › Dataset_1/data.Dbp_FRT1.cell13.signal]

5.0261298
4.3432643
3.2119499
1.4079620
1.8380653
4.2576513
1.3957315
1.7748748
3.5217873
2.3639736
2.0561746
1.5567655
1.9277551
3.3546382
1.8136044
1.7402219
1.2448896
0.7250965
1.6138408
3.0162630
3.9600443
2.9673413
1.2815809
2.0378289
1.1388926
1.3366178
3.6420532
3.5645938
3.9192762
2.5372380
2.3130135
2.9408421
1.2693505
2.2885527
3.9824667
2.9510341
2.7023488
4.0211964
2.4108569
1.4283460
2.3191287
2.0684050
1.7483755
4.5022598
1.9359087
1.0288188
1.6138408
1.5588039
1.9909456
1.6077256
1.9379471
1.0063963
1.9236783
1.0002811
1.8176813
1.6240328
-0.0617276
0.0585383
1.5547271
0.8677848
0.6557908
2.2029397
1.5954952
1.8543725
1.0879325
1.8931022
2.7084640
3.4178287
4.8243277
4.9670160
4.6143721
2.6432350
2.1601332
2.5229692
2.9918022
4.2229984
5.4236186
5.4786555
1.6627625
1.2815809
2.5168540
2.8226146
2.0582130
1.6240328
3.0468391
4.0517725
0.7923638
1.0451260
3.1895274
3.2139883
3.2119499
2.2172085
2.3354360
1.8931022
-0.0923037
0.1380360
1.8258349
4.2882274
4.2861890
1.1123933
0.4560271
1.6525705
2.0684050
2.0133681
2.9102660
2.2375926
1.8237965
1.4711525
0.9085529
1.6627625
1.1796607
1.6607241
-0.8322445
0.6476371
3.6135155
3.4585968
4.0476957
2.8001922
2.5005467
2.3721273
1.2754657
1.5058054
2.9388037
1.5506503
1.3019649
1.5323046
1.6118024
1.9583312
1.6994538
2.0949043
2.8470755
2.9204580
2.1112115
0.3683757
1.7769132
3.2608716
2.5780061
1.3570019
1.2571200
3.0468391
1.9359087
1.4894982
2.8022306
1.9461007
2.2314773
3.8030871
1.7279915
1.6444169
2.3007831
2.3089367
2.1907093
2.3945497
3.0284935
0.6659828
0.1930730
0.6578292
-0.4612549
-0.9993936
0.3377997
0.4866032
1.2550816
1.4140772
1.4833829
2.2416694
1.8971790
1.6016104
1.1022013
2.3578584
3.9335450
3.6950517
3.4810192
4.1659231
4.3493795
3.8744313
2.8959972
3.5380946
4.0966174
1.7279915
2.3578584
4.9649776
3.9580059
3.3933679
4.2637665
6.7445047
7.0523037
3.4076367
3.9172378
5.0444754
2.3843577
3.0427623
5.0770899
3.1100296
1.4385380
1.0043579
1.2591585
1.2591585
1.5159974
0.7740182
0.9493210
1.4405764
1.8543725
0.8983609
1.4222308
1.3549635
1.8074892
2.7757313
2.0643282
0.9085529
1.0247419
1.3223490
2.1825556
2.9510341
0.7475190
0.6598676
2.1642100
0.9330138
0.6211379
0.9228217
1.8808718
0.4682576
0.6190995
-0.5448294
-0.9035886
1.2938113
1.5547271
2.2172085
2.6045054
-0.1738398
-0.5040613
1.5282278
1.7850668
4.0701181
1.4426148
1.0736637
1.7748748
1.9440623
0.6761748
0.4091438
1.3590403
3.4932497
3.2853324
1.9868688
0.6211379
0.0157318
2.0154065
2.2559382
2.1112115
1.7279915
1.5445351
1.7320683
2.2274005
1.6892618
0.5294097
1.1776223
0.5090256
0.4743728
1.6729545
4.4839142
2.4230874
1.8482573
1.6892618
1.7728364
0.8840920
0.5375633
-0.0698812
-0.0046523
1.2693505
0.1380360
-0.4041795
-0.5346374
-0.3491426
0.1115368
0.2501483
0.0626151
0.1645353
-0.3328354
0.0483462
0.9003993
-0.0596892
-1.4315353
-0.5937511
0.6802516
0.3011084
0.4743728
0.5824082
1.6546089
-1.6047997
-1.6149917
-0.0719196
0.1339592
0.3602221
-0.5020229
-0.4347556
0.5131024
2.2865143
0.1624969
-0.4551396
-0.4531012
-0.1086109
0.7658646
0.2888780
-0.6895561
-2.1409001
0.0401926
1.8013740
0.3806062
0.6904436
2.8817283
1.4405764
0.2195722
-0.6671337
-0.8057452
0.1380360
0.9656282
0.2684939
0.2501483
0.3683757
0.6313299
-0.7323626
0.5497937
0.9798971
-0.4082563
-0.2125695
2.5474300
1.4100004
0.9146681
-0.0841500
0.2379179
2.5331612
1.1083165
0.4315663
0.4743728
0.4804880
1.2265440
1.0573564
-0.2472224
0.0401926
0.1747273
-0.1942239
-0.2696448
-1.3683448
0.7760566
-0.1921855
-0.3246818
1.8788334
1.3162338
0.9982427
0.9248601
1.2938113
3.3464846
2.6248894
2.2253621
3.9274298
5.6009598
5.3889657
7.6780939
6.0657160
4.2923042
4.3330723
6.6038548
5.7864546
4.7468684
4.6612554
5.1525108
5.2503543
6.5712403
8.6606048
9.3495855
7.6679019
7.2031457
10.1873697
7.8533967
7.6312106
9.8877242
9.6166165
9.7266903
9.1681675
6.6955830
7.5089063
8.6137215
6.8443865
6.8708857
6.1452138
5.4603099
9.4168528
6.5895859
6.1615210
5.9923334
5.4317722
5.6091134
5.4215802
5.1362036
5.8863364
4.6021417
2.7125408
2.7390400
3.6237075
3.0672231
2.4414330
3.6787445
2.7818465
3.5054801
4.6388329
4.7448300
5.2197782
2.8959972
2.1988629
2.0826738
2.9795718
4.4859526
5.1158196
6.2960557
7.2255681
7.9981234
6.7281974
7.0237661
9.5065426
8.6932193
6.5712403
5.7803394
6.9299995
8.5831454
7.2642978
6.4061295
8.3528057
10.1588320
5.5581533
7.1114175
10.1486400
9.2395116
8.0776211
6.4795121
5.2442390
6.2267500
4.6041801
3.2771788
2.9082276
5.8231459
3.6705908
3.5666322
8.1795414
7.2765282
5.0077841
4.3901476
5.6906496
5.9760262
5.9291429
4.3575331
3.2139883
3.2710636
3.9253914
3.8255096
4.0843869
3.9253914
2.3272824
1.9012558
3.9620827
5.3278136
4.9486704
2.7370016
2.0643282
2.5616989
4.6001033
0.6822900
-0.8057452
0.3500301
1.3345794
1.8910638
1.4344612
2.0154065
2.3762041
2.3823193
3.2099115
2.6310046
2.6656575
2.2233237
0.8596312
1.7096458
2.0908274
1.8502957
2.2803991
2.2009013
2.7655393
2.5637373
-0.2390688
-0.0841500
2.7288480
2.8837668
1.4894982
1.5506503
2.0174449
1.7402219
0.2256874
0.1971498
1.5649191
3.2425259
3.0305319
2.9204580
3.3525998
4.5246823
2.6738111
1.4589221
2.1336339
4.3575331
2.5188924
1.5506503
1.5832648
2.3741657
1.5649191
-0.4490244
-0.0576508
1.4935750
1.3549635
2.6208126
0.3602221
-0.1962623
1.3121570
1.6179176
1.9990992
1.8767950
1.3101186
1.0349340
0.9656282
2.2477846
1.3794243
2.1845940
2.6024669
2.0317137
0.8596312
0.0136934
1.7463371
1.6403401
3.0631463
2.7125408
1.4976518
0.4172974
2.1621716
1.9644464
3.8112408
2.3109751
1.9094095
2.8022306
1.2693505
1.4996902
1.9603696
2.4149337
2.8001922
2.5433532
3.0060710
2.7635009
3.7174741
5.3706201
5.3318904
4.4309157
4.5491431
6.3429390
7.4762918
8.9643271
7.6556714
7.5333672
10.4442086
10.4095558
9.9896445
7.7494380
7.9288176
7.7718605
7.9227024
8.6402208
7.2724514
7.0686110
6.3429390
5.5866910
8.0062770
7.3967941
6.3572078
7.2561442
6.7873112
6.1289065
4.4981830
4.1129246
7.4069861
2.3598968
0.9472826
2.0745202
3.5442098
3.5931315
5.6396895
3.5972083
2.5229692
1.8523341
1.7565291
2.9306501
1.3733091
2.5229692
3.0183014
2.9021124
2.2742838
2.3252440
1.5588039
0.7699414
1.5730727
2.0684050
-1.0279313
-0.3715651
2.7410784
1.8971790
2.4964699
1.9277551
0.6496755
1.2408128
2.3598968
1.4670757
3.6767061
2.1417876
1.2081983
1.7361451
3.7786263
1.2836193
1.2387744
1.5486119
1.8645646
4.4207237
2.1825556
-0.8709741
-0.7160554
0.3867214
-0.0821116
0.3153772
-0.2349920
0.9941659
0.5253329
0.2807243
0.8045943
0.6048306
-0.1004573
0.2705323
-0.3246818
0.6190995
3.0040326
1.1123933
1.3631171
2.6045054
3.7684343
3.2160267
3.1324521
3.8499704
2.0439441
1.7402219
3.7378582
5.9882566
5.2727767
6.1717130
6.1227913
5.7354945
4.2352289
3.9050074
3.9702363
4.5695272
4.5083751
7.0971486
6.0331015
6.3327470
4.9975921
4.6775626
5.3380056
5.1932789
4.2087296
4.7998669
3.4708272
3.3464846
4.5817576
3.9722747
6.5488178
6.8933082
6.5365874
5.5928062
5.1280500
5.2931607
4.8120973
6.8729241
6.9829980
4.7224075
4.0273116
4.0823485
4.8752878
6.5590099
5.5051548
4.3983012
5.9597190
6.3123629
4.3024962
4.7733676
5.4684635
4.9507088
4.9466320
5.4521563
7.0013436
2.5902365
1.4303844
2.1315955
3.6502068
5.7701474
5.9067205
5.4093498
3.9763515
4.4635302
6.1268681
4.1292318
4.8182125
4.6775626
2.6411966
0.7515958
1.9827920
4.1088478
3.2425259
2.9999558
3.0937224
3.1181833
1.6546089
2.1764404
2.0949043
2.2009013
2.9286117
1.6668393
0.8677848
1.8176813
1.2020831
2.5555836
2.5861597
0.1828809
-0.0066907
0.7984791
0.5599857
1.9420239
2.7594241
1.7871052
1.6281096
2.8368835
2.5780061
2.6554655
3.1589513
1.6586857
0.9860123
1.1531614
0.5334865
0.1584201
0.8881689
0.9615514
-0.2309152
0.1604585
1.3040034
0.5090256
0.3867214
-0.0882268
-0.0963805
0.4091438
0.1196904
0.5722162
1.5323046
1.2591585
2.1580948
0.8942841
0.6680212
0.0442694
0.3479917
1.1816991
0.2277258
1.1796607
0.0300006
-0.5835591
2.0949043
4.5736040
3.4871345
0.9289369
1.1898527
2.6269278
3.2221419
1.1653919
1.5098822
3.1854506
2.2579766
1.0675484
0.2888780
0.6578292
1.3753475
1.9644464
1.6281096
0.8677848
-0.0066907
0.0483462
-0.8852430
-0.5387142
1.2815809
2.0011377
0.2725707
0.1604585
0.3724525
