# Supplementary material for: Structure of silent transcription intervals and noise characteristics of mammalian genes
Source: Mol Syst Biol. 2015 Jul 27;11(7):823. doi: 10.15252/msb.20156257 (PMC4547851; doi:10.15252/msb.20156257)
Supplement: Supplementary file 5 [file msb0011-0823-sd5.zip › Dataset_1/data.Dbp_FRT1.cell14.signal]

-1.6822591
0.1951114
0.9411674
0.7760566
-0.4612549
0.3194540
-1.8636771
-2.9216090
-1.2276949
2.9612261
2.1886709
0.0300006
-1.7311808
-1.1665428
1.3406946
0.3642989
-0.4388324
-1.0523921
-1.2827318
-1.8269858
-0.2288768
-0.1004573
-1.5191867
-2.1409001
-0.7262474
0.6639444
-0.0535740
1.6240328
1.0695868
1.0002811
1.2713889
0.3296461
-0.1432638
0.1869577
0.0055398
-1.7291424
-1.4988027
0.4091438
0.0136934
-0.5590983
-0.3736035
1.8686414
0.1074600
-0.3613730
0.7250965
1.7442987
-0.0698812
-0.8322445
1.3305026
1.2775041
0.2644171
0.4050670
-0.5366758
-0.4021411
-1.1155827
-1.0686994
-0.8791278
-0.0494972
-0.4510628
-1.2562326
-1.9839429
-1.7291424
-1.3153463
-1.4478426
-0.3104129
-1.9187140
-2.3060108
-1.0911218
0.3602221
1.9501775
0.3561453
-0.1554942
-0.7099402
-1.1155827
0.0096166
0.7719798
-0.1921855
-0.2900289
1.1613150
0.9615514
0.2807243
-0.4510628
-0.1004573
-0.5489062
-1.9961734
-1.7780641
-2.6443860
-1.4824955
0.1237672
0.2725707
-1.1420819
-0.3715651
1.3325410
-1.0095856
-0.8668973
0.0075782
3.3546382
3.6440916
5.8679908
4.3330723
2.3232055
2.2009013
3.1324521
2.3802809
0.7821718
1.2489664
3.5849779
3.3403693
2.4230874
3.9722747
4.9119791
5.8741060
7.5639432
6.9218459
5.5887294
6.8749626
6.1778282
6.1819051
8.0511219
7.8635887
3.6318612
3.7684343
6.7220822
6.7608119
4.8977103
3.7195126
4.1781535
2.4923931
2.7961154
5.5316541
2.8450371
1.5037670
1.7809900
3.3892910
1.1307390
1.5139590
3.1283753
4.8508270
3.6889365
3.5707090
3.6848597
4.9547856
7.2133377
6.0534856
4.0884637
3.3627918
3.6461300
2.7512705
1.9970608
4.6734858
2.8368835
0.7495574
0.7597494
1.4568837
3.7337814
2.9714181
1.3141954
2.1968245
4.6612554
2.6045054
3.0692616
3.8193944
2.2233237
2.6697343
5.0322450
1.3019649
0.8942841
1.4894982
1.3794243
3.2017578
4.2148448
2.3048599
1.6709161
0.5640626
1.1205470
3.0244167
1.8808718
3.0060710
4.9955537
3.6848597
4.3432643
8.6361439
2.5637373
1.8074892
2.9245348
4.4390693
6.9972668
8.9602502
6.5019345
8.4241499
7.5985961
7.4579462
9.7022294
9.2395116
9.3516239
7.7290540
8.1367349
8.0918900
8.1530421
8.8257156
6.9829980
6.4530128
7.6169417
5.7028800
4.8610190
5.0220530
7.2357601
10.4299398
6.6262772
5.2136630
5.2564695
5.6498815
6.8871930
8.0653907
7.6944011
7.9818161
6.8770010
4.5736040
3.4157903
3.8193944
4.9547856
4.2270752
4.7061003
2.7859233
3.9009305
6.7587735
9.2435885
5.3196600
4.5552584
4.7061003
5.6743424
7.5292904
9.3393935
7.0563805
6.4448592
6.3898223
5.3869273
5.9332197
6.8301177
6.9748444
7.1093791
4.6123337
4.5307975
3.2282571
3.0549927
5.0872819
2.8959972
0.8310935
0.2297642
2.0561746
3.8948153
4.0966174
2.8450371
3.2934860
1.0430876
1.1307390
2.7675777
1.6158792
0.6435603
0.4478735
0.2256874
0.5620242
1.1572382
4.5552584
3.7276662
3.0916840
3.3016397
3.7052437
5.3298520
3.3485230
2.9286117
2.2396310
2.4088185
3.2201035
4.0211964
4.7957901
7.0788030
6.5977396
5.2157014
5.2564695
4.8936335
4.4737222
4.3473411
4.4839142
4.9772081
4.3656867
4.1006942
5.0281682
4.5328359
4.7672524
4.8773262
4.3616099
5.1810485
3.7276662
3.1446825
4.0456573
3.6726293
3.8540472
4.9588624
6.6670453
6.6140468
5.3848889
4.3636483
3.9518907
3.8927769
4.3901476
4.1373855
1.8788334
1.7544907
3.5727474
2.9836486
4.8385966
2.5922749
2.2600150
2.7349632
2.6248894
2.0949043
2.3497048
3.5034417
0.7352885
-0.0719196
1.2591585
1.7341067
1.2815809
1.2143136
0.3072236
0.7882870
0.4336047
0.3826446
-0.2268383
-0.4694085
0.5396017
1.2387744
1.2204288
2.7043872
2.2987447
1.2265440
-0.2614912
0.1400744
0.5946386
0.9860123
0.8596312
0.8270167
0.1115368
0.7230581
0.7984791
0.5640626
0.7393653
0.8596312
0.1563817
-0.6080200
-0.2777985
-0.7221706
1.9440623
0.9126297
0.9819355
2.3007831
2.5678141
4.5430279
3.2894092
2.9449189
1.8523341
2.3517432
3.0448007
1.4711525
1.5363815
4.7183307
5.5071932
6.4652433
7.1216095
8.9928647
8.6687584
5.8720676
5.5826142
7.1603392
6.8056568
6.7995416
8.0694675
9.0377096
9.1905899
7.6536330
7.6250954
6.8912698
4.7020235
6.0127175
5.6050366
6.3551694
8.4486107
8.9255974
6.6466613
4.2454209
4.0905022
5.6417279
7.5292904
4.2861890
3.9355834
5.8231459
3.4952881
3.6400148
3.4626736
3.1283753
1.8910638
0.8983609
1.2489664
0.2501483
0.6741364
2.3823193
1.1572382
-0.8302060
-0.1371486
0.3418765
-0.6202504
0.3316845
2.6595423
3.2731020
2.6819647
2.0296753
2.5209308
7.3580644
5.3135448
5.6478431
4.9792465
5.2911223
4.2963810
4.2311521
3.6277844
3.7235894
5.6070750
4.4941062
3.9661595
4.3554947
5.2544311
3.0672231
3.3790990
3.0040326
2.1499412
4.6510634
6.4040911
5.1565876
4.4370309
3.8153176
3.0081094
4.6102953
2.7818465
2.1479028
4.5980648
3.8662777
3.5380946
4.3412259
4.9364400
5.2523927
5.3645049
5.4073114
6.3409006
5.2992760
4.5226439
4.1618463
4.7794828
4.4859526
4.1740767
5.0974739
4.1455391
4.7203691
4.9017871
7.0502653
6.9014618
6.0290247
4.7815212
2.9306501
1.5975336
2.2457462
2.5922749
3.0896456
6.1737514
4.6429097
3.4280207
3.8214328
7.5557896
7.3295267
7.3152579
6.2675180
4.8426734
3.3036781
3.4749040
4.5185671
5.2157014
4.0558493
3.2180651
2.9021124
4.9874001
5.4113882
3.5849779
4.6286409
8.4893788
6.6425845
5.9006053
6.8545785
6.2247116
6.6242388
6.8362329
7.1542240
7.3193347
6.2267500
8.2040022
5.7293793
5.5622301
6.3979759
5.5296157
6.8933082
6.1655978
5.2951991
4.4472229
4.5206055
4.7550220
5.4052730
4.8650958
3.0876072
4.1088478
8.6157599
6.9789212
7.6821707
8.3405753
10.1527168
9.8918010
9.8591866
9.6166165
9.4922738
8.8848293
10.1180639
11.3044153
6.4020527
4.3249187
6.0657160
7.0788030
6.1003689
6.7750807
6.8403097
5.5296157
5.9087589
5.0811667
4.0028508
4.6388329
4.3167650
4.4084932
5.9128357
2.4658939
1.5547271
1.8360269
2.2192469
2.8756131
3.0774152
3.8988921
1.4568837
0.8229399
1.9277551
2.7961154
2.4618170
2.7757313
3.0162630
2.9286117
2.4088185
2.2090549
1.8441805
2.7920386
1.7911820
1.4181540
1.3406946
0.4723344
0.7821718
2.5453916
0.3602221
0.1563817
1.4426148
1.1409310
1.2081983
1.4303844
0.6313299
1.1653919
1.7748748
3.4708272
3.0611079
1.7626443
0.7740182
1.1857759
0.1461897
-0.1799550
1.9929840
3.3383309
3.1406057
2.1193651
2.1580948
2.9979174
1.7565291
0.9615514
1.0797789
2.3333976
1.0288188
1.0757021
1.0695868
1.7157610
3.1324521
3.3159085
1.2856577
1.1185086
1.4385380
1.0165883
2.5270460
3.4443280
2.7023488
1.8115660
1.5669575
2.0154065
3.3750222
1.6994538
0.9574746
4.2494977
3.8927769
5.3746969
2.0724818
1.4283460
1.7239147
2.6208126
3.8234712
2.2702070
1.9338703
2.2905911
3.7317430
3.6237075
1.6138408
1.7422603
0.3500301
0.4662191
1.2265440
0.9105913
1.8360269
1.7707980
1.4874597
-1.0870450
-1.3153463
1.6464553
-0.2859521
-0.2981825
-0.4714469
-0.3348738
1.3590403
1.4793061
2.5372380
2.8348450
0.8351703
0.4988336
1.1266622
-0.1351101
0.2827628
2.3293208
1.7422603
1.8727182
3.0142246
1.6342249
1.6953770
2.4210490
2.2987447
2.4393946
1.7463371
1.5832648
1.2326592
0.3398381
1.1837375
1.2000447
0.7250965
0.4356431
1.0471644
1.3162338
0.3520685
0.7638262
1.4100004
1.8319501
4.1842688
1.4466917
-0.2390688
-1.5986845
-1.0034704
0.9574746
1.0125115
1.0614332
0.0626151
-0.6895561
0.0096166
-0.4857157
0.8168247
0.7923638
0.5273713
1.5180358
1.5975336
0.4662191
1.9705616
1.4956134
0.1951114
1.0593948
1.1368542
0.1849193
0.3867214
-0.3960259
