# Supplementary material for: Structure of silent transcription intervals and noise characteristics of mammalian genes
Source: Mol Syst Biol. 2015 Jul 27;11(7):823. doi: 10.15252/msb.20156257 (PMC4547851; doi:10.15252/msb.20156257)
Supplement: Supplementary file 5 [file msb0011-0823-sd5.zip › Dataset_1/data.Dbp_FRT1.cell15.signal]

8.8990981
6.4998961
6.4040911
5.7619938
6.3184782
6.4835889
5.8659524
6.9728060
4.8467502
4.8182125
5.2768535
6.1839435
5.8985668
4.4411077
5.2360854
5.3155832
3.8214328
4.5532199
5.5112700
1.6586857
1.6749929
3.9376218
4.8243277
4.0334268
4.1964992
3.7806647
2.8266914
5.3930426
4.6266025
3.6930133
5.5459229
3.3994831
2.5596605
2.8287298
2.5066619
3.7562038
4.4716838
5.1321268
4.7590988
5.8048002
7.2255681
6.8994234
4.9242095
3.7786263
3.5360562
3.8438552
3.4626736
2.3619352
0.7047125
1.3406946
1.6199560
0.8535160
0.9044761
0.4030286
2.0949043
1.6403401
0.5661010
0.3785678
1.0308572
2.7084640
2.6595423
1.1429694
1.3855395
-0.0698812
0.8351703
4.1496159
0.3357613
-0.0026139
-0.4694085
-0.4836773
0.0463078
1.1715071
0.4030286
-0.1167645
0.6455987
2.6962335
1.2550816
0.8168247
1.0349340
0.4111822
0.5131024
1.7748748
2.2172085
2.5168540
0.6211379
1.3794243
1.9929840
1.8604877
1.3835011
1.6872234
1.4956134
1.4793061
1.9338703
2.5678141
1.2815809
1.0573564
1.3386562
2.1927477
2.4923931
5.7436481
5.3787737
2.7186560
2.4047417
2.3741657
1.7442987
1.0349340
3.6196307
1.1959679
0.8453624
2.1132499
0.7434421
2.2967063
2.3660120
3.7439734
4.7754060
4.9425552
2.5963517
2.2029397
3.0896456
2.7655393
3.3566766
2.8491139
2.6860415
3.2669868
3.4932497
2.1458644
1.5526887
2.8613443
3.0794536
3.2894092
4.6612554
4.3962628
4.5063366
6.7302358
2.9489957
2.4801627
3.2384491
2.4883163
1.8584493
1.1103549
2.1071347
2.0398673
0.8514776
1.9216399
3.1018760
0.4906800
0.8779768
1.2346976
0.8963225
0.1686121
0.3724525
-0.3226434
0.3133388
0.8596312
0.1339592
-0.1840319
1.0430876
1.5486119
0.2012266
-1.7964097
0.5946386
2.0949043
0.7903254
0.0300006
0.3296461
-0.8954350
-0.6671337
0.7923638
1.3855395
0.5783314
-0.3736035
-0.6487881
0.2460715
3.1079912
1.6484937
0.5620242
0.7352885
0.6537524
0.6517139
1.0920093
0.5131024
1.6321865
2.1417876
4.0008124
4.1638847
2.0194833
2.1845940
4.4737222
3.5931315
4.8182125
3.3525998
3.6644756
6.2471340
7.6352874
4.1006942
2.6615807
2.2049781
2.6534271
5.8679908
5.5785374
3.8764697
2.2844759
2.0847122
2.4332794
3.6012851
3.7154357
4.8100589
3.6889365
4.0395420
5.3420824
3.4484048
3.3587150
6.3857455
4.3718020
4.5450663
4.1720383
2.9510341
3.8988921
2.4557018
1.7259531
2.6310046
2.0113297
-0.1126877
-0.3899107
2.1112115
1.5812263
1.7096458
1.3733091
1.9481391
2.1397492
2.0724818
1.8482573
2.0459825
3.9804283
1.9807536
1.9053326
0.6537524
1.1164701
1.7850668
2.4740475
4.1536927
3.1528361
2.2905911
1.2856577
1.3203106
3.0366471
2.3986265
0.8718616
1.1918911
4.3086114
4.9466320
2.6228510
1.4242692
2.8287298
5.5601917
2.8164994
1.7096458
2.3700888
2.7247712
3.1161449
3.1263369
3.1936042
4.9975921
1.9726000
2.1234419
5.5622301
3.9641211
4.7937517
5.9189509
7.9390096
8.2957304
5.6723040
3.8968537
4.9751697
8.5872222
6.9544603
8.0409299
7.8065134
9.4698513
10.1384480
9.0988617
10.3606341
10.8050062
11.5673695
11.1535734
12.8189498
11.1128053
10.5277832
11.2208407
9.7552280
9.1865131
11.0822292
11.7059810
10.1710625
9.3271630
9.5575027
9.6777686
9.2741645
8.4098811
9.3434703
7.6393642
7.1542240
8.3691130
8.2712696
6.8668089
5.9107973
7.0624958
5.3848889
3.9600443
3.8153176
3.1732202
3.2384491
7.2887586
4.3677252
4.5144903
6.8708857
6.7485815
9.4270448
7.1012254
6.4122448
3.4728656
3.6889365
6.2980941
5.6294975
5.5479613
6.7893496
6.8158488
3.4993649
3.3362925
3.2099115
3.7297046
4.5837960
4.9344016
4.3065730
3.4932497
2.7696161
2.0887890
1.5098822
2.7736929
3.4565584
-0.1249181
-0.5590983
2.6146974
2.6554655
3.2588332
1.0818173
0.7026741
2.7471937
3.5666322
4.4309157
5.0750515
5.2829687
5.3115064
4.2168832
4.8854799
6.7546967
6.6548149
3.7195126
3.1222601
1.2265440
1.4731909
5.0077841
4.9058639
4.1088478
3.9518907
5.2462774
5.9617574
6.2675180
4.8895567
2.1458644
1.7300299
1.1674303
1.4426148
1.6525705
2.0459825
2.2110933
2.0969427
3.5136337
4.9079023
5.7803394
5.0240914
3.0427623
1.3835011
2.8409603
4.4839142
4.5246823
4.3249187
5.2686999
7.1725696
7.4844455
7.6393642
7.4212549
4.9384784
4.9914769
4.2739585
3.4687888
5.4806939
4.0171196
4.1394239
4.8365582
6.7220822
7.3336035
5.1117428
4.7815212
5.6437663
7.1175327
4.3086114
3.6909749
5.9536038
4.5267207
4.1149630
4.9119791
3.9580059
4.0905022
2.8164994
2.3762041
1.6546089
-0.0759964
0.7638262
4.6918314
1.7137226
1.9746384
3.9437370
3.4687888
2.6921567
2.9408421
4.0150812
3.6970901
4.1149630
6.2614028
5.8741060
2.4230874
2.0154065
2.4883163
0.9737818
0.4988336
0.6720980
1.6688777
2.2844759
1.2795425
1.5282278
0.5171793
0.3928366
2.3741657
3.0998376
2.7961154
3.3403693
3.7317430
5.8598372
6.4468976
6.4917425
4.7794828
4.4370309
4.4676070
4.8569422
5.6335743
2.4353178
0.8453624
1.0328956
3.2547564
0.6476371
-0.4408708
-1.0360849
-0.7812843
1.7871052
0.9350522
0.1563817
0.1094984
0.3316845
1.0084347
1.7993356
1.0960861
-1.0788914
-0.3858339
1.9746384
-0.0576508
0.0626151
1.2673121
1.1022013
1.5812263
1.7177994
2.1601332
0.0157318
-0.7853611
0.2277258
1.3325410
0.3031468
0.2154954
1.2693505
3.2731020
2.1519796
2.1764404
2.6941951
2.6106206
3.3892910
3.2955244
3.7460118
4.1129246
3.9600443
2.2702070
2.4536634
4.5899112
3.9396602
3.9967356
3.0346087
1.5424967
3.2302955
5.7701474
5.0322450
3.6012851
2.9571493
3.3994831
5.1280500
7.3152579
2.4495866
2.4434714
5.8048002
5.3359672
6.6181236
6.2287884
4.7692908
5.9637958
7.9695857
8.8950213
6.6792757
7.1195711
7.5292904
5.7497633
7.1583008
6.4122448
5.4745787
5.3380056
6.3449774
5.7721858
6.8953466
7.2194529
6.4102063
7.0380349
8.2019638
6.5692019
6.2960557
7.1623776
8.2080790
6.1615210
5.9128357
4.1251550
4.0701181
6.4856273
3.8234712
4.7020235
4.3616099
3.8275480
3.9376218
3.4728656
3.6379764
4.6571786
3.6868981
2.5168540
3.2669868
2.9836486
1.9318319
3.0305319
3.5095569
1.6118024
2.3537816
2.8552291
2.0113297
2.0561746
1.4201924
1.4731909
2.2437078
2.1254803
2.1254803
1.6158792
-1.1787732
-1.2990391
1.7014922
2.6432350
2.0745202
1.3671939
-1.0320081
-1.6965279
-0.0698812
0.6272531
0.9839739
1.2326592
-0.2941057
-0.2655680
2.1193651
1.8258349
2.3130135
2.5780061
0.7128661
0.7169429
2.1193651
2.3435896
2.8776515
3.1487593
1.6219944
0.3133388
0.6843284
1.0573564
2.4006649
-0.0943421
-0.5876359
0.5885234
2.1988629
2.2600150
0.9187449
0.7210197
3.3077549
5.4888476
4.0456573
4.2556129
1.3488482
1.3733091
4.1842688
2.8368835
1.9726000
2.0785970
0.9126297
0.9432058
3.4157903
4.9221711
3.8887001
4.5593352
3.0019942
2.7125408
2.7084640
1.2978881
1.0023195
1.2285824
2.2253621
2.3313592
0.7189813
1.9012558
1.0125115
0.2216106
1.3692323
3.4708272
2.4801627
2.0622898
5.6254207
6.2695564
5.2055094
3.4259823
4.4635302
4.8793647
3.8703545
3.5075185
3.4198671
3.3261005
2.6982720
2.3517432
2.6045054
2.3660120
3.3790990
3.5584786
1.1980063
-0.4123331
0.0014629
-0.3715651
0.1828809
0.8575928
1.4793061
1.5302662
0.4988336
0.6048306
-0.5815207
-0.5020229
0.0911527
-1.1910036
-1.8759075
0.6802516
