# Supplementary material for: Structure of silent transcription intervals and noise characteristics of mammalian genes
Source: Mol Syst Biol. 2015 Jul 27;11(7):823. doi: 10.15252/msb.20156257 (PMC4547851; doi:10.15252/msb.20156257)
Supplement: Supplementary file 5 [file msb0011-0823-sd5.zip › Dataset_1/data.Dbp_FRT1.cell16.signal]

6.1452138
6.1187145
5.2564695
3.4647120
3.1222601
1.7402219
1.9440623
2.5127772
4.1496159
4.2433825
3.3587150
3.0019942
3.0427623
0.8759384
-0.3287586
0.2848012
2.1112115
1.8339885
1.9685232
1.1816991
1.5261894
1.1857759
-0.8403981
-0.2349920
0.9452442
0.8147863
-0.1371486
0.0483462
-0.8689357
0.0544615
0.8209015
0.1584201
-0.1453022
0.0931911
-0.6895561
-0.5468678
1.4813445
1.5751111
2.0724818
2.4271642
-0.3654498
-1.2338101
-0.1677246
-0.3980643
0.0136934
1.6301481
0.0238854
0.0055398
1.4079620
-0.0148443
-0.4429092
-1.2827318
-0.6447112
1.8278733
1.6097640
0.9676666
1.4833829
0.4906800
1.5037670
2.4271642
-0.4266020
-0.2186847
0.3622605
-0.1881087
-0.5489062
-0.4755237
1.6118024
0.6170611
-0.1228797
0.9024377
-0.3002209
-0.3491426
0.2297642
0.7780950
0.8698232
-0.5733671
-0.1616094
1.3223490
-0.1514174
0.0972680
1.8727182
1.3753475
1.9379471
0.1808425
-1.3112695
-1.3459224
2.0439441
0.3357613
0.1747273
1.9277551
1.9420239
1.4528069
-0.5305606
-0.4632933
0.2399563
-0.5020229
0.4804880
1.6097640
0.4030286
-0.0250363
0.8881689
1.7402219
-0.2492608
0.3072236
-0.0087291
0.1991882
-0.7445931
-1.6211069
0.3459533
1.1225854
0.3642989
0.4519503
0.5987154
1.2326592
1.8666030
1.0614332
0.2766475
0.4397199
1.1674303
1.9562928
-0.6202504
-1.5191867
-0.7649771
0.8188631
2.6187742
2.2559382
1.1164701
0.0320390
0.7271349
3.0977992
1.2713889
0.2134570
0.3255692
-0.5529830
-0.9178574
-0.6202504
-0.0270747
0.5090256
2.6880799
-0.2186847
-1.1991572
-0.9871632
1.8095276
2.0215217
0.0728071
0.0483462
-0.3307970
-1.3540760
-0.8118604
0.9044761
-0.6732489
0.1461897
-0.2431456
-0.2044159
0.5640626
-0.3532194
0.8392471
0.6659828
-1.1074290
-0.3348738
-0.6589801
-0.6467497
0.0320390
-0.5611367
0.3194540
1.2061599
0.3459533
1.1796607
0.1482281
0.0748455
0.0687303
-0.8342829
0.3765294
0.5885234
0.3541069
-0.8098220
-1.0870450
0.9880507
1.3019649
-0.0270747
0.9860123
1.5200742
-0.0229979
1.1918911
2.3109751
2.5596605
1.8849486
0.2012266
0.0198086
0.4539887
-1.7352576
-0.8811662
0.8045943
0.9309753
1.6281096
0.7719798
0.2827628
0.3622605
1.4161156
2.3354360
0.1482281
0.0728071
0.5273713
1.2448896
2.1275187
0.6578292
0.4050670
1.9257167
1.5893800
0.9167065
1.5547271
1.7463371
0.9432058
-1.0788914
-0.2512992
1.5608423
0.4866032
0.2460715
-0.2757601
-0.0617276
-0.9280495
-0.4877541
-1.0381233
1.4466917
0.8820536
0.9533978
2.3293208
1.7748748
0.8412856
-0.2227615
-1.1685812
-0.4367940
0.3581837
0.2623787
0.9452442
0.7087893
-1.1543123
-0.9790096
0.0891143
-0.2451840
1.1450078
3.1406057
0.5477553
0.3357613
1.8584493
1.4079620
1.1633534
0.6109459
1.4364996
2.1377107
-1.1176211
-1.2419637
0.9452442
0.6843284
-0.7160554
-0.2166463
1.1062781
1.1837375
0.8779768
1.8604877
3.4402512
1.9583312
0.1013448
-1.0055088
0.4376815
2.3374744
2.1968245
2.8817283
3.1752586
3.8723929
2.3395128
2.9000740
3.5462482
3.5625554
3.3220237
3.7072821
3.7806647
0.8147863
1.2632353
3.8234712
2.0582130
3.0896456
0.8739000
0.0014629
1.6199560
1.4446533
0.0891143
0.8392471
1.8992174
-0.6324808
-0.6732489
0.7577110
3.0305319
2.0847122
2.3517432
1.7402219
-0.6793641
-0.4245636
1.1083165
-0.8098220
-1.3642680
-0.8832046
-0.0596892
0.7067509
-0.6610185
-1.7291424
-1.2256565
0.5722162
0.4376815
0.0850375
0.9880507
2.0969427
-0.5346374
-1.1013138
-0.6508265
-0.1697630
-0.2084927
0.9493210
0.1788041
-0.4979461
0.2970316
-0.9198958
-1.2154645
-0.5244454
0.8372087
-0.7609003
-1.3581528
0.3072236
0.9513594
-0.3695267
0.1074600
0.2766475
0.5864850
0.1033832
-0.0698812
-0.4673701
0.4376815
0.6455987
1.2795425
1.0634716
-0.2268383
0.7149045
0.9146681
0.0035013
0.1237672
0.7026741
1.0451260
-0.6752873
-1.4254201
-0.5611367
0.0911527
-0.2614912
-0.6019048
-1.3133079
-2.1123624
-2.5546962
-1.8840611
-0.4143716
0.2501483
1.2632353
1.4772677
0.2909164
-0.4367940
-1.4254201
-1.5171483
0.2338410
-1.3092311
-0.6895561
-0.5407526
-0.6997482
0.6211379
1.4752293
0.5294097
0.3744909
0.7230581
-1.5395708
-1.0422001
-0.1616094
-0.2920673
-0.2451840
-0.2247999
0.2623787
0.6415219
-0.3756419
0.5375633
-1.1461587
-0.7894380
-0.4082563
-0.9728944
1.3651555
1.6607241
-1.0850066
-1.4498810
-0.5244454
-0.1208413
-0.4857157
0.2583019
0.3418765
-0.8322445
-0.4041795
1.3101186
0.5905618
1.4772677
0.9268985
1.1001629
0.7658646
-0.1412254
0.0931911
2.3517432
2.9204580
3.3159085
4.4288773
4.2556129
4.1088478
4.9017871
4.1373855
2.6167358
2.9123044
3.3159085
2.9856870
2.1295571
2.0949043
1.8808718
2.7268096
3.2996012
3.6970901
0.8942841
1.2489664
3.5686706
2.6676959
2.2844759
1.8034124
0.9350522
1.5506503
1.7239147
0.1951114
2.2885527
1.5200742
1.0145499
0.5131024
0.4927184
0.5824082
-0.2064543
-1.1522739
-0.7262474
0.2093802
0.1930730
1.2000447
0.6537524
0.6313299
0.6027922
-0.4959077
-1.9717125
-1.2562326
-0.5448294
-1.5925693
-0.6284040
0.7230581
1.5159974
3.1141064
1.7585675
0.3928366
1.3529251
1.3406946
1.1755839
3.1222601
1.5058054
0.3663373
0.3235308
0.2623787
-1.1094674
-0.5611367
0.9778586
0.0300006
0.1013448
2.6697343
1.4303844
0.6537524
2.1336339
1.3223490
0.8127479
1.0512412
0.4315663
1.7116842
1.8767950
0.4213742
0.3051852
-0.1045341
0.1400744
-0.7955532
-0.0759964
3.5829395
3.1650666
2.9408421
3.1813738
1.9338703
1.5282278
2.2722454
0.8963225
1.2713889
3.0468391
1.1592766
0.7291733
-0.9097038
1.4018468
3.8520088
0.9941659
1.3223490
3.6991285
2.1784788
-0.1228797
0.1828809
2.0969427
1.2428512
0.9635898
2.7920386
0.9493210
0.1278440
0.5885234
0.2807243
0.9126297
0.2154954
0.9452442
1.9032942
-0.9892016
0.0870759
