# Supplementary material for: Structure of silent transcription intervals and noise characteristics of mammalian genes
Source: Mol Syst Biol. 2015 Jul 27;11(7):823. doi: 10.15252/msb.20156257 (PMC4547851; doi:10.15252/msb.20156257)
Supplement: Supplementary file 5 [file msb0011-0823-sd5.zip › Dataset_1/data.Dbp_FRT1.cell17.signal]

0.5681394
0.1196904
0.4152590
0.1910346
0.8881689
2.9143428
0.4437967
-0.1453022
-0.9667791
-1.4743418
-0.6610185
0.1951114
0.2766475
0.1828809
-0.7058634
-0.7751691
1.4018468
0.1176520
-0.3736035
-0.4062179
-0.5957895
-0.3919491
-1.1053906
-0.3817571
0.3785678
-0.5896743
-0.4897925
1.1633534
1.0328956
1.3406946
2.9449189
0.7067509
0.0422310
0.3296461
-0.1106493
-1.0381233
-1.1237363
-0.8179756
-1.4213433
-1.4376506
0.5069872
0.2297642
-1.5701468
-2.7605750
-0.4225252
0.6313299
1.1776223
1.8747566
1.8054508
0.9697050
0.8270167
-0.9300879
-1.9961734
-0.9932784
-1.6496446
-0.8546669
-1.4498810
0.3153772
1.4813445
-0.2920673
0.1094984
0.3418765
-1.0523921
-0.3960259
-1.0890834
-0.7710923
-2.1266312
-2.6015795
-0.7405163
0.0075782
-0.1351101
-1.3866904
0.4397199
-1.6374142
-1.7821409
-1.1176211
-0.7180938
-0.6997482
-1.3663064
-0.0943421
-0.0291131
-0.9728944
-1.5273403
-1.1930420
-0.2614912
-0.3430274
-0.2227615
-0.4388324
0.2379179
-0.1412254
-1.3601912
-1.4213433
-0.9688175
0.6945204
0.4336047
0.3377997
0.1013448
-1.5191867
-1.6598366
-1.3642680
-0.9606639
-0.9851248
0.0198086
0.3255692
2.0541362
-0.5448294
-0.6977098
-0.6222888
-1.1726580
-1.6842975
-1.3031159
-1.5660700
-1.0585073
0.5742546
0.4295279
0.3357613
-1.4417274
-1.2562326
2.2233237
2.0357905
1.1205470
0.2012266
1.1959679
-0.0046523
-0.0494972
4.1618463
6.9931900
7.7412844
6.6609301
5.6294975
5.9372965
8.0674291
7.1256863
6.1472522
8.9949031
8.9174438
4.7692908
5.4175034
5.1117428
3.3077549
3.0855688
4.4451845
7.4131013
5.8802212
4.8854799
4.3799556
5.3665433
7.1338399
7.1949920
7.4824071
7.2867202
5.2483158
4.9099407
5.1565876
6.8423481
4.2454209
4.0273116
4.6714474
5.2992760
5.8333379
3.1242985
2.1010195
3.1324521
2.2009013
1.2285824
2.5576221
2.6921567
1.5098822
2.7961154
2.0541362
0.0075782
-0.5815207
0.2583019
-0.0861884
-0.4938693
0.4417583
-1.1237363
-1.6904127
-0.2818753
1.5017286
-0.3369122
-1.5619932
-0.7731307
0.1951114
-1.4152281
-1.7780641
-2.2530123
-2.1001320
-2.2795116
-2.2244746
0.7108277
-0.2064543
-0.4286404
-0.1289949
0.8902073
1.5975336
-1.2929238
-1.4580346
-1.6842975
-1.5681084
-0.0454204
-0.6345192
-1.0238545
-0.5713287
-0.8709741
-0.7344010
-3.1682559
-3.0581820
-0.0087291
-0.4184484
-2.4262767
-1.7597184
-0.1249181
-1.7271040
-1.9411364
0.7454805
-0.1819934
-1.0238545
-2.4568528
-2.8543416
-2.1307080
-2.5587730
-2.1001320
0.0585383
-0.9525103
-0.9688175
-0.5427910
0.0748455
-1.4845339
-1.6414910
-1.8269858
-1.8738691
-1.0564689
-1.1196595
-0.0759964
-0.9117422
-1.2521558
-1.3703832
-1.9880197
-1.7434112
-0.0474588
0.7312117
0.5212561
-0.2757601
-0.3022593
-1.1196595
-1.3499992
-0.1983007
0.2603403
-0.0576508
-0.5489062
-1.2806934
-0.9647407
0.0075782
0.2338410
-2.1001320
-2.8298808
-1.8575619
-1.2032340
-0.8567053
-0.5590983
1.2428512
0.0218470
-0.5794823
-0.6039432
-2.1286696
-2.2163210
-1.3887288
-0.7486699
-1.4886107
-1.1583892
-1.2440021
-1.4376506
-0.7955532
-0.1921855
-1.0462769
-0.0535740
-0.4327172
-1.0075472
-0.2839137
-0.5387142
0.3622605
-0.4143716
-1.6068381
-2.6606932
-1.3336919
-1.0972370
-2.8604568
-1.7434112
-1.0238545
-0.5183302
-0.1921855
0.5396017
-0.4897925
-0.7935148
-0.3511810
-0.6304424
-0.8954350
-0.4041795
-0.3124513
-0.7649771
-1.0686994
-2.0512103
-2.3345485
-2.1775913
-3.4393637
-2.9603386
-0.6549033
-1.1706196
-1.4926875
-1.1706196
0.3255692
1.0492028
-0.7119786
-1.6700287
-1.3316535
-0.3287586
-2.0410183
-1.6659518
-1.9859813
-1.5966461
-0.5122150
-1.5905309
-1.4417274
-1.9635589
-0.6447112
-0.7303242
0.1808425
-1.2562326
-1.3499992
-1.1278131
-1.8045633
-1.6700287
-1.4335737
-0.9198958
-2.3875470
-3.1234110
-2.5771186
-0.2614912
-0.7670155
-1.6312990
-0.7201322
-1.3724216
-1.9900581
-2.1470153
-2.2285515
-1.4376506
0.6884052
0.2481099
-1.4804570
-1.0177393
-0.3980643
-0.6528649
-1.8534851
-1.5823773
-1.5293788
-1.8188322
-1.5456860
-1.0503537
0.0238854
-0.1738398
-0.1901471
-1.3398071
-3.1478718
-3.1071038
-3.2436768
-3.3517123
-2.5791570
-0.8424365
-1.4559962
-1.2480789
-0.8648589
-0.4551396
-0.2370304
-0.8444749
-1.1053906
-1.1543123
-1.0238545
-1.8983299
-2.5404273
-2.3223181
-0.9749328
-2.1938986
-1.8147554
0.2114186
-2.2774732
-2.5506194
-1.7943713
-0.4245636
-2.2122442
-2.6056563
-2.6403091
-2.6566164
-1.3071927
-1.1930420
0.2318026
0.5069872
-0.3083745
-0.9912400
-0.3756419
-1.5660700
-1.2562326
-2.0879016
-1.7760257
-0.5325990
-1.5864541
-1.8596003
-1.5681084
-0.5448294
0.1808425
1.0043579
-0.4796005
-1.7882561
-1.4315353
-1.3316535
-2.6199251
-2.9521850
-1.7841793
-1.2256565
-1.2847702
1.4181540
-1.9105604
-2.0491719
-1.2827318
-0.3471042
-0.6814025
-0.9953168
0.0666919
1.9603696
0.0259238
-0.2247999
-1.3133079
0.1156136
-0.5448294
0.0870759
-1.3377687
-1.1950804
-1.4661882
-3.0214908
-2.1286696
-0.8954350
-0.6019048
-0.8383597
-1.7067199
-1.1502355
-0.2207231
-0.3736035
-1.6312990
-2.5343121
-2.1653609
-1.4437658
0.0218470
-0.4694085
-1.8942531
-1.8188322
-0.5142534
-0.2777985
-0.6447112
-0.9362031
-1.6781823
-1.4437658
-0.7751691
-0.9076654
-2.9807227
-2.4690832
-1.4621114
0.3113004
-0.1779166
-0.5244454
-1.4437658
-1.2236181
0.5783314
-0.3960259
-1.1298515
-0.3246818
-0.8057452
-0.7710923
1.9950224
-0.8872814
-1.4458042
-1.0014320
-1.7576800
-0.1249181
1.8401037
0.6761748
-1.3194231
-0.6752873
-0.5896743
-0.7344010
-0.8322445
-0.6243272
0.5864850
1.6627625
2.6513887
1.4793061
0.5599857
0.4417583
0.4152590
1.1409310
2.2763222
1.8258349
1.0492028
1.9664848
2.2722454
1.3957315
-0.2553760
-0.2757601
3.4361743
0.4193358
0.2623787
2.9979174
3.3872526
3.9253914
4.6877546
5.9699110
5.9556422
4.3554947
3.2710636
4.9935153
5.7069568
5.2401622
5.4684635
5.7681090
6.6588917
5.4949628
5.8924516
6.1452138
4.9445936
4.2372673
6.2858637
7.8758191
7.7229388
7.9655089
8.6402208
6.3286702
6.6262772
10.1262176
11.0496147
7.7025547
8.1897334
8.0633523
7.9797777
8.3161145
9.9672220
8.0103538
8.1999254
10.2566754
9.5615795
6.0331015
6.1044457
8.5933375
7.3132195
6.1044457
6.9952284
5.7273409
6.3938991
6.6670453
6.4346672
7.5517128
3.7827031
4.1516543
3.9946971
2.9714181
2.0133681
3.8805465
4.6775626
2.7655393
1.6056872
1.4691141
1.7442987
0.4397199
1.2020831
3.3913294
2.0092913
1.7320683
2.6004285
2.6248894
2.9632645
0.5396017
0.7495574
2.5433532
2.7084640
1.4344612
2.2192469
1.9420239
1.5200742
2.9265732
1.5098822
1.8034124
3.6522452
-0.2207231
-0.7445931
-0.3389506
0.3561453
1.0634716
2.8063074
0.6598676
0.0075782
2.5759677
2.1254803
1.0308572
1.0981245
2.2600150
1.2999265
1.8136044
3.0937224
1.3121570
1.1368542
2.3598968
0.6619060
1.2530432
1.9338703
2.2294389
1.8829102
2.1010195
1.5649191
1.1225854
1.3835011
1.6913002
1.0634716
1.7014922
2.8898820
2.7655393
4.3901476
3.8846233
0.4274895
-0.1351101
1.2245056
1.1674303
0.9635898
1.4854213
1.9746384
1.5567655
0.7047125
1.5669575
1.6872234
1.4548453
0.8779768
1.1001629
1.5588039
1.2346976
0.5069872
1.0023195
2.4373562
0.1115368
-0.8567053
1.2815809
1.5506503
0.9432058
0.2644171
0.9350522
1.8319501
1.9726000
2.6554655
2.6452734
3.6114771
3.0774152
1.0308572
1.2591585
4.0884637
3.7847415
4.1557311
2.8103842
0.8861305
2.0235601
2.2477846
3.5034417
5.1280500
3.9050074
2.1805172
2.3211671
2.4516250
2.8164994
2.0847122
1.7850668
1.8890254
3.4484048
4.9405168
2.3925113
1.6851850
3.2241803
2.7268096
2.5861597
2.3476664
2.6962335
1.9481391
2.0296753
3.7969719
2.1947861
1.8197197
1.6383017
2.6941951
3.7765879
2.8144610
2.0215217
3.1141064
4.5674888
2.2661302
2.7431169
3.7398966
4.6204873
3.4259823
3.7276662
4.6571786
3.7215510
4.1231166
4.2148448
2.3965881
2.2538998
2.5535452
4.0191580
2.0908274
2.9551109
5.1463956
4.1964992
3.9131610
2.9897638
2.8531907
2.6126590
1.6505321
1.6586857
1.5526887
2.4801627
3.6440916
3.9681979
4.1598079
2.8776515
2.4618170
2.5535452
2.6065438
3.0509159
4.0334268
3.2058346
3.7888183
5.5520381
4.9140175
3.8092023
4.2923042
2.1601332
1.5771495
2.3517432
2.7308864
4.3167650
2.7471937
2.9326885
4.5797192
3.6033235
4.6938699
4.9079023
2.4251258
2.8959972
4.1598079
3.8275480
3.0305319
2.7757313
1.5221126
1.4385380
1.0349340
1.4874597
1.4283460
0.9370906
2.8450371
2.4271642
2.3354360
2.8103842
2.3395128
3.3505614
2.4312410
2.4801627
1.1837375
1.9603696
3.9641211
2.6126590
3.0835304
4.5267207
4.4839142
3.7500886
2.7166176
3.0468391
3.4749040
3.2078731
3.1895274
2.4455098
2.6738111
3.0977992
2.2742838
3.4810192
3.4117135
2.5209308
3.0896456
5.2523927
3.4565584
2.2844759
3.7684343
2.1927477
1.4833829
2.1519796
