# Supplementary material for: Structure of silent transcription intervals and noise characteristics of mammalian genes
Source: Mol Syst Biol. 2015 Jul 27;11(7):823. doi: 10.15252/msb.20156257 (PMC4547851; doi:10.15252/msb.20156257)
Supplement: Supplementary file 5 [file msb0011-0823-sd5.zip › Dataset_1/data.Dbp_FRT1.cell18.signal]

0.4988336
-0.3776803
1.0430876
1.5751111
-0.5489062
-1.0360849
-0.0923037
-0.0637660
-0.8791278
-0.4571780
0.8433240
2.7043872
-0.6182120
-1.2949622
-0.0739580
0.3051852
0.3683757
-0.0596892
0.3724525
0.5599857
0.4927184
-0.2553760
-0.2329536
0.8779768
1.6444169
2.0031761
2.3272824
1.1429694
1.0206651
0.0096166
-1.0483153
-1.2460405
-0.7445931
0.2807243
0.7454805
-0.4143716
-1.2664246
-0.6304424
0.8963225
1.3488482
1.0023195
0.9595130
-0.5264838
-0.3960259
-0.1534558
0.5477553
0.0401926
-0.1045341
-1.1583892
-1.2725398
-0.2309152
0.7699414
0.8800152
1.3590403
1.0492028
0.1258056
-0.6508265
0.4743728
0.9167065
0.2827628
0.2277258
-0.0678428
0.2297642
1.1572382
0.6415219
1.6118024
0.6720980
1.3916547
1.1470462
0.6720980
2.6310046
1.9134863
2.1458644
1.1225854
-0.1514174
0.3337229
1.5914184
0.2216106
0.1359976
0.1482281
-0.1024957
-0.9382415
-1.9452132
-2.4588912
-1.1787732
0.5620242
0.1094984
0.8942841
0.8820536
-1.2276949
-1.8636771
-0.1391870
-0.8281676
-1.4682266
-0.3307970
0.8025559
1.2346976
4.2046528
2.5902365
1.2530432
1.4976518
-0.0413435
0.5559089
0.5375633
0.2154954
1.0227035
2.9918022
1.3896163
1.3162338
2.9428805
3.0509159
2.5290844
1.7177994
0.0768839
-0.2186847
1.0960861
1.0634716
0.7373269
1.5954952
-0.0678428
-0.6182120
-1.1889652
-1.3173847
1.0451260
0.5457169
0.1461897
0.0096166
-0.6528649
0.7658646
0.0075782
0.4091438
1.5017286
1.0981245
1.2978881
2.2049781
0.2766475
1.1959679
1.3141954
-0.6691721
-0.2716832
0.5416401
1.1816991
1.1307390
0.8229399
-0.4143716
-0.9627023
-2.1082856
-2.3814318
-1.3214615
0.5966770
-0.8037068
-0.9525103
0.5497937
1.0818173
1.7932204
0.9207833
-0.6508265
0.9126297
2.3537816
0.1788041
-0.0311515
1.1980063
0.8616696
1.7402219
3.5625554
0.7515958
0.1991882
-0.3083745
0.0116550
1.3610787
2.8959972
3.6481684
3.2364107
5.3848889
6.7750807
5.9801030
5.0567058
7.1562624
10.7010476
7.8065134
6.6874293
8.4812252
10.6093194
8.7931011
10.8315055
9.9733372
10.2464834
10.2138689
10.1323328
9.2639725
9.2150508
7.7779757
6.3266318
6.5121266
9.1437066
7.2806050
7.4864839
5.4460411
3.5625554
4.3351107
4.8365582
4.2576513
5.2116246
5.1627029
6.1920971
5.1749333
5.6845344
5.3176216
4.2637665
5.8577988
6.4795121
7.6047113
12.1503531
11.6774433
12.2420813
10.8559663
10.0813727
8.4791868
7.7779757
7.8921263
9.2660109
9.9264539
9.8082265
9.7144599
8.7910627
9.5615795
7.9695857
8.0307378
10.3198660
10.5359368
8.8379460
6.6079316
7.3274883
9.4943122
7.5068679
7.5190983
8.6789504
10.7621997
9.5085810
8.6341055
9.7226135
6.3286702
5.6254207
7.9797777
7.5313288
7.2174145
6.3429390
5.9332197
8.3629978
10.2179458
8.8970597
4.1231166
4.0721565
6.0310631
6.9218459
8.2957304
2.5922749
2.7859233
2.8572675
4.0048892
4.4716838
2.8266914
1.7402219
2.2192469
1.7911820
1.6933386
2.2131317
2.7471937
5.0138993
4.1822304
2.0520978
2.3089367
3.4973265
0.7047125
1.2611969
2.4740475
3.4504432
3.7113589
1.2346976
1.0390108
0.5864850
-0.0087291
-0.4286404
0.0646535
1.0227035
0.3072236
-0.5387142
-0.6528649
-0.0739580
2.1071347
1.8421421
3.1181833
0.9656282
0.6863668
1.9481391
2.9591877
4.7815212
5.5928062
5.5520381
5.0995123
4.9772081
5.4623483
4.8284045
5.0118609
6.9952284
5.9291429
7.3866021
7.0726878
8.0633523
5.7966466
5.5296157
6.0962921
5.6926880
5.7660706
4.6755242
4.5063366
4.1944608
2.5311228
2.2559382
3.5340178
1.1796607
2.1336339
4.0843869
3.9050074
3.5890547
3.0692616
2.7981538
3.0957608
1.9114479
2.0133681
1.9236783
2.1377107
3.3913294
4.5389511
3.1956426
2.7798081
1.8584493
2.3272824
2.8919204
1.4303844
0.8229399
1.4405764
1.4996902
2.2172085
0.9350522
2.1845940
1.2856577
0.1869577
1.1653919
2.5209308
2.5576221
0.4560271
0.5314481
3.4912113
2.8450371
2.0989811
3.0325703
4.9609008
3.5564402
3.2445643
6.3368238
5.6131902
6.0147559
5.5112700
3.6379764
3.1671050
3.3892910
4.3962628
5.0261298
4.1190398
3.1854506
2.2355542
1.5343430
2.5229692
2.0826738
0.7108277
1.5078438
0.2684939
1.8808718
3.7867799
2.2824375
3.4830576
5.6519199
7.6923627
7.9002800
6.5019345
6.0167943
4.9812849
4.4676070
5.9474886
4.9853617
3.2894092
3.0081094
3.7174741
1.8971790
1.8482573
2.8266914
1.8666030
2.0541362
3.4504432
2.6554655
4.1475775
3.4341359
3.0060710
3.5564402
0.4254511
0.3459533
2.8001922
4.0375036
2.7084640
2.5494684
-0.5794823
-0.5611367
2.6575039
1.9134863
2.4862779
4.8895567
3.4137519
3.7195126
6.8994234
7.5884041
8.5464542
8.8725989
8.3283449
8.6830272
7.8533967
8.1713877
9.6390389
11.1026133
12.3399247
14.7391267
12.9412540
9.7348439
9.4127760
11.5204862
10.9741938
13.0513279
12.4520370
10.2587138
11.7691715
10.8906192
10.3157892
12.4520370
11.1087285
11.6060991
7.6169417
7.6373258
10.8111214
9.8469562
8.2468087
5.7191873
6.1635594
7.7147852
2.9673413
2.8735747
6.0534856
4.9262480
4.9140175
4.8406350
6.6690837
6.8525401
6.0820232
4.1577695
3.3485230
3.4055983
3.9559675
4.4248005
3.2996012
3.3750222
2.7370016
1.3814627
2.6860415
2.6513887
3.1630282
1.4731909
1.8054508
3.9620827
0.0626151
0.7108277
0.1115368
0.5090256
3.4667504
3.0937224
4.0415804
4.0171196
5.5235004
4.9282864
4.7407532
4.3636483
4.3351107
3.4361743
3.2323339
3.8846233
3.2853324
4.3065730
5.9372965
4.8528654
5.1790101
2.4557018
1.3203106
2.5759677
6.5834707
7.5761737
3.4993649
2.4597786
4.2678433
6.6527765
5.6886112
5.5336925
5.6009598
4.5063366
4.0660413
4.7713292
3.5849779
1.6505321
1.9929840
2.7166176
2.1275187
1.5934568
0.6537524
0.5375633
0.1523049
-0.2044159
0.3520685
-0.2879905
0.6068690
0.8575928
0.8310935
3.0529543
2.8226146
4.3024962
5.4908860
3.1446825
2.1458644
5.2972376
5.9964103
4.2066912
4.2923042
6.6079316
6.4835889
6.1024073
5.9189509
5.6702656
6.4570897
7.7147852
5.5561149
3.9743131
5.6294975
6.0657160
5.1443572
5.9882566
7.0013436
8.5260701
6.4326288
6.3510926
4.5022598
4.3147266
8.4404571
8.6769120
8.5423773
7.2948739
6.8423481
8.5851838
7.8839727
7.9186256
8.8725989
9.9427612
9.4209296
7.8289358
8.0674291
8.6809888
7.6006345
6.1655978
6.1574442
5.8598372
7.7861293
6.2247116
6.4489360
6.8688473
5.3400440
6.1655978
9.5758484
8.4588028
6.0983305
4.6796010
5.4256570
4.9874001
7.1562624
6.3062477
5.0057457
2.5657757
3.4565584
4.1516543
4.9242095
5.4541947
5.6172670
5.9332197
7.7881677
8.6096447
8.7115649
6.6058932
5.3808121
5.2299702
3.4280207
3.6950517
5.9658342
4.4431461
3.3424077
4.3962628
4.7407532
4.8854799
2.0847122
2.4373562
5.2320086
6.3307086
3.8560856
3.1793354
4.1271934
2.8796899
3.0814920
4.9466320
4.2902658
4.3819940
4.0782717
4.0843869
3.9274298
4.4757606
5.1667797
3.8010487
3.4117135
4.0293500
3.8866617
3.5992467
3.5482866
3.8622009
3.8438552
3.2812556
1.9236783
0.7128661
0.9065145
3.1609898
2.2192469
1.3488482
0.2949932
0.3194540
1.0675484
0.5579473
1.5037670
1.3998084
-0.1453022
-2.4588912
-2.6178867
-0.1289949
0.0014629
-0.4959077
0.2277258
0.4050670
1.4589221
0.4478735
0.6272531
0.2705323
1.4813445
3.1752586
2.5474300
3.0733384
1.9032942
0.7189813
0.9819355
1.4201924
-0.0739580
-1.2276949
-0.8016684
3.5931315
2.9612261
3.2731020
-0.0617276
-0.3022593
1.3671939
-0.1840319
-0.7731307
0.2297642
0.1951114
0.5416401
1.4181540
2.0928659
1.7341067
-0.1921855
-0.4429092
1.2734273
2.3558200
1.7565291
1.3916547
0.3235308
0.4437967
1.0981245
0.8351703
0.4274895
0.8698232
1.3794243
0.4906800
1.2958497
2.3191287
2.9714181
3.9253914
3.5156721
4.3147266
4.9629392
5.2768535
5.0342834
4.3269571
4.0843869
3.5931315
5.0159377
4.4207237
3.7786263
3.2975628
4.1822304
3.6970901
3.4667504
2.1927477
2.3537816
5.2829687
3.7541654
2.1214035
2.5780061
5.2483158
1.8808718
1.5037670
5.4990396
6.1227913
4.2229984
1.2693505
1.1470462
4.5532199
3.4463664
3.3954063
5.5989214
6.1125993
4.3391875
3.3301773
4.4696454
1.9603696
1.5261894
4.5593352
5.8251843
0.7210197
0.7495574
4.1006942
2.5290844
2.0337521
1.8401037
2.6228510
5.7477249
2.4434714
2.1601332
2.4230874
2.3028215
3.8458936
2.9428805
2.9489957
6.7139286
2.8919204
2.8103842
2.4190106
1.6566473
2.1682868
4.9384784
3.9192762
3.5095569
4.3493795
5.2646231
3.9192762
4.0048892
5.7558785
4.1047710
3.9151994
4.0130428
3.1181833
3.4626736
2.3007831
0.2195722
1.0492028
3.6828213
2.0765586
1.5282278
3.5054801
2.4740475
1.6586857
3.0488775
4.7122155
3.2669868
3.0366471
2.3476664
2.2396310
1.1185086
0.2807243
1.1246238
