# Supplementary material for: Structure of silent transcription intervals and noise characteristics of mammalian genes
Source: Mol Syst Biol. 2015 Jul 27;11(7):823. doi: 10.15252/msb.20156257 (PMC4547851; doi:10.15252/msb.20156257)
Supplement: Supplementary file 5 [file msb0011-0823-sd5.zip › Dataset_1/data.Dbp_FRT1.cell19.signal]

4.1516543
1.6403401
1.1857759
1.8584493
2.2477846
4.6551402
6.6120084
8.4669564
8.1163508
8.1163508
7.2500290
5.9291429
5.6886112
5.7660706
5.0485522
5.2279318
4.5287591
4.1435007
4.5613736
3.3648302
2.6004285
2.8103842
4.2800738
4.2229984
7.1827616
5.3196600
4.5042982
3.6950517
3.0407239
8.8522148
8.3793050
7.7881677
6.9870748
6.5060114
8.6116831
9.3128942
7.8962032
7.0584189
7.6577098
7.5537512
7.6108265
7.5455976
6.5141650
4.6082569
5.3604281
5.3604281
7.1277247
7.7759373
5.4603099
5.5173852
5.1545492
4.1170014
3.8479320
4.2209600
4.2393057
4.7489068
8.1387733
7.5455976
6.7934264
6.7241206
5.7028800
4.0945790
5.2340470
6.6711221
7.2724514
6.8097336
7.2948739
9.1049770
8.3609594
5.1912405
5.4929244
7.0359965
6.7546967
6.0147559
5.3359672
5.1810485
4.7203691
4.9323632
4.9119791
3.7806647
5.2075478
5.6539583
4.4614918
5.3461593
3.2323339
3.2384491
2.2294389
1.2469280
1.7728364
1.6219944
1.6077256
1.9848304
2.7859233
4.0578877
2.2457462
0.2583019
0.6211379
2.2498230
1.7320683
1.3305026
2.1417876
2.4169721
2.0785970
1.2836193
2.8328066
1.4568837
1.5017286
2.9041508
2.4618170
1.7972972
2.5841213
3.0407239
1.9562928
1.4201924
2.8307682
1.3141954
0.9737818
1.5526887
1.0818173
2.0765586
3.1141064
0.7882870
1.6118024
2.4067801
1.4915366
1.0247419
-0.0556124
-0.1167645
1.0512412
1.7728364
3.1732202
3.5890547
3.1691434
6.4305904
8.0286994
8.6239135
4.2902658
4.1068094
4.7264843
5.4888476
4.2637665
4.4186853
5.7008416
2.6473118
1.2775041
2.0255985
0.7047125
-0.5917127
1.4609605
1.0063963
1.5078438
3.4973265
3.0713000
1.5180358
1.3916547
3.7358198
4.9609008
1.4038852
1.5730727
3.5034417
3.3383309
3.8764697
3.0916840
0.6843284
1.4874597
3.0448007
2.2457462
2.4353178
4.1720383
2.1275187
1.6077256
1.6342249
1.6994538
4.2311521
3.4585968
2.1805172
3.0916840
3.5360562
5.2340470
5.8659524
5.9189509
4.7672524
5.3135448
6.2410188
5.9271045
5.0342834
5.2442390
7.1909152
5.9230277
6.1390986
8.4363803
9.3495855
9.0805161
7.5782121
6.6262772
4.5389511
4.5736040
7.4375622
5.3196600
6.3449774
4.2535745
3.9804283
4.5776808
4.1964992
2.4312410
2.0949043
3.8112408
4.8915951
4.9221711
4.4186853
3.4055983
3.1854506
2.8837668
6.1003689
7.3234115
6.6833525
6.9381531
6.0514472
6.5406642
4.9975921
4.3147266
3.1813738
3.0305319
2.9775334
3.5340178
4.5104135
3.5645938
2.8531907
2.3904729
5.2197782
6.3633230
4.4798374
4.5267207
5.1402804
2.6982720
1.9297935
1.8564109
2.2538998
5.0179762
2.9286117
1.3692323
2.4862779
3.1100296
2.1642100
3.8499704
3.3607534
3.2201035
4.0864253
2.8654211
2.9245348
4.2005760
4.4635302
4.6123337
4.6816394
4.6490250
1.4731909
1.5241510
3.8295864
4.3677252
4.8345198
5.6906496
6.4550512
6.8729241
7.1644160
7.4069861
8.6381823
7.3356419
5.5438845
7.5598664
7.7535148
7.4946375
8.5097629
10.4727463
8.1550805
7.2418753
8.8481380
8.2345783
6.5019345
8.1652725
7.6475178
5.5459229
6.1268681
9.1865131
10.2546370
10.0854495
6.7159670
6.6262772
8.9520966
7.7331308
9.3169710
11.1923031
10.7458925
8.6422592
5.9087589
6.1085225
4.7203691
5.4806939
6.8749626
5.3400440
4.8487886
4.5430279
4.5960264
2.5351996
2.4577402
4.0069276
4.6571786
1.4813445
1.3610787
2.1642100
1.7442987
-0.2961441
0.3459533
2.7981538
-0.0393051
0.1421128
2.0296753
3.4198671
1.4385380
0.3867214
1.0328956
1.5404583
1.6607241
1.1796607
0.8209015
0.3479917
-0.6284040
0.3235308
2.4618170
1.7177994
0.9839739
1.9318319
1.9236783
2.2722454
1.3223490
1.7565291
3.3159085
0.5681394
1.2917729
2.1784788
1.9562928
-0.8567053
-0.7629387
0.8881689
0.8453624
0.0279622
-1.2623478
-1.0197777
-0.5509446
-0.4062179
0.7414037
0.4478735
0.4682576
2.1173267
-0.5081382
-0.3389506
0.2297642
-1.4009593
-0.6732489
2.3415512
3.8968537
-0.2309152
-1.1930420
-1.0625841
1.0940477
1.3712707
0.4886416
1.1613150
2.2946679
0.1502665
-1.9635589
-1.4376506
0.1502665
1.4996902
2.5413148
3.0448007
1.4548453
1.1939295
0.7312117
-0.5529830
-0.0576508
1.3712707
0.2012266
0.1196904
-0.5285222
0.1115368
2.4027033
2.4658939
1.5954952
1.4222308
1.7320683
1.8156429
1.9929840
3.7052437
3.1161449
1.8156429
0.8412856
1.3692323
3.2262187
2.3435896
0.4478735
0.1176520
1.8421421
2.4903547
3.8846233
2.6513887
2.9123044
3.2731020
3.7562038
5.8741060
4.2576513
2.9897638
3.7969719
4.8610190
5.4093498
5.3339288
4.5328359
1.7972972
1.5873416
2.6575039
2.3762041
2.8001922
4.0456573
4.1088478
3.2445643
2.8633827
2.9918022
3.8764697
4.2515361
4.2413441
4.5165287
2.8368835
2.4801627
4.5267207
3.6583604
3.8357016
6.2063659
5.6621119
5.7069568
5.5540765
2.6085822
1.3284642
2.7675777
4.7978285
5.3869273
4.4166469
4.2189216
2.1091731
3.0081094
3.0081094
2.9449189
2.9123044
2.7206944
3.6583604
1.1613150
1.3406946
1.4528069
0.2970316
2.5188924
4.0028508
3.0631463
3.1059528
1.4222308
0.7679030
1.6444169
1.0328956
1.1939295
2.6901183
3.6583604
2.6269278
3.2975628
3.3403693
3.7317430
3.7195126
4.6734858
4.9588624
5.4970012
7.1134559
5.8251843
5.2340470
5.7986850
5.8537220
6.2043275
6.5386258
5.6947264
5.6865728
6.9299995
5.3950810
3.6787445
3.5666322
4.7529836
5.3380056
4.2698817
4.8875183
2.5943133
3.0509159
5.4970012
2.5780061
2.5616989
4.5674888
5.6743424
5.0709747
6.5019345
5.9801030
5.9597190
4.4614918
4.0008124
5.0057457
5.9821414
7.8656271
5.4949628
4.5409895
5.3685817
3.1161449
3.2058346
7.5639432
6.2614028
5.2483158
4.8630574
2.4495866
1.7483755
1.4691141
1.1857759
2.0011377
2.8878436
2.9224964
1.0206651
0.8657464
3.3261005
2.6819647
1.3060418
-0.5978279
-0.5529830
1.2469280
2.7838849
1.5261894
2.0622898
2.5657757
0.9860123
-0.4775621
-1.0890834
-1.4600730
-1.1828500
-0.0576508
0.7047125
0.4539887
1.5486119
1.4426148
2.0582130
2.9734565
2.2865143
2.1886709
1.9399855
1.7972972
2.5168540
1.9094095
1.4364996
1.5445351
1.4426148
0.8474008
1.1939295
0.9717434
0.5396017
1.4894982
2.5372380
2.9775334
3.6175923
3.1630282
2.6554655
2.7492321
1.7809900
2.6391582
2.3497048
1.2632353
3.4749040
1.8482573
0.8494392
1.3243874
2.2702070
0.9778586
0.1237672
0.4009902
0.7556726
1.4996902
2.2885527
-0.8465133
-1.3051543
0.9044761
0.7067509
0.0381542
0.8657464
0.2827628
0.8800152
1.9114479
-0.0596892
0.7923638
2.9286117
2.7349632
2.4740475
0.6048306
0.6190995
1.8951406
1.5384199
2.4128953
1.5669575
1.0573564
1.0390108
2.4618170
2.7798081
2.3415512
1.1185086
2.5392764
2.9918022
0.6965588
0.8942841
-0.2492608
-1.0055088
0.2970316
1.4772677
0.8922457
1.8115660
2.7227328
1.6240328
2.0052145
1.8523341
1.6933386
1.4405764
1.3080802
2.3232055
1.2163520
0.2807243
1.0247419
0.6252147
0.1359976
0.7597494
0.6761748
0.6455987
1.4018468
1.5567655
0.6619060
1.7361451
1.7789516
1.3855395
3.4484048
0.7475190
1.0981245
3.0325703
2.3272824
2.3741657
2.8226146
2.4903547
0.7047125
0.1910346
2.4271642
2.4455098
2.8348450
2.6513887
1.7320683
2.4067801
3.4504432
3.8214328
2.5698525
1.2591585
0.9085529
1.2999265
1.8849486
1.2469280
1.3529251
1.0695868
1.3060418
2.9489957
3.1507977
0.1176520
0.1951114
1.9766768
2.2640918
0.6720980
1.1348158
2.0174449
2.0194833
1.6342249
1.3305026
1.6586857
1.5363815
2.1601332
1.0186267
0.8168247
1.3692323
1.2510048
1.1715071
1.6383017
-0.3471042
0.2848012
1.7748748
1.5832648
1.1205470
0.7577110
1.1674303
0.0707687
0.6965588
0.5926002
0.5355249
1.1042397
0.4519503
1.7769132
0.1971498
0.5314481
1.7830284
-0.0698812
0.1808425
-0.6202504
-0.7038250
1.7177994
-0.0454204
0.7108277
1.6525705
1.4711525
1.2958497
1.3488482
1.7300299
