# Supplementary material for: Structure of silent transcription intervals and noise characteristics of mammalian genes
Source: Mol Syst Biol. 2015 Jul 27;11(7):823. doi: 10.15252/msb.20156257 (PMC4547851; doi:10.15252/msb.20156257)
Supplement: Supplementary file 5 [file msb0011-0823-sd5.zip › Dataset_1/data.Dbp_FRT1.cell2.signal]

9.5134842
9.4761166
9.4210486
7.8024413
7.9342113
7.8889768
6.7345145
6.7915493
5.6469206
4.2092512
1.7095552
3.3399628
2.5729435
2.7696151
5.1768755
4.5416262
2.4490404
1.6289198
3.3320959
4.6694628
3.2986617
3.8650759
4.2702194
2.1579664
2.4667409
2.1756669
2.1225656
2.3900389
2.2976033
4.1522165
4.8405671
4.7343644
4.0125796
5.1572083
5.5721854
4.8504006
4.3901891
7.7552401
9.4072816
11.3484303
9.4702165
9.3443467
9.1870094
7.4228651
8.2606862
10.3414717
5.2162098
4.5101588
6.7384480
4.6497956
3.8473755
4.6694628
5.0392054
4.2466188
5.2673444
6.3549384
4.7382978
4.6025944
3.7352727
4.0007793
6.7148474
6.6224117
7.4464657
5.3440463
5.0136381
9.0100049
9.9009273
11.3523637
15.2562949
15.4903341
15.5631026
19.3234636
16.4264909
12.7408652
13.4390493
15.6437380
13.5550856
11.0455560
10.6148452
10.5361765
8.6402623
7.1042572
6.2664361
6.2389021
5.6783881
5.7550900
6.5614435
6.5673437
7.7060722
7.6510042
7.3815641
10.3041041
14.9180198
14.2788371
16.7864000
19.7620412
15.6004702
12.0505479
11.0435893
11.3700641
13.6632550
12.8628016
10.9708208
9.0218052
6.4198400
7.0019879
9.6098533
7.0885234
4.5907941
3.9771787
3.5661351
2.4136395
1.2690108
0.0142460
0.3977556
2.4352734
1.9042601
0.1656832
-0.0801563
2.4942749
0.0555471
-1.0340136
0.7989657
1.8196913
-0.6780380
-1.8974019
-1.6495957
0.8540338
0.7950323
-0.7488398
-1.8974019
-0.9160106
-0.3240291
-0.1096571
0.9976040
0.6789960
0.5177253
1.5207505
1.0271048
-0.7881741
-1.4627577
-1.0831815
1.9042601
0.7812653
-1.2837865
-1.2188849
0.4823244
0.2561521
0.1125818
-0.7626068
0.2974531
0.1322490
-1.5866608
-1.1284160
0.1145485
-0.0880232
-1.1657836
-0.9946793
0.4941247
0.5393592
-1.0772813
-1.2326519
0.1814169
0.1912505
0.5019916
1.0448052
1.4460153
0.2541854
-0.8707762
-0.0329552
0.6947298
0.7950323
-1.2346186
-1.4745580
0.6868629
0.4075892
0.0122793
0.1479827
-0.6760713
-0.9828790
-0.9966460
0.4764243
1.6072860
0.1951839
-2.0488390
-2.0390055
-0.8570092
0.4213562
-0.4557991
-0.6072362
0.5196920
3.6113696
2.9839872
2.6968466
3.6035027
2.8522172
1.9435944
3.1039568
1.3889805
1.0625056
0.8481336
-0.3692636
-0.6839382
0.9012349
3.5897357
0.0870145
0.2502519
1.9160604
1.3378459
0.7281639
0.5432926
1.1647749
1.0408718
1.6682542
0.7969990
-0.0801563
1.8806595
-0.0250883
-0.8255417
0.1460160
1.4165145
-0.9258442
-1.6692629
-0.4951334
1.5915522
0.0142460
-1.1323494
-1.0064796
0.9661366
1.6898880
0.9602364
1.2591772
0.5059250
-0.2591275
0.1145485
1.4184812
0.6396617
0.9681033
0.1381491
0.4587238
0.5767268
0.4036558
2.2877697
1.6643207
0.7006299
0.3584213
-0.4125313
0.1007815
3.0960900
2.5611432
1.7311891
1.8118244
1.6053193
-0.1607917
-0.8786430
0.8107660
0.1853503
0.1578163
1.4047142
1.1569080
-0.2551941
-0.5344677
0.7674982
0.8756676
0.7497978
0.6573622
-0.0250883
0.0280130
0.6534287
0.1873170
1.5305840
0.1715833
-0.7449063
0.6042608
0.7714317
-0.0624559
0.7871654
1.7783903
-0.2119263
-0.6937717
-0.0565558
2.7519147
2.6417786
4.4432904
5.1277076
3.9830789
4.0676477
6.6027446
5.1395079
3.2317934
4.5494931
7.0413222
7.1022904
8.7287646
8.6323955
9.7671906
10.9314865
10.0346640
10.7328481
11.5116677
12.5894280
13.5039510
12.7310316
14.0605316
13.0929073
12.1764177
13.8835272
11.7575072
10.7820160
10.7662823
10.8646181
9.6255870
5.1867091
5.3794472
6.2684029
8.6756632
7.5054672
7.1258910
7.6077364
13.2679451
13.8343593
11.3031958
11.1910930
14.2237690
14.8983526
16.4343578
18.1513008
12.8647683
12.5736943
15.7440405
13.9700627
12.0623482
11.2284606
11.3779310
11.0435893
9.8419258
9.0080382
8.8428341
8.7975996
8.5379931
7.4917002
5.1178740
4.4098563
4.7894324
3.8847431
4.0617475
3.8395086
5.1611418
3.5877690
1.4676491
1.6230197
3.7805071
4.2072845
1.1726417
1.4814162
4.6360286
5.7275560
4.5357261
2.5395094
1.7115219
1.5758185
1.3830804
2.9780870
2.4608407
-0.0172214
-1.1638169
0.7458644
-0.5915025
-1.1697170
0.3525212
1.4145478
1.2670441
0.9189354
