# Supplementary material for: Structure of silent transcription intervals and noise characteristics of mammalian genes
Source: Mol Syst Biol. 2015 Jul 27;11(7):823. doi: 10.15252/msb.20156257 (PMC4547851; doi:10.15252/msb.20156257)
Supplement: Supplementary file 5 [file msb0011-0823-sd5.zip › Dataset_1/data.Dbp_FRT1.cell20.signal]

6.7975032
7.2602210
4.4064548
4.1129246
4.2596897
3.2853324
3.9987740
4.2413441
4.1699999
6.5263954
4.1598079
3.6970901
5.1871637
3.3668686
2.6391582
4.6571786
5.3991578
2.8348450
2.6248894
2.2172085
2.0072529
1.9848304
2.4781243
3.5156721
2.4597786
0.9024377
1.2224672
2.9734565
1.4854213
2.0826738
3.3974447
2.8980356
0.5620242
0.4132206
1.2856577
1.9583312
1.5119206
1.1511230
2.3619352
2.0378289
1.1735455
1.6097640
1.7565291
1.4976518
0.7332501
0.0483462
1.0797789
0.4764112
-0.5264838
0.2827628
0.1991882
-0.9851248
-0.1269565
1.3080802
0.6476371
1.4650373
1.8502957
0.4356431
-0.7690539
-0.8138988
0.6720980
1.8421421
1.7850668
3.1772970
1.9216399
1.0777405
1.4731909
2.3048599
1.3060418
0.7108277
-0.3389506
-0.8648589
0.3948750
0.5661010
-0.4755237
1.8237965
2.5351996
2.4455098
1.6281096
2.0154065
1.6586857
1.7911820
3.2547564
1.1837375
1.2938113
1.1225854
0.7699414
1.9114479
1.5995720
0.8331319
-0.5631751
0.4193358
1.6586857
0.4356431
-0.8138988
0.5212561
0.8494392
-0.1065725
0.6048306
1.5914184
-0.3124513
1.3773859
1.7442987
1.5608423
2.2844759
2.5739293
2.0541362
1.5282278
0.1665737
0.2868396
1.9134863
2.5515068
3.3138701
2.5963517
1.6974154
-0.6161736
-0.3206049
0.9309753
-0.0005755
-0.8179756
-0.4571780
0.2909164
-0.3430274
0.0728071
1.7646827
1.2550816
0.9595130
1.3773859
0.6945204
1.0349340
2.9816102
1.3447714
1.0716253
0.6496755
1.1287006
0.6700596
0.8739000
0.5008720
0.4784496
1.1490846
2.4006649
2.7043872
1.0716253
-0.0963805
0.3683757
1.7932204
1.0593948
1.0288188
0.0075782
0.3500301
0.9880507
-0.1656862
1.4752293
1.5791879
0.6476371
2.5229692
1.9379471
1.5323046
1.9318319
0.6252147
-0.2247999
0.8596312
-0.0209595
-1.0157008
0.2379179
2.1560564
-0.8750509
-0.9239726
0.1441513
0.8922457
2.8450371
-0.8730125
-1.1910036
0.8698232
0.3907982
-0.4449476
-0.4999845
1.1898527
2.0806354
0.4050670
-0.1228797
1.7871052
0.1258056
-0.1269565
1.3182722
1.7157610
1.3080802
1.7361451
0.9024377
1.6892618
3.2160267
2.4923931
3.2629100
-1.3785368
-1.7006047
-0.4897925
1.5078438
0.7944023
1.3345794
1.8829102
0.9615514
-0.0189211
0.1910346
0.3907982
1.1348158
0.0748455
0.4050670
1.0818173
0.9309753
0.6924820
1.4691141
2.4720091
-0.1228797
-0.0861884
1.0451260
0.6822900
0.9574746
1.6872234
2.0154065
0.5314481
0.7006357
-0.9362031
-0.6712105
1.0960861
1.6016104
0.1849193
0.9187449
1.8074892
1.4181540
1.3406946
2.3843577
2.7859233
0.9044761
1.6994538
3.2282571
3.1609898
5.1830869
4.8447118
4.6286409
5.4827324
4.6959083
4.3004578
6.2124811
5.7518017
5.7966466
9.0947849
9.6431157
6.3816687
4.5899112
5.6661887
5.5540765
6.9870748
6.5692019
3.3668686
3.9111226
5.5194236
3.7072821
3.4320975
4.7917133
4.2698817
4.6184489
5.1300884
3.7643575
4.1312702
5.2340470
4.8243277
3.5992467
2.7370016
3.4912113
3.8764697
3.3016397
2.3904729
2.0480210
1.3835011
1.1185086
0.9941659
2.7900002
1.8136044
1.8054508
2.0133681
2.6085822
0.7882870
1.0573564
-0.4204868
-0.8057452
2.4271642
2.2926295
1.8992174
0.3907982
0.7312117
0.7638262
0.9778586
1.8645646
2.4985083
0.8045943
1.5588039
1.3590403
0.6659828
-0.1024957
-0.1595710
0.5497937
2.2029397
-0.4204868
-1.0136624
0.4172974
3.7745495
1.3977700
-0.1412254
0.2501483
4.0273116
1.8564109
2.4699707
1.9807536
-0.1310333
0.7882870
2.5820829
2.4190106
2.5453916
2.2355542
2.4210490
4.1801919
1.5771495
1.4038852
3.9498523
2.8246530
2.4414330
3.4810192
4.0640029
4.5246823
3.1222601
1.5343430
0.3602221
0.4071054
0.2318026
-0.5489062
-0.0759964
0.0300006
0.0728071
2.5392764
3.1059528
1.9134863
0.8963225
1.0532796
0.1624969
0.3989518
1.1796607
2.3007831
-0.1289949
-0.6671337
-0.2084927
-0.5468678
-0.7017866
0.1951114
-1.2970007
-0.5244454
0.0687303
0.0911527
1.1062781
0.9268985
1.4894982
2.1580948
0.4988336
-1.0320081
0.4417583
1.7483755
1.3080802
0.0728071
-2.1837066
-1.3826136
-1.3887288
0.0993064
2.2212853
0.5966770
-1.0218161
0.0768839
0.4580655
0.1726889
1.0430876
1.3427330
0.8209015
1.3386562
0.0014629
-1.3092311
-0.1473406
-0.5020229
-1.6883743
-0.4592164
2.7961154
0.3989518
-0.1330717
0.9921275
0.9187449
0.5151409
0.6048306
0.5131024
0.3683757
0.7719798
1.4670757
0.8514776
0.6272531
0.9717434
-2.1307080
-1.5171483
2.2029397
1.5853032
1.9868688
2.7492321
2.3272824
0.3989518
1.1470462
2.8980356
1.2550816
0.9024377
3.3118317
3.8744313
4.1516543
4.1516543
4.5063366
4.1394239
5.4236186
5.7436481
5.4562331
6.0820232
5.1423188
4.2617281
5.5887294
6.4835889
6.6894678
5.5051548
5.1076659
5.5031164
7.5639432
9.6655382
9.7287287
8.8603684
9.1477834
11.0088467
11.3920667
9.7572664
9.1090538
9.1905899
11.7895555
12.7088759
12.3521551
10.7357005
9.2415500
10.8967344
11.6794817
9.2680493
9.1926283
11.8364388
10.5563209
9.9835292
9.7042678
9.0458632
10.1139871
8.8318308
6.7180054
7.4110629
6.2940173
6.1268681
6.9055386
7.1419935
6.6670453
6.2206347
6.2124811
6.1920971
8.8440612
6.3959375
6.1961739
4.4900294
3.5197489
4.8263661
4.0864253
3.9946971
5.1463956
6.8606937
6.3164397
7.0543421
8.8909445
7.9757009
3.8377400
3.8377400
5.8720676
5.9576806
6.0412552
6.2369420
5.2442390
5.8129539
5.2911223
4.6347561
4.3799556
4.2433825
2.8939588
2.7186560
3.5054801
4.3656867
6.0188327
5.8251843
4.7876365
4.3188034
4.4655686
4.1027326
4.2800738
6.7995416
5.8761444
7.0788030
7.6740171
6.9666907
8.2875768
8.7910627
8.1652725
7.6475178
6.7180054
6.8831162
9.4820818
8.9419046
6.7689655
8.0164690
6.9218459
6.8545785
5.9169125
5.8149923
8.8787141
5.3074296
5.8822596
8.1265428
6.9218459
5.7232641
3.2180651
3.2078731
2.8572675
2.6248894
6.3225550
7.1990688
4.8324814
3.5217873
4.8650958
5.7966466
6.1370602
7.4436774
7.9960850
7.4925991
7.0135740
6.0310631
6.1798667
6.5814323
3.2180651
3.1976810
6.5427026
3.5319793
3.7888183
6.6650069
6.2165579
6.4020527
5.0240914
6.1227913
7.3152579
6.5345490
4.8977103
4.9038255
7.1623776
3.2486411
2.5861597
4.7162923
5.5071932
5.3726585
3.8193944
3.0631463
4.7774444
3.8785081
4.1557311
5.1790101
7.2948739
6.0066023
5.1484340
5.8272227
6.2879021
6.2063659
6.3551694
5.9637958
5.3237368
4.8793647
3.4708272
4.4472229
5.2951991
5.0811667
8.2080790
7.6719787
7.9797777
6.6018164
6.8464249
6.5957011
4.8039437
6.4387440
6.5467794
6.5569715
6.6058932
8.0735443
6.6120084
3.8214328
4.4900294
8.1346965
8.3140761
9.1437066
6.4020527
5.5173852
6.4672817
8.2182710
8.8460996
5.7823778
6.1676362
6.2552876
4.1740767
3.0284935
4.2821122
4.4370309
3.0284935
3.6868981
3.2486411
3.7011669
6.0167943
5.4541947
3.3097933
2.1499412
1.9522159
1.7707980
2.1723636
2.0480210
4.2148448
3.5931315
4.1251550
3.0896456
2.2702070
5.0363218
3.2914476
3.1385673
2.5351996
2.4210490
3.1956426
2.5433532
1.6933386
2.5678141
2.2865143
2.7003104
2.5188924
1.8992174
2.3333976
2.1479028
3.2302955
5.1219348
4.1842688
2.8083458
2.3598968
1.8645646
1.7055690
3.9192762
4.8915951
2.8858052
1.6627625
-0.2961441
1.0104731
1.9155247
0.6659828
1.3733091
1.4650373
0.5232945
1.6953770
2.2600150
2.4312410
1.9522159
1.0593948
1.3040034
0.9289369
-0.7588619
-1.3724216
0.5253329
0.4988336
0.5294097
1.6872234
2.3680504
1.1368542
1.0879325
1.9420239
2.6452734
2.6310046
2.5025851
1.3794243
1.7667211
-0.0821116
0.3887598
1.7871052
0.0116550
-1.1400435
0.8127479
1.7157610
0.2521867
0.4845648
0.0259238
-0.1983007
0.7454805
-0.7160554
-0.2411072
1.2489664
1.6851850
-1.3398071
-0.9341647
2.4455098
0.0361158
-0.8098220
0.3194540
0.8902073
1.4996902
0.0748455
-0.2737216
2.3048599
2.4027033
1.5078438
1.2815809
-0.5081382
-0.4408708
1.8360269
1.0634716
1.0471644
2.3313592
1.0288188
0.2603403
1.4935750
1.9807536
0.6109459
0.1135752
-1.8269858
-1.2011956
2.8083458
1.7789516
1.3855395
2.5066619
1.5098822
0.4845648
0.1584201
-0.6712105
-1.7515648
-0.5387142
1.4956134
0.9921275
2.1356723
1.3345794
-0.5774439
-1.3968825
1.7769132
2.3660120
1.1429694
0.5457169
0.9024377
2.3965881
2.4047417
1.5424967
0.2705323
1.6586857
0.6884052
0.0850375
0.9635898
0.8677848
0.1686121
-0.0678428
0.8249783
0.5762930
-0.8261292
0.4274895
1.6892618
1.0634716
