# Supplementary material for: Structure of silent transcription intervals and noise characteristics of mammalian genes
Source: Mol Syst Biol. 2015 Jul 27;11(7):823. doi: 10.15252/msb.20156257 (PMC4547851; doi:10.15252/msb.20156257)
Supplement: Supplementary file 5 [file msb0011-0823-sd5.zip › Dataset_1/data.Dbp_FRT1.cell21.signal]

-0.6854793
-1.4600730
-0.3878723
0.0055398
-0.5407526
0.2786859
2.5963517
1.2041215
0.3806062
0.3704141
0.4437967
0.8188631
0.2562635
-0.0209595
-0.2716832
-0.0128059
1.3019649
1.1001629
-0.1534558
-0.3430274
-1.4559962
-1.2806934
0.2725707
-0.2920673
-0.6385960
0.6659828
0.6150227
-0.1758782
-0.2227615
1.8910638
1.3386562
-0.1840319
0.2827628
0.9207833
-0.1718014
0.0463078
0.8310935
0.0157318
-0.3511810
-1.4029977
-2.0145190
-2.4262767
-1.7209888
0.6027922
-1.6639134
-1.2134261
-1.7250656
-2.3345485
-0.0780348
0.3867214
0.1930730
-1.4804570
-0.9137806
2.2335158
1.7891436
-0.2696448
-0.3572962
-0.5244454
-1.0075472
-0.8016684
-0.3185665
-0.2268383
-0.3165281
-0.6671337
-1.2562326
0.0463078
0.3418765
0.1869577
-0.7140170
-0.0066907
-0.1514174
-0.0515356
-0.0189211
0.2970316
0.3377997
-0.7527467
-0.3165281
-0.4062179
-1.0116240
-0.3267202
1.1613150
-0.7710923
-1.3744600
-0.1534558
-0.2309152
-0.4367940
1.0247419
1.1613150
1.8747566
1.3651555
-0.9341647
0.4845648
3.1834122
0.5599857
0.5131024
1.8992174
0.5640626
0.7250965
1.6974154
0.0544615
-1.4131897
-0.8444749
0.0768839
-0.9382415
-0.8403981
-0.3756419
-0.5264838
0.9635898
-0.6834409
-1.4824955
-0.2044159
-0.5713287
-0.2798369
-1.9757893
-2.7605750
-1.3438840
-0.1351101
-0.8974734
-1.0483153
-0.3756419
0.6068690
-0.9321263
-1.2032340
-0.2370304
1.3590403
2.0419057
-0.0046523
0.1156136
0.8942841
0.4967952
-0.1004573
-0.0066907
-0.8118604
-1.2154645
1.4324228
0.3989518
-1.6985663
-1.1971188
-1.1726580
-1.6190685
-0.0148443
-1.4988027
-2.4364687
-1.0442385
0.8453624
-1.5497628
-1.8127170
-0.0800732
0.1645353
1.6607241
-0.8913582
-2.3671630
-1.7026431
0.5294097
-1.0197777
-0.9667791
0.2216106
-0.7853611
-1.2338101
-0.9993936
-1.0850066
-0.3246818
-0.5407526
-1.3031159
0.0096166
0.3398381
-2.2897036
-2.2000138
-0.5325990
-0.3572962
-0.8200140
-0.2941057
0.6924820
0.7108277
0.0707687
-1.5966461
-1.0279313
1.5017286
-0.5081382
-1.6088765
-0.9932784
-0.4816389
-0.2288768
1.6056872
-0.2879905
-1.9513285
-1.9635589
-0.5855975
0.8739000
0.1258056
-1.9431748
-1.1441203
1.3855395
-0.6589801
-1.2113877
-0.9647407
-1.5436476
-2.2713580
-1.5477244
-1.3153463
-0.4755237
-0.6589801
-1.1665428
0.4437967
2.3313592
1.4120388
2.2355542
1.2061599
1.7341067
2.2151701
1.6362633
2.5474300
2.1275187
2.1744020
2.1825556
1.6831466
5.2462774
5.1341652
4.5063366
4.1842688
4.0680797
1.5995720
1.3468098
5.1565876
3.5890547
4.5267207
5.4725403
7.0624958
6.9320379
9.3781231
8.5974143
8.8175619
7.3784484
6.9401915
5.9597190
4.5287591
4.0884637
5.2177398
6.8810778
8.1815798
6.4081679
6.2247116
3.1956426
3.3913294
6.7852728
5.0322450
3.7867799
4.7325995
3.6338996
2.3252440
0.3561453
-0.0148443
2.7757313
2.5474300
1.1653919
1.8829102
-1.0503537
-1.6211069
1.7218763
0.6761748
-0.5815207
-1.1298515
0.2970316
1.2815809
-1.4906491
-1.2480789
1.1042397
0.9126297
-0.6243272
-1.4376506
-1.8860995
-1.1543123
0.5599857
1.8197197
0.4417583
0.5416401
1.4548453
0.5497937
1.4833829
3.6726293
1.8380653
0.4967952
0.6659828
2.3762041
-0.3939875
-0.6569417
0.7658646
1.0084347
1.2856577
1.9338703
2.0969427
2.6636191
1.1613150
0.5355249
0.9146681
1.1144317
0.0646535
1.3264258
2.3007831
-0.0719196
-0.9219342
-1.7128351
-1.5721852
-0.2859521
-1.3764984
-2.1062472
-0.1738398
-0.6182120
0.7475190
0.7373269
-0.1534558
-1.2175029
-2.0654791
-1.4274585
-1.3112695
-0.7894380
-0.6671337
-1.0686994
-0.6732489
-0.6895561
0.4927184
0.5762930
1.6016104
1.5608423
1.2897345
0.7699414
1.3182722
-0.1493790
-1.1808116
-1.5130715
-0.7812843
-0.6019048
-0.1126877
2.4883163
0.2664555
-1.4437658
-0.9545487
-1.6944895
-2.1898218
-0.2186847
-0.9627023
-0.3185665
1.3794243
-0.2166463
0.0157318
0.5966770
-0.3471042
0.7536342
0.2848012
-0.0780348
0.5151409
0.3561453
0.4682576
0.3194540
1.0940477
1.3019649
0.5987154
-0.6854793
-0.6263656
-0.3634114
0.1359976
1.4242692
2.5351996
-0.7894380
-1.5008411
-0.2879905
-1.0055088
-2.7564982
-1.2664246
0.4601039
0.3642989
-0.2431456
-0.0372667
0.6945204
-0.0678428
0.5436785
0.4662191
-0.1534558
-0.1758782
0.4336047
0.2419947
-0.3430274
-0.2064543
-0.8933966
-0.7160554
0.9167065
0.4458351
0.5803698
2.6656575
2.8796899
2.8389219
3.1732202
3.3546382
4.0538109
1.8380653
2.1519796
4.2372673
2.5413148
2.3904729
2.3741657
1.8666030
2.6921567
3.6216691
0.1196904
0.1054216
0.8453624
0.3153772
2.4862779
2.9163812
1.5486119
1.8992174
0.7515958
0.8229399
-0.0066907
0.6537524
5.5459229
3.4871345
0.5457169
-0.0596892
1.3101186
0.3581837
0.3724525
2.5066619
1.7707980
1.4487301
3.8642393
5.0933971
4.1618463
4.2087296
6.4040911
5.0383602
5.4582715
8.1020820
4.8997487
5.2157014
8.1428501
5.1667797
5.0750515
4.9609008
4.0864253
3.7521270
4.3371491
2.7145792
1.3121570
2.5494684
5.4378875
2.9795718
3.3199853
5.9902950
3.7052437
3.2629100
4.0069276
4.5776808
4.7631756
3.8785081
4.9935153
8.6972961
3.2894092
2.8735747
6.2593644
6.0962921
3.9722747
5.6233823
8.5749918
9.6594229
5.5499997
5.3950810
6.3164397
7.1053022
5.6988032
6.2532492
7.5374440
7.4008709
5.8251843
4.2433825
5.1198964
5.2829687
4.9384784
4.1047710
2.7410784
3.2404875
4.6469866
3.3383309
2.6778879
3.2139883
2.7594241
3.2567948
4.3799556
5.3522745
5.0770899
4.2698817
5.4440027
5.5051548
6.1839435
4.6673706
4.4411077
4.6184489
3.9416986
5.6335743
4.0436189
4.9588624
7.1949920
7.3336035
8.6402208
7.5150215
5.2544311
5.1056275
4.9996305
6.6038548
6.9972668
4.0558493
4.9180943
7.2194529
6.2063659
6.4142832
4.4288773
4.8508270
5.5418461
4.5389511
2.8470755
2.0867506
2.0785970
1.8564109
1.9868688
2.4536634
1.0675484
2.6106206
3.3974447
1.7381835
0.1339592
0.6333683
4.1781535
1.0492028
0.3683757
1.6872234
1.5445351
1.9664848
1.9481391
2.3843577
1.8747566
0.4723344
0.5029104
0.7149045
-0.4755237
-0.1188029
2.0133681
1.7667211
1.0063963
0.1665737
0.5599857
0.3153772
-0.5672519
-1.9839429
-1.9350212
0.5273713
1.3794243
2.0561746
1.7239147
1.2917729
1.5363815
2.7329248
0.9595130
0.0259238
-0.2411072
-0.2411072
-0.0576508
-2.3039724
-2.6851540
-0.0168827
-0.5162918
0.3867214
-0.0433820
-1.1706196
-0.9117422
-0.0821116
0.0564999
0.9615514
1.5751111
-0.4164100
-0.4225252
-0.2329536
-0.0291131
-1.5905309
-1.7699105
0.8942841
-0.0331899
-1.1828500
-0.2798369
0.6089075
-0.2655680
-0.0658044
-0.4632933
-0.5448294
0.9574746
0.4967952
-1.4498810
-2.1266312
-0.1860703
0.6170611
1.1123933
2.7145792
2.5657757
-0.5264838
-0.2574144
0.0279622
-1.5579164
-1.1339283
-1.4417274
-1.0177393
0.0768839
0.1033832
1.8747566
2.1336339
1.1429694
0.5457169
0.8209015
2.2640918
2.7736929
2.9714181
0.5477553
-0.1147261
0.1482281
4.0599261
3.0448007
1.4487301
1.7055690
4.1577695
2.6004285
2.8776515
1.7300299
1.5506503
2.0643282
2.0806354
2.3537816
1.8197197
2.0806354
1.8197197
1.6016104
1.0634716
1.0593948
1.2204288
1.3182722
1.0369724
0.8820536
0.5926002
0.8453624
-0.0413435
-1.0197777
-0.7099402
-1.3540760
1.5547271
0.6680212
-0.4918309
-0.0494972
-0.8281676
-0.9117422
0.8005175
0.1869577
-0.5550215
0.6904436
2.1499412
-0.9667791
-1.0299697
-2.1184776
-2.0532487
0.3235308
-0.3919491
-0.2329536
-0.3165281
0.0809607
1.0492028
-0.1656862
-0.6712105
-0.5407526
-0.5509446
-1.1053906
0.6700596
-0.5692903
-1.2806934
-0.7262474
0.6598676
1.0328956
-0.2553760
-1.7291424
-2.0695559
-0.4388324
-0.1228797
-2.0777095
-3.1478718
-2.1490537
-1.6129533
-1.2154645
-0.6508265
-1.0951986
-1.5130715
-0.3104129
-0.2207231
0.1889961
0.0789223
0.2664555
0.4927184
0.7006357
2.4638554
0.9493210
1.4528069
1.8645646
1.3121570
3.8866617
4.0497341
3.9457754
3.0223783
2.1132499
0.8983609
1.7055690
3.5931315
2.6778879
2.5820829
3.1691434
1.1837375
2.4292026
2.5881981
0.2114186
0.4662191
0.7352885
0.8657464
1.5037670
2.4230874
3.5279025
2.4495866
1.2326592
1.9073711
2.1479028
2.1295571
3.3403693
2.6289662
1.4894982
1.7504139
1.0675484
1.6403401
2.8776515
-0.2961441
-0.4123331
0.5151409
1.1857759
1.1796607
1.9970608
2.2457462
1.5995720
2.1173267
1.7239147
1.0655100
0.9758202
1.5159974
3.6828213
1.5445351
1.2591585
3.1854506
1.7972972
2.4373562
3.5075185
2.4985083
1.9685232
1.7300299
3.1772970
4.4798374
2.4903547
3.0081094
3.9478138
2.8470755
3.6175923
3.0264551
3.3301773
2.1886709
2.3252440
2.2905911
1.4181540
4.1435007
3.7358198
2.5515068
1.3182722
0.3704141
0.7536342
1.8543725
4.1536927
3.6889365
2.2518614
2.4536634
4.0945790
4.8365582
3.1874890
3.2486411
4.4248005
2.9347269
1.3549635
1.2143136
1.6097640
1.4222308
