# Supplementary material for: Structure of silent transcription intervals and noise characteristics of mammalian genes
Source: Mol Syst Biol. 2015 Jul 27;11(7):823. doi: 10.15252/msb.20156257 (PMC4547851; doi:10.15252/msb.20156257)
Supplement: Supplementary file 5 [file msb0011-0823-sd5.zip › Dataset_1/data.Dbp_FRT1.cell22.signal]

0.0670013
0.3036542
-0.8100064
-1.7247990
-1.3489386
-0.6807422
-0.9253498
-0.3645421
-1.1301838
-1.1620027
-1.1063197
-0.1676629
2.3480169
1.7136281
2.1213074
1.9502810
0.3971222
-0.8597234
-1.0983649
0.0550693
-0.3227799
0.3891675
2.1332395
0.7332090
0.4945675
-0.3108478
-1.1321725
-1.8063349
-1.7347424
-0.1318666
-0.9074517
-0.0503308
1.7176055
1.2005488
0.0371712
-0.8935309
-1.2057536
0.3931448
0.1525146
-0.1398213
1.2522544
0.5005335
-0.3466440
0.1942768
-0.0662402
-0.8119951
-1.3847348
-1.0546140
-0.7404026
1.2602091
-0.2134025
-0.5534667
2.2088093
0.5940015
0.4607599
1.3835073
1.7016960
1.8210168
1.9681791
1.7136281
2.9545642
3.1116699
2.5627943
4.4918136
7.0393122
6.3074781
6.8762405
6.3691272
7.2560783
9.6424939
10.2888148
11.2493471
8.9961730
9.3740222
12.0607284
12.2218114
13.2956984
11.3885546
11.3109961
10.9291696
11.7862906
13.7053665
9.6862449
9.5788562
11.4203735
12.8303474
14.3616307
12.7607436
9.8771581
10.2629620
9.2189051
10.3882488
9.7439166
10.1336978
12.1880039
11.1777546
8.8828183
8.1191653
8.0734257
7.7433048
5.2614326
3.4159379
3.6824210
3.7957757
3.4616775
2.8630849
3.6486134
0.8704279
0.3096203
1.9741451
2.5329641
3.6267379
3.5571341
2.1889225
0.4826354
0.4150203
1.8965866
2.8809831
2.9108133
3.2190586
2.5170547
1.1150355
0.9440091
1.1329336
1.7514130
2.6562623
1.9343715
2.4593830
3.1176359
4.5912476
4.9850061
5.3827421
5.7506478
6.1225309
8.9961730
10.1118223
11.4661132
13.5621815
13.2081965
13.8226986
17.3545936
17.1517483
13.4607589
16.3801406
15.8591065
15.0795441
11.9970906
12.2337435
9.9885242
9.0856636
11.0584338
10.7939394
9.6007316
7.4867652
7.9918898
8.1629162
7.2719878
8.1529728
8.6521314
9.7359619
9.3939089
9.2924863
9.0299806
9.1413466
9.7757354
10.4101243
8.8669088
9.4336825
6.7191348
6.0330403
5.5020629
2.3778471
2.0198848
2.6105226
1.3914620
0.7670166
0.7411638
0.0848995
-0.1656742
0.2141636
0.2937108
-1.6452518
-0.9591574
0.2996769
-1.1898442
-0.6190931
0.7888921
-0.5673875
-0.4739195
-0.9313158
-0.1696515
