# Supplementary material for: Structure of silent transcription intervals and noise characteristics of mammalian genes
Source: Mol Syst Biol. 2015 Jul 27;11(7):823. doi: 10.15252/msb.20156257 (PMC4547851; doi:10.15252/msb.20156257)
Supplement: Supplementary file 5 [file msb0011-0823-sd5.zip › Dataset_1/data.Dbp_FRT1.cell23.signal]

10.5035922
10.0123883
8.9126485
8.6879277
7.0055047
6.9040820
5.7645686
5.1043269
3.0361001
2.7139340
4.0145305
5.2415458
4.2710701
2.2286961
1.1806620
1.4511224
-0.0841383
0.4070656
1.8826659
0.6198543
1.0096355
0.9579298
0.0809221
-0.0006138
-0.5534667
0.8386091
1.4372016
1.6320922
4.7761948
3.7719116
3.3900851
1.8031187
1.0195789
1.9781225
2.1352282
2.5707490
4.2571494
2.7735944
4.0523154
4.0702135
3.0798510
2.7079679
2.2107980
2.5309754
3.1991718
3.5889530
7.9958671
10.5612639
10.6945054
12.4445435
10.4220563
10.6547319
11.9374302
11.4442377
10.5592752
11.0624112
11.4840113
10.1297204
10.6686526
8.3955918
8.4055352
8.2882031
8.0157539
8.0535389
5.4603006
3.5949191
4.2491947
5.3688213
5.7228063
6.3412857
4.8875608
2.6781377
2.9167793
2.7020019
1.4431677
2.0556810
3.2190586
1.6161828
0.9678732
0.7690053
1.2940167
1.5843639
2.2247188
0.6894581
0.7590619
1.4829413
-1.1421159
-0.8179611
0.9917374
1.1468544
0.9042355
1.2522544
1.8667564
1.1806620
0.8684393
1.5764092
-0.0781723
-1.0009196
-0.4719308
0.6874694
3.2051379
1.9323829
0.8425864
0.4448505
-0.1656742
1.4968620
1.8607904
1.4292469
0.9817940
1.3417450
1.5147601
1.5962960
3.3582662
1.3815186
2.9565529
4.7344325
5.6730893
9.7777241
5.4066062
4.0642475
5.5975195
5.8640026
5.2793307
5.5398478
5.7625799
3.1753077
3.4855417
4.2690815
4.8875608
4.3207871
2.6264321
1.4789639
1.7534017
-0.4401120
-0.4281799
1.2423110
0.8565072
0.1743900
0.7809373
1.6917526
1.2144695
-1.4662707
-1.2017763
0.8883260
1.3059488
-0.1974930
-0.6986403
1.4769752
1.3854960
0.8883260
0.8127562
-0.3665308
0.3076316
1.6241375
-2.0310557
-1.9694066
1.8289715
1.3854960
0.7729826
-0.3168138
-0.0125458
1.3337903
0.3712693
0.0968315
-1.8123009
-1.1460932
1.0175902
-0.2452214
0.8803713
0.4010995
-0.0383987
1.1050921
0.8604845
-0.6369913
-0.5753422
0.7232656
-0.9173951
-0.9432479
-1.6790594
-1.6233764
1.1727072
1.4391903
1.2025374
0.4766694
-0.4480667
0.0928542
0.2181410
0.2420052
-0.2531761
-0.2750516
0.1763787
1.5346469
2.0198848
1.4908960
0.8664506
1.5286809
2.6443302
2.8213227
1.8607904
0.0928542
-0.5832969
-0.2014704
-0.2074364
0.2539372
0.6914468
0.8386091
-0.2929497
-0.4341459
-0.1855610
0.9718506
1.8110734
1.1229902
0.6278090
-0.1636855
-0.6290365
-0.1020364
-0.9154064
-1.2395612
-0.5773309
-0.2989157
-0.2750516
-0.5017610
1.1607752
1.2681639
0.0371712
-0.0523194
1.7712998
1.8528357
1.3974280
2.0835225
1.6460130
1.0434431
1.7514130
2.3639264
1.1607752
0.6874694
0.7709939
0.6476958
0.4547939
1.1309450
-0.2094251
0.7888921
0.6278090
0.1008089
0.2300731
0.1306391
1.0653185
1.0533865
1.8607904
-0.0682289
-0.6171045
0.8306543
0.4647373
0.2738240
-0.2750516
-0.3864176
0.0133070
0.4050769
-0.3267572
-0.7523347
0.4249637
0.8883260
0.9121902
1.8786885
2.0974433
-0.5932403
-0.4460780
0.2599033
2.0576697
0.4070656
-0.3307346
0.8405977
1.3039601
-0.8080177
0.3772354
2.2982999
0.7252543
0.7232656
-0.3923837
-0.0185119
0.2380278
0.3295071
1.1150355
1.9542583
2.0437489
1.9463036
1.9045414
1.9363602
-0.9810328
-1.4245084
-1.5875801
-1.4901348
0.1445599
0.9499751
1.3278243
1.6758432
0.6655939
-0.3028931
-0.0861270
1.3158922
0.0451259
0.7928694
-0.2491987
0.2260957
-0.6369913
-0.9134177
0.4110429
0.8187223
-0.4500554
-1.0327385
-0.6966516
-0.1040251
-0.0562968
1.3139035
1.2343563
0.5661599
0.8903147
0.9221336
-0.2034591
0.3155863
0.6834920
1.0593525
1.5883413
0.6695713
-1.0088743
-1.2395612
-0.3784629
1.4590771
0.6417298
-0.3227799
-0.6926743
0.9121902
-0.0125458
-0.4719308
1.2880507
0.7948581
-0.4301686
0.1644467
1.2343563
1.5147601
0.7908807
0.3076316
-0.0801609
0.8087789
0.5522392
-0.2134025
0.4388844
1.2562318
1.7553904
-0.6588667
-1.0923989
-0.1557308
-0.2173798
1.3675978
-0.9492140
-0.9293272
0.5303637
-0.3327233
0.8425864
0.6536618
0.1545033
0.1266617
0.6675826
0.9638959
2.1153414
1.0454317
-0.1716402
-1.6949688
-0.7006290
1.5406130
1.5306696
0.9042355
1.1289563
1.2721412
1.4531111
0.3832014
-0.4918176
0.2897335
0.3374618
0.2181410
0.9300883
2.4713151
1.6778319
2.4116547
0.3155863
0.0908655
1.6957300
2.7099566
0.5243977
0.5562165
1.5664658
2.0357942
2.8829717
2.5608056
2.5389302
1.5147601
0.3513825
1.7514130
2.1948886
1.8409036
2.5309754
1.7315262
0.1027976
-0.0205006
0.7013902
1.5346469
3.9369720
2.1431829
1.1965714
1.7573791
1.8349376
0.4965562
1.6818092
1.9681791
0.7153109
0.8405977
1.2800959
0.5184316
0.8903147
0.7948581
1.0891827
0.1087636
0.0331938
0.6675826
1.4113488
1.4014054
1.9741451
1.0792393
0.3195637
0.2300731
0.5761033
1.1170242
1.3158922
1.5585111
1.3974280
2.1491490
0.0908655
0.3891675
0.5959901
0.6496845
1.6201602
2.4076773
1.2582205
-0.1020364
-0.1338553
0.1087636
0.0829108
0.5243977
1.2741299
1.2065148
1.7573791
3.4099719
0.2499599
0.2022316
1.6977187
0.4468392
0.4170090
1.4710092
1.1170242
1.4352130
1.6997073
1.9602244
1.2403223
0.8942921
2.2426169
4.7781835
1.8926093
0.2937108
1.2303789
-0.1457874
-0.4460780
-0.1040251
1.7712998
2.5409188
2.9267227
-0.3148251
-0.9830215
2.0536923
1.2164582
0.3434278
1.5147601
1.8965866
1.9105074
1.0971374
0.8604845
1.5227149
2.1829565
-0.5574441
-0.7384139
1.6320922
1.4292469
2.0477263
-0.5574441
-0.7622781
1.9622131
1.6579451
1.3198695
1.9999980
3.5849757
2.7676283
1.6619224
2.1928999
3.2091152
1.0394657
0.0530806
0.7212770
2.9943378
1.3815186
0.4587712
0.8684393
1.6360696
1.6957300
1.5962960
2.3420509
2.9724623
2.2883565
3.1872397
0.7153109
0.5621826
1.2283903
2.1869339
-0.7523347
-0.7404026
1.0553751
3.2866737
1.3278243
0.8584959
0.4886014
-0.6250592
0.8565072
4.4938023
2.2386395
0.4567826
0.0232504
0.3076316
-0.4301686
0.5403071
2.0835225
2.1014206
2.1551150
2.2525603
2.6145000
1.0593525
0.5124656
1.4073714
1.9244281
1.0454317
1.2900393
2.2724471
2.9804170
3.8435040
3.5849757
1.8269828
1.3337903
0.9261110
0.8326430
1.6141941
1.5068054
2.4573943
2.8193340
2.1113640
2.6125113
3.2488888
4.1358399
2.7596736
-0.0145345
1.6062394
1.3198695
0.1047863
1.4352130
1.1011148
1.7633451
2.2107980
2.8889378
3.6545795
3.5094058
3.0440548
2.3877905
0.8107675
-0.1756176
-0.1159572
2.4554056
3.5770209
2.0755678
1.9463036
3.8395267
3.2111039
2.9048472
4.0741909
3.6585568
2.1232961
1.4471450
4.3764702
2.1292622
1.4312356
2.7914925
1.4928847
2.2406282
2.4056886
2.6522849
2.2644924
1.2602091
2.1431829
4.4241985
6.3611725
3.2488888
1.5744205
3.8594135
4.4381192
5.2693873
2.4315415
2.3599490
2.8113793
3.5491794
3.5511681
4.0503267
4.0224852
4.1298739
4.1537380
3.8534474
3.0500208
0.8485525
0.8684393
2.3659150
1.4908960
1.7156168
2.4335301
1.8150508
5.3409798
5.6691119
5.4443911
5.5855874
4.8318778
4.9074476
4.1477720
3.4298587
5.0923948
6.4844706
6.8623197
7.8089313
5.8958214
6.0569045
5.5398478
4.9591533
4.7960816
3.6068511
5.0108590
5.3847308
2.8253000
3.5173606
6.5162895
6.4864593
6.9915839
4.0861229
4.3526060
6.6554971
6.6554971
6.9219801
6.5242442
6.1503724
4.2293079
3.1951945
4.9154024
4.0204965
3.3562775
6.8245348
5.2475119
5.0705194
6.0608818
8.6799730
5.1679647
5.8142856
6.3929913
5.0387005
5.3807534
7.1705651
7.2978406
6.9438556
7.7671690
8.1211540
7.3475576
6.6634518
8.2007012
6.6614631
5.4960968
4.2432286
4.0980550
2.6125113
4.4699381
3.7520248
3.6247493
2.1073867
3.3005945
2.8054132
1.5068054
0.4965562
0.2260957
0.9002581
0.9280996
2.6065453
1.2960054
1.3357790
1.3119148
1.9721565
1.5326583
1.6241375
1.8289715
1.1567978
0.6118996
-0.0901043
0.6178656
0.9917374
0.2499599
0.2996769
0.2917221
