# Supplementary material for: Structure of silent transcription intervals and noise characteristics of mammalian genes
Source: Mol Syst Biol. 2015 Jul 27;11(7):823. doi: 10.15252/msb.20156257 (PMC4547851; doi:10.15252/msb.20156257)
Supplement: Supplementary file 5 [file msb0011-0823-sd5.zip › Dataset_1/data.Dbp_FRT1.cell24.signal]

7.8785350
4.4580060
3.5750323
5.5995082
6.9518103
6.0390064
5.5398478
6.4009461
7.2699991
6.2915687
6.9199915
8.9365126
7.3038066
6.4188442
11.1519018
11.7445283
11.9672604
13.2221173
10.1118223
9.1115164
10.7024602
9.3203278
10.6268903
13.3493928
12.6235247
12.1581737
9.9447732
9.2407806
10.4001809
10.0064223
10.1078449
11.5834453
11.8976566
16.8633897
15.3599479
13.3255286
13.4766683
12.5340341
12.5221021
16.7977633
16.0003028
17.1716351
16.9369709
16.6704878
14.2999817
9.7001656
8.1589389
8.4115012
7.7830784
6.8742518
4.2094211
4.2889683
5.2335911
4.9094363
1.7693111
2.2883565
1.1190129
1.1925940
1.9522697
-0.2770402
0.4209863
1.8766998
1.0374770
0.3792241
0.3394505
-0.2889723
0.2241070
0.6914468
0.2241070
-0.5455120
0.1863221
-0.1557308
0.0650127
1.5346469
0.5343411
0.5462731
0.7471298
1.0315110
0.6576392
0.2718354
0.1863221
1.6221488
1.0394657
-0.1099911
-0.1338553
-2.6773766
-2.2000935
0.2439938
0.2996769
0.3096203
-0.6131271
-0.9134177
-0.2034591
-1.1341612
-1.8739500
-0.5594327
-1.4682593
-2.1106029
-1.3310405
-2.5660105
-2.7390257
-1.4463839
-2.1981048
-2.3074822
-0.7583007
-0.9352932
-1.0784781
-3.4251201
-3.2361956
-0.1179459
0.2837674
-0.1060138
-0.6389799
-0.7940969
-1.4821801
-0.6688101
-1.8938368
-2.5341916
-1.5100216
-0.0065798
0.7491185
-0.1000477
-0.6250592
-0.5315912
-1.3230857
-0.7980743
0.6218430
0.3056429
0.5204203
0.7709939
0.1863221
-1.0625687
-1.5219537
0.1445599
-0.5335799
-0.8378479
-0.9253498
-1.6015009
-0.7423913
2.4792698
3.2647982
1.6102168
-0.3705082
0.9857714
-0.7145498
-1.1639914
0.4130316
1.1508318
0.8604845
0.4687146
-0.4977837
-1.1699574
-0.8020517
-0.2472100
0.5601939
1.1249789
1.8448810
0.1525146
0.5741147
1.3675978
1.0553751
0.5860467
1.3636205
1.2940167
1.0812280
0.1047863
