# Supplementary material for: Structure of silent transcription intervals and noise characteristics of mammalian genes
Source: Mol Syst Biol. 2015 Jul 27;11(7):823. doi: 10.15252/msb.20156257 (PMC4547851; doi:10.15252/msb.20156257)
Supplement: Supplementary file 5 [file msb0011-0823-sd5.zip › Dataset_1/data.Dbp_FRT1.cell25.signal]

4.8457986
3.7500361
3.9946437
2.5250094
1.9582357
1.7911866
1.9622131
3.7937870
3.8216285
3.2787190
2.7875151
2.0974433
1.4769752
1.6281149
0.4846241
0.7471298
0.0391598
0.8565072
0.3135976
-0.8159724
-0.1398213
1.6281149
1.9721565
1.1210016
-0.2710742
0.1604693
0.5601939
0.5283750
0.1803561
0.1763787
0.3633146
1.7991413
0.7809373
0.3096203
0.3653033
0.4627486
0.3116089
-0.2690855
1.0792393
0.6874694
0.3971222
2.4335301
3.4656549
2.9287114
2.4713151
3.3403681
0.3931448
0.4985448
1.9681791
2.0656244
3.3145152
3.3602549
3.4159379
3.7997531
4.5912476
3.6327040
3.3801417
3.5014511
3.4020171
4.2531720
3.9449267
3.2727530
0.1445599
1.6082281
0.7829260
0.3752467
0.9778166
0.3951335
2.7537076
0.5323524
0.5661599
0.8923034
1.3258356
1.7076621
1.6778319
0.0013749
0.9857714
2.1471603
0.1326278
-0.1278893
1.3318016
2.7576849
2.1590923
2.9048472
4.3963570
5.2276251
3.8534474
3.2767303
5.4125723
6.2199762
7.0850519
7.4529576
7.1288028
7.3157387
8.0893351
9.1711768
9.3720335
6.3949800
6.2060555
9.2010070
10.6766073
10.0561393
8.4830937
7.4827878
6.6654405
6.1881573
7.5106293
8.8927617
8.5248559
8.0157539
8.0833691
9.3521467
11.5078754
11.9871472
16.1852500
23.9013271
28.1491468
28.3500035
34.4532613
32.6455515
35.2507219
30.6986341
31.2156908
31.9415589
31.8520683
35.7876654
36.1893787
37.2732091
37.8638469
37.1578657
37.0524656
44.8182597
43.8497727
43.0662329
41.7139308
41.3181835
41.5250062
46.0154449
48.4018605
49.2371059
47.1629130
45.1642900
43.2153839
41.4613685
40.4531079
41.2724439
41.0178929
33.6001178
32.5302081
29.1792829
28.5409167
32.7429968
32.9697063
32.1523590
29.8156604
22.5609570
21.0793906
21.9842399
25.1183990
24.8718027
26.7332069
27.8528335
28.5269959
21.8490097
21.3399077
17.5912465
17.7205107
21.5049681
21.5686058
23.1655156
25.0070330
21.9504323
21.4632058
22.5629457
25.2277764
29.5670754
29.3403659
23.1376741
21.4313869
22.1035607
25.5280670
29.5273018
30.0602680
30.4420945
27.6579429
23.5632515
19.9339111
14.6917516
13.9340646
11.8519170
12.0786265
11.5575924
9.3879429
7.9421728
8.4552522
10.5035922
10.8317243
7.7771124
5.3250704
5.3688213
8.4651955
9.9706261
6.9895952
7.7870558
7.7612029
7.9958671
9.6922109
9.0856636
5.8819007
6.7768065
8.2762710
8.6700296
7.8129086
7.3276708
7.9620596
10.2271657
10.9092828
7.7731350
6.9120367
6.6733952
7.7910331
7.7114860
8.1768370
7.1864745
6.8006707
7.2600557
7.2421576
8.0634823
6.7509537
6.6475423
6.9199915
6.4586178
6.2319083
7.0472670
11.1340037
10.4439318
12.1164114
11.6570264
12.4544869
10.4717733
10.5652413
9.5709014
9.0538447
7.7472822
9.4157844
10.4638186
6.6873159
5.2972289
6.8483990
12.0308982
10.5493318
8.0217200
7.8327954
7.7631916
6.2100328
7.5444369
8.3657616
6.3353196
3.1514435
4.4460740
4.0523154
3.4258813
2.1571037
0.9320770
0.7312204
1.9761338
2.5130773
1.5008394
1.8389149
2.9843944
2.8412095
1.2621978
2.1750018
3.3383794
2.3519943
1.5485677
1.3477110
0.1385938
0.2479712
0.7948581
0.1883108
0.1843334
0.5741147
1.5624885
1.7036847
1.2343563
1.5207262
1.7832319
-1.3031989
-1.1500706
1.1090695
0.9678732
1.5863526
0.9738393
0.8366204
0.9977034
1.1945827
1.0911714
0.2579146
0.3096203
0.0351825
-0.2293119
0.0948429
-0.8298932
-0.1537421
-0.1577195
0.1425712
-0.7543234
-0.6250592
-1.7208217
-1.7069009
0.6496845
0.3036542
0.5462731
1.3934507
1.0235563
0.1604693
0.0650127
-0.2332893
0.0550693
0.3971222
-0.1557308
-0.1616968
-0.3645421
-0.1855610
1.4033941
-0.1955044
0.0848995
-0.5892629
-1.0347272
1.0613412
0.6019562
-0.5256252
-0.4261912
-0.6608554
1.4769752
2.8352434
2.1272735
1.0573638
1.2403223
2.3400622
1.3854960
0.5562165
0.4209863
0.6775260
0.0630240
-0.8477913
0.5542279
2.4474509
1.2522544
0.6496845
0.1922882
0.5900241
0.7371864
1.7752772
3.7102625
1.7295375
0.4607599
1.2442997
0.8107675
2.3201754
2.3639264
1.0613412
2.1869339
2.7377981
2.9386548
2.1829565
2.6622283
3.5710549
4.3267532
4.4957909
3.7182172
1.8707338
1.0812280
2.4653490
3.5949191
3.2548548
3.3204813
3.4099719
2.0855112
2.3758584
4.9651193
5.2654100
4.4540287
3.3264473
3.7281606
3.9807229
3.3582662
4.8597193
2.7517189
1.9065300
2.3639264
3.2986058
3.0480322
1.3337903
1.5744205
3.5332700
4.3247645
4.3665268
4.0622588
5.2435345
2.0039753
1.6619224
1.9124961
1.7235715
1.8766998
2.6741604
2.5051226
2.4713151
3.0977491
1.8687451
2.3440396
3.8614021
1.7355036
1.6798206
1.6380583
0.5661599
0.8505411
1.9343715
0.7729826
1.5266922
4.1676588
2.5508622
2.3500056
1.8150508
2.2585263
3.7361153
2.6522849
2.3082433
1.8130621
2.1948886
3.3701983
3.1812737
2.8750170
1.9582357
1.5644771
0.8545185
1.9164734
3.3324133
3.2687756
1.9642017
2.3937565
3.0460435
2.7437642
2.6960359
2.1014206
1.3238469
0.4030882
1.5107828
1.9204508
0.7113336
3.0003038
0.7491185
0.6934354
1.9383489
2.0178961
2.3977339
3.8454927
4.3804475
1.8051074
1.1687299
1.7534017
2.7417755
4.4460740
4.1358399
2.2326735
1.7951640
3.0957605
3.3065605
0.9957147
0.0351825
2.9824057
2.9863831
2.8034246
1.5366356
1.1786733
3.2946284
3.3682096
1.5843639
1.0096355
1.3099261
0.8664506
1.6360696
2.8312661
1.1965714
1.1229902
1.0653185
0.9280996
-0.3426667
0.1863221
3.4378134
1.4908960
0.1326278
1.8766998
0.3633146
0.7530958
2.0815338
1.0215676
1.0553751
-0.0761836
0.4070656
1.6102168
0.6457071
0.9022468
1.0315110
1.8011300
1.7434583
0.0471146
0.0868881
2.9704737
3.7500361
1.4809526
1.3616318
3.1892284
3.4915077
3.5054285
2.4355188
1.7355036
1.6619224
2.3102320
4.9810288
1.2701525
0.9996921
0.5283750
0.8008241
3.2667869
3.7361153
4.2730588
4.7304551
3.6287266
3.9111191
4.3565834
2.5966019
2.5926245
2.8471755
2.8690510
2.7696170
3.8395267
1.9443149
1.2423110
2.0079527
4.3506173
4.7543193
3.6963417
1.8886319
1.2661752
2.2286961
2.7835378
3.0500208
3.8773116
4.7861382
3.5034398
1.6937413
2.9525755
2.3738698
3.7182172
5.5318931
4.1935116
3.1395114
3.2449114
3.9787342
5.2654100
2.8173453
2.1014206
2.5966019
2.7755830
5.2296137
4.7980703
4.1895343
4.4639721
4.1338513
1.3477110
1.3934507
4.1159531
4.3307305
4.1577154
1.4670318
1.2005488
1.8588017
4.6290325
4.2253305
1.9383489
2.5488736
3.7221946
5.0605760
2.0278395
2.8253000
4.7960816
4.4759042
5.4762100
6.8981160
3.2329794
2.4196094
2.8909265
3.6148059
1.1528204
1.2442997
6.5202668
6.0151422
4.4699381
5.3946742
6.3392970
5.0347231
5.6412704
6.4566291
6.7728292
4.5574400
3.8435040
3.7798663
4.2770362
4.6171004
4.8815948
3.8554361
3.6685002
4.3545947
3.2886624
2.6483075
1.3457224
0.8405977
1.2999827
-0.6489233
-0.0741949
1.3377677
1.4431677
2.2565377
-0.2690855
-0.1020364
-0.0901043
-0.5037497
-0.9074517
-0.6688101
0.6914468
1.1408884
