# Supplementary material for: Structure of silent transcription intervals and noise characteristics of mammalian genes
Source: Mol Syst Biol. 2015 Jul 27;11(7):823. doi: 10.15252/msb.20156257 (PMC4547851; doi:10.15252/msb.20156257)
Supplement: Supplementary file 5 [file msb0011-0823-sd5.zip › Dataset_1/data.Dbp_FRT1.cell26.signal]

15.5269970
12.3013586
11.9135661
12.6632983
11.8220868
13.9996910
12.7388681
12.5419888
14.4093590
17.5057333
16.1136575
14.6241365
13.8644608
14.7315252
11.4323056
12.0925472
14.5107817
12.6931285
13.1445588
14.1249779
13.9599174
13.7172985
15.4892121
17.1179407
13.4030871
13.6556495
16.1872387
15.7914914
10.6527432
10.8555885
15.0497139
15.4852347
16.6346916
16.7241822
16.6764539
18.1142693
15.2923328
13.7033778
11.7843019
7.9242747
8.1947351
10.4817167
8.2603615
7.7333614
5.1281911
6.0350290
5.5497912
2.5727377
3.5909417
4.1079984
4.6051683
5.0406892
5.3449572
6.4625951
7.0313575
9.5967543
11.8578830
11.1459357
10.7680866
11.8081661
12.0249321
16.9687898
12.7289247
11.7087321
13.9499740
13.1664343
13.0570569
11.9374302
12.9118833
13.3633135
12.4067586
11.5715132
11.3805999
8.9623655
9.3342486
11.5217962
8.9802636
8.3916144
7.9839351
6.7489650
5.7247950
5.7108742
6.5381650
6.9160141
6.8563537
6.1066215
5.0585873
4.3884022
3.1872397
2.4375075
2.5926245
4.1577154
2.8014359
0.8843487
1.5565224
3.2508775
1.3974280
1.2800959
1.7036847
1.6997073
1.4570884
1.6380583
1.9423263
1.6340809
2.4414849
2.7537076
2.4255754
1.5485677
0.3275184
0.8485525
2.1889225
0.3215523
0.0351825
1.3914620
1.6519790
1.5087941
0.3712693
1.2204356
2.3758584
0.1823448
-0.2591421
0.6198543
0.8863374
-0.5375573
-1.3071763
-1.1639914
-0.0662402
-0.7682441
-0.6270479
-0.1597081
-0.0761836
0.8664506
0.2081976
-0.3386893
-1.6293424
-1.0963763
-0.2273232
-1.5517839
-1.7287764
-0.4023271
-1.7685500
-2.4089048
-1.8759387
-0.8935309
-1.5736594
-1.7148556
-2.4625992
-2.9756785
-1.3290518
-0.6568780
-0.2849950
-0.7244932
-0.7205158
-0.8815988
0.2519486
-0.0582855
-1.1938216
-2.1941274
-1.6193990
-3.4151767
-3.7373428
-1.9674179
-1.0844442
-1.0307498
-1.1281951
-0.9432479
-0.2094251
-1.0347272
-0.4739195
0.1405825
-0.6151158
0.0371712
-0.2094251
-0.1398213
1.0374770
0.3911561
-0.2332893
-0.5415346
-0.6131271
1.0931601
0.2559259
0.2877448
1.0056581
-0.5156818
-0.8796102
0.4905901
0.8644619
1.2204356
2.3778471
0.4289410
-0.7523347
-0.3605648
0.3155863
-0.0722062
0.2042202
-0.4301686
-1.0108630
-0.4063044
2.0139187
2.1829565
1.3874846
0.1366051
0.5880354
1.8687451
1.4670318
0.9837827
2.0079527
1.2462884
0.8942921
2.0835225
1.9741451
2.2406282
2.1988659
2.4991566
2.4534169
2.1053980
3.2966171
3.3105379
3.5690662
4.9412552
6.0887234
5.8898554
3.9349833
3.6187832
3.9946437
2.6980245
3.9469154
5.1759194
6.4228215
3.3423567
2.2903452
2.9267227
2.6960359
4.3287419
3.6227606
1.8309602
2.4573943
4.4440853
3.1017265
3.7221946
2.7377981
3.0977491
0.7550845
0.6576392
1.9661904
1.8210168
2.2386395
0.4189976
0.3891675
0.5820694
2.3698924
2.4693264
2.1531263
0.7630392
0.7411638
1.8727225
1.8309602
2.7795604
3.3821303
1.6818092
1.0991261
1.8886319
1.4391903
3.0042812
4.0602701
1.9522697
1.0494091
1.4332243
1.2383337
1.6937413
1.8011300
-0.2034591
-0.6369913
2.3858018
1.9463036
0.4866128
0.2201297
1.2840733
1.5585111
0.9638959
-0.0364100
1.8249942
2.4554056
1.0434431
0.2260957
1.1965714
1.3815186
1.7573791
1.5227149
1.2880507
1.7772659
0.7928694
0.9519638
0.6735486
0.9360544
2.0934659
1.0871940
0.4567826
0.9678732
2.0178961
2.2625037
2.9505869
4.1378286
4.7702287
3.3423567
3.9150965
2.5349528
2.0536923
3.3602549
4.8020476
4.2909569
4.5355645
0.3255297
-1.0227951
1.5386243
1.2979941
-0.7085837
0.7491185
1.4908960
0.8724166
1.3656092
3.1096812
2.9386548
0.2718354
0.7312204
1.3318016
1.2462884
2.3241528
1.8409036
-0.4222138
0.1763787
1.6221488
2.7835378
0.7232656
0.3116089
0.7292317
2.0696018
1.1925940
2.6343868
3.6824210
4.4699381
4.8219344
2.2625037
1.7971527
1.5664658
2.9307001
4.1994777
3.9687908
3.5988964
2.0019867
1.6758432
2.7059793
3.9906663
4.6767608
3.9986210
4.9631307
3.7540134
2.9545642
2.5170547
2.2505716
2.5468849
1.2800959
0.7789487
4.3187985
5.4205270
3.6724776
1.6579451
2.9147906
3.3841190
4.2949343
2.9326887
1.9184621
0.6476958
0.7511072
2.4375075
1.0215676
1.7514130
-0.2153912
-0.2372666
0.2817788
0.0252391
1.1945827
0.9798053
-0.1557308
-0.5753422
-0.0761836
-0.8000630
1.5803866
0.7351977
-0.4281799
-0.5952290
-0.0761836
0.4249637
1.2224242
1.0573638
1.0454317
-0.8955196
-0.6310252
1.0593525
-0.2750516
-0.5435233
-1.2137084
-1.2395612
-1.7267877
0.5800807
-0.4421006
-1.5816141
-0.3923837
-0.8497800
-0.4043157
-0.6469346
-0.2233459
0.6655939
0.2519486
-0.1855610
1.0056581
1.6281149
-0.5693761
-0.6350026
0.2778014
-0.0324326
-0.6270479
-0.4898290
-0.2889723
-0.5892629
-0.2770402
-0.3028931
0.0252391
0.3175750
-0.9034743
-1.3966669
0.9698619
0.0868881
-0.1756176
1.2960054
1.0215676
0.4030882
-0.5673875
-0.2690855
0.6636052
0.6178656
0.9857714
-0.0781723
0.6138883
0.1087636
0.4329184
0.3971222
0.3772354
0.5601939
0.1346165
0.6039449
-0.3048817
-0.0383987
-1.4603046
-0.5693761
0.6914468
1.0533865
-0.6449460
-0.1139685
1.0951487
1.7494243
-0.4520440
-0.5992063
0.3891675
-0.0403874
-0.4082931
-0.1577195
0.6954241
0.8187223
1.2423110
2.3281301
1.7414696
0.5124656
0.0809221
1.5923186
2.1213074
1.8448810
2.4394962
0.7928694
0.1962655
0.7670166
1.0692959
-0.5296025
-0.5773309
-0.3724969
-0.6986403
-0.2114138
-0.9830215
-1.0048970
-1.2395612
0.0829108
0.2797901
-0.4261912
-1.1043310
-1.2654140
-1.1818895
-2.0966821
-1.9773613
-0.2690855
0.0650127
-1.2196744
-1.0009196
0.8028128
1.5764092
0.7312204
-0.1179459
-0.3824403
0.6178656
0.1724014
-0.5713648
0.5880354
0.8048015
2.1690357
2.1750018
0.4647373
0.8923034
2.0178961
1.4769752
1.6261262
0.4110429
0.2459825
-0.1497647
0.9400317
1.4212922
1.0136129
0.2817788
0.2559259
-1.0247838
-2.0191236
-0.8139837
-0.6628441
-1.2833121
-0.1358440
0.0053523
0.0590466
-0.6529007
-1.1540480
-0.5793195
-0.4341459
-0.0821496
0.7431524
2.6562623
1.6261262
0.0550693
-0.0622628
-0.3068704
0.3633146
-0.1358440
-0.0085685
0.8843487
1.2104922
1.2860620
1.7553904
2.0059640
0.2101863
-0.3923837
-0.9173951
-0.8378479
-0.3844289
-0.9830215
-0.1815836
1.4570884
1.9502810
2.2147754
2.7417755
2.0178961
2.6204660
4.0523154
1.0692959
0.6755373
1.1130468
1.3616318
2.5806924
1.7534017
2.3042660
2.2923339
2.5647830
2.6343868
0.9758280
0.3593373
0.2241070
0.0172844
2.7616623
3.4179266
2.6204660
0.7332090
-0.4421006
0.3334844
1.6420356
2.6920585
1.5366356
1.8269828
2.2048320
2.0954546
