# Supplementary material for: Structure of silent transcription intervals and noise characteristics of mammalian genes
Source: Mol Syst Biol. 2015 Jul 27;11(7):823. doi: 10.15252/msb.20156257 (PMC4547851; doi:10.15252/msb.20156257)
Supplement: Supplementary file 5 [file msb0011-0823-sd5.zip › Dataset_1/data.Dbp_FRT1.cell27.signal]

1.7136281
1.2323676
0.6735486
1.5783979
2.5647830
3.3045718
3.2528662
9.9328411
13.0749550
13.5064985
14.2960043
13.3772343
12.0985133
8.7455994
9.2785655
10.9709319
12.2138567
5.4046176
5.4264930
7.6438708
7.7055199
9.3939089
10.8953621
9.1811202
8.0694483
9.1433353
6.3731045
6.2716819
5.3867194
5.3429685
5.6472365
2.4096660
1.3417450
1.9184621
3.6983304
5.7426931
3.3224700
3.6665115
6.4009461
6.8722631
6.5779386
3.2150812
2.7576849
3.9946437
6.4824819
6.7410103
5.4901308
2.8869491
2.6343868
4.8676740
5.4205270
4.3665268
4.8060250
6.2975347
5.3867194
2.5548396
1.6718658
3.8733342
2.8034246
1.8369262
2.5150660
3.7480474
2.8074019
2.5846698
2.2187527
1.0136129
0.3474052
2.1710244
2.4892132
1.1866280
1.4769752
2.1849452
1.6579451
-0.1616968
0.1385938
1.4710092
0.9758280
0.4428618
2.5568283
1.2025374
0.5780920
-0.3864176
-0.4739195
