# Supplementary material for: Structure of silent transcription intervals and noise characteristics of mammalian genes
Source: Mol Syst Biol. 2015 Jul 27;11(7):823. doi: 10.15252/msb.20156257 (PMC4547851; doi:10.15252/msb.20156257)
Supplement: Supplementary file 5 [file msb0011-0823-sd5.zip › Dataset_1/data.Dbp_FRT1.cell28.signal]

0.0033636
1.7534017
1.1786733
0.6536618
0.3613259
1.1408884
1.5585111
1.4710092
2.0497150
0.2897335
0.4090542
1.4113488
1.0156015
0.8306543
1.4173148
1.4431677
2.0715904
2.2406282
1.4550998
0.9897487
0.6238317
-0.3585761
0.0769447
0.9201449
1.2264016
1.7772659
1.0971374
-0.6131271
-0.7046064
0.1982542
1.7434583
1.3039601
0.6815034
1.2204356
1.2820846
2.0835225
2.3579603
1.7056734
2.5806924
2.2843792
1.0951487
2.2724471
2.9883718
2.1292622
-0.3585761
0.2241070
3.1534322
2.5429075
2.2048320
1.6480017
1.4471450
-0.5952290
-1.3191084
-0.6330139
0.8843487
2.0278395
1.3854960
1.9860772
0.5542279
0.7630392
1.5704432
-0.0642515
1.3397563
1.7653338
0.8405977
2.0338055
0.8903147
0.2618920
0.5204203
0.0670013
0.4110429
1.9542583
2.5409188
1.4670318
2.3698924
2.4653490
0.0550693
-0.3287459
2.3161980
2.6502962
0.5701373
0.4289410
1.8051074
1.4014054
3.0122359
2.0437489
2.0676131
-0.0662402
-0.6369913
1.4332243
2.5866585
0.5025222
0.7471298
1.4014054
0.6636052
0.6775260
-0.2412440
-1.2892782
-0.5614214
-1.1739348
-1.0665461
0.8883260
1.2303789
1.1229902
-1.6213877
-1.7526405
-0.2651082
0.1783674
2.2485829
0.9817940
-0.6051724
-0.8815988
-1.0227951
1.2204356
1.3318016
0.0013749
-1.0029083
-1.0864329
-0.2611308
-0.3844289
-0.6210818
-0.0443647
2.3400622
1.3616318
1.3775412
1.3874846
0.3911561
0.0988202
0.9380430
-0.0244779
0.6317864
2.2684697
0.9996921
0.4528052
1.2960054
-1.1381385
-0.5335799
1.0911714
0.6596279
0.4528052
0.2539372
-0.5554554
-0.6648328
0.0948429
-0.0205006
0.4667260
0.4249637
0.9579298
0.7749713
0.0570579
-0.1875496
-1.0745008
-1.0705234
-0.4938063
0.8405977
0.5084882
0.9400317
3.4994624
2.2386395
1.2741299
0.7113336
0.2002429
3.4139492
4.5614174
5.2753534
5.5537685
5.5955308
4.1497607
3.8534474
4.6628400
3.8534474
6.7489650
6.4804932
5.6353044
5.5736553
6.1463951
7.1964179
5.2514892
4.5097117
8.2563842
5.5358704
5.7765006
8.7058258
8.4095125
8.1748483
9.1035617
8.3438861
6.9219801
7.8924558
8.0435955
4.3446513
3.5213379
6.3154328
4.2014664
5.2534779
7.9720030
7.8884784
5.3370024
3.3005945
3.5849757
6.6694178
7.5106293
2.9843944
3.6167945
4.6011910
5.0864288
3.9628248
3.0261567
3.8812889
4.3247645
4.8597193
7.0532330
5.5676893
4.4162438
5.2117156
7.2799425
3.9548701
4.2531720
5.3847308
5.4722327
7.3077840
6.4486744
6.2955460
7.7094973
6.2040668
5.2316024
4.7384099
5.0844401
6.0390064
6.1523611
5.9336063
6.8503877
5.6154176
6.4029347
7.8029652
3.8812889
3.7460587
3.1733190
7.7015426
7.4469916
6.7907273
4.9511986
5.2614326
4.6389759
2.9227453
1.5167488
2.2426169
6.2080441
4.4222098
4.5295985
5.1421118
4.8915382
2.9267227
3.5849757
5.5279157
5.5398478
6.1145762
3.4875304
2.5170547
3.0162133
4.2849909
1.9363602
1.9045414
5.6114402
0.5780920
0.3036542
3.8912323
1.8786885
1.1090695
1.3357790
2.4713151
2.2227301
0.5323524
1.6102168
2.2147754
2.5031339
2.3102320
2.4255754
1.6579451
1.6798206
0.2101863
-0.4520440
0.6516732
1.1488431
2.2625037
2.9804170
1.8110734
1.2423110
0.0431372
