# Supplementary material for: Structure of silent transcription intervals and noise characteristics of mammalian genes
Source: Mol Syst Biol. 2015 Jul 27;11(7):823. doi: 10.15252/msb.20156257 (PMC4547851; doi:10.15252/msb.20156257)
Supplement: Supplementary file 5 [file msb0011-0823-sd5.zip › Dataset_1/data.Dbp_FRT1.cell29.signal]

5.3370024
7.3296595
8.9206032
5.1401232
5.6094516
9.8572713
8.2563842
7.8029652
7.1387462
7.9401841
10.4280224
9.5748788
7.7791011
7.6975652
7.1307915
8.1688823
7.7234180
7.8984218
11.8081661
11.8857246
9.5828335
8.6919050
8.2524068
7.6080746
11.2930980
9.1174825
7.5643237
7.7870558
5.9077535
6.4844706
14.5962949
15.6841027
11.3825886
12.0050453
12.8820531
14.4073704
16.8912313
15.4056876
16.5352576
13.9479854
14.5167478
12.7746644
11.7485057
13.1644456
11.8757812
11.8141321
8.8629315
8.9504334
15.2008536
15.1511366
14.7096497
18.7327486
18.1719410
18.6213826
20.1665867
15.6164876
15.2426158
15.5110876
16.2468991
18.2156919
19.2338959
18.0744957
16.3602538
16.0460424
15.7895027
15.9267216
14.3795289
12.2019246
12.0189661
13.0809210
13.4528041
14.6301025
10.9868414
13.1107512
11.6789019
11.7584491
13.8684382
13.8883250
18.9236619
18.1301787
17.7244880
20.3913075
24.0206478
22.0220248
22.1771418
21.4771266
21.3578058
22.1632210
22.5291381
21.5745719
19.8921489
20.6955755
19.5202658
18.8659902
14.4988496
12.8402908
11.9314642
11.7803245
11.6987887
11.0226376
10.5214903
9.6245958
8.2862144
7.4827878
4.9571646
4.6648287
5.5915534
5.3330251
3.6963417
2.5429075
3.0599642
5.4085949
3.5909417
3.6406587
6.4168555
2.2048320
2.2863678
3.5988964
3.4895190
3.6068511
2.0139187
1.9920433
5.6571799
2.4235867
2.2565377
1.3377677
1.1508318
3.0321227
1.9502810
0.8386091
1.5207262
1.0553751
0.4010995
1.1388997
2.2088093
0.8485525
0.4508165
1.0096355
0.9440091
0.4329184
0.3374618
0.1883108
