# Supplementary material for: Structure of silent transcription intervals and noise characteristics of mammalian genes
Source: Mol Syst Biol. 2015 Jul 27;11(7):823. doi: 10.15252/msb.20156257 (PMC4547851; doi:10.15252/msb.20156257)
Supplement: Supplementary file 5 [file msb0011-0823-sd5.zip › Dataset_1/data.Dbp_FRT1.cell3.signal]

5.2555441
6.6243785
4.8779347
3.9850456
5.3892808
7.4739998
5.8455589
3.7647734
3.5346676
5.0923067
6.1444998
3.8316418
2.0360301
2.7263474
6.2703696
4.5632601
4.9959376
5.6705212
4.8071329
5.0470722
5.7393563
8.3157542
7.2989620
6.5496432
4.9802039
4.4609909
6.4768748
4.9821706
4.9035020
5.1650752
5.1041070
4.2407187
3.6762712
3.6310367
3.8650759
4.6950301
3.6330034
2.4372401
2.5395094
3.1491913
1.5089502
1.6702209
1.7095552
1.5856521
3.5091003
1.7665900
1.5994191
2.1461662
2.0222630
4.3705219
3.1570582
1.7213555
2.7381477
2.3428378
2.8895848
1.1451077
0.9759701
1.9258940
1.0054709
0.1617497
0.1125818
2.6437453
4.6281617
2.6653792
1.4302815
2.4038059
0.9150019
-0.6072362
1.3280123
2.3979058
3.5976026
6.5516100
7.1514583
10.3808060
12.7978999
13.9936633
16.5798948
14.7213482
14.1962350
13.4744502
14.1254332
13.7399569
11.9364783
9.8655264
10.2431359
7.9578119
7.0845900
9.1909428
10.1448001
7.8398089
5.4561492
5.5131839
6.3805057
8.1348163
6.1582668
4.7638651
5.4522157
5.8711262
5.8081913
6.3451048
6.2998703
10.2372357
7.9224110
6.5634103
8.9313363
12.6464628
10.9413200
9.7219561
13.5157513
13.4469162
14.3555390
14.4637084
13.0476729
11.1655257
12.0013800
13.9110612
9.8714265
10.4712749
8.2134850
5.4305818
6.3038037
5.8907934
5.4227150
7.0019879
4.7933659
4.0538807
2.0733977
1.4125811
3.1629583
1.4066809
1.9376943
5.3873141
5.2319435
5.1631085
5.0883733
4.9094021
4.0204465
3.1334576
2.3526713
0.9740034
3.5130338
4.9644702
5.8022912
6.2684029
6.0402638
8.8290671
11.3385967
11.5254347
14.2021351
18.2496366
18.5977454
16.3773230
15.7951751
15.3054628
15.1461588
13.4174155
13.2345109
15.7892749
17.0165057
19.9488793
16.2239192
15.4077320
14.2237690
15.1186248
12.3081877
12.1252831
12.0721817
13.6475212
14.2906374
12.4006233
13.6632550
13.9975967
12.7880664
13.0948740
13.6573548
13.1735427
9.9028940
10.4496410
10.7721825
10.7800493
11.3248297
11.0986573
12.8549347
12.7408652
11.2402609
9.9343615
9.7986581
9.9304280
10.4811085
14.6839806
12.7428319
10.7820160
10.7112143
11.6355708
9.9599288
9.0631063
8.2705197
11.2343607
12.2924539
13.2915456
14.5876115
13.6317875
16.6015286
14.7469155
11.2323940
11.6611381
13.5452520
14.1805013
14.6072786
13.3053127
10.8921521
9.9658289
7.9322446
7.5841359
8.0718814
7.8693097
7.3500967
8.1485833
9.7219561
8.3767224
6.0382971
4.0991151
5.2988119
7.1534251
5.8140915
5.2260434
4.5691602
4.7815656
3.9063770
4.7815656
4.5691602
5.0451055
5.7000219
6.4198400
5.9183274
4.1876173
3.3045619
3.4107645
1.4833829
1.5994191
4.0106129
2.5965441
0.9425360
0.7989657
2.1048651
2.5119753
1.0625056
-0.0250883
0.1519161
1.5797519
1.7528230
0.4488903
0.4056225
1.4440485
1.4617490
0.3505545
-0.8511090
-1.3742555
1.8000241
1.5679517
1.3791469
-0.4361319
0.4626573
1.3142453
-0.9632118
-1.1264492
0.0378466
1.4125811
2.3546380
1.0821728
0.6475286
-0.2256933
1.3889805
0.3112201
1.7154554
3.4205981
3.0154546
1.7272556
0.6121277
1.2237764
3.5543348
0.7891321
-0.5325010
-0.8098080
1.3653799
-0.4577658
-1.0163132
-0.6131364
-0.6819714
1.1352741
-0.1273575
-1.2739529
-0.0152547
0.1401158
0.5668932
0.9366358
1.1195404
1.9750619
0.5904938
-1.0694145
-1.3349211
-1.1500498
0.5354258
0.6455619
0.3131869
0.5570596
0.1322490
-1.3880225
-0.5659352
0.5786935
0.7438977
-1.0674478
-1.5138923
-1.1775839
-1.0025461
0.9779369
0.5216587
0.3918555
1.6898880
1.0408718
0.5295256
0.1047150
-0.7409729
-0.2728945
0.2502519
-0.7921075
-0.8707762
-0.2001260
-0.0408220
-1.1323494
-0.2532273
0.8992682
0.0496469
-1.2208516
0.0889812
-0.1686586
-0.7763738
-0.2532273
-0.8235750
-1.0753146
-0.6878716
0.4705241
-0.4538324
-1.0615476
-1.0812148
0.7930656
-0.1037569
0.0398133
1.1588747
0.7360308
-0.5620018
-0.5384012
0.2482852
-0.6957384
-0.3004285
2.3408710
0.2738525
-0.2394603
1.5364842
0.2286181
0.1086484
0.1322490
-1.1402163
-1.4076896
-0.5285676
-0.3082954
-0.6544374
-0.0526223
0.9641698
0.2994198
1.5974524
0.3938222
-1.2778864
-0.2276600
0.5059250
-0.5836356
-1.5433930
-1.4784914
-1.4765247
-1.3526216
-0.2866615
-1.1657836
-0.6013361
0.8973015
-0.4361319
-0.8845432
-0.8039078
-0.3102621
-0.0860565
-0.1057237
-0.9179774
-0.6662377
-0.3436963
-0.6328035
0.2699191
2.6968466
0.3446543
-0.0250883
0.1519161
0.1814169
-0.4852998
-0.1470247
0.4351232
-0.3279626
0.2915530
0.5865604
0.3289206
1.8963932
-0.6662377
-1.0084463
-1.3801556
-1.9898376
-1.3093538
-1.6830299
0.1420826
-0.5915025
-1.4450572
-1.6023945
-0.5679019
-0.1017902
0.3387542
-0.1548916
-0.8334086
-1.2070846
-0.1666918
0.1519161
0.9602364
1.9239272
0.3898888
-0.1568583
0.3210537
-0.1214574
1.3457127
1.1234738
0.4921580
-0.9691120
-0.8137414
-0.1352244
-0.5108671
-0.4498989
-0.1194907
1.6485870
0.5432926
-0.6564041
0.9956373
0.8205996
0.8579672
0.8048659
0.0201462
-0.2040594
0.3348207
0.8953348
0.8540338
2.2543355
1.4106144
1.2552438
2.0124295
0.9484361
1.3122786
2.8718844
2.4352734
3.2750611
3.3910974
3.6546373
2.2012342
2.6063777
4.1364827
2.1992675
1.8511588
2.5709768
3.0213548
1.2867113
1.2611440
-0.2315935
-0.6603376
0.7655315
0.6553954
0.6671957
0.3918555
0.0614472
0.9661366
1.2296765
-0.5856024
-0.7075387
0.7969990
1.7429894
2.4333067
1.5876188
1.9868622
2.7381477
1.1844420
0.1420826
0.1597830
0.9799036
0.8363333
-0.4656327
-0.0152547
0.5373925
0.0693141
1.8904931
1.8118244
2.2228681
2.0320966
2.2995700
3.6153030
2.0399635
2.1009317
5.3302793
4.5337594
4.0204465
3.9988126
4.7953326
4.9743037
2.7558481
3.1963925
2.8758178
2.9112187
5.1277076
2.3408710
2.6083444
3.9988126
3.6389036
3.3261957
3.7805071
5.8121248
3.7018385
2.4549406
4.1463163
2.6771795
2.2858030
2.7578148
3.4422320
3.3674968
4.8110663
5.5131839
3.7234724
3.9496447
4.7500981
3.0016876
3.0901898
2.3330042
1.9691617
0.7930656
2.1422327
3.3065286
2.5591765
2.4097061
3.2711277
3.2317934
-0.3063287
0.3682549
3.1216573
0.5275589
0.5295256
1.4833829
0.7733984
-0.2040594
-1.4430905
-1.0359803
-0.3574633
-1.6023945
-0.9691120
