# Supplementary material for: Structure of silent transcription intervals and noise characteristics of mammalian genes
Source: Mol Syst Biol. 2015 Jul 27;11(7):823. doi: 10.15252/msb.20156257 (PMC4547851; doi:10.15252/msb.20156257)
Supplement: Supplementary file 5 [file msb0011-0823-sd5.zip › Dataset_1/data.Dbp_FRT1.cell30.signal]

4.0244739
3.4457681
3.6625342
1.6042507
1.6062394
5.4622893
2.2982999
2.1073867
3.4855417
2.6423415
1.7335149
0.5900241
1.0633299
1.6837979
1.3377677
3.3622435
3.7460587
1.5764092
0.8664506
3.9866890
4.2849909
5.9753686
6.7569197
6.3790706
6.1563385
7.1685764
6.3094668
6.5719725
11.1956527
10.6129696
11.3408263
12.1164114
8.4313880
6.9856179
8.0614936
9.6405052
8.7336673
8.5268446
7.2222708
6.8404443
6.2239536
6.3452630
4.8239231
3.8196399
4.7881269
7.5006859
7.3455689
6.9955613
6.1841800
6.1324743
6.5481084
6.9001047
9.2527127
8.6660522
8.1390521
5.8361610
6.2060555
4.9889835
5.1639873
8.0495615
9.2109504
4.2273192
4.0741909
5.9833233
6.0290630
4.1696475
3.4119605
2.9983152
3.4417907
5.0685307
5.0446665
6.4347536
6.5461197
5.2057496
5.3708100
5.6989421
5.4066062
4.2670928
6.9697084
8.4791163
6.8941386
6.2040668
6.2816253
4.4619834
5.3270590
4.8617080
3.5631002
4.1418060
4.2750475
4.0702135
3.3841190
1.7971527
2.6403528
2.7358095
4.0662361
2.9505869
2.8690510
4.7801721
3.4537228
4.8994929
5.0387005
4.7980703
5.4046176
5.7168403
4.9690967
4.3864136
3.7003191
2.9466095
2.9824057
3.5432134
3.0201906
3.7102625
4.8835835
5.6074629
5.0923948
5.0486439
6.2915687
4.2133984
1.6320922
0.1187070
0.9718506
1.5565224
1.8727225
1.0911714
0.8028128
0.9698619
0.5820694
-0.0682289
0.3533712
1.1229902
0.4528052
0.7809373
0.2340504
-0.0065798
0.3394505
1.7911866
0.2519486
1.3397563
2.2485829
0.7351977
