# Supplementary material for: Structure of silent transcription intervals and noise characteristics of mammalian genes
Source: Mol Syst Biol. 2015 Jul 27;11(7):823. doi: 10.15252/msb.20156257 (PMC4547851; doi:10.15252/msb.20156257)
Supplement: Supplementary file 5 [file msb0011-0823-sd5.zip › Dataset_1/data.Dbp_FRT1.cell31.signal]

47.2683131
47.7217320
48.0717396
47.6600829
45.0747994
44.9316145
41.5031307
42.6605423
47.8808264
49.3206305
50.0146797
53.7553861
51.2277743
48.9209059
46.0731166
48.4515775
49.9609853
46.1466977
41.6701798
46.1884600
44.2614294
46.8725658
43.5892557
43.5773236
38.5877263
38.9954057
44.2057464
34.9345218
33.9600688
34.7734388
33.2361894
30.4023209
32.7927138
32.2120194
31.8838872
26.8246862
25.9437011
26.6178635
26.7471277
24.6888442
22.8692023
18.7844543
18.6014958
17.7006239
13.8346306
15.6602386
13.9459967
11.5357169
11.3607131
12.4922719
12.1184001
10.1913695
6.9796518
6.3552064
6.6018027
6.1682705
5.3628553
5.2833081
4.7205118
3.6307153
4.5773268
7.2003953
4.7940929
4.6011910
5.2077383
3.1216133
3.4795756
4.6489193
1.4809526
2.1252848
5.1321684
3.6028738
2.8988812
3.3761643
3.5650889
0.9141789
0.4726920
1.9820999
3.4676436
2.9386548
2.8849604
1.6480017
2.4613717
3.0579756
2.2107980
2.5886472
2.0019867
3.2488888
3.0738850
3.2389454
5.6492252
5.6949648
5.7685459
11.1678112
10.8237696
10.4081356
10.9092828
9.2984523
9.7439166
11.5655471
6.9816405
6.1782139
7.9720030
7.7671690
10.0004562
11.8678264
12.5081813
11.0624112
9.1373693
8.4134899
7.4529576
5.0824514
2.9784284
2.2366509
1.7374923
2.0676131
3.2449114
3.7560021
2.0954546
2.4136433
3.2807077
2.4196094
0.9619072
0.8067902
2.5230207
-0.9889876
-0.7085837
1.3178809
0.7650279
1.4033941
-0.2611308
0.1644467
1.9840885
1.5266922
1.0593525
0.1922882
1.2303789
0.3175750
0.6616166
3.6983304
1.6718658
1.0156015
-0.4719308
-1.0804668
1.8687451
2.1551150
0.4368958
0.9658846
2.6721717
0.3911561
0.3314957
1.5426017
2.3500056
3.2469001
2.8949038
3.4934964
2.6920585
1.6778319
0.9559412
2.4534169
2.3858018
2.5349528
3.5193492
3.3244586
1.8090847
0.7729826
0.9280996
1.2403223
1.6420356
2.8829717
2.2963112
1.1011148
2.0238621
3.3542888
0.9459978
-0.5037497
-0.7384139
0.3056429
1.0752619
1.7732885
1.4570884
1.7653338
0.3235410
-1.0645574
-0.7761988
1.4372016
3.8693569
0.8883260
