# Supplementary material for: Structure of silent transcription intervals and noise characteristics of mammalian genes
Source: Mol Syst Biol. 2015 Jul 27;11(7):823. doi: 10.15252/msb.20156257 (PMC4547851; doi:10.15252/msb.20156257)
Supplement: Supplementary file 5 [file msb0011-0823-sd5.zip › Dataset_1/data.Dbp_FRT1.cell32.signal]

4.5236325
4.2054437
3.1971831
4.2551607
3.9389606
2.8054132
2.9466095
2.7795604
1.7693111
0.0013749
0.3354731
4.0463493
4.2114098
1.7991413
0.8326430
0.8048015
2.7576849
4.1318626
1.8488583
0.7829260
1.3059488
2.1968773
2.1531263
2.6105226
0.6894581
1.0116242
3.3025832
3.5153719
2.2446056
3.5412247
4.7523306
3.4477568
3.5074172
3.5730436
3.6804323
4.5375532
3.6227606
3.3602549
5.5637119
4.7523306
4.4122664
3.3463341
3.2389454
3.4079832
0.6695713
1.1766846
2.8352434
3.3662209
1.4610658
2.2684697
2.6841038
1.9920433
1.1667412
-0.3665308
0.7272430
1.4531111
2.0934659
2.1849452
-0.0562968
0.3434278
-0.5634101
-0.5554554
0.0331938
0.4607599
1.6738545
-0.3526101
-0.9651234
-0.5296025
-1.5478065
-1.4503612
0.8008241
1.9264168
1.6420356
0.4726920
-0.0423760
0.5681486
2.7895038
0.5442845
-0.2074364
0.3792241
0.4687146
-0.3347119
-0.9213724
-0.8060290
0.2758127
-0.0682289
-0.9014856
0.1425712
-0.3486327
0.0312051
0.0610353
-0.2412440
-0.7423913
-0.7742101
-0.1219232
0.9320770
0.9857714
1.1150355
-0.0065798
0.5164430
0.4030882
-0.1776062
0.5820694
2.1670471
0.8783826
0.4309297
0.8187223
-0.8696668
-1.0108630
0.6974128
1.6360696
0.6556505
-1.4443952
-0.4938063
2.1252848
0.6099109
0.3672920
-0.1815836
0.1087636
1.4372016
0.5084882
-0.3426667
0.4030882
1.3516884
1.5068054
1.0255449
0.8823600
0.5621826
1.5585111
1.5843639
1.0414544
0.8664506
-0.4341459
-1.0904102
-1.2654140
-0.8438139
0.0928542
1.0175902
-0.3267572
0.0670013
2.0835225
-0.1278893
-1.4026329
-0.4659648
-0.4003384
0.4150203
0.7610505
1.4710092
0.2022316
0.5462731
-0.3665308
-0.1259006
0.9937261
-0.1955044
-2.6912973
-2.7807879
0.0053523
-0.3565874
0.5442845
0.4349071
0.2996769
-0.5037497
-0.2969270
-0.6588667
-0.8796102
1.0295223
-0.3168138
-0.1020364
0.6596279
0.0848995
0.1087636
0.3195637
0.1445599
0.5701373
-0.0582855
-0.7563120
-0.8298932
1.9522697
3.1315567
3.2170699
2.4454622
1.4789639
1.6141941
1.6658998
1.5764092
2.5250094
2.4812585
2.3818245
2.6701830
2.6681943
2.7278547
0.5780920
0.4110429
-0.5713648
-1.1381385
0.8724166
1.5107828
1.5485677
2.6025679
2.1849452
3.0878058
7.1685764
6.3154328
6.8086254
5.7168403
5.2196703
5.6074629
5.6989421
4.4043117
4.0364059
5.7327497
4.9173910
5.1083043
6.5938480
4.5594287
6.1185536
5.7367271
5.7486591
7.9541049
8.5069578
7.3913085
8.4453088
7.1805085
4.9830175
3.9687908
3.9210625
5.5955308
7.2501123
5.8023535
3.1255907
3.7042964
6.2617385
6.3532178
2.9704737
2.4633603
5.1460892
4.2114098
4.0145305
2.5886472
1.5286809
2.9704737
2.7039906
2.3579603
2.4096660
3.5770209
2.4832471
3.1653643
3.0162133
2.6960359
3.8892437
5.4603006
3.8216285
3.3582662
2.5369415
3.1593982
3.2787190
3.4934964
2.1491490
0.4726920
0.7709939
2.4713151
2.1849452
1.9403376
1.0593525
0.6437184
-0.0006138
0.7192883
0.6258203
0.9340657
1.0275336
1.1448657
2.1193188
2.7576849
2.3977339
1.5266922
0.9917374
0.8246883
2.2088093
2.4176207
1.2741299
1.5724319
2.1491490
2.2068207
3.8415153
3.9051531
3.6704889
3.0022925
3.3224700
2.2704584
1.8130621
3.7917983
2.7377981
2.5846698
4.4321532
3.5352587
4.1179418
4.6966476
4.4719268
4.0562927
5.0148363
5.6532025
4.3685155
2.6085340
2.6065453
3.4616775
3.0460435
0.5164430
-0.6111384
0.9877600
1.8110734
1.2940167
1.3039601
1.3198695
1.0096355
0.5542279
1.3596431
1.5644771
1.2085035
2.2465943
1.0931601
0.0968315
-0.0602741
0.8684393
1.2264016
1.0076468
1.6559564
1.8309602
1.6818092
-0.3009044
0.7133222
0.5999675
1.2144695
1.0513978
0.8843487
-0.7841535
-0.6409686
-0.4301686
-0.3108478
1.0653185
1.1249789
0.0172844
-0.5912516
-0.7742101
-0.7901196
0.4309297
1.5426017
0.8903147
1.0553751
-1.2554706
-0.7324479
1.3695865
1.0255449
1.7076621
2.1551150
2.5488736
2.7477415
0.6039449
-0.6946630
-1.2156970
-0.3963610
-0.2452214
-0.4460780
-0.7185271
0.9917374
-1.7188330
-1.6909915
1.3477110
1.1528204
1.5087941
-0.3824403
-0.8855762
0.5422958
1.2482771
0.6815034
-0.4202252
-0.0264666
0.8684393
0.0013749
1.2900393
0.8803713
0.3354731
0.9877600
0.1803561
0.0232504
1.0175902
-0.8656894
-0.4858516
2.0934659
1.0832167
0.6974128
0.0610353
-0.9889876
-0.0125458
0.9658846
0.1445599
0.4806467
0.8386091
1.5087941
-0.3983497
-0.1318666
1.4113488
0.0312051
1.2999827
1.1210016
0.4528052
0.5661599
-0.5972177
0.7212770
2.6423415
0.9539525
1.2005488
0.6894581
0.8783826
2.2804018
1.4352130
1.3437337
0.4408731
1.1031035
1.2900393
1.6161828
2.4434735
2.1093754
1.9781225
1.1369110
0.8366204
1.8409036
3.0420661
1.4928847
0.4408731
1.7673225
1.5783979
0.7670166
1.9244281
3.4835530
2.3659150
2.3758584
-0.1776062
0.0650127
3.5452021
2.9207567
3.3005945
2.6125113
3.4338360
2.6761491
2.5051226
4.4858476
4.4878362
2.5150660
2.3579603
3.8534474
1.8826659
1.4292469
3.5292926
7.0989726
3.5452021
1.8130621
2.1491490
3.4298587
3.7560021
4.6568740
2.0218735
1.9502810
2.9744510
2.6423415
1.6698772
2.3380735
5.5159836
5.4284817
2.9645076
4.0383946
5.0446665
3.8514587
5.1142703
5.6770667
5.5657006
5.3131383
5.8898554
6.6216895
4.9074476
4.6389759
3.7480474
4.1756135
6.4148668
5.8182629
5.8202516
5.2296137
4.5952249
5.2435345
5.4583119
6.7151574
5.7387157
5.0029043
4.3207871
4.0761795
3.3741756
3.6565681
5.2117156
6.6157235
6.9537990
7.3296595
11.7107208
4.3366966
4.8855722
6.4108895
6.6276555
6.1324743
5.2316024
5.8679799
8.4791163
8.0515502
6.2935574
6.4924253
9.8413619
9.9049996
8.7117918
9.3481693
12.0666944
9.8552826
9.7061317
9.3561240
5.8321837
6.4884480
8.5686069
7.4012519
7.9620596
7.6259727
7.7532482
7.2779538
6.9438556
5.8600252
6.4606065
7.3913085
5.5597346
5.2316024
6.1265083
7.1725538
6.3412857
4.7662514
4.7921042
5.1441005
6.3790706
5.6114402
4.8597193
4.2929456
4.8776174
3.7739002
2.4036999
2.8431982
6.4069121
6.6654405
4.5574400
5.4225157
6.9458443
6.5898706
6.3353196
5.5676893
4.3287419
6.4625951
5.1659760
4.1437946
4.8199457
5.2196703
6.2935574
7.4310821
4.8020476
4.0722022
6.1563385
5.4105836
3.8852663
3.4557115
4.5037457
3.2429228
2.7477415
5.8441158
5.1719420
5.7049082
2.5130773
2.2982999
4.2591381
1.2800959
1.9124961
3.3344020
4.3884022
6.0370177
3.3523001
1.9085187
2.7059793
2.5906358
2.1491490
1.7573791
2.7477415
2.1451716
1.1150355
1.4729979
2.0457376
1.5704432
0.9062242
-0.0861270
-0.7284705
0.5880354
2.8014359
1.2940167
1.3496997
2.5150660
1.8548244
2.1053980
2.5926245
1.7434583
0.9340657
0.2101863
-1.6054782
-0.7364252
0.7789487
0.6735486
-0.5494893
-0.6668214
0.6695713
-0.0165232
1.1170242
2.1948886
1.2065148
-2.2856067
-2.1523652
0.0769447
0.8843487
0.2420052
0.7371864
-0.4321572
0.2002429
1.3854960
1.6301036
2.1928999
1.0156015
0.1624580
0.6775260
1.2224242
0.5025222
0.8465638
1.7971527
1.6698772
1.0752619
-0.4440893
-0.8298932
-0.1716402
-0.0065798
-1.3549046
-0.9869989
-0.7921083
-1.3131423
-1.1659800
0.3593373
0.2559259
0.2340504
1.2880507
-0.2054478
-0.3247685
-0.5554554
0.9937261
2.2545490
1.2522544
0.2539372
-0.0165232
0.6636052
2.2326735
2.3261414
2.5866585
0.1783674
-0.8537573
0.3891675
1.1965714
0.5800807
-0.8458026
-0.2969270
2.1411942
0.3096203
0.2221184
0.5442845
0.4349071
0.0868881
1.0116242
1.9264168
0.9917374
0.0749561
0.3235410
1.3536771
-0.0026024
0.0252391
-0.0523194
-0.9810328
-0.4182365
1.1229902
3.1951945
2.7099566
1.3158922
1.4113488
1.4869186
1.9701678
1.3815186
1.0414544
1.7355036
2.6463189
3.2747416
2.8551302
3.1116699
4.4898249
1.7712998
1.4829413
4.2392513
4.0085644
3.5372474
2.3639264
1.4312356
2.2625037
4.2332852
3.0400774
2.4832471
0.2658693
0.0292164
1.2582205
2.0914772
1.4391903
1.7911866
1.0573638
0.7570732
1.4153262
0.5303637
0.7630392
1.4610658
0.2937108
0.4468392
0.5164430
