# Supplementary material for: Structure of silent transcription intervals and noise characteristics of mammalian genes
Source: Mol Syst Biol. 2015 Jul 27;11(7):823. doi: 10.15252/msb.20156257 (PMC4547851; doi:10.15252/msb.20156257)
Supplement: Supplementary file 5 [file msb0011-0823-sd5.zip › Dataset_1/data.Dbp_FRT1.cell33.signal]

4.8040363
3.9170852
1.8568130
0.9957147
1.1050921
1.0136129
1.4212922
1.9642017
1.8568130
0.9519638
0.3036542
-0.7463686
-1.0745008
-0.7165384
-0.7185271
-0.1616968
0.6556505
-0.3625535
0.6636052
-0.4778969
-1.3588820
-1.5875801
-0.7921083
1.4451564
-1.3429725
-1.7566179
-1.2674027
-0.3406780
-1.0307498
-0.2730629
0.1405825
1.7832319
-0.2989157
-1.6890028
-1.8003689
-0.3983497
-2.4506671
-2.7270936
-0.1855610
-0.3009044
0.3215523
0.0829108
-0.8080177
-0.4281799
-1.4682593
-2.0986708
-0.9671121
-1.3847348
-1.0009196
0.5005335
1.6122054
0.6417298
-0.9333045
-0.8497800
-0.0781723
-0.2790289
-1.0088743
-1.1301838
-0.8139837
-1.3907008
-1.5438292
-0.7443800
-1.0327385
-1.2833121
-1.3191084
-0.7642667
-0.4719308
-1.2992216
-0.4321572
-0.9273385
-1.2872895
-1.9157123
-2.6177162
-1.8799160
-0.6767648
-0.3784629
-0.6429573
-0.4659648
0.0908655
-0.8815988
-1.7088896
-1.5179763
-0.2054478
0.6417298
-0.2452214
0.0868881
-0.7046064
-0.5335799
-0.1060138
-1.0486479
-0.2770402
1.5903300
1.9721565
4.3207871
2.6383641
1.2940167
1.3039601
2.4335301
2.6801264
4.7821608
3.7758889
2.0298282
0.0113183
0.7252543
-0.4341459
-0.5176705
1.4729979
1.4809526
0.7809373
0.9658846
0.7630392
-1.1441046
-1.1639914
-0.3247685
0.8087789
2.3619377
1.7732885
1.3318016
2.2326735
1.2025374
2.3440396
1.9602244
1.4491337
3.2290020
2.1511376
0.6357637
0.4428618
1.8886319
1.7434583
1.3457224
1.4352130
1.0195789
0.5283750
-0.8438139
-1.0585913
-0.4540327
-0.3068704
-0.3287459
1.2005488
0.2718354
-0.3088591
-0.1239119
1.7573791
1.0116242
0.3314957
0.9658846
3.1454775
2.2744358
1.0951487
1.3059488
3.0082586
3.2548548
4.0284512
4.0960663
5.5935421
6.3194102
6.0946894
4.2014664
4.7443759
4.1895343
4.1060097
6.1444064
5.7407044
2.1411942
2.5528509
2.2306848
1.4093601
3.3125266
1.8011300
0.9817940
0.4488278
1.9443149
2.8133680
2.9545642
1.7116394
1.8528357
5.2395571
6.2378743
8.2205880
6.2756592
5.0426779
5.6850214
6.2478177
4.4440853
5.2813194
5.9892894
4.7921042
4.7940929
6.1006554
5.8580365
5.7864440
7.4708557
6.9537990
5.5438251
7.2043726
6.0608818
5.8759346
5.9256516
5.5159836
7.7353501
8.4174672
7.9899011
6.4983914
6.4884480
7.9938785
11.2553131
9.0081051
6.2935574
6.8702745
6.4606065
6.6714065
9.4038523
9.7836902
10.0461959
8.6859390
5.9276403
5.4324591
5.9554818
4.6489193
2.9903604
3.5750323
3.9687908
4.0841343
5.3727987
5.8779233
8.6938937
5.4960968
6.1185536
10.1734714
7.6995539
7.9839351
7.9700143
6.8841952
8.3677502
10.3106903
11.0484904
7.1944292
7.3177274
10.6249017
9.3103844
9.6623807
10.6865507
9.4893656
7.7234180
9.1552674
7.1208481
7.7035312
8.1370634
7.7631916
8.3180333
5.8540592
3.0897944
2.5429075
4.3207871
2.3321075
1.9860772
2.7716057
1.8727225
2.2843792
1.7156168
1.5048167
2.5031339
1.7911866
0.1206957
-0.1815836
3.3582662
0.6894581
1.0136129
0.0232504
0.2300731
3.4676436
2.8789944
3.2449114
4.1676588
3.8236172
4.0841343
3.5332700
2.4892132
2.9625189
1.6818092
0.8962808
2.7437642
3.4994624
4.7145457
3.8653795
2.7517189
1.9065300
1.0454317
1.6579451
1.7633451
2.0815338
1.2602091
1.2085035
2.5926245
2.1590923
1.2144695
0.7829260
0.5064996
0.5363297
0.1525146
0.8266770
1.8588017
2.3221641
-0.7801762
-1.1679687
0.6218430
0.6954241
1.6281149
0.0292164
0.5363297
2.2883565
1.7335149
-1.3966669
-2.0946934
-0.4580101
0.7013902
0.0868881
0.6636052
-0.6807422
-0.3983497
-0.7463686
-1.5875801
-1.1063197
-0.8617121
-0.4023271
-1.4264971
-1.2872895
-0.0920930
-1.8162783
-1.6969575
-1.1560366
-1.0068857
-1.4821801
-2.5799313
-1.2932555
0.1346165
-0.0881157
0.1624580
-1.8500858
-1.8441198
-0.1179459
-0.5136931
-1.2912669
-2.0032142
-0.0622628
0.4090542
0.0908655
-0.1736289
-1.3986556
-2.3492444
-0.8855762
-0.9014856
-0.7563120
0.2101863
0.1664353
0.9440091
0.1107523
-1.0287611
-3.0611918
-3.3455729
-2.1543538
-0.8119951
-0.2750516
0.2221184
-0.8358592
-1.3509272
-1.0904102
-1.9594632
-2.1245236
-0.6031837
0.4806467
-0.5097158
-0.9173951
-0.6151158
-1.4006442
-0.7980743
-0.3665308
-0.5415346
-1.9017915
-1.8580406
-0.9114290
-1.2296178
-0.9293272
-1.6850254
-1.1818895
-0.3227799
-1.2256404
-0.6250592
-0.1676629
-1.3151310
-1.8640066
-0.9014856
-0.0702175
-1.7944028
-2.2915727
-1.1341612
-2.2179916
-2.2358897
-0.7642667
-0.8736441
0.8923034
-0.7026177
-1.1679687
-0.8815988
-0.4261912
-0.8597234
-2.7310709
-2.6376030
-1.8282104
-1.7208217
-1.1361498
-0.8358592
-0.9472253
0.4050769
-0.1915270
-1.7168443
-2.1106029
-0.8915422
-1.5000782
-2.5302143
-0.5673875
0.1982542
0.6974128
-0.4898290
-0.6230705
-0.3347119
-0.3188025
-1.2594480
-3.4489843
-3.2540937
-2.1503765
-2.3035048
-2.8921540
-2.0131576
-2.1026482
-2.5560671
-1.0625687
-1.1421159
-1.3389952
-1.6949688
-1.1381385
0.1027976
-1.4463839
-1.3409839
-0.2392553
-1.3409839
-1.0526253
-1.7645726
-1.0208064
0.8167336
-0.8298932
-1.2892782
-0.3267572
-0.6071611
0.3394505
-0.1099911
-0.4460780
-0.1239119
-0.8020517
-1.0168291
-0.8040403
-1.2872895
-1.7944028
-0.9869989
-0.2452214
-1.2017763
-2.5202709
-1.3051876
-1.1759234
-1.5080329
-1.8878708
-2.0927048
-1.2514933
-0.8378479
-0.4142591
-1.8023575
-1.7844594
-0.6946630
-1.5239424
-0.8736441
0.5522392
-0.3108478
-0.2452214
2.0139187
-0.4679535
-1.0963763
-0.4242025
-1.1938216
-1.6512179
-1.7287764
-1.1242178
1.5962960
0.2221184
-0.3545987
-0.6588667
-0.5037497
-1.5517839
-1.5756481
-1.2495046
-2.1782180
-2.3651539
-2.3790746
-1.8838934
-2.0052029
-1.5637160
-1.6512179
-1.5080329
-0.7622781
-0.8815988
-1.0963763
-1.0923989
-0.4421006
-0.1974930
-0.1358440
0.2499599
0.6258203
0.3832014
-0.9531913
-1.9097462
-3.2123314
-2.6912973
-0.0026024
0.1564919
-1.4702480
-1.3449612
0.1564919
-2.0211123
-2.1463991
-0.5972177
-2.2756633
-4.1012712
-3.4987013
-1.8123009
-1.2117197
-1.7446858
-2.1583312
-1.9296330
-1.1441046
-0.6210818
-1.0784781
-2.1941274
-1.5836028
-0.0801609
-1.5597386
-1.1102970
0.0988202
0.1107523
-0.1756176
0.4408731
0.2042202
-0.3347119
1.0494091
2.1968773
4.1437946
1.3139035
-0.4142591
-0.6131271
-0.2511874
1.7633451
0.8445751
0.9042355
2.7417755
2.0159074
1.7195941
0.5820694
0.5164430
1.7514130
1.9244281
3.9389606
1.8846546
1.9999980
3.7102625
3.3125266
3.1951945
2.5091000
3.7102625
6.0966781
4.6190891
3.3264473
0.5979788
1.0494091
1.4173148
1.7056734
0.9121902
0.3155863
0.8545185
2.6343868
3.3244586
2.0894886
1.5485677
-0.4898290
-0.2273232
0.9798053
-1.0327385
-1.5756481
-0.8756328
0.3235410
