# Supplementary material for: Structure of silent transcription intervals and noise characteristics of mammalian genes
Source: Mol Syst Biol. 2015 Jul 27;11(7):823. doi: 10.15252/msb.20156257 (PMC4547851; doi:10.15252/msb.20156257)
Supplement: Supplementary file 5 [file msb0011-0823-sd5.zip › Dataset_1/data.Dbp_FRT1.cell34.signal]

4.1716362
4.7463646
3.1971831
3.3165039
4.3426626
2.0517036
1.2025374
1.3278243
2.0059640
2.2247188
1.9363602
0.9738393
0.6636052
1.9801112
0.7968468
1.6141941
0.6337751
0.0670013
0.9937261
0.6019562
-0.2511874
0.8346317
0.9758280
-0.0901043
-0.4440893
-0.1020364
1.2164582
0.1604693
0.0829108
1.2542431
0.8704279
0.9181562
2.4593830
2.0338055
2.2724471
3.5034398
0.0033636
-0.6886969
-0.0582855
0.5482618
0.5164430
1.1925940
0.0550693
-0.5574441
0.5005335
0.7093449
1.1826506
0.5164430
0.4408731
-0.3088591
-0.5256252
0.2479712
1.6599338
2.7298434
1.5744205
0.4786580
0.6158769
-0.6469346
0.0212617
0.8704279
0.2360391
0.0192730
-0.3903950
0.4448505
1.1727072
0.8246883
1.4590771
2.0775565
3.0599642
0.3812127
0.4468392
0.2559259
-0.6688101
-0.7702328
1.1528204
1.9403376
1.4809526
2.7795604
2.6284207
2.5150660
3.9787342
4.8438099
5.2137043
5.5000742
5.1520552
5.6889987
6.7211235
4.9611420
3.8275946
5.2256364
7.7830784
5.7088855
4.7483533
0.6536618
-0.2293119
-0.1795949
0.4309297
0.4965562
0.6815034
1.3238469
0.5661599
0.4170090
0.8226996
-0.3048817
0.1366051
-0.1259006
-0.7165384
-0.5196592
-1.5120103
