# Supplementary material for: Structure of silent transcription intervals and noise characteristics of mammalian genes
Source: Mol Syst Biol. 2015 Jul 27;11(7):823. doi: 10.15252/msb.20156257 (PMC4547851; doi:10.15252/msb.20156257)
Supplement: Supplementary file 5 [file msb0011-0823-sd5.zip › Dataset_1/data.Dbp_FRT1.cell4.signal]

6.8053163
6.1661336
5.7845907
3.4953333
3.8316418
4.5553932
4.1974509
0.2482852
0.1794502
2.6024443
1.9534280
2.5454095
1.7174221
0.9071351
0.7950323
0.6534287
0.5236255
1.5935190
1.7331558
2.6122778
0.4115227
-1.1284160
-0.5757688
0.9405693
-0.4026978
-0.9002769
0.2659857
-0.2512606
-0.2748612
-0.0113213
-0.5108671
1.4420818
2.5591765
1.7626565
1.3811136
0.9169687
0.6553954
0.0752142
-0.1017902
0.8520670
0.1047150
0.4449568
-1.7852991
-1.9603368
0.2384516
-0.8275084
1.0861062
1.0212046
0.0850478
0.4626573
4.2643193
2.6988133
1.4755160
-0.2453605
0.2404184
0.0909479
0.9268022
1.2218096
0.9071351
1.3358792
-0.1411245
-0.8884766
0.5275589
0.4331565
-2.4952836
-2.3851475
0.5295256
0.2089509
0.8992682
1.0861062
-1.0969485
-0.4538324
-0.6977052
-0.4951334
0.6278614
0.2246846
0.3859553
0.3721883
1.7626565
0.9523695
0.9032017
-0.9730454
-0.2394603
0.8028991
1.0487386
2.8581173
2.3153037
1.6013858
2.1481329
1.7272556
2.0281632
2.0438969
5.3735471
1.6623540
1.6898880
1.2080426
1.5089502
2.3762719
1.5679517
1.7508562
2.4293733
3.2730944
3.6723378
2.3448045
1.5443511
2.9584199
5.2830782
4.4137897
3.2671943
5.5623518
6.8584177
7.6333038
10.8508511
8.7484317
7.5743023
9.6255870
8.9510035
6.9075856
5.9438947
6.2979036
6.9646203
11.9305782
13.3564473
12.8824687
11.0809569
9.5370848
8.7090974
9.3718807
8.1997180
6.2330020
5.9537283
5.5112172
4.4177231
3.7628067
4.0479805
3.9122771
3.1963925
2.5808104
1.7508562
1.2434435
3.7608400
4.0125796
4.3370878
3.2534273
3.6782379
5.6921551
5.9320944
5.3578134
6.0894317
5.7000219
5.2614443
6.2743030
8.0758149
7.5526684
7.7080390
7.8752098
8.5753607
6.1189324
6.1936677
6.5024421
7.5192342
7.6254369
7.7552401
8.0266470
8.1328496
9.5587187
10.3631055
9.6393541
6.1700671
5.8927601
8.7700656
9.7101558
8.5006255
7.4189317
6.2192350
5.7531233
6.3510049
10.2451026
15.0143888
15.0812572
15.1461588
14.5620442
14.1018326
12.3357217
13.9857964
15.3801980
15.0124221
15.1009244
15.5513023
13.4056152
13.2876122
12.7408652
11.9522121
13.2050101
12.0033467
13.2502446
13.8579598
15.4706670
14.9947217
12.5854946
13.4311825
12.3671891
11.6100035
12.9080360
13.2482779
9.4230153
8.9234694
8.6579628
9.1063740
10.9196862
11.4270989
10.4614413
10.1723341
11.3543304
13.8481263
14.4774754
17.6163541
17.5553859
18.8927528
20.4464584
16.2534199
16.9712713
18.3145383
17.1246751
15.5867032
15.2523615
14.0093970
15.6063704
17.7500908
17.1856433
16.9614377
17.5140849
17.3783815
13.9720294
10.8115168
10.7485819
12.9139362
13.3348134
14.1529672
13.6789887
13.9405619
14.5364769
16.9555375
17.4236159
16.9181699
19.7817084
18.7649162
16.6821640
18.4207409
18.7354155
17.8562934
18.9615878
19.4434332
13.6278541
14.0270974
16.5110597
16.0174140
13.6081869
13.0122720
11.5608356
11.2815619
11.1753592
11.1025908
12.1941181
10.3296714
8.5969946
7.3894310
10.1152993
8.1289162
4.1404162
4.0401136
5.1945759
5.6174199
4.4354236
4.0735478
4.6694628
4.5494931
2.8699176
0.4764243
0.2305848
1.0074376
1.0133377
2.1697667
3.0646225
3.0764228
3.6841381
1.8531255
1.1805086
1.8668925
1.8767261
1.4460153
1.5109169
1.5463178
0.7006299
0.1007815
-0.2296268
-0.2197932
-0.0113213
0.0889812
0.3682549
0.2718858
0.4056225
2.3192372
1.2277098
0.0063792
0.6907963
0.1027482
0.1342157
2.2917031
1.4774827
0.7045633
0.8068326
1.8177246
3.3635633
3.0882231
3.8886765
2.2956366
3.1629583
4.6812631
5.4817165
0.8678008
0.7399642
3.1354243
0.6160611
0.8343666
1.6957882
3.0665892
4.3764221
3.6566040
0.7065301
1.5581181
5.0156048
1.4106144
0.7399642
2.3271040
1.9966957
3.2396602
2.6673459
2.5021417
0.7242305
0.2561521
3.3576632
2.0556972
1.6839879
2.1992675
2.1343659
2.9426861
3.8591758
2.7027468
2.6634125
5.6626543
3.8178747
0.1558496
0.1873170
4.2426854
3.8257416
3.8572091
6.1248326
5.9714287
7.7906410
5.9891292
5.5013836
5.1001736
6.0697645
6.7384480
8.9805042
10.2785368
10.5833777
9.0768733
10.4280072
6.7443481
5.8219583
8.4160567
8.1859509
8.6382956
10.3454051
11.3228629
9.3286129
8.7071307
9.5056174
10.8410175
9.7435900
10.8665848
12.0938156
11.4821669
12.5559939
14.6387461
14.4617417
13.4075819
11.3366300
10.9039524
10.5027424
8.1820175
8.4455575
12.4615915
10.5597771
10.0484310
10.0877653
9.5193844
10.4181736
9.2892786
8.9018356
12.3180212
12.1882180
11.4113652
11.2677949
13.2050101
13.3092461
8.8389007
9.1221078
9.5646189
10.3591721
8.4475242
8.0817150
8.0286137
7.1986595
6.6302786
6.4473740
6.7384480
6.7050138
7.3009288
6.8682512
5.8416255
5.0431388
4.7894324
5.1926092
3.3674968
2.5021417
1.1746085
2.2858030
3.4343651
3.7156055
4.9743037
0.5708266
0.8048659
3.4579657
3.4540323
3.5386011
2.5375426
0.6101610
0.8442002
1.0625056
-0.2138930
1.0231713
1.4637157
-0.5266009
-0.3692636
-0.1430913
0.0732475
-2.0940735
-1.9288694
0.0693141
0.6062275
-0.7429396
-1.0379470
0.4882246
0.2974531
0.4193895
0.1971506
0.0260463
1.3575130
-0.1902924
-0.1391578
0.8501003
0.8992682
-0.0585225
0.5826269
-0.8727429
-1.1657836
1.1431410
3.8395086
2.1992675
1.0389051
-0.0604892
-0.2453605
1.4538821
1.2355767
1.7921573
1.7331558
1.5345175
1.5069835
2.2700693
1.7252889
2.7637150
4.2721861
1.6092527
1.5010833
2.4824746
2.1678000
1.5266506
1.9396610
3.7451062
3.7116721
1.8865596
1.9907956
1.1057734
0.3387542
1.9907956
2.2071343
2.2405685
2.9348193
2.4608407
3.9929125
4.1010818
5.1139406
3.5641684
3.5661351
4.8031995
5.8140915
6.9901876
5.3047120
4.8602342
4.9762705
3.9850456
3.6153030
3.2101595
3.7864073
3.1059236
3.4933666
5.4325486
3.5051669
3.2514605
5.3047120
3.8021410
3.0921565
3.8611425
4.8090996
2.0301299
1.7429894
2.9367860
2.9761203
0.3721883
0.7065301
1.6289198
1.7311891
2.4333067
2.1284657
3.0862564
2.4647741
2.6752128
2.5237756
1.9711284
1.8098577
1.9337608
2.5159088
2.3743052
0.2089509
0.2994198
3.7057719
4.7205974
5.2358770
2.8030493
2.8620508
3.8001743
1.5325508
1.7272556
3.9614450
5.1434413
3.9004768
4.2053178
3.3104620
2.6594790
3.2475271
3.7215057
3.3596299
4.3272542
6.2998703
6.1366329
4.5652268
3.9830789
3.0213548
5.0470722
5.0333052
5.3165123
5.6921551
2.5926107
2.6122778
4.4196898
3.7549398
4.6989635
2.4569073
2.3664383
2.3408710
0.6711292
1.2788444
1.8059243
2.8109162
2.3113703
1.6682542
3.1550915
3.9594783
4.0342135
4.5514598
2.9603866
1.3417793
2.2287682
4.1030486
4.0401136
2.4333067
1.8039576
1.7626565
2.4372401
3.4913999
3.8277083
3.4382986
2.4175730
1.9868622
1.3004783
0.7635648
0.4193895
0.0594805
-0.3948309
-0.7685069
0.3918555
1.1667416
0.7556980
-0.1175239
-0.4282651
0.7458644
0.8087993
-0.9691120
-0.6898383
0.9268022
0.6829295
0.1715833
0.2109176
1.4224147
0.8914014
-0.0742562
0.7969990
3.6153030
2.3782386
1.2768777
1.1313407
0.6789960
1.7941240
0.8678008
2.0714309
1.9121270
1.5699184
0.6671957
1.5325508
0.7891321
-0.2669944
-0.0565558
0.1735500
-0.5010336
-0.0860565
0.3525212
-0.2768279
0.0339132
0.5511595
0.7025966
2.3880722
1.5050167
0.6475286
1.0448052
-0.2020927
1.7233222
0.9268022
0.0555471
1.7803570
2.0025959
4.4609909
2.9525197
2.7676484
3.9594783
2.8640175
2.8620508
2.1678000
2.1914006
2.8856514
4.8425338
1.7331558
1.4676491
3.2927616
3.4422320
2.3251373
2.0340633
2.4136395
2.5257423
2.9367860
3.5681018
2.6004775
3.1649250
2.4411736
2.1402660
2.9603866
1.6741543
1.5994191
3.0252882
1.6308866
3.3497963
4.0283134
2.5788437
1.2926114
1.9514613
1.0094043
0.3977556
0.9602364
0.8815678
1.1726417
0.9917039
0.7773318
0.1932172
1.3142453
0.1224154
-0.9219108
0.7320974
1.5758185
0.5747601
2.6044110
-0.1863590
-0.8432421
1.3122786
1.0153045
0.8520670
0.2541854
-0.0034544
-0.1332577
0.0240796
-0.2040594
0.9189354
1.4774827
0.9091018
-0.0368886
-0.0958901
0.9622031
2.1422327
2.7873156
-0.3869640
0.0516136
2.1068318
2.0891314
4.1935175
3.3556965
2.4942749
0.7517645
1.0428385
2.9682534
2.7991159
4.3154539
3.6821713
3.2376935
4.1817172
4.2957867
4.3272542
3.1845922
2.5159088
2.8069827
4.1699169
3.0587224
3.7667401
4.0066795
1.7351225
3.6861048
4.1384494
4.8720345
4.5848940
4.4354236
5.1473747
2.6024443
2.1933673
1.8177246
2.1953341
4.6281617
4.2072845
3.9948792
4.3056203
5.4109147
6.2133348
5.0844398
4.6379953
4.7913992
2.1579664
0.5000249
0.5019916
3.9358777
3.8906432
3.9083437
3.9004768
3.2160596
4.6065279
6.5103089
4.7382978
2.0301299
1.6505537
2.9525197
7.6667379
6.2703696
3.1098570
2.8935182
4.3921558
4.0302801
2.9702202
3.3006284
6.9547867
8.2213518
6.3313378
6.6007779
5.4246817
2.4451070
2.2818696
3.7785404
5.3479798
4.4157564
2.8069827
2.1264990
2.4844413
3.3832305
4.1089487
4.3724886
2.4588740
2.3271040
2.2150012
1.0625056
1.1274073
2.5178755
0.2109176
0.6258947
1.8019909
1.1628082
0.4193895
2.2169679
2.0202963
1.0448052
1.0625056
2.8876181
2.0596306
1.6820212
4.8208999
2.9839872
0.0948814
-0.4302318
0.8599339
1.6977549
1.2670441
-0.2119263
0.3603880
2.4352734
0.8422335
-0.2984618
0.0142460
1.1018400
0.0044124
-0.7370395
-0.2138930
-0.0703228
-0.1981593
0.9012349
-0.0408220
0.2895863
1.4578156
0.1873170
