# Supplementary material for: Structure of silent transcription intervals and noise characteristics of mammalian genes
Source: Mol Syst Biol. 2015 Jul 27;11(7):823. doi: 10.15252/msb.20156257 (PMC4547851; doi:10.15252/msb.20156257)
Supplement: Supplementary file 5 [file msb0011-0823-sd5.zip › Dataset_1/data.Dbp_FRT1.cell5.signal]

2.6122778
4.3665885
5.9163607
7.1357246
8.7012305
10.1959347
9.8478260
10.8744517
7.9715789
7.0688563
7.4661329
8.7346647
10.6777801
11.7850412
8.5006255
7.5408681
8.4750582
7.8634095
8.4376906
11.5392017
11.4329990
10.5715774
8.3767224
8.4101566
6.2526691
6.8918518
11.2363274
8.8684014
6.5221092
5.0864066
7.3402631
9.8910937
7.6923052
4.9192357
3.9575116
3.0075878
5.1454080
9.2342106
3.6546373
3.2750611
6.2998703
3.7923074
3.4245315
4.1482830
4.0715811
2.2582690
2.6299783
1.0821728
1.0290715
3.2180264
2.8679509
3.2003259
2.7991159
2.5198422
4.2682527
2.7853488
2.8010826
8.8212002
7.0157549
7.8634095
8.8369339
8.7523651
8.1682505
7.5113674
9.3738474
10.8646181
8.9864044
9.3915478
12.2963874
8.9883711
7.6982054
8.5596270
7.7473733
5.2771780
5.2024428
4.6163614
3.6802046
1.4007808
1.2611440
3.0744561
2.8620508
2.7007801
2.7066802
2.4982083
3.0606891
3.4717327
0.9445027
0.7025966
1.8924598
1.9140937
0.6573622
1.3830804
0.5983607
0.9720367
0.6829295
-0.1175239
0.0378466
-0.5620018
0.5039583
1.1746085
1.4656824
1.8334583
-0.5305343
0.2443518
1.9278607
3.0901898
3.3025952
2.2071343
2.9426861
4.1128821
4.4137897
3.5425345
3.3301292
4.0479805
3.9122771
2.8935182
1.4401151
2.3113703
3.3183289
3.5681018
3.2573607
2.8404169
3.2770278
1.8963932
2.3310375
3.4520656
0.5865604
0.5531262
1.4027475
1.0546388
2.6319450
2.2071343
3.2101595
4.6517623
4.9998710
3.2848947
3.3478296
4.9290693
5.6547875
4.9172690
5.1119739
4.6773296
4.0479805
4.4255900
3.2239265
3.0587224
2.3212039
1.9199938
2.2523688
2.2386018
2.3723385
2.1894339
1.9278607
5.0942734
6.3549384
1.8747593
1.2414768
3.6644709
2.9053185
2.3920057
3.5464679
3.7529731
6.4001728
7.2556943
5.9419280
5.8317919
4.7382978
5.2319435
5.7983577
5.7078888
7.0491891
6.8938185
7.4051647
7.9401114
7.4956336
7.7296728
8.4671913
7.1396580
7.3264961
9.5252845
9.1594754
10.2313356
11.3641640
10.6659798
10.9137860
11.4310323
12.2531196
11.1143910
10.0641647
10.8154502
9.1201410
9.5036507
10.3080375
11.5510020
12.0721817
12.7703659
13.8972942
15.9289118
17.6301211
18.1690013
19.2801958
19.0205893
18.9674880
19.7620412
19.5083349
18.3991071
15.6634051
16.3045545
14.8373844
11.0612897
12.1842845
13.1283082
12.2924539
13.6475212
11.1851928
9.2401107
9.7298230
15.1382920
13.4134820
12.8746019
10.8783851
10.1605338
10.4830752
8.9726373
7.7316396
9.2007764
9.9835294
7.8004746
8.0463141
11.0868570
12.7192313
9.5311847
6.1090989
4.9920042
5.9143940
6.0205966
4.2800530
4.3449546
4.5121255
4.8248333
4.2151514
5.3538799
7.8575094
6.6892801
5.6508540
6.9803540
8.0364805
6.8780848
7.0295219
12.3986566
10.7367816
8.9687039
9.2302771
9.7986581
10.0031965
12.9847380
11.6611381
10.8449510
9.0965404
8.8605345
10.3336048
10.6227121
13.8933607
8.8743015
8.8113666
10.4496410
10.5401100
11.6631048
8.4593245
8.0856484
8.6815634
10.9393533
9.5056174
9.2204436
6.9587202
5.0313385
5.4207483
4.3862557
4.2190848
5.9104606
5.5230175
4.8287668
4.8799014
6.3588718
5.3971477
7.1357246
6.8525175
3.6723378
3.0449554
3.4776329
5.4482823
4.3292209
3.0095545
3.8631092
5.4856499
2.2189346
2.3035034
4.3665885
2.4942749
2.1441994
2.9564531
3.3202956
2.4451070
3.8552423
4.9979043
1.9494946
2.8758178
5.2496440
3.6507039
3.6605375
0.5118252
0.3505545
1.8531255
1.9160604
2.6024443
3.0724894
2.0399635
1.7587231
1.6505537
2.6004775
2.2582690
3.7254391
2.7361809
3.3242290
3.9260441
2.1618999
1.9907956
2.9957875
2.1638666
2.3959391
4.1935175
4.8464672
5.3597801
4.8327002
5.7295227
3.6369369
2.3998725
3.8749095
3.5228673
2.5709768
3.6802046
4.6379953
6.2369354
4.1148489
4.4747579
6.1189324
5.6272534
6.0304302
6.5024421
5.7649236
4.2151514
4.3921558
5.0549391
3.3025952
2.9898873
2.1481329
2.5965441
1.6308866
2.0261965
3.3222623
3.4618991
3.9319443
4.4609909
4.9841373
3.4599324
3.7805071
4.4629576
4.3528215
4.4314901
3.9929125
3.7392061
3.7018385
2.0458636
1.2434435
0.9012349
0.8973015
0.2423851
0.5727934
2.0281632
4.7599317
0.6671957
-0.2532273
0.4587238
0.8520670
1.1234738
1.5423843
1.3516129
-0.7665402
-1.4273568
-1.0930151
-0.8629093
0.5393592
0.9248355
1.1785419
0.4252897
-0.0880232
0.0535803
0.5177253
-1.2641194
-2.0783398
-0.8137414
0.3367874
0.8383000
1.6013858
1.2100093
1.4558488
1.6938215
1.4204480
1.5148503
0.8304332
1.4007808
1.0212046
-0.1666918
-0.5364345
-0.5659352
-0.4695661
0.3210537
0.5550929
0.5078917
0.4980582
0.6337616
1.7075885
1.7488895
1.0369383
1.4479820
1.0861062
0.7045633
0.6298281
1.4755160
0.9818703
0.9012349
1.3929139
2.2228681
1.3909472
0.4960914
0.7143969
3.0783895
2.4588740
0.3249872
0.3446543
0.6789960
0.9582697
-0.1411245
-0.6524707
-0.3594300
0.6258947
1.1195404
-0.6052695
-0.1037569
1.2926114
0.6514620
1.1962423
1.0133377
0.7242305
0.8363333
-0.0447555
1.2296765
1.6210530
1.1175737
1.0133377
1.3260456
2.0950315
1.7803570
3.1157571
3.2199931
2.4667409
2.6457120
2.7794487
2.0871647
1.6682542
1.6702209
2.1068318
3.0252882
3.0567557
2.0615974
-0.7232725
-0.7488398
1.1903422
1.5404176
1.9593281
1.7075885
1.4106144
2.1087985
1.6348200
1.8609923
3.0508555
1.9829287
1.7488895
1.8039576
2.1520663
3.4166647
3.2671943
3.4520656
1.2611440
0.8815678
2.8777845
2.2720360
2.3349709
3.6743045
4.9959376
2.3428378
0.6081943
-0.3220624
1.1903422
0.9681033
0.3564546
0.5118252
2.4057727
1.5345175
1.6190863
1.3575130
1.1864088
-0.2532273
-0.2551941
1.0133377
2.8109162
2.3900389
1.1746085
0.1617497
0.1538829
1.3634132
1.6820212
1.3398126
0.2541854
0.7517645
2.6516122
0.3348207
0.1971506
0.5393592
1.7842904
0.7832320
-0.5266009
-0.5797022
1.7980574
-0.3574633
-0.9789455
-0.5580683
-0.5757688
3.7411728
3.9909457
3.1865589
2.1520663
2.1048651
1.0998732
1.3594798
3.7313392
4.1895841
4.1856506
1.7134886
1.2100093
2.9171188
3.9693119
3.0174213
3.2947283
3.4382986
3.3635633
1.8019909
1.9062268
3.2966950
1.9455611
2.1894339
2.0183296
1.4479820
2.5021417
3.0469221
3.8218082
4.7815656
3.0665892
1.8531255
3.2494938
2.5375426
2.2759694
3.6153030
3.5641684
3.4402653
2.8050160
2.7361809
3.3537298
3.0390552
2.3369376
3.6330034
2.6850463
2.2740027
2.2740027
2.7932157
1.5561514
2.2346684
2.0596306
2.6968466
1.1588747
0.9091018
1.3909472
2.3644716
3.1649250
3.1059236
3.0528222
3.6389036
1.5227172
-0.5069337
-0.5344677
0.7183303
1.9809620
1.1667416
0.7320974
2.0930648
1.2080426
2.3369376
3.1019901
4.0814147
2.6830796
0.3348207
-0.4203982
-0.2768279
0.6927630
0.6632623
0.5452593
0.1224154
1.9652283
2.2150012
0.2758193
-0.3397629
0.5767268
1.4066809
1.4912497
1.5364842
1.9947290
3.2730944
3.3950308
3.0115212
3.3045619
3.2986617
3.2160596
2.2543355
1.9770286
1.5463178
0.9897372
-0.5738021
-0.7606401
0.1617497
0.9110685
3.8847431
1.8983599
1.0133377
1.4479820
0.0614472
0.3387542
1.0251380
0.7556980
0.7419309
1.2041092
2.2779361
0.2384516
0.4213562
1.7292224
0.2797527
-0.5246342
1.0625056
0.0378466
-0.2355269
2.2189346
1.1785419
0.4665907
0.9445027
2.1028984
1.4912497
1.5600848
3.0016876
2.5454095
2.8836846
4.2112179
3.2121262
3.0960900
3.9516114
2.8404169
2.6830796
2.2445020
1.0035042
1.4676491
1.6977549
2.5709768
2.7676484
2.8443503
3.3930641
3.1904923
3.4756662
4.5573600
4.5396595
3.0351218
2.5198422
2.4765744
0.3269539
-0.2650276
1.8845929
1.3417793
1.3063784
4.3783888
3.1570582
1.5305840
2.7479812
4.3901891
3.5582682
3.4776329
4.3056203
3.6231699
3.7490397
4.4157564
1.8826262
1.6151528
2.5886773
1.5404176
0.9995707
0.1735500
1.8393585
3.4717327
0.0889812
-0.2414271
1.2749110
0.9150019
1.7351225
2.3861055
1.3771802
0.2817194
-0.2866615
-0.1273575
0.6337616
1.7075885
1.8845929
0.5255922
0.6730959
2.8050160
2.4805079
3.2553940
2.6122778
-0.7606401
0.1145485
3.4795996
1.4794494
0.6553954
2.1579664
1.3752135
0.7989657
0.9504028
2.5926107
1.1647749
1.2237764
1.1844420
-0.6092029
0.0496469
2.7086469
1.2021425
1.0369383
4.2485855
3.6959384
3.1157571
3.2357268
3.1078903
0.0004790
-0.1843923
2.1127320
2.4057727
2.8246832
2.5198422
3.7077386
2.6280116
1.0408718
0.9445027
1.6092527
1.2670441
1.7862571
2.3762719
2.7302808
1.9022934
2.4392068
3.8591758
2.5788437
2.0812645
3.3812638
4.5947276
4.9330027
2.7322475
1.6721876
2.2661358
2.6339117
2.7322475
3.9358777
2.8010826
0.9661366
1.4794494
2.7578148
2.3054701
3.4520656
2.2720360
2.7027468
4.7402645
3.1000234
4.0932150
2.3546380
2.5434428
2.9249857
3.5818688
4.0361802
3.9909457
4.6615959
2.4333067
2.8836846
4.9153023
2.3251373
1.9632616
3.7510064
2.3015367
2.4116728
3.4500989
3.6743045
3.1767253
3.3379960
2.8895848
2.0340633
1.7646233
1.2100093
1.3083451
2.9053185
3.7864073
3.6035027
2.7774820
4.1935175
4.5278592
3.3714302
4.5278592
4.1364827
3.0626558
3.1786920
4.5534265
5.5053171
4.5593267
3.8808097
4.6360286
3.9024435
3.6566040
3.5858023
3.7608400
1.3319457
0.1794502
0.0988148
0.9012349
-0.1155572
0.4882246
-0.1489914
0.6121277
1.2985116
1.2178762
1.2965448
1.1057734
1.2808111
0.6455619
