# Supplementary material for: Structure of silent transcription intervals and noise characteristics of mammalian genes
Source: Mol Syst Biol. 2015 Jul 27;11(7):823. doi: 10.15252/msb.20156257 (PMC4547851; doi:10.15252/msb.20156257)
Supplement: Supplementary file 5 [file msb0011-0823-sd5.zip › Dataset_1/data.Dbp_FRT1.cell6.signal]

-0.1253908
0.3938222
3.3301292
1.8865596
-0.1568583
-0.9730454
-0.6682044
-0.1981593
2.2268015
0.7104635
0.4193895
-0.8255417
-0.7055720
0.0948814
1.3850471
2.1264990
0.8973015
0.4311898
0.7792985
1.1903422
0.4665907
0.7222638
0.6199945
1.5050167
2.6299783
1.0113710
0.2482852
0.9327024
2.1914006
0.9995707
0.3859553
1.1982090
2.3487379
0.9858037
-0.4046645
0.1401158
-0.0585225
0.0299798
2.2071343
-0.1096571
-1.1893842
-0.3476297
-0.8530757
-0.6859049
0.3761218
0.5845937
-0.9868124
-0.8294751
1.1333074
1.0054709
0.7202971
-0.7999744
-1.6417288
-1.6889300
0.1224154
1.6780877
0.3190870
-0.8353753
-0.5010336
-0.1057237
0.3544879
0.0830811
0.2640190
0.4685574
1.3142453
1.2611440
1.5050167
0.6829295
0.8520670
0.8284664
0.5708266
0.3741551
-1.2857532
-0.7980077
2.8050160
1.8845929
1.5404176
1.1274073
-0.5974026
-1.4627577
0.1381491
1.7174221
-0.7213058
0.2128843
-0.5718353
-0.4892333
-0.5344677
-1.1244825
-0.7685069
0.8304332
0.5865604
0.4115227
-0.5167673
-1.3270543
-0.5364345
0.7143969
1.1844420
2.2838363
1.3850471
2.4057727
0.5452593
0.5747601
1.6407201
2.0183296
0.9425360
0.7969990
1.5718851
1.8786928
2.8286166
2.9230190
2.9603866
2.0497971
2.6889798
3.0075878
2.5041085
2.4588740
0.5609931
1.2198429
2.4844413
2.0281632
2.6280116
3.4186314
3.5150005
4.0991151
1.6210530
0.5373925
1.9278607
3.0803562
2.2897364
0.0693141
0.0162127
-0.0054211
0.0791477
-0.8471756
-0.9337111
-0.5816689
-0.5738021
0.7812653
-0.8943768
-0.5580683
-0.2060262
0.1047150
-0.0368886
0.4587238
0.5137919
1.1785419
1.9711284
1.5797519
-1.5571600
-2.2297769
-0.0762229
-0.7586734
-1.2798531
-0.6013361
-0.1253908
-1.4489907
-1.5630602
-0.2886282
0.9130352
-0.0211549
0.4941247
-0.1883257
-0.3181290
0.3269539
1.0369383
1.1490411
1.7095552
0.4842911
0.9779369
4.1246824
4.3370878
2.3821721
2.2091011
2.7873156
3.2494938
1.8255914
0.5590264
1.0448052
1.3496462
0.0889812
0.4803577
1.3988141
2.6063777
2.0379968
1.2690108
2.3762719
3.7313392
6.1110656
5.1434413
4.0165131
2.8050160
1.2021425
1.1411743
2.5749102
2.2976033
2.3723385
2.3172704
1.3693133
2.0812645
1.2041092
0.9740034
0.4390567
-0.4479322
0.4410234
0.2797527
-0.2571608
0.2994198
-0.0860565
-0.0191881
1.4401151
1.4814162
1.2532771
0.6062275
0.5078917
0.7930656
1.7744568
1.8767261
0.8776343
0.6455619
0.8658340
0.3800552
0.5334590
0.3033533
0.7242305
3.1413244
1.4794494
1.4401151
4.8386003
3.3301292
3.7923074
3.3143954
2.6673459
4.5986610
6.3588718
4.8622009
4.0007793
4.7441980
2.0202963
2.3192372
1.8118244
1.6839879
2.6968466
2.7735486
2.3231706
2.8069827
1.6348200
1.3909472
2.2622024
3.2711277
4.3705219
3.9850456
3.2199931
4.3056203
3.0272549
0.1617497
-0.4931667
0.1047150
-0.4715328
-0.1588250
0.7340641
1.1372409
0.8107660
-0.7960410
-0.7803072
1.0448052
-0.1194907
0.5609931
1.7233222
0.5629598
-0.0722895
0.0457135
0.7517645
1.3771802
1.4932164
1.1018400
-0.0309884
-0.0821231
-0.0486889
0.0142460
0.4233229
1.6721876
2.5178755
3.4422320
5.6882216
3.3497963
2.6791462
1.0585722
0.3584213
1.3634132
0.9189354
0.5609931
2.6063777
0.7006299
0.2364849
1.1746085
1.5069835
2.0320966
2.8895848
2.1973008
1.4932164
-0.2217599
-1.2070846
-0.9376445
0.0358799
0.6691624
0.5373925
-0.4361319
-0.2079929
-0.1430913
0.4370900
1.4184812
0.7124302
0.0870145
-0.0840898
1.0782394
0.9012349
0.2463185
-1.0399137
-0.9927126
-0.4912000
-1.8207000
-1.6771297
0.1951839
1.2788444
0.6376950
0.6711292
0.4193895
1.0074376
1.8491920
0.4429901
0.8481336
-0.5325010
-1.0497473
-0.2591275
0.0693141
-0.3771305
-0.1981593
0.7143969
0.8717342
1.7449561
-0.1450580
-0.4734995
0.1617497
0.4410234
0.1440493
0.2050175
1.1746085
2.6535789
3.6290700
1.2985116
0.7714317
1.2906447
-0.0014877
0.0889812
0.9228688
0.4528237
-1.0477806
-0.7901408
0.7950323
0.4213562
0.2994198
0.8009324
0.7910988
1.6859546
2.3841388
2.0065293
1.2591772
2.1284657
4.0302801
3.3871639
3.8690094
2.2995700
1.5895855
1.4420818
0.7517645
0.8068326
1.7193888
3.0823230
1.9691617
1.4991166
1.7803570
0.6593289
0.7301306
1.0251380
0.3839886
1.5089502
2.5945774
2.0989650
-0.7429396
-0.9946793
2.1087985
0.5511595
0.0339132
-0.9632118
-0.6111697
0.8697675
1.5895855
2.0360301
3.6841381
5.0903400
3.4087978
4.2308851
2.8109162
1.4204480
2.2405685
2.3054701
4.5298259
3.7274058
3.5012335
5.6547875
6.4375404
6.9351196
5.6056196
3.8650759
3.8906432
5.9930626
6.7345145
8.2764199
8.9392032
12.9454036
14.3122712
15.9721795
15.7715745
13.6101536
10.5617439
11.8243755
14.9691544
11.2599280
10.2942705
12.2137853
12.6208955
15.3762646
13.7733911
12.7034976
11.3425301
10.9137860
12.2491862
12.0131803
10.6817135
8.8448008
8.8841351
9.1752091
8.9864044
7.1455582
5.9202941
7.6156033
9.2440441
7.0590227
7.2635611
6.8584177
4.5671935
4.7402645
9.5115175
4.8858015
4.9094021
4.9802039
2.8482838
3.2062261
5.3283126
5.6449539
4.1522165
4.2407187
6.5496432
7.2084931
7.0295219
6.9901876
7.6215035
8.9293696
4.9841373
4.6969968
5.7845907
4.4000227
2.6771795
3.0960900
4.5219591
4.9094021
5.8337586
5.6351203
4.0656810
3.4795996
4.1305826
4.0696144
5.4994169
5.1729421
5.4482823
6.1149990
6.0500974
5.3578134
6.2054679
5.8258918
5.1316410
5.0746063
5.8848932
5.1041070
4.4983585
5.3538799
4.2859531
4.3469213
5.8848932
6.3687054
6.8662845
7.5605353
6.5929110
5.0628060
5.2752113
5.8042579
3.9044102
4.1915508
5.5505515
4.4629576
6.3864058
6.4316403
5.9281610
5.6823215
5.4856499
6.9292194
5.9084938
5.6547875
5.6056196
3.2278599
2.8246832
2.5513096
2.0340633
3.3615966
7.1455582
6.6243785
6.3116706
5.4817165
5.2201432
4.5848940
4.8936684
4.8720345
3.8611425
2.5906440
2.8915515
3.7293725
3.6172697
3.6605375
2.9603866
2.4883747
3.5189339
5.1021403
5.0097046
5.3538799
4.2112179
2.7204472
3.4500989
5.0549391
5.1139406
4.8543341
3.4658326
3.3832305
3.5366344
4.3528215
4.2249850
4.6006277
4.9644702
9.8694598
8.2410190
5.5761188
6.0854983
9.1555419
7.2320937
7.6451040
8.3236211
4.2741528
4.2564524
5.4895833
2.9977542
3.3596299
4.3174206
4.2249850
4.9900375
2.1894339
2.0143962
3.8257416
5.3283126
4.3508548
3.7982076
4.3744554
4.1522165
4.2072845
1.0841395
0.8068326
4.7363311
4.4019894
2.3664383
1.8806595
2.6378451
3.1255907
2.5552431
2.7617483
2.9682534
1.5502512
2.1579664
3.3714302
1.8236247
2.7460145
4.1974509
5.3774805
4.9566033
4.4609909
5.4423821
3.9004768
3.7156055
3.5995693
2.9426861
3.6369369
3.1334576
3.0528222
1.6977549
-0.3023952
-0.0191881
0.5865604
1.1982090
2.0104628
1.7587231
1.0566055
1.4283148
3.1727919
3.5779354
3.5032002
3.8060744
4.7009302
1.8747593
2.1697667
3.0921565
2.9348193
4.1345160
2.3467712
2.4510071
3.2081928
2.8561506
1.7508562
0.5452593
1.6898880
1.1156070
1.0389051
1.1962423
1.3378459
0.7537312
-0.0447555
1.4381484
2.1776336
3.3635633
3.7765737
2.5257423
2.4156062
3.6212031
2.7656817
3.6212031
5.9891292
3.3773304
2.5906440
3.7038052
4.5514598
6.6991137
6.3333045
5.8337586
4.9723370
3.7706736
3.8060744
5.5426847
5.5230175
3.8159080
3.2435937
4.3174206
4.9821706
4.2485855
3.5720352
4.1895841
2.9702202
2.1894339
3.3517631
5.2575108
4.9074354
5.6233200
5.1159073
3.3930641
3.7490397
5.3361795
6.0264968
4.9448030
5.3302793
6.3293711
5.5977527
3.5386011
4.6773296
5.2830782
4.6832298
6.6322453
0.8658340
0.9071351
3.7293725
4.6320952
3.7254391
2.3526713
2.5060752
2.6988133
2.7342142
3.9732453
4.2997202
4.4944250
4.8110663
5.7649236
4.7677986
3.9575116
3.9398111
3.4028977
3.9929125
4.4491906
2.7755153
2.2071343
2.3684051
3.7647734
4.1069820
6.5614435
6.7404147
6.2939702
4.1266492
5.1021403
4.3705219
3.0429886
3.4245315
3.7490397
4.2348185
4.3213540
3.3714302
4.4177231
3.4205981
3.9535781
4.9526699
4.4373903
4.6045611
3.2711277
2.3625049
2.3546380
4.9369361
4.6006277
2.8148496
2.7007801
2.8148496
4.2171181
5.3066787
3.8670426
3.0193881
3.1668917
5.7059221
5.0687061
2.8443503
3.7274058
3.4913999
3.0980567
4.4216565
1.6485870
1.6741543
6.7345145
5.6095530
4.6104613
3.3065286
2.5611432
2.2130345
2.9525197
4.0853481
0.7910988
0.7124302
3.3635633
3.4343651
4.6202949
0.0968481
0.1420826
2.1166654
1.7429894
3.5130338
3.8001743
4.5789938
3.5307342
0.6160611
1.0585722
4.0892815
3.6369369
3.2475271
2.9564531
1.8236247
1.7213555
2.5041085
3.0941233
2.7145471
3.3497963
4.0381469
1.0684058
1.0743059
2.9328525
3.2042594
2.3585715
1.8472253
2.2189346
1.6564539
0.2915530
0.5629598
2.1796003
3.7234724
2.7263474
1.9534280
0.6927630
0.8619006
2.2523688
-0.0132880
-0.3240291
0.9386025
0.9386025
1.1667416
1.1018400
0.9189354
0.5000249
