# Supplementary material for: Structure of silent transcription intervals and noise characteristics of mammalian genes
Source: Mol Syst Biol. 2015 Jul 27;11(7):823. doi: 10.15252/msb.20156257 (PMC4547851; doi:10.15252/msb.20156257)
Supplement: Supplementary file 5 [file msb0011-0823-sd5.zip › Dataset_1/data.Dbp_FRT1.cell7.signal]

0.6396617
0.4174228
-0.6151031
-0.7173723
0.0260463
-0.9553450
-1.6594293
-1.1225158
-0.2827281
-0.3535299
-0.7586734
-0.7547399
-0.6623043
-0.5797022
-0.8137414
0.2679524
-1.7970994
-1.3073871
-1.4332569
-2.3930143
-1.6908967
-1.0477806
-1.0576142
0.1519161
-0.4951334
0.1617497
1.4361817
0.7399642
-0.7154056
-1.1284160
-0.8550424
-0.1922592
-0.6111697
-2.1373413
-0.4616992
-0.2669944
-1.1225158
-0.6721379
-0.2728945
-1.2149515
-0.9474781
-0.1057237
-0.3220624
-0.6052695
-1.6023945
-1.8521674
-0.5718353
1.0310382
-0.4420321
-1.4135898
-0.8353753
0.4016891
-0.2276600
-0.2355269
-1.1067821
-0.5698686
-1.0064796
-2.1039071
-2.0311386
-1.1225158
-1.4175232
-0.7390062
-0.2256933
-0.9140439
-0.8570092
-0.2119263
0.1007815
0.8678008
-0.4085979
-0.7016386
-0.2040594
0.3623548
-0.5285676
0.3092534
0.8501003
-0.5521682
-1.4214566
-1.0969485
-2.0409722
-1.8757680
-1.4745580
-1.3132873
0.2895863
0.4233229
0.5629598
-1.9249359
-2.3930143
-1.7675987
-1.5217592
-0.6170698
-1.3467214
-1.2582192
-1.1716837
-0.7626068
-0.6033028
-0.9356778
0.1833836
0.1971506
-0.0722895
-0.5423346
-1.1815173
-1.1775839
0.3485877
0.6612956
0.3761218
1.2847446
1.6938215
1.1097068
1.4873163
2.7106136
2.1855005
1.4912497
1.7469228
-0.2020927
-1.1205491
-0.2532273
-0.8452089
-1.2680528
0.4429901
-0.4577658
-0.0781896
-1.1559500
-1.2542858
0.6337616
0.3957889
1.7410227
2.5414761
2.7361809
2.4254398
1.7331558
3.8296750
2.4215064
2.7401144
6.6027446
5.5977527
5.1552416
7.2143932
5.9065271
6.1818674
6.3982061
5.4561492
3.8572091
2.9938207
2.7991159
2.9131854
1.7036551
0.8461669
0.0063792
1.6682542
3.1767253
0.4980582
-0.3731970
0.9425360
-0.8943768
-1.2169182
0.2227179
-0.9297776
-1.0261467
-0.3633634
0.7183303
2.0851980
2.1520663
-0.2512606
-1.4607910
1.1293740
0.0142460
0.2404184
-0.8176748
-1.8167666
-1.2149515
-0.9042103
-0.5600350
-0.6387037
-0.2925617
-0.3259958
1.2532771
2.2405685
2.8384502
4.6635626
4.2151514
4.7559983
4.6124280
5.1218074
4.8425338
5.6705212
5.6449539
8.0246802
7.8358755
7.2320937
7.3323962
7.2812616
6.7384480
6.2644694
5.7236225
6.0933651
5.3499465
2.7853488
2.5355759
3.2140929
3.9634117
6.1071321
5.5505515
5.4010811
3.9516114
5.0726395
8.7759657
9.0611396
5.3007786
4.9664369
7.7434398
7.1239243
5.0805064
6.0343637
9.2145434
10.3178711
9.6452542
6.4945752
7.4090981
10.4260405
10.7780826
9.4820168
8.5969946
7.9106107
4.7972993
4.3528215
6.2939702
9.4938171
8.5438933
7.1907927
7.1553918
13.9110612
11.8735434
10.0877653
10.6187786
9.5390515
10.2136351
12.4812587
9.6157535
4.9330027
5.3361795
5.6980552
6.0972986
6.5870108
4.5140922
4.1836839
3.2829280
2.3015367
1.8373917
1.4971499
2.2759694
0.1578163
0.0181795
1.3476795
-0.0231216
-0.4223649
-0.2296268
1.1746085
-0.8432421
-0.6544374
-0.1175239
-0.2315935
-1.2523191
-1.6200950
