# Supplementary material for: Structure of silent transcription intervals and noise characteristics of mammalian genes
Source: Mol Syst Biol. 2015 Jul 27;11(7):823. doi: 10.15252/msb.20156257 (PMC4547851; doi:10.15252/msb.20156257)
Supplement: Supplementary file 5 [file msb0011-0823-sd5.zip › Dataset_1/data.Dbp_FRT1.cell8.signal]

0.6317948
-0.5738021
-0.7665402
1.0408718
0.6671957
-1.7223642
-0.7999744
0.2954864
-1.2857532
-1.9800040
-0.9297776
-0.2886282
1.5168170
0.3997224
-0.3869640
-0.3731970
-0.0703228
0.2640190
-0.4715328
-0.8491423
-0.5816689
-1.2228183
-0.2748612
-0.7272059
-1.3388546
-1.1500498
0.5885271
-0.3731970
-1.1952843
-1.3054204
-1.5827274
0.1932172
-2.5326512
-2.6486874
-0.7095055
-1.3132873
0.1420826
0.6298281
0.1853503
-0.3023952
-0.3043620
-0.4007310
-0.8747096
-1.1716837
-1.1972510
-0.2256933
-0.8078413
-1.2680528
-0.4302318
0.3308873
-0.7567066
-0.7449063
-0.6918050
-0.5993694
-0.1509581
0.4429901
0.4744576
-0.4223649
1.1726417
1.3889805
0.8815678
0.5845937
1.1883755
2.3369376
1.9652283
1.2513104
1.2631107
2.2622024
2.0556972
1.8039576
2.3467712
3.7923074
6.4159066
6.1484332
7.1711255
5.3755138
4.7795989
5.6469206
2.3192372
1.8373917
1.1215071
1.6898880
1.2257431
0.0575138
2.5336092
2.2877697
2.4982083
1.0428385
-0.6583708
0.1440493
1.3004783
-0.0801563
-0.0408220
-0.5620018
-1.2739529
-1.0241800
0.5963940
0.5629598
0.8481336
1.0526721
0.7261972
1.1313407
-0.1706253
-1.6377954
-0.6957384
1.5541846
0.4449568
-0.1883257
0.8422335
-0.0624559
-0.7685069
-0.7311393
-0.1411245
-1.1461164
-1.3132873
-0.4361319
1.3063784
1.9553947
0.0024457
-0.9435447
0.5118252
0.6868629
-0.1725920
0.1991173
0.5334590
-0.0545890
-0.2551941
0.3367874
0.7694650
-1.5709271
-1.7754655
0.1066817
0.5963940
-0.2315935
0.1184820
-0.4420321
-1.4194899
-1.7282643
-1.0340136
0.1224154
-0.8471756
-0.1234241
0.5865604
2.3448045
3.2416270
3.1078903
2.8305833
4.5042586
5.2575108
2.7106136
2.7243807
5.9419280
3.2160596
1.4558488
1.8511588
4.6202949
3.2180264
4.0263466
1.8196913
0.5157586
-0.2551941
1.1431410
1.6131861
-1.2739529
-0.7468731
1.2788444
-0.2945284
-0.8334086
-2.0272052
-1.0851482
0.1597830
0.5944272
-0.4793997
-0.3004285
-1.0536808
-0.9061771
-0.0663893
-0.7862074
-0.9061771
1.6485870
-1.8915018
-1.9052688
-0.0290217
1.1667416
1.7095552
0.2325515
0.0791477
-0.8117747
-1.0458139
-0.8412754
-0.8668427
0.7694650
0.5098585
1.6407201
-1.4450572
-2.3241793
-0.7409729
-0.0447555
-2.3674470
-2.2828782
-1.5374929
-1.6731963
-0.2197932
1.0330049
-1.4312902
-1.6338620
0.1086484
-0.4892333
-1.8384004
-1.8521674
0.3230204
0.8343666
-0.6701711
-1.4352237
-1.8639677
-2.5011837
-2.3281127
-1.3703220
-0.7547399
0.2050175
-0.1706253
-0.1273575
-1.4588242
-2.0606393
-1.1225158
-0.2217599
-0.8491423
-0.6701711
-1.1559500
-1.3270543
0.6986632
1.0054709
0.9091018
-0.8058745
-1.2149515
-0.1942259
-0.2374936
-1.7793990
-1.6712296
0.1755167
-1.1736504
-1.1107155
-1.0556475
-0.5403679
0.4134894
-0.7154056
-0.9219108
-1.3821223
-2.0645728
-0.7901408
-0.4616992
-0.1804589
0.0221129
0.7537312
-0.3515631
-1.1579167
-0.8530757
0.2836861
-1.4253901
-2.5759189
-1.7184308
-0.7449063
-0.9061771
-0.0054211
-0.8943768
-0.9573117
-0.7390062
-1.6928635
-1.4804581
-1.1815173
-0.3082954
0.0555471
0.1794502
0.6848962
-0.9769788
-1.2759197
-1.6712296
-0.9710787
-1.2346186
-0.3928642
0.9425360
-0.3613967
-0.6642710
-0.5580683
-0.7527732
-0.8373420
-0.9907458
-1.8934685
-1.5689603
-0.1253908
-1.1893842
-0.3082954
0.2325515
0.8304332
-1.9072355
-2.3182791
-0.3574633
1.4578156
0.6416284
-0.8963435
-0.4282651
0.0044124
2.9820204
1.1864088
1.5699184
2.3703718
2.6575123
2.5611432
2.6712793
2.9466196
4.4452571
4.9094021
5.2004761
4.2485855
6.0009295
3.5681018
3.4323984
4.0519139
3.3969975
2.5650767
2.7814154
3.0685560
3.1432912
2.1363326
2.7735486
1.9632616
0.1715833
0.8323999
1.5266506
2.0025959
1.2532771
-0.2355269
-0.0349219
-0.6859049
-1.1716837
-0.2886282
2.4549406
3.1196906
3.7470730
4.2564524
3.7765737
4.4747579
6.7561484
7.2183267
9.9382949
6.9193859
7.5408681
9.6078866
8.6048615
8.6913970
10.5538770
11.8617431
12.1390501
12.1567505
10.5440434
9.6275538
10.3434384
7.4248319
6.4277069
4.8268000
5.8848932
5.1906425
4.9133355
4.9113688
4.7186307
4.4196898
3.6900382
2.0851980
2.4234731
1.1293740
0.5767268
1.5738518
1.4420818
1.9868622
2.6555456
1.2945781
0.8737009
0.7714317
1.8649258
1.8019909
1.3319457
1.4479820
0.9858037
1.0153045
-0.2473272
-0.7940742
-0.1293242
-0.1017902
-0.2905950
1.5266506
-0.2197932
-0.2669944
-1.8915018
-1.3722887
1.6918548
-0.7075387
-0.4872666
1.0133377
0.8264997
-2.2494441
-2.2612444
-0.5915025
-1.1362828
-1.0300802
-1.2523191
-2.3536800
-1.6515624
-0.4341652
-2.2553442
-2.5582185
0.5472261
0.1302823
-0.1175239
0.0122793
-0.8176748
-1.4548908
-2.1373413
-0.7763738
-0.7685069
-2.0370387
-2.2101098
-0.8884766
0.7025966
-1.7970994
-1.7085972
2.2563022
-0.2335602
-0.7468731
0.0004790
-0.3476297
-1.3958893
-0.2571608
0.1696166
-2.1825757
-1.8423339
-0.5049670
-1.2169182
-0.8373420
0.4606906
1.2906447
0.9995707
0.7930656
1.5246839
1.4696159
-0.5580683
-2.0921068
-0.7429396
0.5295256
0.8717342
0.4036558
0.5806602
1.5325508
1.1864088
0.8166661
0.5885271
0.2010840
-0.5993694
-0.3299293
-0.2610942
-0.1234241
3.6762712
3.7687068
1.6800545
1.2021425
2.1717335
4.4157564
5.4600826
4.2426854
2.5788437
2.0517638
1.1038067
2.8502505
5.9773289
2.5591765
2.9387527
4.8051662
1.7252889
1.1628082
1.4892830
1.8118244
1.8078910
1.6033525
2.7086469
3.9732453
2.4234731
-1.2405188
-0.3495964
-0.2060262
-1.2483856
-0.7940742
0.1401158
-0.9907458
0.1460160
1.7764235
1.8373917
1.0625056
3.0508555
3.8552423
4.0853481
5.1473747
5.4030478
4.5121255
4.4511573
2.5139420
2.9466196
7.6549376
7.3953311
5.2575108
5.4640160
11.5667357
5.6606876
4.6399620
2.5788437
2.7774820
7.9991129
6.9134857
6.6755131
7.7296728
8.5124258
5.6213533
5.7255892
8.8467675
6.7423814
8.7012305
7.1730922
6.0481307
8.9136359
9.5351181
9.6078866
12.3396551
8.5596270
6.9429864
8.0345138
10.0012298
9.4230153
8.1918511
5.9478282
7.1062239
9.7966913
8.7582653
8.4829251
8.4553910
8.0482808
6.8977520
6.7954827
4.6025944
4.8936684
6.7620486
6.4178733
5.1709753
6.1622002
5.0175715
3.9752120
6.0323969
6.0559975
4.6065279
3.2671943
3.4225648
4.0519139
3.9988126
3.7923074
4.8169665
2.2641691
1.2316432
2.0399635
2.1422327
0.7124302
-0.0486889
2.1500996
2.4687076
0.9720367
1.1765752
1.7823237
2.0950315
2.2386018
1.2886780
1.4735493
1.9927623
3.4127312
2.5257423
1.4578156
1.7508562
4.2525190
2.1323991
1.9101602
4.9605367
2.5375426
2.1599332
1.5109169
-0.5698686
-0.2414271
1.6544872
2.5395094
3.6507039
1.0212046
-1.4509574
-1.4253901
