# Supplementary material for: Structure of silent transcription intervals and noise characteristics of mammalian genes
Source: Mol Syst Biol. 2015 Jul 27;11(7):823. doi: 10.15252/msb.20156257 (PMC4547851; doi:10.15252/msb.20156257)
Supplement: Supplementary file 5 [file msb0011-0823-sd5.zip › Dataset_1/data.Dbp_FRT1.cell9.signal]

1.2021425
-0.0486889
-0.3377961
0.0614472
-0.0742562
0.1283156
0.1479827
0.4292231
2.5690101
0.2817194
-0.3987643
0.1224154
-0.5797022
0.0791477
-0.8943768
-0.2846948
0.6711292
0.3466210
0.0791477
-0.9789455
-1.4430905
-1.0340136
-0.3692636
0.6966965
-0.4931667
0.2404184
-0.2374936
-0.2669944
0.5354258
1.1018400
1.5994191
3.2081928
2.5316425
0.8796011
-0.2060262
0.1106151
0.8776343
1.1765752
0.1106151
-0.6524707
-0.2689611
-0.7488398
-0.3889308
-0.1745587
0.3387542
1.9789953
0.7320974
0.0614472
1.4794494
0.9858037
-0.4046645
0.4508570
2.4097061
2.7066802
3.1511580
2.1402660
1.1982090
-0.0840898
1.3516129
2.7361809
2.2602357
-1.9249359
-1.5237259
2.0497971
-0.1686586
-0.7114722
-0.1175239
1.4814162
0.6986632
-0.5934692
-0.0840898
0.5865604
-0.3318960
-0.5443013
0.2187845
1.6800545
2.1264990
0.7596314
0.2030508
-0.0624559
0.0693141
-0.2138930
-0.8373420
-0.0231216
0.3603880
0.6494953
0.6376950
1.1569080
0.2797527
-0.8255417
0.3977556
-0.5344677
-0.4105646
0.4390567
-0.3043620
-0.4184315
-0.3338627
-0.3063287
0.7163636
0.9346691
0.4351232
1.9435944
0.0988148
-0.3299293
-0.4459655
-0.2079929
-1.2129848
-1.3152540
0.1086484
0.5472261
-0.0368886
0.7832320
0.2069842
-1.7518649
-1.8010328
0.4488903
0.2345182
-0.7055720
-0.3712303
0.1676499
-1.8128331
-2.1019404
-0.1883257
-0.5089004
-0.7095055
0.0378466
0.5708266
-0.1273575
-1.0910484
0.2640190
2.7224139
0.3112201
0.2915530
0.9995707
1.0408718
2.6850463
0.3230204
-0.5266009
0.4862579
-0.6977052
-1.1008819
1.2847446
1.7115219
0.8461669
0.2935197
0.4862579
0.6809627
-0.4577658
-0.1843923
0.8363333
0.5944272
1.2277098
0.3977556
0.0909479
0.8009324
-1.6299285
-1.6063279
2.9289191
0.4764243
-0.2001260
-0.0860565
0.9287690
0.1833836
-0.9337111
-1.1421830
-0.2178265
0.2856528
1.2749110
2.0320966
3.2848947
3.7765737
4.9920042
3.9535781
1.5207505
1.6623540
2.0832312
1.5522179
3.5799021
2.9053185
1.7646233
0.9268022
1.2513104
1.5954857
1.5718851
2.6732460
1.7882238
0.1637164
0.1597830
0.9799036
1.2080426
0.0594805
-1.5807606
-1.0045129
-0.1902924
-0.6190365
0.7202971
1.9888289
1.8118244
0.1735500
-0.1352244
0.0240796
0.6652290
0.4233229
0.9032017
1.1942756
0.8205996
-0.7645735
-1.0615476
0.8953348
0.8225663
-0.7783405
-0.3122288
1.1038067
-0.5698686
-0.4321985
-0.5895358
-0.6485373
-0.1765254
0.0437468
0.3171203
1.1077401
0.4803577
0.5098585
0.3151536
1.1864088
1.2139428
1.2119761
1.6623540
0.6337616
-0.3240291
-1.1500498
-0.8727429
-0.9219108
-0.8943768
0.6258947
0.4134894
0.5826269
-0.7940742
-0.4302318
0.7596314
-0.8176748
-0.8019411
0.9838370
-0.1076904
-0.5364345
0.0929147
0.6062275
0.0358799
-0.0349219
1.0192379
0.3544879
0.7006299
0.1106151
0.2935197
1.5148503
1.5954857
1.6780877
1.1490411
0.5255922
-0.6013361
-0.6052695
0.1204487
0.1479827
0.2423851
-0.4085979
0.3879221
0.9661366
0.9228688
1.9042601
1.1038067
0.4606906
0.6907963
1.1805086
-0.0054211
0.3072867
1.1313407
0.0457135
-0.1529248
0.2010840
0.6730959
0.6376950
-0.7055720
-0.6819714
1.6938215
2.0655308
-0.2217599
-0.6229700
-0.3377961
0.3800552
0.1873170
-0.1824256
0.1381491
0.4724908
0.4921580
-1.2641194
-0.6760713
1.3535796
-0.1666918
-0.6072362
-0.4754663
-0.7626068
0.5649265
-1.9013353
-2.3576135
0.0634139
2.3684051
1.6544872
0.9799036
0.0476802
-0.7311393
-0.6485373
1.4755160
0.4587238
0.1991173
1.0448052
-0.1706253
0.1184820
0.2758193
-0.4459655
0.4606906
1.2788444
0.5059250
1.0192379
1.7528230
-0.1804589
-0.2512606
0.1263488
0.6298281
1.2080426
-0.3869640
0.1125818
2.5847438
2.0065293
1.5600848
-0.0408220
0.1853503
4.0932150
3.0528222
2.7243807
2.5159088
1.6584206
1.5482845
2.0871647
0.4311898
1.0231713
1.0861062
2.0851980
2.5198422
2.2720360
3.2632608
4.2525190
3.3006284
4.0263466
3.6054694
3.4422320
2.5768770
2.9289191
3.1432912
3.7175722
2.5591765
3.6566040
3.0823230
1.6584206
2.0281632
2.8817179
1.9789953
2.2897364
1.9022934
2.5493429
2.0517638
1.0054709
-0.7036053
-0.4184315
-0.1509581
0.2718858
0.0634139
-0.7626068
1.0467719
2.3389043
1.1470744
1.6190863
2.0694642
3.0547889
2.1461662
1.6053193
2.3644716
2.3762719
2.6103111
2.1638666
1.9219605
3.1137904
3.7903407
2.8679509
2.7814154
2.5473762
3.0764228
2.9623533
3.4677993
3.9830789
2.2091011
2.7578148
3.1452579
0.2581188
0.3997224
2.4726410
3.9417778
1.9494946
0.4941247
1.1313407
2.8364835
2.6358784
1.9062268
-0.2138930
-1.1441497
0.0634139
2.7342142
2.1973008
1.6839879
2.4765744
0.5885271
0.0260463
1.4342150
-0.6190365
-0.3928642
0.8717342
-0.2158597
0.1853503
0.8756676
0.6966965
0.8127327
1.3673466
2.4746077
0.9582697
-1.2011845
-1.0261467
0.0535803
-0.5698686
0.4508570
0.9130352
-0.4518657
-0.6996719
0.7950323
0.7222638
-1.2601859
-0.6603376
1.0192379
0.8815678
1.0251380
0.9563030
0.2345182
-0.7154056
-0.7016386
0.1971506
0.0948814
1.5600848
1.3752135
0.6042608
1.6997216
-0.2945284
-0.9730454
0.6357283
1.9514613
1.2926114
0.7320974
-1.2326519
-0.2374936
0.2738525
-0.0368886
1.3122786
0.0791477
-0.9356778
-0.4026978
-0.1470247
-0.0742562
0.2522187
1.4912497
1.9888289
1.4892830
0.5216587
-0.4872666
-1.0792481
0.5609931
0.3721883
0.2404184
0.6376950
0.1184820
-0.5462680
-1.2267518
-1.0772813
0.9386025
0.7517645
1.0133377
0.1597830
0.4980582
2.2425352
3.0154546
3.5110670
3.1137904
1.9062268
0.7851987
-0.6170698
0.2699191
1.0546388
-0.3377961
-0.4675994
0.4488903
0.5845937
1.2591772
2.5060752
-0.0703228
0.3308873
0.9818703
-0.6524707
0.4488903
1.9376943
0.7497978
1.3457127
3.6998718
3.5995693
0.8225663
0.1263488
-0.0683560
2.1540330
1.0290715
0.0948814
-0.8884766
-0.8688095
0.6455619
0.1460160
0.2640190
0.9818703
1.2670441
2.4569073
0.5216587
-0.4459655
0.5550929
1.4676491
1.7528230
2.3644716
2.5729435
0.6553954
0.1892837
2.0065293
2.1028984
1.8039576
2.6634125
1.2670441
0.9523695
0.9976040
1.2473769
1.5030500
1.0920064
2.1205988
-0.0172214
-0.2315935
1.4617490
0.6888296
-0.1863590
0.1932172
1.5935190
1.9396610
1.0153045
0.2935197
1.4243814
1.1962423
1.1038067
1.9514613
2.3251373
2.0891314
0.8953348
-0.2158597
-0.4577658
-0.8373420
-0.9140439
-0.5462680
-0.2296268
-0.8491423
-0.2001260
2.7047135
1.0133377
0.1322490
0.9366358
3.4559990
1.6446536
0.8009324
0.2876195
0.0437468
-0.2001260
-0.9494448
-0.7114722
-0.6957384
-1.3152540
-1.9288694
-1.7144973
1.6839879
1.3083451
-0.0840898
0.0103126
1.0133377
-0.4085979
-1.2503524
-1.0064796
-0.1902924
0.3957889
0.5806602
0.1951839
0.6199945
1.3575130
0.6062275
-0.4538324
0.7576647
1.0054709
1.2395101
1.4617490
1.3948806
1.3693133
-1.1107155
-0.8963435
0.3938222
1.3988141
-1.0536808
-1.1461164
-0.9514115
-0.8511090
1.0979065
1.8708259
-0.8648760
-1.0104130
0.8146994
-0.7193390
-0.6131364
2.3684051
0.3721883
-0.8471756
-0.4105646
0.4193895
0.0122793
-0.1450580
-0.3830306
-0.5600350
-0.2945284
-0.2630609
-0.3397629
-0.4144981
-1.8777348
-1.5276593
0.0280130
-0.5659352
0.1401158
-0.5816689
-0.3122288
-0.8353753
-1.6082947
-0.7252392
0.0929147
-0.3436963
-1.1520166
-0.4951334
0.1656832
1.6289198
-0.6662377
-2.3084456
-2.0606393
-0.5285676
0.3210537
0.1499494
-1.2464189
-0.5167673
-2.9594285
-2.4677495
0.4528237
0.1912505
-0.0919566
0.6494953
-0.3476297
0.0103126
-0.1666918
0.2738525
2.6653792
2.0143962
0.4154561
0.2423851
0.6278614
-0.4046645
-0.4577658
0.1676499
-0.2492939
0.6396617
-0.7173723
-0.8766763
-0.2138930
0.0929147
1.9534280
2.1678000
0.5216587
-0.1666918
0.8343666
2.7696151
0.9425360
0.5767268
1.4125811
1.6308866
0.9818703
0.9563030
0.1912505
0.7910988
0.3820219
-0.1037569
1.2100093
1.8137912
1.0487386
1.1864088
1.6348200
4.0696144
2.7814154
0.3367874
-0.1725920
0.4292231
2.2956366
2.4844413
2.7637150
4.2053178
1.9809620
1.7980574
4.0204465
4.3213540
3.5445012
5.5210508
3.9830789
2.2720360
3.4225648
3.4402653
1.6702209
0.3603880
-0.6996719
0.4095559
0.9189354
-1.4686578
-0.2217599
4.0578141
1.9947290
2.2818696
2.2189346
1.8118244
1.2355767
-0.3554966
0.0634139
4.3508548
3.3773304
3.3242290
2.9702202
2.5316425
2.7165138
4.0873148
3.2750611
2.2268015
2.4313400
1.7547897
1.6603873
5.4502490
0.9956373
0.5393592
3.9221107
4.5966943
2.3074369
2.2051676
3.9811122
3.3124287
2.7794487
3.9457113
5.7196891
4.0715811
4.1541832
4.0538807
3.0764228
3.6959384
5.2358770
6.1346662
5.7885242
5.0608392
4.0597808
4.3862557
3.5327009
3.7765737
6.0913984
6.5830774
5.4345153
4.6478289
2.6181780
2.7460145
3.6684043
4.4806580
5.0293718
3.4441987
2.7322475
6.6479790
5.5938193
5.2948784
5.9045604
2.0773311
1.6643207
3.0174213
2.7106136
2.3841388
2.8522172
3.8060744
3.3301292
3.8218082
3.4776329
2.4392068
2.7617483
3.8198415
1.1647749
-1.0418805
-0.3948309
1.7842904
0.2836861
0.6239280
0.7202971
1.1451077
0.6986632
1.8275582
0.7871654
0.7025966
2.4313400
2.0025959
1.8688592
0.9307357
1.4322483
-0.0486889
-0.1253908
0.3072867
0.4567571
-0.0172214
0.4685574
3.2101595
4.0833814
1.9809620
1.5089502
0.9956373
2.4293733
3.9260441
3.4107645
4.2603858
4.6615959
3.8827764
3.7765737
4.5494931
3.5189339
2.7794487
1.5286173
1.9770286
4.2977534
3.7057719
