# Supplementary material for: Structure of silent transcription intervals and noise characteristics of mammalian genes
Source: Mol Syst Biol. 2015 Jul 27;11(7):823. doi: 10.15252/msb.20156257 (PMC4547851; doi:10.15252/msb.20156257)
Supplement: Supplementary file 5 [file msb0011-0823-sd5.zip › Dataset_1/data.Gls.background]

Cell1	10738.893156	102.844917	576	459
Cell2	10738.893156	102.844917	576	255
Cell3	10738.893156	102.844917	576	526
Cell4	10738.893156	102.844917	576	243
Cell5	10738.893156	102.844917	579	476
Cell6	10738.893156	102.844917	576	303
Cell7	10605.474809	99.234871	574	442
Cell8	10621.993177	100.433570	519	222
Cell9	10621.993177	100.433570	519	469
Cell10	10621.993177	100.433570	519	469
Cell11	10621.993177	100.433570	519	236
Cell12	10621.993177	100.433570	519	213
Cell13	10621.993177	100.433570	519	416
Cell14	10621.993177	100.433570	519	198
Cell15	10621.993177	100.433570	519	469
Cell16	10621.993177	100.433570	519	469
Cell17	10621.993177	100.433570	519	469
Cell18	10626.557353	97.054081	594	544
Cell19	10626.557353	97.054081	594	544
Cell20	10626.557353	97.054081	594	544
Cell21	10626.557353	97.054081	594	544
Cell22	10626.557353	97.054081	594	544
Cell23	10626.557353	97.054081	594	544
Cell24	10626.557353	97.054081	594	487
Cell25	10626.557353	97.054081	594	384
Cell26	10626.557353	97.054081	594	544
Cell27	10626.557353	97.054081	594	457
Cell28	10626.557353	97.054081	594	469
Cell29	10626.557353	97.054081	594	544
Cell30	10626.557353	97.054081	594	544
Cell31	10626.557353	97.054081	594	544
Cell32	10626.557353	97.054081	594	544
Cell33	10626.557353	97.054081	594	543
Cell34	10626.557353	97.054081	594	544
Cell35	10605.474809	99.234871	574	524
Cell36	10605.474809	99.234871	574	524
Cell37	10605.474809	99.234871	574	524
Cell38	10605.474809	99.234871	574	524
Cell39	10605.474809	99.234871	574	524
Cell40	10605.474809	99.234871	574	293
Cell41	10605.474809	99.234871	574	376
