# Supplementary material for: Structure of silent transcription intervals and noise characteristics of mammalian genes
Source: Mol Syst Biol. 2015 Jul 27;11(7):823. doi: 10.15252/msb.20156257 (PMC4547851; doi:10.15252/msb.20156257)
Supplement: Supplementary file 5 [file msb0011-0823-sd5.zip › Dataset_1/data.Gls.cell1.signal]

8.5109393
7.0096497
5.2983352
3.9409516
4.3726696
7.1477217
6.3348473
5.5278069
5.6055939
3.9856792
3.4645061
3.1144645
1.8873742
4.7441026
7.4608144
6.7276717
7.0368752
9.3977113
8.7112408
8.3864800
7.2546788
8.0519958
8.7306876
7.1224409
10.4322787
7.6591713
6.6284933
4.4582353
4.0187386
5.2069354
5.5589217
6.4437491
4.9132894
4.1840361
5.1330378
6.6576634
4.6585369
3.2155876
3.2914300
3.6609183
3.0191754
3.3342128
4.1218065
4.0965257
4.5243543
4.5982520
3.2019749
4.0537428
3.7017565
4.7149325
7.1360536
6.4534725
6.7082250
7.9508727
8.7481897
7.6591713
7.7544605
8.9951635
11.0740217
12.2447164
11.2179277
11.9996873
11.0876344
9.8585994
10.5411806
9.4443835
8.4156501
7.4841505
6.3115112
5.6833810
5.8136742
7.1730024
5.0999783
7.4219209
8.9407126
8.6606793
10.0413989
7.1282749
7.3169084
9.2790861
9.4521622
12.5072476
8.4837138
7.9392046
10.5567380
7.5035973
8.8609809
8.3845353
6.7023910
7.0115944
8.4603777
6.5448722
6.5409829
5.0727528
4.4251758
5.8136742
5.4189051
1.7084641
2.3365943
4.8218897
3.4897869
3.7775989
7.1749471
7.7019542
8.5887263
9.6952467
6.7646206
5.7747807
6.2745623
5.5433643
4.1451426
5.3547308
5.1660972
4.0537428
4.1898701
5.0085785
3.5092336
1.8465360
2.6691338
3.2428131
2.6010701
3.6784204
3.2719832
3.6006334
4.7596600
5.2108248
4.3298867
3.4897869
2.8636013
2.7391421
2.9880606
2.5777340
3.5014549
1.9671059
2.2938114
4.8588385
5.6522661
4.3551675
3.4625614
1.6501238
0.7477943
2.6613551
6.1948306
4.9482936
3.6142461
0.2849615
1.0064362
2.5816234
1.7687490
1.8815402
3.5947994
4.9463489
5.3255606
6.1987200
7.1807812
5.3916796
6.8735224
5.5880918
4.9871871
4.9074554
3.6025781
2.8033164
4.5029629
4.1451426
1.1367294
0.9247598
1.0531084
1.2242398
0.7302922
0.1079960
1.9826633
3.0366775
1.5801155
1.2028484
1.8601487
2.1401820
0.5163779
1.0783892
1.9807186
2.0001654
-0.8643418
-0.8623971
1.6442898
1.4789923
1.2728567
2.5310618
3.0619583
2.8577673
2.2413052
2.5174491
2.1421267
2.6049595
2.6477424
1.8076425
1.6890173
2.6749678
4.4018397
2.3035348
2.0973992
5.5550324
4.4971288
4.0790236
2.0118334
2.0098888
1.3117502
1.7784724
3.4508934
3.8301051
1.8134765
1.9534932
4.2229296
2.7196954
2.1421267
2.0448929
1.8990423
0.7886325
1.5023284
2.1771309
2.2665859
2.0604503
2.3754878
1.8757062
0.9539299
1.3078609
3.1844728
1.6870726
0.1780044
0.8275260
1.2981375
0.7108455
1.6151196
2.4299387
2.9141629
2.9861159
2.2296371
2.1693522
3.9428963
4.3376654
-0.0300759
-0.5201342
1.3798139
3.0288988
5.0921996
2.7760909
2.6944146
0.7536283
0.6369478
1.7551363
2.1110119
3.3322682
2.9802819
2.6749678
2.7235847
2.8908268
3.6803651
3.6336929
3.4275573
2.7508102
1.1192273
0.2616254
0.3394124
1.5023284
1.5120518
0.1371662
1.7493022
2.3307602
2.3754878
2.4766109
3.7523181
3.2311450
3.6356376
5.3527861
5.7650573
8.4545437
9.1624056
9.3374264
8.8648702
7.2644022
5.1233144
5.7300532
5.0280253
4.6954858
4.2365423
4.6740943
6.2609496
6.6109912
6.6868336
7.5852737
10.0977945
5.4597433
2.8227632
3.6492503
7.2994064
4.7966089
4.3668356
3.4722848
1.4945497
1.8445913
1.9671059
1.7881957
2.0312802
2.4338280
2.6574657
1.8290339
0.9014237
2.5660660
3.4761742
2.8986055
2.0410036
1.7745830
0.6738966
0.9519852
1.3623118
1.7279108
2.7430315
4.1373639
3.5831313
1.7026300
2.6496870
2.4532748
1.8018085
2.1421267
3.8903901
1.7512469
0.3471911
1.1153380
1.5120518
2.1479607
2.5777340
3.7153693
2.4824449
2.2121350
1.2884141
0.8528068
3.3225448
1.6151196
1.6617918
2.5388405
2.0429483
2.3560410
2.3968792
3.6706417
1.9826633
-0.4053983
-0.5959765
1.0803338
3.4586721
4.4912948
5.0183019
4.4504566
5.2730544
4.2909932
4.9502383
5.4714113
5.6542108
6.5468169
5.9361888
6.9902029
5.5258622
5.7553339
5.9692483
4.2968273
3.5345144
5.7125511
7.1321643
5.6425428
4.5574138
4.4718481
6.6654421
6.7782333
5.2380502
4.6565922
5.2633310
3.4197786
2.0371142
3.5189570
2.3229815
2.3560410
3.8009350
5.2224928
4.0304067
3.0444562
2.9686138
3.3497702
3.6978672
2.7508102
3.4917316
2.2510285
2.0954545
2.9452777
3.4022765
2.5738447
1.2689674
1.6151196
0.5552714
1.3467544
3.7814882
-0.0573014
-1.1443750
0.3763613
0.6583392
1.5665027
2.0662844
2.4279940
2.1635181
3.0639029
2.6788572
2.6399637
4.7713281
4.7460473
2.6166275
1.8465360
3.9137262
4.7868855
3.3030980
1.6326217
1.4712136
2.7216400
1.6734599
1.7104087
3.2875406
3.7445394
4.9171788
3.7581521
3.1494687
2.6963592
1.3409204
2.1557394
3.1514133
2.5155044
3.7931563
3.9390069
3.8806667
2.4143813
0.9655980
0.3316337
0.7516837
1.8115319
1.5062178
1.3214736
0.9967128
1.0783892
0.6602839
1.3273076
-0.0009058
-0.0495227
0.3452465
0.8333600
1.2242398
-0.0650801
-0.5337469
0.5824969
0.8022452
0.4483143
1.6053962
1.2184058
0.3666379
0.0165963
-0.7087677
