# Supplementary material for: Structure of silent transcription intervals and noise characteristics of mammalian genes
Source: Mol Syst Biol. 2015 Jul 27;11(7):823. doi: 10.15252/msb.20156257 (PMC4547851; doi:10.15252/msb.20156257)
Supplement: Supplementary file 5 [file msb0011-0823-sd5.zip › Dataset_1/data.Gls.cell10.signal]

18.1294643
19.1331128
18.2589031
16.3531658
13.2665485
14.9014600
20.1925195
19.4158868
17.0501439
17.7272084
16.4985356
14.2243955
16.1460638
15.3813792
15.1085621
17.0959454
17.8307594
18.7228914
20.1248131
21.6482081
20.5489741
20.9591955
21.1384184
18.8981316
15.9070998
14.6346169
15.4391288
15.8055402
16.2058047
13.1510492
11.4723277
12.1454094
15.3355778
14.4434458
16.5602679
18.1712830
15.0528038
13.6130462
12.2190899
10.6678158
12.8961544
11.8944973
11.7730239
10.8012373
10.8012373
14.7959176
11.7331966
9.5506594
10.7195913
12.5556308
11.9781346
12.6074063
10.9047884
10.9326675
15.0089938
12.9200508
12.5058466
10.3949986
10.2237412
12.1912108
11.9661865
10.5065151
10.4009727
11.4185608
9.7955975
10.4985497
13.5592793
15.2280440
13.5712275
14.7580816
17.0879799
12.6213459
11.4802931
11.5141464
13.3242981
13.2087989
10.9286847
13.8181569
19.0096481
17.5599336
14.5708932
11.2433206
11.1079077
13.6608389
11.7132830
9.7517874
8.7999145
11.3329321
10.5702389
9.8453816
10.1978534
8.5569678
7.7006804
7.0594605
7.6628444
8.2741938
8.7580958
6.8443930
7.4398114
11.1975192
10.0982851
8.8616468
8.9492669
11.2473033
10.3033958
10.2735253
14.5151350
14.5967810
13.9077683
15.1742771
16.0703919
16.4447687
19.2306898
19.0076568
14.9691664
15.0209420
17.0023512
17.9263450
19.2306898
18.1872139
20.7680243
17.7232257
14.4872559
14.4255235
15.0030197
15.4371375
16.5483197
17.3926589
12.9041199
11.8745836
12.9499213
12.9817831
11.5221118
11.2373465
10.8689438
7.8141883
7.2187698
7.3442259
8.2084787
6.9200649
7.3143554
9.2200927
7.5792071
7.5652675
9.5048580
9.7318738
9.2061531
10.1640002
14.3359120
13.8480274
10.7494618
9.0428611
11.3050529
12.2867964
9.9887600
9.9429586
10.1958620
9.9568981
12.5396999
11.7849721
11.8168340
13.6707958
16.2535975
18.0697234
17.2532633
13.9316647
14.6784270
18.7169173
15.5187835
16.2914335
16.1440724
15.3116814
15.7816438
18.0518011
19.7305226
20.7481107
22.7434594
22.5204264
20.2980619
20.8516617
19.4796105
18.6253145
17.1576777
17.3966416
15.8851948
15.6024208
16.1500465
15.9708236
14.3000674
13.4895815
12.3246323
11.2034933
10.8589869
12.5257603
13.5453397
14.1268186
12.1115562
10.7116258
11.5181291
10.6797640
11.0302444
11.9144109
12.1095648
12.5257603
11.9562296
10.8191596
8.2244097
5.9124337
6.2848191
11.2831479
11.2253983
5.4623850
5.3827303
9.5347285
11.0362185
8.9074482
9.9549068
12.6870610
13.6568562
15.6780927
14.3717566
13.0972824
15.3116814
14.5151350
13.6230030
13.7504504
11.1935364
12.1593490
15.7298683
14.9572182
13.0614378
13.5015297
11.8427218
10.2038275
9.9449499
9.7159428
8.3598226
9.5884954
11.7849721
9.4172379
7.6927149
8.0551436
10.1819225
9.0329043
8.5310800
8.2662284
8.4115981
9.5008753
8.2642370
8.9014741
7.7385164
5.8825632
5.5320828
7.5652675
8.6784411
7.1490720
9.7318738
11.6933693
11.7013348
11.9602124
11.5619391
9.8553385
9.2917819
8.4952354
8.7182684
6.6751269
6.7149542
8.9950683
8.6445879
7.6728013
8.5131577
9.2798337
7.7783437
6.7229197
5.8228222
7.2247439
7.5035352
9.4650307
9.2818250
10.7355222
9.8194939
8.5091750
8.1965305
5.3568426
5.7431676
7.5931466
5.3309548
5.1557146
5.8526927
6.7030060
9.1006107
11.1676487
11.2970875
11.0621063
9.3156783
7.3661309
7.9336702
7.8281278
8.6127260
8.8676209
5.7053316
5.1079218
5.3190066
5.1816024
6.3246465
7.5174747
8.7182684
8.3379175
9.7039946
6.8862117
6.7547815
6.9817973
6.5516622
7.3043986
6.7089801
4.5244516
4.5284343
4.9525953
4.6996918
4.8052342
4.9127679
4.3770905
6.4739989
9.1961963
7.4776474
7.4816301
6.1434322
6.6870751
7.8858774
7.4716733
8.4952354
11.6157060
8.8815605
7.8898602
8.0750572
6.9041340
6.2051645
4.6598645
4.8012515
6.2290609
5.1616887
5.3528598
6.8862117
7.3721050
11.1098991
8.8815605
8.8277936
8.1148845
7.1689857
8.5589592
5.6236856
5.0661031
9.1284898
8.0929795
8.6346311
7.3402431
5.2214297
6.6651701
6.0996221
5.4703504
6.8782462
6.3166810
4.5861839
4.5642789
6.2290609
6.4819644
8.1985219
6.5855154
6.8145225
8.3359262
11.0382099
9.7975888
7.3322777
6.4819644
5.8626495
6.5914895
11.6854038
10.7574273
8.1945392
6.1175444
4.7016831
4.8848888
5.3707821
6.8543498
6.3306206
6.4819644
6.9499354
6.5357313
7.0275987
8.7481389
10.9963912
11.2711997
8.8138540
7.5134920
2.9353415
2.4892755
4.3213322
5.2054988
7.2705453
6.7727038
6.8722721
9.4809616
8.1865737
8.7063202
9.1922136
9.1543776
8.7501303
8.9114310
6.2210954
6.6771183
8.6664929
9.9150794
9.7975888
8.6704757
5.3090498
4.5602962
9.0050252
7.8520242
4.7255795
5.7252453
8.1248414
6.4361630
5.7152885
5.7670640
4.3890387
3.5506736
5.5380569
7.1908907
7.6966977
7.6568703
8.8178367
7.7604214
8.1168759
8.2761852
6.1374581
5.5440310
4.1859193
4.7733723
4.3631509
3.0747371
4.0544892
5.6177115
4.2894704
5.0163190
5.6336425
6.1075876
8.3558398
10.1898879
8.8238108
6.6054291
5.0561463
7.6907236
8.6585275
8.0730658
8.9532496
11.3986471
13.2307039
7.4418028
5.5679274
6.7049974
8.4753218
8.5748901
7.3681223
8.5888297
9.7557701
5.6495734
4.6917263
5.1577060
4.8510356
