# Supplementary material for: Structure of silent transcription intervals and noise characteristics of mammalian genes
Source: Mol Syst Biol. 2015 Jul 27;11(7):823. doi: 10.15252/msb.20156257 (PMC4547851; doi:10.15252/msb.20156257)
Supplement: Supplementary file 5 [file msb0011-0823-sd5.zip › Dataset_1/data.Gls.cell11.signal]

15.4470943
14.7600730
15.4490856
14.5469968
13.1809197
13.9077683
16.1838997
16.7335167
17.1815741
18.9439330
20.4414403
23.1676204
24.2230444
23.1158449
22.3730654
21.5287262
19.8241168
20.4016130
24.5954299
22.4766164
21.4908902
21.7756555
18.7467878
18.6651418
26.5907786
29.0003315
27.7915723
28.2456038
27.9767694
20.9791091
18.7308569
23.5539454
20.6087151
17.8586386
19.4079213
16.0305645
15.3973101
16.9366361
16.4129068
16.9107483
18.5755303
17.7869494
17.7172516
15.7796524
14.6744443
15.2101217
18.8802093
20.2124332
21.0010142
21.5207607
19.0176136
18.8403820
20.4434317
20.0391844
16.6259830
16.1221674
18.7268741
21.3873392
21.6024067
21.7637074
21.5486398
18.8423734
18.4819361
20.7779812
20.4932158
18.0458270
14.2841365
15.1045793
18.0537924
16.8729124
16.5303974
19.3461890
18.8642784
22.3133244
23.4105671
20.9233509
21.7218887
25.2864339
16.7016549
16.4547255
19.9475815
19.2705171
17.7331825
15.4271806
15.3893447
13.7146058
11.5141464
11.9203850
12.2549345
10.6021007
11.4504226
14.9373046
14.5330573
13.8838719
14.7959176
16.2058047
15.2499490
13.7544332
12.6153718
12.7328624
12.0438497
10.9625380
10.6419280
10.5801957
14.1606718
15.1444066
17.2433064
16.6000952
17.2353410
16.6598362
15.5167921
15.4012929
15.0368729
13.0614378
11.6336283
12.1553662
12.3246323
15.7557560
13.5891498
12.7547674
12.3445460
12.9678436
11.5280859
11.1118904
13.1849025
14.8377363
14.7979090
16.0664091
20.6485424
24.9937031
27.2758085
28.5801533
34.3391839
34.6876729
36.2090766
35.8805012
34.9724383
31.3680657
24.0358560
22.3252726
23.7291856
19.8758923
16.6737758
17.2871165
19.4895673
17.6853897
12.9021285
13.7484591
12.9578867
11.2034933
9.7836493
10.4726619
9.9389758
8.5330714
9.2519545
6.4421371
6.2589314
8.0770486
7.6269999
9.4371516
8.1726342
9.4769789
9.5645990
9.7816579
9.1404380
7.8858774
7.7126286
8.8078799
8.6525534
9.8931744
10.5304115
10.8052201
9.8334334
9.4729962
9.8413989
9.6641673
10.2476376
11.5579564
8.8198281
10.0445182
13.6010980
9.0667575
7.7146200
8.6266656
9.0508266
8.0790399
6.8901944
7.1888993
9.8334334
8.6187001
8.3080470
9.2977560
10.4129209
9.6243400
12.1434180
12.5038553
12.5855013
10.9067797
7.6628444
5.9203992
7.9316789
4.1341438
5.0880082
6.1533890
7.2008475
5.1596973
3.9150936
5.3309548
5.1258441
5.6236856
3.2539600
1.7265823
2.4952496
1.4398256
1.3840673
2.3996640
2.7720495
2.3040784
2.5191460
3.3455629
2.9552551
1.6369708
1.4139378
0.1713254
-0.9518050
-1.4735429
-0.4121448
0.5676073
0.4760044
0.9419841
1.0216387
0.7906403
0.3505484
1.6429449
0.6114173
0.5676073
