# Supplementary material for: Structure of silent transcription intervals and noise characteristics of mammalian genes
Source: Mol Syst Biol. 2015 Jul 27;11(7):823. doi: 10.15252/msb.20156257 (PMC4547851; doi:10.15252/msb.20156257)
Supplement: Supplementary file 5 [file msb0011-0823-sd5.zip › Dataset_1/data.Gls.cell12.signal]

15.0070024
19.4816019
16.7693613
14.7501162
10.7494618
11.5878269
13.2326953
10.3989814
11.1656573
8.6246742
7.1968648
7.1510634
6.3405774
4.3810732
4.4726761
4.6100803
2.4713532
4.1879107
5.9343387
4.7355364
4.4487797
2.6306625
1.1391293
2.2025188
1.5752385
1.6907377
5.7690553
7.9874371
12.0717289
13.7305368
14.9373046
17.4942186
16.6697930
12.9439472
13.2466348
14.7560903
18.8164856
18.6611591
16.5483197
14.9751405
13.3163326
12.7806552
9.5586249
9.4371516
11.9383073
13.1510492
13.5732188
9.3097042
8.1487378
8.1467464
7.7365250
9.7000119
12.3545028
8.0212903
8.0551436
10.8271251
11.0979509
10.3750850
8.5748901
9.0129906
9.2877991
9.9568981
8.9492669
5.7272367
5.2054988
7.8560070
7.8181710
9.1882308
10.0584578
9.2419977
7.3561741
8.1447550
8.8994828
6.8941772
9.1762826
7.9794716
8.6286570
9.4471084
9.9768118
10.0843455
8.1049277
6.6014463
4.5543221
4.1998589
4.6718127
5.8148568
7.7305509
8.4315117
8.3837190
4.6140630
4.2197726
6.4361630
7.4159151
7.4198978
10.3691109
11.5161377
8.4992182
8.7600871
10.9187279
10.4268605
6.0717430
5.2971016
6.6771183
6.1434322
5.8566754
5.1397837
3.6363023
4.0325842
2.3279748
1.9655462
2.6804466
2.6207056
1.1012934
1.4278774
3.9887741
4.4109437
2.5848611
1.9715203
4.9306902
6.5795413
6.6392823
4.5981321
5.1338096
5.0322499
4.9904312
6.8802376
8.8098713
11.3170011
11.3628025
12.0060138
13.7006663
14.0272503
12.0697375
11.1815882
11.5141464
11.5997751
14.9392959
16.8768951
23.3189642
24.1573293
28.2256901
29.7470938
33.5864475
34.6060269
35.5718395
33.7557136
27.9269852
24.7666873
22.6219861
19.3899990
18.7726756
17.1178504
15.7856265
16.0624264
16.7833009
16.1301328
18.0936197
16.6877153
18.5854872
17.6037437
14.8556586
13.7245627
10.0684146
9.5068494
8.9831201
8.1586946
9.3873674
7.6847495
6.7727038
5.7949431
5.2433347
4.9764917
5.8785805
5.1676628
3.2121414
3.5785527
3.4610621
3.2619255
4.8470529
4.7574414
5.3468857
6.2489746
5.5380569
5.5081864
3.5685959
3.1723140
4.3273063
5.5081864
4.8231565
3.5805441
4.3830646
2.4952496
2.9074623
3.0369011
1.1670084
1.6708240
3.6980347
1.9456326
2.2164583
0.4003325
0.2011959
1.9635548
1.9217362
1.3143695
0.2888160
-0.3902398
0.2669110
0.8304676
1.0116819
0.7926316
1.4816443
0.8244935
-0.7725821
