# Supplementary material for: Structure of silent transcription intervals and noise characteristics of mammalian genes
Source: Mol Syst Biol. 2015 Jul 27;11(7):823. doi: 10.15252/msb.20156257 (PMC4547851; doi:10.15252/msb.20156257)
Supplement: Supplementary file 5 [file msb0011-0823-sd5.zip › Dataset_1/data.Gls.cell13.signal]

12.6253286
13.9834402
13.6010980
9.8911830
10.2914476
15.5506453
13.5572879
12.7806552
14.0949567
14.4653508
11.2851393
10.5622734
10.5144806
9.6303141
8.8775777
9.4351602
5.6874093
6.1513976
9.2619114
9.9867686
8.8158454
9.7657270
11.7013348
14.8058744
17.3369007
21.5745276
24.1692775
22.0644036
22.2734971
21.7378196
21.8553102
17.1158590
16.0922969
19.3322494
20.2622174
18.8184770
14.7202457
15.3375692
18.4082556
16.5065010
14.2622315
10.9943998
10.6399367
9.1722999
9.4929098
8.9452842
6.0179761
6.0956394
5.9323474
4.8709493
6.4003184
6.7547815
6.8005830
5.7690553
6.4520939
8.6226829
8.8158454
8.4593909
11.8845404
10.0206218
9.6621759
10.1978534
10.2416635
12.6034236
13.6329598
12.4978812
10.5622734
9.8872003
10.5742216
11.7750153
12.6930351
11.9462728
10.6200230
7.5772157
5.8566754
8.1547119
8.7899576
6.5875068
6.2569400
8.9592237
9.2061531
8.7879663
9.4550739
9.4988839
7.9237134
7.9794716
7.7385164
9.6960292
10.8828833
9.6123918
8.9831201
9.8175025
7.6349653
7.4617165
10.7793323
8.8895259
9.7776752
13.0016968
9.1782740
9.5606163
11.4066126
9.7617442
8.8178367
11.0023653
9.2400063
8.8218195
5.8108740
3.7995943
4.0226273
6.0578034
5.4205663
4.2416776
4.4886070
7.1769511
10.6638331
13.7862950
20.2960706
25.8101631
31.2426097
34.0325135
32.9452276
25.0375131
24.7308427
17.8168199
15.9907372
15.2360095
12.3166669
11.3528457
11.0700717
8.6744584
9.0647661
11.4205522
11.5360514
13.2426521
14.1288100
13.2844708
10.5722302
8.2542802
6.8085484
6.0219588
4.4348401
4.2038416
5.3727735
4.4866156
6.0418725
2.5450337
2.5430424
5.3070584
3.6781210
4.2954445
5.3010843
5.6197029
5.0422067
4.3292977
4.3910300
4.0624547
3.6363023
3.9887741
1.0773970
1.3741105
2.2861561
2.0332527
3.5446995
3.0468580
3.3973384
3.2539600
2.5151632
2.1328210
2.7103171
1.7006945
0.9101222
0.2529714
2.9691947
2.0750713
0.5934950
-0.1154313
-0.8303317
0.9559236
1.7126427
1.1311638
2.1527346
2.2622598
0.8264848
1.0853624
2.4355086
1.3442400
2.0631231
1.4796529
0.6392964
0.8862258
0.3107210
-0.4420153
-0.6072987
0.0538348
1.2227667
2.9731774
1.2247580
-0.0536989
0.1215413
0.8165280
3.4172521
0.0797226
-0.4300671
0.8643208
1.4637220
1.2984386
0.8085625
-0.2866888
0.0140075
0.7030201
-0.0019234
0.1334895
1.0634574
1.1411207
0.1792909
-0.0337853
1.7046773
1.7803492
1.6887463
0.4779958
-1.1748380
-0.6849620
0.9778287
1.1689998
2.0392268
0.6432792
0.4441426
1.4637220
0.8264848
-0.0656471
1.5055407
2.2542943
0.5915036
-1.1728467
-1.1210711
-0.3205420
-1.2903373
-1.2584754
-0.2667751
0.7269165
0.1215413
0.1832736
-0.1791550
0.3087297
1.1470948
0.5656159
-1.2803804
-0.3862571
1.1052761
0.0896794
0.2629283
-0.4838340
-0.2448701
0.3664793
0.1414549
0.7547957
-0.5356095
-0.9995978
0.5198145
1.2386976
0.5496850
0.5457022
2.1746396
-0.7984698
-0.5834023
1.8739434
1.3462314
0.9758373
1.4537651
1.2207753
-0.5933591
-0.1134399
1.6987032
1.6130744
2.1845965
-0.7008929
-1.0951834
0.7986057
1.0873538
0.5237972
-0.4440067
0.1972132
1.2486544
0.4979094
1.1112502
2.3558540
-1.1887776
-1.2405531
0.5257886
1.2904731
0.9041481
0.3405915
0.7428475
1.9038139
0.0976449
0.2708937
1.5553248
1.4716874
0.7528043
-0.5156959
-0.8183835
0.0458694
2.2463288
0.3266520
1.1132416
3.2081586
1.4398256
0.8185194
2.5350769
0.4182548
-0.7606339
-0.0716212
1.1132416
0.8463985
1.5593075
2.0471922
-0.6650483
-0.6252210
-0.0895435
1.1331552
1.3044127
1.2884818
-0.0019234
0.8225021
0.9539323
0.2031873
2.1925619
2.7401876
3.3435715
0.7727180
0.1673427
0.5516763
1.5612989
1.5593075
0.5835382
-1.2604668
-0.9338827
-0.4260844
0.4043152
0.9698632
-0.1034831
0.4939267
0.9280445
0.8663122
0.7806834
1.6867550
0.0936621
-0.3643520
1.5055407
2.0133390
0.9360100
0.2051786
0.2947901
1.1729825
0.1653513
-0.0019234
1.6250226
0.2211096
-0.5216700
0.0896794
0.1016276
-0.2647837
0.6711583
1.7644182
2.3160266
0.1972132
-0.6630570
0.4122807
1.8918657
0.2410232
0.4700303
0.8324589
0.7986057
0.4580821
0.7249252
-0.6132728
-0.7825389
1.2386976
1.4577479
0.7030201
-1.1071316
-0.7626253
-0.5415836
-0.2986370
0.7129770
0.4999008
0.1036190
0.6392964
-1.3580437
-1.4138020
0.5198145
1.2725508
0.5457022
0.6134087
0.1653513
0.6193828
1.5214716
1.6568845
1.1948876
0.8125453
2.5768956
3.2161241
1.6847636
-0.6351778
0.1872563
1.0515092
2.4474568
0.6233655
0.7488216
1.2167926
-0.1433104
-0.4260844
0.1932304
0.7806834
0.0279471
0.4182548
