# Supplementary material for: Structure of silent transcription intervals and noise characteristics of mammalian genes
Source: Mol Syst Biol. 2015 Jul 27;11(7):823. doi: 10.15252/msb.20156257 (PMC4547851; doi:10.15252/msb.20156257)
Supplement: Supplementary file 5 [file msb0011-0823-sd5.zip › Dataset_1/data.Gls.cell14.signal]

25.5851388
23.9761150
20.7102747
19.1928538
18.9917258
19.3242840
19.3740681
20.8576358
20.4275007
19.0614236
17.9084227
17.1118763
17.4225294
15.4510770
13.4258578
12.3943301
16.2097875
11.9243678
11.1537091
13.4378060
13.6070721
13.3681081
15.6641532
17.8028803
18.7428051
17.1576777
15.8433761
14.9671751
12.6173631
12.8443789
14.3179897
13.5453397
12.1055821
10.3472059
11.5479996
11.5679132
10.9286847
10.2536117
7.9217220
7.8560070
11.9900828
13.7683727
15.9309962
15.2917677
10.3969900
10.5543079
9.9389758
8.6266656
10.6937036
10.4826188
11.5201205
10.1102333
7.0335728
7.1172102
9.5227803
13.2008334
15.6442395
16.0723832
15.1623289
14.1327927
14.4016271
11.6117233
7.7863091
8.1905564
10.2277239
9.7736924
9.8553385
9.2061531
6.3485429
5.0422067
8.1168759
9.3933415
7.5095093
6.8284621
6.3545170
6.0139934
5.9701833
6.4560766
10.3691109
10.2297153
11.2214156
8.6585275
8.8795691
6.9579009
6.0259416
6.4003184
6.3604911
7.0534864
9.2499632
12.5377085
15.5546280
17.3010561
16.8629555
16.3531658
14.9771319
13.5353829
10.3770764
11.4105953
13.3422204
11.6794297
12.5078380
11.8228081
11.2731911
13.7285454
10.7872978
9.0309129
10.1580261
11.7212484
9.3574969
8.9691806
10.1301470
11.6236715
12.5994409
10.5423597
9.1245071
10.4607137
12.4182265
13.8699324
18.0756975
21.0149537
26.0033256
22.7235458
20.5569395
21.3654341
21.3275982
19.7384881
14.3518430
13.8360792
14.3777307
13.1610061
15.3136728
16.8868519
15.0767002
11.7531103
11.2950961
14.2243955
14.7441421
12.0199533
13.0753773
14.3359120
14.5410227
16.5961125
13.5294088
14.3179897
13.9575525
12.1254957
10.5423597
10.4806274
10.8370819
11.8825491
12.0637634
11.3309407
12.1991763
11.0800286
9.5526508
9.8175025
9.9827859
8.7202598
9.9270276
15.9668408
15.6601704
18.1872139
20.9352991
18.6312886
17.1935223
16.6598362
16.7315254
17.3687625
15.6442395
11.0063480
10.4746533
12.9459385
14.7003320
13.9814489
12.5118207
11.3647939
8.4633736
8.9871029
10.1998448
11.1616746
13.2466348
12.9319990
9.8294507
8.7521217
7.1809339
7.4318460
10.6937036
8.9671892
8.1925478
13.2147730
12.6810869
11.0720631
11.6176974
13.3581513
11.1258300
11.3966558
13.9256906
11.6117233
