# Supplementary material for: Structure of silent transcription intervals and noise characteristics of mammalian genes
Source: Mol Syst Biol. 2015 Jul 27;11(7):823. doi: 10.15252/msb.20156257 (PMC4547851; doi:10.15252/msb.20156257)
Supplement: Supplementary file 5 [file msb0011-0823-sd5.zip › Dataset_1/data.Gls.cell15.signal]

11.2433206
12.3087014
12.7826465
13.9993712
14.9711578
15.3017246
15.5028525
13.8599756
12.5456740
12.4401316
12.0916425
9.4729962
7.8400760
7.6489049
11.0262617
7.7245768
7.3820618
10.1042592
8.1208586
8.6226829
10.9346588
6.6591960
7.1052620
9.9449499
7.6469135
7.9396443
8.7919490
9.7577615
10.2755167
13.8719237
14.2482919
13.3939959
13.2127816
16.8669383
18.9957086
15.0149679
12.2290468
11.2433206
9.4471084
8.4295204
8.5987865
8.3976585
7.8181710
6.8583326
5.9383215
6.1892336
6.3943443
4.2914617
4.6140630
4.7813378
4.2456603
4.8171824
6.1474149
4.6021148
2.8078940
3.2678996
4.1102474
5.4464540
4.3750991
3.8055684
4.8948457
5.5181432
5.3010843
6.4222234
6.0876739
6.8563412
5.7471503
5.1059305
6.6173773
4.1958762
4.4547538
7.3183381
9.5765472
9.0846798
6.0637775
6.9758232
11.0840113
10.7634014
10.7833150
11.5599478
14.6465651
10.1958620
9.4769789
7.7365250
8.0272644
7.6528876
7.5353970
6.9598922
7.5174747
6.7069887
6.4122666
8.2204269
9.0548093
11.7292139
11.1377782
12.0916425
11.7451448
9.2181013
9.0866712
6.9638750
4.7514673
7.5692502
8.1029363
8.4812959
8.5191318
8.1109018
5.8785805
5.7252453
4.1381266
4.4965724
3.8155253
2.8855573
2.6904035
2.9532638
2.4554223
1.9097880
2.2602684
3.5227945
2.4016554
2.4693618
3.1145644
4.6459249
5.6296597
5.3030757
3.4789844
1.9615635
2.4355086
1.1889135
0.2629283
2.2144670
0.2330578
0.1534031
5.4882727
5.4086181
5.8626495
9.0587920
5.4384886
5.3548512
8.1347982
5.7710467
5.8327791
5.4145922
7.1869080
7.4099410
7.5573020
5.6197029
5.3986613
5.9283646
4.1679971
4.3611596
5.3667994
5.5559792
7.3123640
7.6847495
9.7458133
7.3721050
6.4560766
7.8560070
7.4039669
6.0996221
4.4069610
4.0684287
5.7630812
5.9283646
4.2795135
4.5184775
7.6110689
5.0083535
5.4703504
8.5490023
7.7285595
6.5934809
6.0319157
5.6535561
6.7428333
6.9778145
5.3767562
6.7308851
4.8251478
5.3488771
5.5360655
4.6857522
2.2682339
3.4869499
5.8566754
7.2446576
6.9320131
7.3183381
8.8357590
5.9681919
5.1079218
7.8898602
6.5138262
4.5224602
4.2436690
4.6797781
6.1075876
3.8593353
2.9592379
6.1653372
5.7969345
6.7328765
9.8035629
7.7863091
7.8540156
7.0216246
6.8025743
9.1802654
8.4135894
8.6406052
9.6661587
6.5576363
7.4876042
6.8583326
6.2290609
6.7906261
4.2954445
4.4706847
5.6256770
6.7348679
9.2200927
7.5672589
7.4418028
8.6744584
8.2622456
5.3369289
5.5121691
4.3492114
3.9708518
8.8317763
7.2247439
6.1115703
9.7119601
11.1955278
12.2509518
10.4766447
9.1603517
8.7899576
8.5549764
9.2559373
8.4335031
7.4139237
6.8623153
8.8178367
7.8679551
8.8556727
9.2181013
8.7760181
11.1875623
12.0737202
11.4723277
10.0285873
10.6518849
10.9605466
9.2639027
8.3339348
8.3936758
7.5353970
7.4278633
8.9094396
9.4968926
5.5818669
5.3727735
6.2569400
6.2927846
6.2031731
6.7926175
3.5566477
3.5128376
4.8490442
4.0584719
4.1918934
4.7614241
7.0654346
7.0813656
7.2406748
6.0179761
6.9240476
6.1971990
5.1915592
5.8029086
4.2357035
5.1059305
5.3747649
2.8835660
3.2499773
4.1421093
5.0461895
3.1683313
3.1524004
3.8135339
3.0568148
3.0209702
2.0173217
1.4139378
1.8978398
1.9376671
1.9595721
2.8059027
4.3611596
4.1580402
5.3389203
8.7222512
9.2240754
9.0926453
8.4474427
7.8799033
9.2897905
7.8102055
8.0670918
8.5709074
7.1630116
7.6349653
5.7630812
3.3654765
3.2519687
5.4225577
3.9489468
4.0027137
2.7083257
2.7461617
3.0707544
3.5168204
4.7454932
4.6718127
2.5649474
2.6864207
2.1845965
3.2798478
2.5032150
0.5118490
2.8895401
2.5330855
1.8042456
2.8059027
4.7753637
3.5785527
3.0667716
3.8911972
5.0720772
5.6714784
4.1500748
4.8370960
5.5141605
4.7116400
5.3150239
4.2795135
2.4136036
1.9595721
5.2154556
6.2748623
3.6801124
3.3694593
3.3734420
2.5569819
2.6585416
2.9970738
2.7899718
3.1344781
4.3352718
5.6774525
6.4242148
6.5436967
8.4454513
8.7640699
6.5596277
7.0355641
8.0571349
6.6631787
7.0953051
6.2449918
5.6555475
4.0027137
3.3356060
3.1762968
3.4152607
2.6884121
2.7142998
4.1002906
3.3176838
4.0724115
2.5669388
2.7859890
3.7976030
3.1225299
2.5052064
3.2041759
2.7302308
1.3223350
0.5835382
0.8583467
0.5237972
1.2406890
2.5032150
2.1407864
1.8858916
1.9874512
1.5234630
1.5832039
2.0671059
2.4693618
2.5868524
0.7707266
0.7189511
2.4016554
4.4388228
3.6303282
3.9887741
6.2907932
5.8208309
6.0538207
7.2605885
10.3910159
12.2609086
13.7385022
15.5247576
14.9572182
14.6246601
16.3910018
14.3598084
12.5058466
12.6014322
13.5473311
11.3886903
10.8689438
9.6382796
6.6791096
6.5675931
7.4238805
5.6595302
5.3687908
4.9107766
6.0816998
8.3438916
7.8022401
4.5841926
4.7096486
4.5005552
5.2054988
7.2944417
4.8032428
2.7820063
2.3578453
3.9529295
3.0886767
0.4063066
0.2529714
1.0017251
0.2450060
0.9937596
1.0216387
2.4275431
1.2506458
1.7305650
2.4175863
1.2287408
1.7026859
3.8294648
2.8935228
1.1212070
2.5370683
4.3352718
4.7116400
5.4325145
5.8009172
6.4580680
4.3631509
4.1839280
4.1321525
