# Supplementary material for: Structure of silent transcription intervals and noise characteristics of mammalian genes
Source: Mol Syst Biol. 2015 Jul 27;11(7):823. doi: 10.15252/msb.20156257 (PMC4547851; doi:10.15252/msb.20156257)
Supplement: Supplementary file 5 [file msb0011-0823-sd5.zip › Dataset_1/data.Gls.cell16.signal]

5.0362326
7.0275987
8.8297849
4.1759625
5.8825632
7.9316789
6.5018780
6.0737343
7.7644041
3.8195080
3.5466908
4.1142302
4.7693896
5.6137288
6.6193686
7.6309826
9.5028667
7.4796388
6.0518293
7.1869080
6.5675931
5.4305231
5.4464540
5.4126008
6.3425688
4.7335450
4.7016831
4.1401179
3.8434044
2.4833014
2.4315259
4.6777868
5.3548512
5.5679274
3.9369986
4.5722444
6.4739989
5.5798756
5.8387532
6.9140908
6.7129628
6.7010146
5.7013489
4.4965724
3.8473871
5.1178787
6.4501025
9.8433903
10.7275568
11.5619391
11.0242703
12.8364134
11.9203850
9.7677183
8.1049277
9.7936061
11.4245349
8.8895259
7.2924504
8.0252731
9.2718682
7.9675234
6.6850837
6.7587643
9.2539459
9.3136869
6.2390177
7.2207612
7.5533193
7.1530547
7.3203295
8.2642370
7.4477769
8.9751547
9.2439891
10.2516203
10.7494618
10.2317066
8.1049277
7.1271670
6.5516622
7.2964331
8.6007778
7.8360933
9.2738596
8.7242425
9.3355919
11.6216801
11.4444485
11.7730239
15.8433761
12.8802235
10.4567310
9.4829530
9.1205244
10.6379453
6.2728710
5.1099132
7.8102055
9.2499632
5.6754611
5.3209980
3.1902363
2.8078940
4.7693896
5.1158873
3.8832317
1.5951521
1.7803492
4.1938848
3.4710189
3.6701555
3.0707544
2.5171546
2.2124756
3.7000260
4.7634155
2.9811429
2.9492810
3.5964750
3.3654765
1.6270140
2.2005274
3.4730103
2.7401876
2.7461617
2.4554223
2.7720495
3.6522332
2.9313587
2.6027833
2.3319576
2.8357732
2.5131719
1.7823405
2.9552551
3.8653094
5.1119046
3.8414130
1.9954167
2.5211373
4.4647106
3.7756979
3.7378620
4.9286989
3.1782881
3.5088549
3.3375974
3.8195080
4.8689579
5.3190066
3.9111108
3.3873816
4.2974358
5.3409116
5.4205663
5.0461895
5.1457578
4.6439335
4.1062647
5.0441981
4.8331133
4.2615913
4.2655740
3.6482505
3.5805441
6.5158176
7.0176418
7.6349653
7.4179064
8.2702111
9.6323055
8.7561044
6.4520939
5.8925200
6.3067242
6.0498380
6.4799730
6.9718404
8.2443233
7.4179064
6.2370264
5.3906958
5.0103449
5.9960711
5.1059305
5.2931189
6.1593631
4.0505065
2.5649474
3.0588062
3.7478188
5.6655043
6.0538207
6.4242148
5.5519964
1.8321247
0.8882172
2.2761993
4.0704201
4.2157898
4.0126705
2.6923948
2.1467605
2.0232958
1.7604355
4.1062647
5.6515647
4.5224602
3.8453958
5.6356338
6.4580680
3.7995943
4.9227248
4.6718127
4.7375277
7.3482086
7.1550461
8.3040643
9.3316092
8.1407723
6.8045657
5.0959736
3.3336147
3.7557843
6.4959039
5.4842900
5.1656714
2.0710886
2.0392268
4.1142302
3.5028808
4.0266101
3.0647803
2.1407864
1.8819088
3.1683313
3.9051367
3.1762968
2.9970738
0.7986057
0.5536677
1.1331552
0.8722863
0.3963498
0.5556591
1.8361074
1.9814771
0.5377368
0.8284762
3.4212348
2.2124756
1.2307321
1.8938570
4.1182129
5.2552829
3.3973384
3.1145644
2.4613964
1.8858916
1.4258860
2.0352440
2.9552551
3.5626218
3.3555197
3.2698910
4.6877436
4.3113754
4.5742357
4.0843597
2.5410510
3.0070307
3.7418447
2.2761993
2.1965447
2.6884121
4.2277380
5.9721747
5.4544195
4.3731078
3.8214994
3.8493785
2.7242567
3.7458275
5.8387532
3.6960433
3.1962104
2.7939545
1.6270140
1.7086600
3.9389900
5.0661031
1.7703923
1.5652816
5.4763245
4.8590011
4.8649752
4.2516344
4.8749320
4.5463566
4.8092169
5.5261087
5.2094815
2.6824380
2.9253846
4.5065293
5.5818669
4.5463566
2.1069332
2.3060698
4.5184775
4.2476517
4.3352718
5.4842900
5.2114729
4.2297294
3.9389900
5.0123363
2.2602684
2.3458971
3.2599341
0.3525397
-0.1751723
2.3936899
2.4414827
1.1311638
0.5297713
0.9857941
2.8019199
2.4434741
2.4414827
-0.0656471
0.1514118
3.5108463
3.2101500
1.9794858
0.5397281
0.0120161
0.6213741
-1.5293012
-1.1011575
1.7883146
1.5871867
2.2761993
4.5264429
5.6913921
5.9363301
6.5735672
6.7348679
5.5201346
4.1918934
3.9569123
3.2599341
3.2479859
3.9210677
3.4232262
3.3575111
4.3671337
3.3196751
2.5350769
4.7713810
4.5523307
3.5486822
4.2516344
4.5881753
3.0548234
3.6004577
3.1982018
3.3356060
3.9290331
4.6220285
4.1441007
4.1381266
2.0372354
1.2068358
2.2523029
3.2201068
2.6824380
1.0057078
1.6110831
2.5868524
1.6230313
2.3000957
3.8533612
2.0730800
1.5135061
3.8095512
4.5344084
2.4136036
1.8779261
2.8955142
3.4630535
2.6446020
2.4215690
2.0551577
1.0296042
0.9081308
1.4935925
1.3004300
0.1155672
0.2828419
2.0432095
3.9509382
3.9250504
2.2801820
3.4929240
8.2602543
4.0624547
4.1480834
5.4504368
2.7083257
2.8377645
4.9804744
4.3193409
4.0106791
5.6037720
7.1152188
4.8410788
3.6940519
4.5244516
7.9137566
7.8261365
4.4547538
4.1679971
5.7829949
4.6180458
2.5091891
3.2400205
4.0903338
3.1145644
5.3349375
3.9369986
3.1563831
4.2536258
4.7773551
5.0441981
4.9207334
4.5642789
4.9804744
4.0564806
4.3571768
4.9048025
5.6396166
7.6767840
7.2227526
4.2018503
3.3395888
2.1865878
3.1782881
4.3253150
4.1361352
4.3950128
5.9243819
6.0299243
6.1872422
6.3286292
5.5440310
4.2834963
4.4786502
6.5994550
8.7959317
8.3916844
8.0591263
7.6966977
7.1192015
6.0199675
4.1779539
4.1660057
4.8012515
