# Supplementary material for: Structure of silent transcription intervals and noise characteristics of mammalian genes
Source: Mol Syst Biol. 2015 Jul 27;11(7):823. doi: 10.15252/msb.20156257 (PMC4547851; doi:10.15252/msb.20156257)
Supplement: Supplementary file 5 [file msb0011-0823-sd5.zip › Dataset_1/data.Gls.cell17.signal]

6.8025743
7.7106372
6.6352996
5.7272367
5.5997892
8.2363579
7.4736647
6.7129628
7.2546144
5.6037720
5.4822986
7.9456184
6.3107069
6.1155530
4.8351047
3.8931885
4.1819366
5.1716455
5.7849863
6.9698491
7.6429308
5.4544195
5.0820341
4.7474846
5.2672311
4.3531941
4.7096486
5.2333779
4.0146619
3.8015857
4.4726761
4.2018503
6.6074204
7.2625799
5.4803073
4.8530270
6.0358984
6.4421371
4.9725089
4.7654069
6.2191041
1.8878829
1.9018225
5.7053316
6.2430005
4.2496431
4.1640143
4.0903338
3.6781210
8.0611177
7.4895956
6.4461198
5.2154556
5.2035074
5.3130325
4.4248833
3.3455629
2.5171546
2.3837331
3.2240895
7.3024072
5.7790122
5.9701833
7.4656992
4.8052342
4.7375277
8.6346311
7.4975611
5.7750294
6.1215271
4.5722444
4.0305928
6.4202320
5.1816024
3.8573439
4.5861839
6.7806693
5.3966699
6.4879385
10.7713668
9.5626076
7.9356616
6.8463844
7.1271670
8.3339348
8.7541130
10.8510215
14.1626632
14.6027551
15.4251893
12.6452423
11.6575247
12.8284479
11.2871306
11.1756141
12.8543357
10.3551713
8.3040643
8.5370541
9.7517874
10.1042592
9.6323055
8.0989536
5.9642092
5.8606582
7.7126286
5.9741660
4.6439335
4.4149264
6.5875068
7.4856129
7.0335728
8.9313446
8.7640699
8.6306483
10.1918793
7.9257048
7.0335728
6.2967673
5.7391849
4.2914617
2.3220007
2.6923948
3.7717152
3.0369011
3.6681642
3.7916289
4.0584719
4.5822012
5.0621204
5.7332108
8.1586946
8.3618139
10.5204547
7.4656992
7.4039669
8.8676209
7.3681223
7.2705453
7.3243122
7.5075179
11.7073089
11.0382099
6.4520939
5.7949431
6.5198003
7.2924504
7.2685540
6.3445601
7.8301192
8.8716036
9.2758509
8.0750572
8.4016412
7.5214575
5.8347704
7.3004158
5.9741660
5.1716455
5.8029086
5.4962382
4.5702530
4.2914617
5.4325145
5.0621204
4.2576085
5.4763245
4.4706847
4.6598645
5.6435993
7.1172102
6.8981599
7.5314143
7.6588617
7.5334057
7.1331411
7.7902919
10.5443511
13.0813514
13.4537369
11.8706009
11.5101636
10.6518849
8.5470110
10.0962937
10.9167365
8.9413014
10.2157757
8.9691806
11.0043567
9.0667575
9.0687489
10.5782043
7.8699465
9.2340322
10.3432231
9.6203573
9.7756838
10.1679829
9.9927427
9.1464121
10.2356894
9.3216524
7.5732330
7.1928821
7.6787754
7.6269999
6.1095789
5.6077547
8.0013767
8.4076153
7.0992879
8.4932441
9.9648636
9.3614797
8.5928124
8.8357590
10.0823542
9.4670221
8.1925478
7.2645712
6.1115703
6.9379872
7.7624127
6.4301889
7.1112361
5.2453261
4.6299940
6.6811010
8.0571349
6.6532219
5.6635129
4.2675654
5.2035074
6.5616190
6.2370264
7.7265682
5.7610899
4.8629838
6.0239502
3.1663399
3.1982018
4.6080889
5.1218614
6.0259416
2.2562857
1.8719520
6.1752940
3.0807112
3.1802795
5.8128654
6.1553804
5.1397837
4.3452286
7.4537510
8.6824239
10.9286847
8.4115981
7.3482086
9.0309129
5.0501722
5.0143276
7.7345336
6.4580680
6.9997196
9.5287544
10.9904171
11.4026299
10.6877295
10.8569956
7.3143554
7.6787754
8.1706428
6.3624824
6.6811010
5.3209980
5.1258441
6.6114032
6.1275012
6.8463844
5.9920883
5.5977979
6.1892336
6.2011818
5.4723418
7.1968648
7.7962660
7.9356616
6.1792767
5.4345059
5.7093144
8.8297849
7.3940100
7.2147871
6.3565083
5.9881056
7.3043986
9.2698768
6.4281975
5.8208309
4.9426384
3.7099829
5.5081864
5.0063622
5.2692225
5.1099132
4.2177812
4.6339767
7.6110689
7.3263036
6.2350350
5.2572743
5.5420396
6.1454235
5.2592656
6.1175444
5.3867131
5.7710467
8.6445879
8.2522888
5.6256770
3.8434044
4.2874790
6.9041340
5.2114729
3.9708518
4.0345755
4.6578731
6.0259416
4.8251478
4.6080889
4.7952774
3.6880778
5.1557146
6.5536536
6.7089801
5.6017806
4.9705176
5.1636801
5.3409116
7.0236159
3.5128376
2.5510078
2.4275431
2.3757676
2.9811429
4.9525953
3.9529295
2.1348123
1.6648499
2.0929936
3.3017528
2.9552551
3.0070307
2.5549906
4.7813378
3.6044405
3.3137010
5.2054988
5.9602265
5.1457578
3.8075598
2.6724812
2.6904035
6.4321802
4.9625521
4.2556172
3.9828000
2.7620926
3.6701555
3.2599341
2.6804466
2.3717849
3.4072952
4.5941494
3.9589036
5.6834266
7.4577337
5.0123363
2.4912668
3.9887741
6.4520939
4.5025465
3.8533612
4.7554500
4.8032428
4.6837609
4.9426384
3.2898046
2.7123085
3.4650448
5.2632484
5.2473174
5.8945114
4.6977004
5.0262758
3.7816720
3.8633180
4.1779539
4.3970041
3.6801124
1.6867550
1.0495178
3.1444349
3.5606304
4.5105120
6.3346033
6.5476795
6.1533890
6.9778145
7.2008475
5.9462869
4.9067939
5.7013489
6.2370264
6.8384189
8.5928124
7.7703782
5.7093144
5.9323474
8.3697794
11.5499909
13.2087989
14.3797221
10.6618417
10.2496289
10.5383770
9.6243400
8.2741938
7.6309826
7.5015438
8.0571349
7.6289912
5.2871448
4.1739711
4.2695567
7.6648358
8.0670918
6.9877714
6.9618836
8.3219866
7.1650029
6.2708796
5.5579705
7.3840532
9.6880637
7.8759206
8.2264010
7.6608531
4.9346730
5.0262758
3.8613267
3.0249529
2.3498799
3.0607975
1.1451034
0.8244935
1.0395610
1.0435437
2.8278077
3.2240895
1.7763664
1.9715203
2.9393242
3.1842622
1.7046773
1.9715203
2.4175863
3.2061673
