# Supplementary material for: Structure of silent transcription intervals and noise characteristics of mammalian genes
Source: Mol Syst Biol. 2015 Jul 27;11(7):823. doi: 10.15252/msb.20156257 (PMC4547851; doi:10.15252/msb.20156257)
Supplement: Supplementary file 5 [file msb0011-0823-sd5.zip › Dataset_1/data.Gls.cell18.signal]

11.3817228
10.5801079
10.4873761
10.2009378
9.2901054
8.4761263
11.3776014
9.1417346
8.5358868
5.7271435
5.0182604
5.7745397
6.6132474
12.5295365
13.6505609
13.2693302
12.7026358
14.5181185
14.6767929
12.4759581
10.3122160
10.2236056
8.6389221
8.9253604
7.1799417
7.0748457
8.0351350
7.3839517
10.7635108
9.5579973
9.0902169
13.0426524
14.8601958
11.8721710
12.3523157
14.1904661
10.5965935
10.6687183
11.1385594
9.8094035
10.2359698
9.5950900
9.2612556
11.6310683
9.9515923
10.2133021
10.7408430
9.4446585
9.2014951
9.3848980
7.6868756
8.3421803
10.2339091
9.6486684
10.7573287
11.7279215
12.9148886
8.5111583
8.6595292
11.4868188
10.9633993
10.4894368
12.1915806
13.9637884
15.8678814
16.4757899
19.0454912
19.4040542
16.6241608
16.9394489
18.4726147
15.9358847
15.2414265
16.9044169
18.0192592
16.4407579
14.6809143
14.7612819
18.0893233
13.4177011
13.5063115
15.9585525
15.8039995
13.1044736
11.7361644
12.6387539
14.6046682
12.1235772
7.9527068
8.0104066
14.0688844
13.6938358
14.2749551
15.3279762
11.9072030
8.7666859
8.7975965
8.8676606
9.4652655
9.2427092
9.4487799
11.7897427
11.7650143
11.6125220
13.5557684
13.6114075
13.8586923
14.2770158
12.0699989
11.6145827
12.3894084
12.5810541
11.1529843
11.7608928
13.9452420
10.9201245
11.2003806
17.5988751
19.0413698
18.6312891
17.1620052
16.7498639
16.2491121
16.5788252
17.6112393
15.4845899
11.1220737
11.5568829
14.4418723
12.4223797
10.2730626
10.0463848
9.6960647
6.9491426
8.5709188
9.7784929
10.3657944
8.5503117
8.5276439
10.5677436
9.4611441
9.2406485
11.9133851
10.3884621
11.7505893
13.6155289
15.0271130
16.1337126
18.3737008
20.1726978
20.5972034
17.5452967
17.8008243
20.1562121
19.8532882
14.5861218
11.4188155
10.7161145
13.0982915
10.3657944
11.8412604
13.2075090
14.0956736
9.3704730
9.0922776
13.4424295
13.4918865
15.7916352
13.7824462
13.4012154
14.7283106
15.9029134
17.3804401
17.6606963
16.4304543
16.8632028
18.6148035
17.3371653
15.6906606
15.6226573
16.1811088
16.3748153
13.0323489
12.0390883
13.7247464
16.2965084
12.8839780
12.5089294
15.3980403
16.6818606
15.7380569
15.2496694
11.0623133
10.6604754
14.1987089
16.3892402
17.5823894
16.1955338
14.3408977
13.0241061
9.3601695
9.4693869
10.0649312
9.1561595
8.8800248
8.9439067
11.9154458
10.0154742
10.0587491
14.2770158
12.8036105
13.4218225
13.3641227
11.9360529
11.9072030
8.7192897
9.4405370
9.5415117
9.9412888
11.2848696
11.1756521
10.2627590
12.3378907
13.6897144
12.7191215
13.8174782
10.6852039
10.4750118
13.8133568
13.9699705
13.8092353
12.1276986
12.3481943
14.0750665
14.1430698
14.4727829
10.3864014
10.8047249
10.8397569
8.4740656
7.3118270
7.7074827
10.3472480
10.8418176
7.1531525
7.4251658
8.6306793
8.1587774
9.1087633
7.3303733
6.0341888
4.9770462
7.0006602
6.7801646
6.9182320
5.9991568
6.0815850
6.7389505
10.0134135
8.0681063
6.5658511
6.1804990
5.7580541
4.7565506
4.5772691
6.8110752
8.8532356
8.3277554
8.3463018
8.9191782
8.5358868
9.2798019
10.6172006
9.1334917
9.5002975
11.1632879
10.2957303
12.5604471
13.6464395
13.1910233
14.2831979
12.3007980
12.7706391
13.1786591
11.0787989
11.2518983
12.1091523
12.9973169
14.5778790
16.3191762
16.7766531
15.9235205
19.4555718
19.6781282
19.5956999
17.7513674
17.2938905
19.3175045
19.1341016
19.6245498
19.1052517
17.5865108
18.2727262
19.5771535
15.4392544
10.8665461
10.1514809
10.0896597
10.6749004
9.9948672
11.1838949
14.3821118
8.2164772
8.2370843
13.2219339
7.7280897
7.5075941
9.1973736
8.5461903
8.8985712
9.0943383
8.3030269
7.4045588
5.8672715
6.1743168
9.1273096
8.4802477
10.5285902
10.4461619
11.5960363
11.2745660
10.7799964
12.5212936
13.3579406
11.4291191
7.4911085
5.9146678
8.3586660
10.3864014
6.7059792
6.9532640
7.1655168
6.4813621
8.2412057
8.6162543
7.5240798
7.5611725
8.8429321
6.4154195
5.7477505
8.4266693
10.0608098
8.0124673
8.0474993
8.1196240
7.8579143
10.1185096
9.4075657
9.6775183
8.8285071
8.2947841
8.2886020
7.1964274
6.9079284
6.6359152
4.7029722
4.8513431
8.8037787
7.0377530
6.6874328
6.5740939
6.5102120
6.5225763
6.3659626
6.4236624
6.6235509
6.8584715
5.6838686
4.6246654
3.9858463
4.4412625
5.5025264
7.1613954
7.4560764
6.9697496
6.2670486
5.6632616
7.4416515
8.0722278
6.3453555
5.4468874
6.1681347
5.4283410
5.1192350
7.1222419
5.6653223
5.6529580
6.2155310
5.7972075
5.6653223
5.5148907
5.7230221
3.9240251
4.7009115
6.4689979
6.6936149
4.2331311
4.0806388
4.8657681
5.0182604
2.7143902
1.7108260
3.7179544
4.4103519
5.6282296
7.7280897
9.3560481
6.5864582
6.0280067
8.7440182
7.5488082
6.8296216
6.7760432
5.4036125
5.5828940
4.7854005
5.2099061
5.0656566
2.0425998
2.6587511
6.9532640
6.2794129
5.6715044
6.9882960
5.4551302
5.9455784
4.4804159
3.5551586
4.7421256
5.9950354
8.1113812
8.2247201
6.4648765
6.7039185
10.3080946
6.2299559
4.8760716
5.8198753
8.3627874
8.3689695
9.7640680
9.5600580
9.1891308
10.1329345
10.1803308
10.6068971
10.4708904
11.7753178
10.8129677
11.3508122
12.8757352
15.5752610
14.6891571
13.2322375
10.7367216
10.6666576
10.8974567
11.5651257
12.9725884
9.6837004
9.3436838
10.7903000
8.8079001
8.8388107
7.5158369
6.2361380
5.8116325
7.1820024
5.1913597
6.1310420
9.2715591
8.4431550
9.3107125
11.7361644
10.7923607
10.0525669
10.5615615
10.1988771
12.0761810
12.7933069
14.6809143
13.4774616
10.5512580
10.2071199
11.6454933
9.9474709
9.9680780
10.8376962
10.5018010
13.3187871
14.5716968
11.5197901
10.2297877
9.6404256
9.3890194
6.9223534
6.1640133
8.7295932
8.9789387
9.5106011
6.8893821
4.8678288
4.6967901
5.3150021
4.5463585
4.8101290
5.0780208
6.5431833
6.4751800
6.0733422
6.5596690
5.0326853
4.7462471
4.9296500
4.6143618
5.6467759
6.4586944
6.3597804
5.5911368
7.3695268
9.0943383
7.2974020
7.1201812
9.5064797
7.4210444
5.6529580
5.7910254
5.7621755
6.4112981
6.9223534
8.6244972
10.0814168
11.5465793
7.1655168
