# Supplementary material for: Structure of silent transcription intervals and noise characteristics of mammalian genes
Source: Mol Syst Biol. 2015 Jul 27;11(7):823. doi: 10.15252/msb.20156257 (PMC4547851; doi:10.15252/msb.20156257)
Supplement: Supplementary file 5 [file msb0011-0823-sd5.zip › Dataset_1/data.Gls.cell19.signal]

5.5437406
2.7617865
3.6705581
5.4056732
5.1707527
4.0930030
3.2790239
1.7520402
2.5928085
4.0311818
4.2578596
5.2449381
4.4783552
2.0508426
3.1842313
5.3211842
2.8854289
2.7988792
3.2584168
3.8457182
2.6731761
1.1358888
1.7664651
1.2966240
1.7870722
5.3314878
6.6853721
4.8843144
4.0146962
3.5634014
3.1533207
2.6587511
3.6066762
1.9065932
1.3914165
4.6638188
3.6169798
3.1698064
4.0085140
5.0532924
3.9013573
1.4388127
1.3007454
2.4238306
2.9657964
4.5360550
6.3268091
2.6690547
2.1641815
2.1229674
1.3275346
1.5191803
0.9937001
4.2516774
3.5901906
2.5041981
3.9755427
4.1259743
1.5191803
1.9395645
2.8648218
4.3753198
4.7318221
4.4433232
3.7097116
4.0373639
5.0635959
4.2042812
3.6149191
4.9873498
5.3046986
4.9337714
4.7421256
6.3020807
7.3839517
7.9794960
11.4971224
12.1235772
12.5625078
16.0100702
12.0555739
11.6764039
13.7453534
11.9216280
11.3302051
11.6454933
10.9283673
9.3478052
10.0834775
12.6964537
12.6820288
8.6863184
6.5349405
5.1048100
5.4139160
5.9229106
5.5148907
4.7668541
3.4480018
2.8483361
1.9931428
1.5500909
3.6870438
3.5798870
3.9672999
2.8277291
3.1533207
5.6591402
7.7445754
7.6106294
6.0032782
6.4401480
6.9697496
6.1248599
5.1810562
5.5416799
5.1171743
4.9152250
4.9832283
6.6503401
5.1460242
6.1021921
7.1243027
5.9620640
4.7132758
5.9167285
10.0937811
10.1638451
9.2117986
10.6831432
9.6878218
8.7316539
10.2029985
8.2020523
7.7528182
7.9485854
7.9897995
8.5853437
7.1593347
8.2102951
7.5096548
6.9470819
10.1865129
11.4085120
11.8907174
12.0081776
15.0930557
14.8024960
12.0906059
11.8165319
9.2324057
9.0716705
6.7183434
7.4972906
10.4523441
9.4899940
7.2293987
8.6389221
10.4049478
7.9424032
8.3133304
9.1458560
8.7007433
9.7146110
14.2337409
13.0220454
11.9092637
12.2554625
14.0730058
13.0529560
7.2149737
7.9671317
9.9577744
9.1273096
8.5544331
7.4251658
6.2278952
5.9970961
5.6323510
6.8316823
6.2794129
4.8080683
3.7488650
6.6668258
8.5667974
8.0104066
8.0660456
7.0006602
7.6951184
4.8678288
4.2022205
6.9079284
6.4236624
3.9693606
3.8848716
5.6138046
8.1113812
8.0536814
7.5611725
4.9997140
5.8878786
6.8255002
7.9609496
11.1983199
10.6542933
11.7938641
9.6445470
8.6698327
7.3324340
6.0012175
5.4881015
3.8168683
3.6190405
3.6746796
3.9240251
4.2970130
6.0671601
5.0306246
5.7848433
6.4483908
2.7700293
1.8282863
1.7417366
2.4135270
2.2383669
1.0431570
1.9024717
3.5840085
4.1403993
5.4015518
5.1707527
6.2443809
5.1625098
3.1368351
3.3635128
4.9852890
5.7807219
4.6864866
4.0126355
3.2130812
3.0255569
4.9420142
4.3052558
1.1935886
1.3522630
3.7777149
2.8339112
2.9905249
1.9375038
1.5439088
3.6190405
1.9539894
2.1085424
4.6967901
5.6776865
3.6025548
3.6046155
3.4376983
1.0926140
1.2038922
2.4815303
3.6994080
6.4298445
6.3185663
2.4403162
2.3558272
2.8174255
2.1229674
3.7117723
6.0939493
3.8869323
1.8344684
3.5572193
4.1465814
4.2084026
4.6926687
2.9307644
3.2336883
3.5530979
3.9528750
7.8929463
5.2016633
3.3078737
4.2681631
2.5000767
2.1847886
2.8524576
3.1677457
5.8013289
4.7730362
4.4907194
2.9122181
2.9719785
3.4830338
2.6031120
2.1229674
1.8138614
2.8091827
1.1420710
0.1673567
1.9354431
1.9952035
2.7617865
3.4047270
3.0853174
4.0847602
2.7308759
3.2048384
2.7700293
1.5686373
1.9292609
2.9390072
1.7808900
1.6510655
2.5845657
1.6964011
1.3357774
1.5068160
1.8179828
1.5150589
2.0240534
3.8457182
2.6917224
4.8101290
3.8395361
2.2239420
2.1950921
1.7994364
2.5701407
4.8018861
4.6308475
4.3979876
4.0270604
3.6149191
3.7488650
4.6658795
3.1636243
2.7535436
3.6829224
2.8153648
3.3222987
4.5793298
2.4835910
2.3414023
3.3202380
4.8080683
4.3753198
2.7288152
2.7185116
5.0532924
5.1274778
3.6355261
3.8560217
4.8884358
4.1465814
2.7782721
2.6690547
2.9864035
0.2291779
0.0560785
2.3908592
2.0796925
3.0193748
3.0811960
3.9611178
3.9961498
2.7164509
1.9931428
2.4279520
1.4676626
1.4099628
3.5118837
2.5103802
1.7273117
2.3269773
2.7308759
2.4712268
3.2625382
2.4815303
2.5206838
2.6793582
3.1327137
3.8333540
4.0888816
3.8766288
3.6540725
1.4223271
1.1977100
2.7803328
0.1137783
-0.7187472
-0.4096412
1.0761283
0.9153932
1.8262256
0.9895787
0.0849284
-0.0407747
0.7216868
1.4614805
1.1400102
2.0364177
2.2383669
1.9251395
0.0148644
0.1240818
-0.0593211
0.5279803
2.1291495
2.9596143
1.9972643
2.3681915
1.4161450
0.7031404
0.6845941
2.7679686
1.5150589
1.2554098
0.0684427
-0.1747207
0.7752652
1.5212410
-0.3519414
0.1117176
0.9215753
-0.0448961
1.4676626
0.7237475
1.1090996
1.6428227
1.1029175
1.6654905
2.0219927
1.9292609
1.4202664
2.2363062
2.5124409
1.6016086
2.2404277
4.5072051
2.2795811
2.1476958
2.7432401
1.9581108
1.4429341
2.3929200
4.2248883
2.7597258
1.3192917
1.1729816
2.2074563
1.8118006
2.5907478
1.5026946
1.5871836
2.2548526
1.2904418
1.1626780
1.6593083
2.3743736
3.3078737
4.0167569
2.1806672
2.4300127
3.5180658
4.9296500
3.3367236
3.1368351
3.4871552
2.6546297
2.4526804
3.0420426
2.9802214
3.1450779
1.1255853
1.2183171
2.7947578
0.1859030
-0.5353443
0.1178997
1.2842597
0.6845941
-2.6455081
-2.5981118
1.3110489
0.7278689
1.4202664
1.5253624
1.2080136
0.7732044
0.1962066
2.0776318
3.5530979
2.9019145
2.3991021
4.0291211
3.6087369
2.3084310
2.1167852
2.8895503
3.4438804
1.6593083
2.8442147
5.0553531
2.8133041
1.5397874
3.0997424
4.0023319
3.6849831
4.1589456
3.1862921
2.4856518
2.3867378
3.7406222
1.8839254
1.1008568
2.5454123
0.8968469
0.9813358
1.3831736
1.0019429
1.4779662
0.5238589
-0.6631082
-0.7434757
-0.4343697
-0.8897859
0.7484760
1.2409849
-0.0181069
-1.2071347
-1.5801227
-0.9042108
0.8576934
0.4847055
0.1735388
0.9895787
-0.4858874
0.0210465
1.1956493
-0.1499922
-0.0222284
1.8530148
0.0993533
