# Supplementary material for: Structure of silent transcription intervals and noise characteristics of mammalian genes
Source: Mol Syst Biol. 2015 Jul 27;11(7):823. doi: 10.15252/msb.20156257 (PMC4547851; doi:10.15252/msb.20156257)
Supplement: Supplementary file 5 [file msb0011-0823-sd5.zip › Dataset_1/data.Gls.cell2.signal]

5.2847225
6.6440507
6.9688115
5.7728360
4.8199450
4.6001966
4.6313115
5.3236160
5.6872703
3.7503734
4.1354192
2.2879774
2.3268709
3.4178339
4.3104400
4.5788052
5.9342441
4.5496351
2.8519333
2.7158060
3.8398285
5.0221913
3.7134246
2.7371974
2.8033164
5.2108248
3.7931563
3.9137262
6.0684267
3.7989903
4.0887470
4.1315298
5.5900365
7.2994064
6.7237824
5.4033477
4.2968273
4.5729712
5.4539092
5.1135910
4.2598784
4.9930211
3.9292836
3.7600968
2.5913468
3.5831313
5.4928027
4.9016214
6.4204130
2.6457977
2.4260493
4.9988551
4.3687803
4.7188219
2.4377174
0.2985743
0.5416587
0.6291691
0.2149532
1.8076425
2.8499886
2.0118334
1.9009869
2.8052611
2.4474408
0.9169811
0.7127902
2.0254462
0.7614070
0.3355231
1.9496038
3.4586721
3.2155876
3.7095352
4.3298867
3.6142461
5.4052923
4.9132894
3.6492503
5.1894334
4.8393917
2.9511118
1.9223784
2.7080273
4.7071538
6.2201114
3.5675739
2.2238031
2.3424283
3.3867191
3.0036180
3.8067690
3.0113967
3.3225448
4.1256958
1.3584224
1.4303754
3.1864175
0.8041899
0.6544499
1.5645581
0.8994790
1.0608871
3.7270373
4.0498535
3.3692170
3.7348160
4.9230128
4.2209849
4.9269021
6.8560203
5.2302715
7.1574450
8.7890279
5.5764238
3.8456625
3.8301051
3.4139445
3.7309267
4.6449242
4.6196434
4.0809683
4.7966089
6.1326010
6.1481584
3.8048243
3.2369791
3.9253942
3.6395269
4.9463489
4.0926363
4.7946642
3.7075906
2.8733247
2.1187906
2.8072058
1.8815402
1.6306770
2.5991255
2.5057810
2.9491671
2.3871558
1.8407020
2.7508102
5.5064155
3.8962241
2.0332249
1.7687490
1.8231999
1.8193106
1.0997806
0.9986575
1.5995622
2.6983039
0.3121870
0.1118854
2.3015901
2.6788572
2.5971808
2.1421267
1.1483975
1.0044915
1.6112303
1.4031500
-0.7126571
-0.6718189
0.6855647
0.8819769
1.8465360
2.5038364
2.4629982
2.6613551
3.1222432
5.0163572
3.4489487
1.5178858
1.7570809
3.6103568
2.4649429
2.8772141
3.9409516
0.7555730
-0.6251467
-0.1506458
1.3331417
3.6453609
3.5714633
3.5092336
2.6282956
1.1192273
0.3899740
0.7322369
0.4327569
1.4828817
1.5451113
0.1060514
0.7419603
2.3229815
1.6170643
1.7940298
2.2665859
1.7940298
0.8255813
1.9709953
3.5150677
2.6185722
2.1674075
0.8216920
0.1877277
1.9321017
4.5107416
4.2715465
1.4225967
0.1507789
0.9228151
1.7473576
2.5602320
1.8659828
1.3000822
0.9364278
2.2626966
4.7616047
5.0046892
4.5515798
4.6643709
3.8495519
3.7192586
3.0191754
1.8737615
1.7220768
4.0187386
2.1324033
1.7765277
2.6632998
2.9238863
0.8528068
0.5474927
2.6535764
2.5621766
1.1736783
1.7843064
1.8912636
3.1922515
2.2957561
2.8188738
2.6166275
0.4094208
0.1624470
2.1012885
1.9846080
1.0958912
1.1872910
0.6252797
0.7127902
0.7789091
