# Supplementary material for: Structure of silent transcription intervals and noise characteristics of mammalian genes
Source: Mol Syst Biol. 2015 Jul 27;11(7):823. doi: 10.15252/msb.20156257 (PMC4547851; doi:10.15252/msb.20156257)
Supplement: Supplementary file 5 [file msb0011-0823-sd5.zip › Dataset_1/data.Gls.cell20.signal]

10.1926950
9.4302335
7.8558535
6.2031667
2.9781607
3.7756542
3.9734820
2.9369465
5.3562163
5.6488366
4.3979876
2.4938946
2.6257798
5.2346346
4.9729248
3.9137215
4.2351918
2.9390072
2.4794696
2.3599486
2.9431287
6.2649879
6.9285355
6.9223534
4.2228275
3.4562446
5.4798587
7.5096548
5.3830054
2.7823935
2.4094056
2.5618979
4.5587227
3.8642646
2.4011628
2.0302356
2.1600601
2.0879354
2.5660193
5.4674944
6.5782154
5.3706412
4.1836741
4.0950637
3.8312933
2.6134156
4.4412625
4.4495053
4.5772691
4.8348575
1.0802498
0.9236360
2.0570248
2.0096285
3.2975702
2.0261142
2.3475844
2.8586397
3.9961498
6.4689979
7.0047817
7.9135533
8.0928348
6.3123842
5.9435177
4.5958155
4.4350803
6.4648765
7.2582486
9.5765437
11.3631764
9.0881562
7.9712531
7.9588889
8.5111583
8.5029155
7.8826427
6.4319052
2.3826164
3.4583053
5.0697780
4.8245539
5.6797472
5.8054503
4.2557989
3.9899677
3.6602546
3.5489764
2.8215470
2.7988792
2.6772975
3.4006056
2.7040867
1.9560501
3.3119952
3.5386729
2.6216584
2.5412908
3.1780492
1.8303470
2.4671054
4.1239136
4.4495053
4.2681631
4.0002712
1.8798040
3.3655735
4.0002712
2.7576650
1.8365291
1.8612576
2.6299012
2.1147245
1.3028061
1.6634298
2.4197091
1.9745965
1.6057300
2.5701407
3.3614521
2.2260027
1.7437973
3.0626496
1.4223271
1.1441317
2.2095171
1.7108260
2.8730646
1.2760169
0.7855687
2.7370580
4.1857348
3.7529864
3.7653506
4.8657681
6.9656282
7.1057563
14.6809143
18.6086214
27.8220413
29.5283064
34.7810479
33.8351835
29.8538981
23.7294776
18.1964800
16.9662381
18.2521191
22.0520624
21.7223493
21.1350478
20.0243269
21.1474121
20.6878745
21.5059751
14.1595555
12.2430982
7.6374186
8.2638735
8.5338261
8.4905512
6.2711701
4.9811676
5.0429888
4.7091543
4.1012458
4.9605606
5.6859293
6.1866811
6.6050046
6.5473048
4.7421256
3.5572193
3.6478904
3.4686089
3.9178429
6.2217131
6.6915542
6.1949239
6.3865696
8.5400082
10.5924721
13.9102100
15.6473858
24.3600539
16.7004069
14.5201792
15.1837268
16.2820834
17.8337956
17.3268618
17.5803287
15.9400061
15.6329608
15.3733118
16.5602789
15.1754839
16.6344643
18.3819436
18.9671843
14.9199563
13.9534848
11.3837835
10.7903000
12.2492803
9.9351067
5.8054503
5.0965672
3.8436575
5.5931975
5.5148907
3.8725074
3.7880184
3.6066762
4.1816134
2.0281749
2.3207952
5.1728134
4.5463585
5.5767119
5.5190121
6.1063135
4.7647934
3.2192634
3.5407336
3.6375868
5.1377813
5.8837572
4.6555760
5.1666312
3.0914995
2.7617865
3.9281465
4.7256400
5.2882129
4.4680517
3.4480018
3.7035294
2.9431287
1.2244992
2.1847886
4.3588342
4.0064533
4.1053673
4.9935319
5.2222703
1.6572476
0.9669109
1.3007454
2.4547412
3.9837856
3.6870438
2.5680800
2.9163395
4.0847602
3.4459411
3.1904135
3.2378097
2.5722014
1.6016086
3.0441033
2.1209067
1.8241649
1.5068160
1.1874065
1.4182057
1.6036693
0.9504252
1.4037807
2.9864035
2.8297898
0.9030290
-0.2695132
0.9833965
0.8844826
1.0575820
2.6072335
3.1533207
3.1821706
2.6319619
2.6669940
2.7411794
4.0579710
3.8457182
1.7829508
1.9272002
3.5798870
3.0193748
3.4459411
2.8874896
2.0838139
2.7494222
3.0111320
2.1291495
2.2342455
2.1270888
1.0823105
1.5789408
2.0425998
2.0425998
0.6598656
0.8556327
3.4006056
2.6834796
2.5103802
3.0276176
4.1465814
3.3078737
3.3367236
4.8163111
4.5010230
7.2891592
5.8878786
5.1522063
6.5246370
4.7544899
3.3222987
3.9672999
3.8065648
4.6658795
4.8286753
3.0935602
1.5995479
2.2321848
4.1774920
2.5618979
3.0008284
3.9693606
1.5253624
1.1853458
2.1724243
3.3305415
4.1630671
5.2882129
5.1171743
2.7123295
3.0914995
2.9761000
2.0673283
2.4568019
3.0935602
3.5819477
4.3526521
3.1636243
3.3758771
3.7632899
4.0600317
5.2057847
4.8554645
5.1027493
3.9508143
2.3599486
2.0590855
5.1563277
5.2119668
5.4736765
4.7833398
4.8801930
6.0012175
3.8725074
3.1512600
4.0703352
4.8266146
4.1218529
2.3970414
3.3367236
3.9961498
5.6756258
4.8369182
4.6184832
4.7874612
4.5154479
5.6405938
5.4015518
4.4886587
5.0141389
5.1151136
5.6797472
4.2393132
1.5830622
1.8159221
3.3717557
4.0930030
3.1615636
3.0750139
4.6226047
5.9703069
4.8595859
4.5710870
5.1831169
2.9822821
2.9039752
3.6231619
4.4701124
5.2140275
1.8653790
1.2677741
4.6452724
4.7050329
3.9549357
3.8889931
5.4448266
5.2820308
3.7138330
3.3058130
4.8204325
4.8183718
3.6705581
4.7132758
3.3738164
1.5356659
2.2610347
3.8127469
3.6561332
2.7906364
2.5989906
4.3485307
3.5819477
2.5330480
3.0832567
3.7715328
3.5613407
3.2398704
2.6752368
2.0384784
3.2707810
4.0188176
4.4206554
4.8060076
3.4809731
2.2074563
1.4346913
2.2795811
3.9590571
0.9009683
1.0204893
3.1656850
1.1214639
0.7958722
3.5386729
3.2913881
2.8318505
1.2739562
1.3687487
2.5000767
2.2053956
1.5851229
1.2038922
1.1523745
1.1606173
0.7958722
1.6160335
0.3796095
0.1240818
1.0761283
1.5315445
0.1941458
0.0231072
0.6268943
1.6469441
1.3790522
1.9457466
3.4273947
2.4011628
3.7323793
4.3382271
4.6267261
4.4227161
3.6911652
3.5015802
0.9627895
0.7896901
4.8719502
3.6520118
3.9714213
4.8307360
4.3815020
2.1270888
2.3084310
3.4150305
3.9508143
3.2852060
1.1771030
1.0987961
1.8200435
1.7788293
1.8365291
1.5480302
1.5068160
2.2321848
3.4562446
0.2580278
0.1962066
4.3114379
3.5469157
3.6788010
3.0337998
3.5139444
1.5480302
1.4017200
2.2795811
1.6572476
2.4382555
1.4985732
0.7855687
1.2100743
1.8798040
1.4449948
1.4635412
2.2156992
2.8236077
1.9828393
2.2342455
2.8071220
2.8771860
2.2775204
0.7917508
0.6969583
1.8179828
1.2203778
0.6310157
-0.5848013
-1.1576778
-0.0675639
0.5011912
1.8014971
1.2966240
0.9339396
0.7422938
0.6475013
1.2121350
0.4208236
-0.3333951
-0.3849127
0.8020543
-0.1912063
-1.0834923
0.5774373
2.2651561
0.6742905
0.9380610
0.5794980
0.1405675
0.3651845
