# Supplementary material for: Structure of silent transcription intervals and noise characteristics of mammalian genes
Source: Mol Syst Biol. 2015 Jul 27;11(7):823. doi: 10.15252/msb.20156257 (PMC4547851; doi:10.15252/msb.20156257)
Supplement: Supplementary file 5 [file msb0011-0823-sd5.zip › Dataset_1/data.Gls.cell21.signal]

11.1488629
13.0076204
13.2610874
5.9126071
5.5334370
8.8388107
9.8361927
10.6666576
14.1368877
15.8905492
16.7869566
13.5331006
14.4645401
13.3126050
15.6515072
17.5535395
18.1614480
15.6123538
15.0188702
15.1219055
17.6648177
9.6033329
9.5930293
9.1376131
8.1649596
8.2247201
7.1366669
5.4077339
4.6246654
6.4483908
5.5643476
6.1825597
6.9903567
5.0161996
4.8431003
4.9502570
5.6364724
8.1979309
11.4600297
8.0928348
8.5956473
10.6749004
11.5403972
13.8854815
13.2919980
10.6357470
10.1885736
10.7799964
8.7213504
9.0139707
8.0495600
7.0892706
8.0248315
10.3822800
10.5780472
12.4903830
11.4146941
11.3013552
14.1183414
15.9029134
18.7982064
23.9561554
24.7495275
26.6103457
27.2697718
29.8868694
30.1588827
28.4752853
28.8153019
26.4990675
23.1833904
21.1865655
23.8448772
22.5054178
20.5250786
15.8616993
16.3397832
11.2725053
11.2766268
11.6393111
12.3646799
11.4126334
11.4723939
15.3465226
16.0389201
14.8643172
15.7030249
18.6168642
18.2047228
21.8377488
19.3607793
15.4145259
15.0477201
14.4130224
13.3455763
17.5494181
13.4754009
13.0385310
16.8116851
17.9924701
14.9261384
16.3603903
18.6333499
16.1254697
17.7060318
24.0117945
18.6209856
19.1341016
27.7519772
25.9323732
20.7043601
19.2206513
19.4906039
16.9559346
12.6366932
11.4620904
12.5171722
12.3358300
12.5295365
10.3719765
11.3982085
15.1383912
12.2348554
11.9896313
12.7067572
13.0900487
15.7710282
12.5336579
13.2837551
16.0080095
15.4536793
14.5675754
14.4274474
14.5861218
15.1136627
16.8838098
13.5537077
11.0231598
10.7635108
10.7284788
11.5074259
10.6542933
12.1091523
7.8352465
7.4869870
7.3056448
7.7837288
13.5392828
11.3776014
12.2678267
16.2243837
12.3749835
10.7593894
11.8391997
12.1359415
14.4171438
16.2017159
14.6211538
19.4967860
19.2453798
18.4458255
17.0981233
16.4180901
19.6637032
20.2860367
17.8791312
17.3248011
20.5395036
23.1153870
14.5923039
14.3058657
16.4407579
17.9698023
17.9038597
18.4107935
19.5915785
18.4561291
17.7781566
15.4454365
16.1295912
20.5724749
20.0428733
19.4555718
18.4210971
17.8049457
21.6852565
19.7955885
20.1850620
21.3246329
20.9310379
18.7260817
18.6560176
21.0567410
21.9284199
20.7888491
19.4411469
18.2479977
18.2995154
17.8708884
13.9431813
15.2682157
17.2588584
14.0379738
13.3950333
18.6024393
21.2504474
20.4529539
21.3967576
21.5245214
20.7661813
22.4539002
27.2285577
31.2613608
26.7628380
25.0709977
26.3568788
29.0564046
28.8668196
27.7293094
26.9215124
23.6758993
19.7275851
18.2521191
19.2041656
12.9354957
13.5124936
18.0913840
18.2871511
15.0477201
14.2069518
12.4244404
12.3688013
14.1100985
15.0683272
14.4150831
15.3279762
14.9137742
14.1183414
14.2461052
12.8963423
10.6893253
7.6600864
7.3118270
8.1237454
11.9010209
12.7026358
13.5269185
16.8405350
18.6354106
19.9645664
15.9111562
15.7895745
20.0428733
19.8759560
16.1955338
13.7226857
12.6346325
11.4291191
11.3755407
9.9041961
10.0463848
9.9969279
8.7934751
10.4564655
9.6363042
8.1464132
10.5018010
12.5398400
11.8391997
10.8583033
9.6816397
9.3952015
11.2848696
7.5941438
7.1469704
8.1093205
9.4899940
10.8830318
10.5842293
10.9798850
12.3461336
5.6550187
5.2366953
6.3309306
6.8687750
7.0975135
6.7224648
5.9352749
5.4365838
3.5180658
3.6767403
3.6520118
4.2599203
6.5287584
6.8337430
4.4824766
5.0677173
4.6226047
5.8095717
8.4699442
7.0171459
4.9069822
4.5381157
6.1866811
7.1036956
7.2520665
5.6550187
5.8281181
7.4086802
8.7254718
9.7434609
8.8862069
9.2777412
11.9484172
11.2786875
12.0803024
12.3420121
9.9433495
9.1685237
10.8438783
12.4388654
10.9283673
11.3817228
11.1385594
9.3086518
9.5662402
10.2977910
10.6810825
13.4609759
10.6790218
8.9459674
9.2839233
10.7799964
11.4641511
10.9984313
10.4193727
8.9418460
9.5847865
11.2436554
8.3483625
7.7837288
8.2556307
9.1973736
11.2807482
6.5370012
6.8646536
9.7723108
9.8155857
7.8517321
6.8419858
6.4009946
5.5004657
5.9538212
7.6106294
5.5087086
4.4392018
6.4463301
5.4942836
6.1495884
5.5705298
5.2263917
6.9656282
4.3547128
4.2764059
5.9496998
4.9852890
4.6061190
6.9841746
7.6023866
8.3298161
8.5750402
8.0495600
8.8594177
9.9721994
9.8897711
10.6645968
12.4594724
12.2513410
12.6573003
14.0874308
19.6822496
17.7204568
17.7101532
16.9394489
15.2187588
14.3244120
12.0390883
12.7891855
13.4362474
10.0463848
10.1947557
13.9411206
12.7623963
12.1338808
12.1957020
11.3693586
12.1895198
10.1494202
8.4596406
9.1911915
14.3429584
15.1425126
16.9394489
15.2290623
14.6252752
15.8039995
18.5447395
18.7054746
17.8008243
17.6462713
20.0779053
18.4994039
16.7725317
15.3403405
14.0070632
16.3933616
13.3744262
10.8418176
12.0061169
13.5001293
8.8532356
8.8367500
15.6226573
12.0061169
11.7876820
13.7535963
13.4012154
14.1657376
12.9973169
11.3652371
11.5898542
11.9484172
8.6141936
7.7713646
7.0192066
7.8743999
9.7414002
7.4684407
5.6426545
7.6188723
9.5023582
5.7353863
5.7869040
6.9017463
5.4077339
5.7580541
5.9723676
6.0877672
7.2108523
5.9929746
5.5643476
6.4710586
6.9573854
7.2376415
6.2114096
4.4927801
4.3815020
4.6370296
6.8832000
6.0918886
5.0635959
8.3463018
7.7754860
7.1881846
7.3592232
6.9800532
5.5066479
5.1089314
7.7775467
6.4566337
6.2835343
7.1902453
5.3294271
5.7415684
6.0939493
6.7574968
8.4658227
8.4946726
7.0089031
4.4041697
3.2378097
2.8813075
3.0544068
5.6962329
7.0047817
6.3309306
8.7687466
10.1061453
9.5971508
9.7702501
6.8275609
7.4334087
13.4568545
11.9113244
10.2112414
10.6089578
10.9056995
10.9469137
14.0173667
13.4032761
13.1250807
17.6133000
19.7296458
18.2583012
16.8528992
13.5598898
13.6381967
13.0735630
7.3798303
7.3715875
8.2618128
9.0036672
11.9731456
10.0360813
8.4987941
8.1711417
8.3875159
9.3622302
8.6595292
9.6816397
5.8981821
5.6467759
5.3108807
5.2263917
6.1619526
5.7374470
6.3597804
4.7544899
4.9997140
6.1640133
5.3994911
5.5478620
5.8178146
7.2252773
8.3813338
8.7646252
10.4111299
10.8974567
10.7284788
10.7799964
11.7238001
11.7093752
11.0932239
10.6563540
