# Supplementary material for: Structure of silent transcription intervals and noise characteristics of mammalian genes
Source: Mol Syst Biol. 2015 Jul 27;11(7):823. doi: 10.15252/msb.20156257 (PMC4547851; doi:10.15252/msb.20156257)
Supplement: Supplementary file 5 [file msb0011-0823-sd5.zip › Dataset_1/data.Gls.cell22.signal]

3.9899677
2.2115778
2.0364177
1.8282863
2.2136385
3.7158937
2.2321848
1.6778547
1.9622322
1.6222156
1.0410963
1.3996593
3.4850945
3.7055902
2.6216584
1.3708094
1.9272002
4.6617581
6.7863467
6.6462187
6.1124956
5.9270320
7.6250544
11.2828089
11.9401743
10.8438783
10.5368330
9.7063682
5.8384216
5.5354977
5.1254171
6.7327684
8.7502003
6.7678004
3.6581939
3.4768517
4.2166454
3.6602546
4.7029722
2.8194862
1.7911936
2.9657964
5.0306246
2.3125524
2.2507312
3.4624268
2.6422655
1.7973757
2.4011628
1.9560501
1.4326306
2.3723129
3.8003827
4.5339943
3.2027777
2.7885756
3.2068991
4.1156708
3.8992966
2.8297898
2.3269773
2.1683029
3.1409565
4.6061190
4.2619810
4.0353032
7.6600864
7.9259176
7.7445754
7.9156140
10.1865129
4.7750970
4.2187061
3.8519003
3.4418197
2.5248052
1.6860975
2.6937831
2.8771860
0.9813358
0.9833965
1.8880468
1.4676626
2.5742621
1.3048668
1.0802498
1.1132211
0.5197375
0.6145300
2.3805557
-0.5971655
-0.2901202
4.2351918
1.9601715
1.2904418
2.3022489
2.2919453
0.8679970
1.2244992
1.4552984
1.5088768
3.6891045
3.5304301
3.6066762
3.8395361
6.0259460
3.1265316
2.5124409
1.8571362
0.7835080
1.1276460
2.6402048
4.7277007
5.4345231
7.5900224
10.1535416
14.4872079
15.5216827
14.9199563
11.0396455
6.0712815
6.4009946
9.2694984
7.3489197
4.8616466
4.3341057
4.2454953
4.2908309
5.1109922
5.0842030
4.9296500
1.8447720
2.7370580
4.0023319
3.8972359
4.5010230
3.4294554
2.5351087
3.5283694
2.4691661
2.9307644
4.6493938
3.0358605
2.2260027
4.1877955
3.7591685
1.5047553
0.1096569
0.8102972
2.5701407
3.7323793
4.6267261
4.7153365
3.1059245
4.2578596
5.0532924
6.9038070
10.5924721
7.7734253
5.3067593
4.0373639
6.9285355
8.5667974
8.2638735
5.7168399
4.6411510
5.5993797
5.8755144
3.2542954
0.4785234
0.2147529
1.2492277
0.9916394
0.8844826
1.8921682
1.3295953
1.5233017
2.4300127
3.2068991
2.1270888
2.6505083
1.7231903
1.5995479
3.8148076
3.9384500
2.7988792
1.0967354
1.7376152
4.4021090
5.8961214
8.9315425
9.9289245
8.6636506
8.6286186
8.8264464
9.5641794
10.1452987
8.0433779
5.3788840
6.6111867
5.7271435
5.6921115
5.3108807
5.1583884
5.4097946
6.3639019
6.7059792
7.6580257
5.7539327
3.6911652
4.8492824
3.8601432
3.6231619
4.4680517
2.3970414
2.7762114
3.3099345
3.3367236
3.7426829
2.7432401
0.6887155
0.8638755
1.8550755
2.4938946
3.1636243
2.9781607
3.0173141
1.0905533
0.5959837
1.2389242
0.3177883
0.6578049
1.7108260
1.4264485
2.6731761
3.6499511
4.8451610
4.3217415
4.5978762
4.0332425
4.3031951
4.6823652
3.4273947
3.8869323
3.1471386
3.9260858
5.4530695
4.0167569
3.5057016
3.8292326
2.6402048
1.5542123
0.7443546
1.5088768
2.0302356
1.4429341
0.8783005
2.1930314
2.4835910
1.7231903
1.2554098
2.9925856
2.1250281
1.8097399
2.4938946
3.1162280
3.6767403
4.1115494
2.7453008
3.5036409
4.0249997
5.2737880
6.2155310
5.3747626
5.6941722
7.3715875
6.9264748
4.4989623
4.7957040
4.2537381
6.0032782
6.5328798
6.1722561
3.8725074
4.6823652
2.6958438
1.5500909
4.0579710
0.0354714
-0.0531390
3.2130812
4.7132758
5.3438520
4.6308475
6.2938378
7.4498943
6.4978478
5.8961214
4.3815020
5.3830054
2.6360833
0.8432685
1.5129982
1.9333823
3.7859577
3.4521232
2.9699178
2.4052842
2.6566904
3.2604775
2.0096285
2.2301241
3.2604775
4.2001598
3.5592800
3.2336883
4.1939777
4.0373639
3.0173141
2.0796925
1.4058414
3.1759885
3.4686089
0.9133325
0.5691945
1.5171196
1.1008568
2.4732875
-0.4467339
-0.5724371
1.2945633
2.0405391
1.5851229
0.2827562
0.9339396
2.8030006
3.4562446
0.3796095
1.3872951
2.3393416
2.8359719
4.0188176
3.7756542
4.4062304
4.5195693
4.8534038
5.4798587
5.9517605
3.8415968
2.9884642
3.1388958
4.2187061
2.7494222
2.2136385
1.8138614
3.0441033
5.0491710
3.1327137
3.2728417
6.1269206
4.3835627
3.7735935
6.6276723
6.6688865
4.1877955
3.8395361
4.1239136
5.9888532
2.2218813
1.1894672
2.4320734
1.5665765
2.8359719
5.8775751
6.0630387
4.8101290
6.2464416
8.2741770
5.9558819
4.9564391
3.2769631
3.0028892
5.5581655
5.3108807
2.5886871
2.7370580
3.2934488
3.4397590
2.4320734
3.4356376
4.1053673
2.0013857
2.9142788
3.4562446
2.6525690
3.0976817
4.0023319
2.4197091
1.5397874
1.5439088
0.0066215
-0.0551997
1.8591969
1.2554098
2.2095171
4.3176201
0.4311271
0.6804726
1.8674397
4.3629556
2.3104917
2.0590855
4.0476675
8.9274211
8.0536814
8.7254718
15.6432644
18.9733665
19.6925531
20.2180333
21.1494728
19.1567694
14.5820004
14.6850357
16.4428186
15.1754839
15.1280877
14.1389484
12.0164205
12.4635938
14.5758183
14.7777675
16.6962855
11.9834492
11.6990716
10.8583033
9.7826144
9.7723108
7.4849263
7.7322111
7.0542386
6.9161713
9.1314310
5.7353863
3.9982105
3.4706696
5.9311534
5.6694437
3.9776034
3.8251111
4.0332425
3.9240251
2.6010513
2.4732875
3.1306530
2.8524576
5.2573023
4.9688034
3.4376983
3.4273947
2.8339112
3.0317390
4.8245539
5.0038354
3.3470272
3.1100459
3.2769631
1.0864319
1.1771030
3.8086255
3.3552700
4.8080683
4.7070936
3.8580825
3.2172027
3.2749024
3.1636243
2.9101573
2.1456351
1.9931428
2.5763229
1.8262256
0.1714781
0.9360003
2.0467212
2.0384784
1.9993250
3.9590571
7.7528182
7.1820024
7.8661571
10.0319599
11.8989602
12.5934184
11.8680496
11.1282559
11.9999348
8.1258061
7.5137762
7.3283126
6.1063135
5.5746512
5.7271435
5.6776865
3.6623153
3.6025548
7.6909970
5.9538212
5.3933090
5.4571909
4.8884358
3.9384500
4.4598088
6.0527351
5.8116325
6.8090145
5.7827826
5.5931975
5.9126071
4.8863751
3.4006056
3.3944234
4.8678288
3.4356376
3.1533207
5.2305131
5.3417913
4.7771577
4.8060076
5.7395077
4.3608949
2.8091827
1.7932543
2.0838139
2.3784950
2.7659079
1.3172310
1.4573591
2.2610347
4.2825880
7.4066195
6.5740939
5.1769348
5.4942836
