# Supplementary material for: Structure of silent transcription intervals and noise characteristics of mammalian genes
Source: Mol Syst Biol. 2015 Jul 27;11(7):823. doi: 10.15252/msb.20156257 (PMC4547851; doi:10.15252/msb.20156257)
Supplement: Supplementary file 5 [file msb0011-0823-sd5.zip › Dataset_1/data.Gls.cell23.signal]

13.9225742
17.4525649
17.9430131
19.2783511
22.9546519
23.4203716
24.2261080
23.3338219
19.4864824
21.3802720
23.4430394
17.2856476
17.0074522
14.6335180
15.2414265
16.8858705
13.9411206
10.1803308
11.3817228
17.6009358
17.3000726
17.1517017
23.0700515
18.6807461
18.3056975
19.2021049
19.6740068
17.7967029
17.8708884
16.9044169
15.5587754
14.0668237
14.7550997
12.1338808
12.4265011
16.5273076
10.8397569
9.9227424
11.8268355
17.3577724
20.6363568
21.2380832
23.3523683
24.5043034
25.8417021
27.5871207
33.8949440
33.8516692
29.7323164
29.5344886
30.4288353
29.3428428
26.7525344
22.3776540
21.3823327
16.8611420
15.2847014
15.4433758
17.2155836
19.4061149
17.8070064
17.0589699
18.0357449
17.8523420
20.9392807
20.7476350
18.3015761
17.7328210
18.8662097
24.3765396
27.3315930
22.4971750
20.8156383
20.3973148
21.8377488
22.5734212
20.9330986
16.7024676
15.8575779
14.2296195
13.4012154
12.2719481
13.6320146
14.2852586
11.4002692
11.2230484
13.8030532
15.2620336
14.1781019
14.1204021
14.1080378
11.9793278
12.0803024
14.0936129
13.7824462
12.5460221
13.5351614
16.6571321
16.9002955
19.3607793
23.2946685
16.1769874
16.3995437
19.3875685
16.7148319
16.6117965
15.0518415
14.7633426
12.8942816
12.1235772
10.4729511
10.1308738
10.1370559
11.8330176
13.3641227
12.0885452
14.4047796
17.4484435
16.4654864
17.7925815
20.9063094
21.8624773
20.3602221
20.5786570
23.5625604
23.5213463
21.0196483
21.0711659
21.8233239
21.1535942
22.9258020
25.4378035
23.6903242
18.8270563
14.0317917
13.4547938
14.3615048
14.6623679
13.8896029
13.5887397
11.5094866
11.0891024
12.0452704
10.9901885
10.9056995
7.8270037
7.9362211
5.8301788
6.1640133
7.3118270
8.2700556
10.4976796
9.7331574
11.1571058
9.8671033
8.3504232
8.2102951
9.7640680
12.2410375
11.1756521
9.2818626
10.3719765
12.2843124
12.4306225
10.8603640
10.7140538
10.4008264
10.0649312
10.7140538
10.9118817
11.0932239
9.9495316
10.0319599
9.7331574
8.7131076
9.0572456
11.8680496
10.4399798
10.3843407
6.5163942
6.2752915
8.6244972
11.9566600
11.1983199
12.1565485
11.1694700
7.0748457
6.6276723
10.5471366
11.5692471
13.8360245
11.2251091
8.0165887
6.4319052
9.5992115
8.3936980
8.8862069
8.9418460
8.3648481
10.0072314
10.0566884
9.3354410
10.1349952
7.3798303
7.6806935
9.2653770
9.2282842
11.1983199
10.1823915
10.5698043
11.4167548
13.1848412
17.7534281
24.1436797
20.8073955
17.6442106
15.2270016
13.9205135
14.2234374
11.3734800
11.0849810
12.4471082
11.7773785
10.4729511
10.0175349
9.5889079
11.8227140
11.0107956
8.5441296
9.2427092
10.5965935
10.1885736
9.2633163
9.6569112
10.2071199
8.5832830
8.3256947
10.9963706
10.8438783
10.5553794
11.0911631
9.8794676
7.2623700
5.6199867
5.5787726
6.3845089
8.2288415
8.8243857
5.5643476
4.8224932
4.9852890
7.5467475
8.5358868
8.7687466
6.0547958
4.7524292
5.4695551
7.7919716
6.5081513
4.2681631
4.4062304
4.7730362
4.2784666
5.6921115
6.6997971
6.9264748
7.4808049
8.3318768
9.5435724
11.8701103
10.1370559
11.2395340
9.8485570
9.0510635
10.8892139
10.9757636
10.9716422
9.6342435
9.8650426
10.9489744
11.0726168
11.2354126
9.9577744
10.5862900
12.0390883
11.3837835
11.4043906
7.4808049
6.2196524
10.5162260
12.9354957
12.5048080
12.1936413
14.7344927
14.2605301
13.6464395
14.1595555
13.2219339
15.3671297
13.3888512
11.0334634
11.0664347
9.1767666
9.0943383
8.7831716
8.8820855
8.4472764
8.5276439
7.9217962
7.7363326
7.6600864
6.7265862
6.6194295
7.1593347
5.4262803
6.6915542
5.5931975
5.5561048
7.5755974
8.0866527
5.1542670
4.7380042
8.4555192
8.6059508
8.4864298
9.5270867
8.1319883
7.6250544
7.7322111
7.8270037
8.3586660
8.1319883
9.4384763
11.7134966
11.7876820
9.6898826
7.7260290
8.2906627
9.9351067
8.9377246
9.2962876
10.2936696
10.3719765
6.2691093
6.6462187
8.5647367
9.0696098
8.3030269
9.4982368
8.8182036
9.0593063
9.2612556
9.6630934
7.2252773
7.6621471
8.3607267
7.4437122
8.6389221
8.4617013
8.6471649
10.6048364
10.9304280
8.7955358
8.8079001
9.1273096
7.9465246
8.1525953
6.4422087
6.8708357
8.1958702
6.4483908
8.2164772
9.2241628
8.6986826
7.1861239
7.5343833
10.6975682
9.8526784
8.7790502
10.4626476
9.6383649
10.2648197
12.8427639
15.2187588
14.9735347
13.3517585
13.4918865
14.7056428
15.2702764
16.7725317
15.2805800
12.3729227
13.1003522
13.0344096
11.5259723
12.2822516
13.1704163
12.9004637
14.5799397
15.0435987
13.2549052
13.2734516
12.5645685
9.3168946
10.7016896
12.0205419
10.4234942
12.6779073
11.0210991
10.3822800
10.5615615
9.8897711
10.4976796
10.2339091
7.8393679
7.1036956
7.9815567
7.4643193
6.8069538
7.6580257
6.3906910
5.0079568
5.7869040
5.8549073
5.0800816
3.8704467
4.1630671
4.1465814
3.9363893
5.8054503
5.6261688
6.3700840
6.0280067
6.2485023
4.7215186
4.8101290
8.1896880
7.2500058
7.1139991
5.7559934
5.5169514
9.5930293
11.1612272
9.2591948
6.0238852
6.4154195
6.4380873
6.4793014
8.6966219
6.3845089
6.8667143
7.7857895
7.0295101
8.7131076
7.5323226
7.5323226
6.6235509
6.8728964
7.8496714
5.0986279
5.6591402
5.4571909
4.0146962
3.3326022
4.3711984
4.1754313
3.1986563
3.1801099
3.8436575
3.5819477
5.3232450
4.4907194
5.6302903
4.5772691
4.5401764
2.0013857
1.3378381
2.3743736
4.7668541
3.4438804
2.9596143
5.2346346
6.2629272
5.5602262
5.1254171
7.9217962
9.6898826
5.9909139
6.3000200
7.7322111
10.5718650
8.7811109
8.7831716
8.1196240
5.2387560
4.6885473
5.1480849
5.1460242
4.0662138
3.4562446
4.2351918
3.3635128
4.1136101
5.7827826
6.7698611
6.2217131
7.9320997
8.8182036
6.4689979
5.5890761
5.6199867
6.8131359
8.7337146
7.0933921
6.3350520
7.7466361
7.3818910
5.8858179
5.6385331
6.7101006
6.9491426
3.8086255
3.0564675
5.8858179
6.6441580
6.0877672
5.3974304
6.1331027
8.3895766
7.2479451
6.0733422
5.2882129
5.9476391
3.3532093
4.0600317
5.6323510
3.8848716
4.0414854
4.5133872
3.9528750
4.7792184
4.3485307
5.2531809
6.2794129
