# Supplementary material for: Structure of silent transcription intervals and noise characteristics of mammalian genes
Source: Mol Syst Biol. 2015 Jul 27;11(7):823. doi: 10.15252/msb.20156257 (PMC4547851; doi:10.15252/msb.20156257)
Supplement: Supplementary file 5 [file msb0011-0823-sd5.zip › Dataset_1/data.Gls.cell24.signal]

6.2917771
5.5437406
6.2732308
6.2938378
4.6287868
6.1289813
2.7700293
3.3140559
3.4232733
2.5515944
4.0414854
5.3067593
6.4875443
7.3654053
6.0733422
5.3046986
5.8940607
6.3268091
4.7586113
4.6720616
4.9708641
6.8646536
9.7393395
8.9603924
7.9300390
7.4746228
7.6930577
7.4148623
7.5879617
7.6456615
4.8925572
4.2269490
4.9564391
9.9351067
10.2236056
11.2230484
11.7959249
11.0870417
10.8583033
11.2271698
12.9993776
10.5574401
8.0701670
7.6353579
5.1810562
4.3650163
6.3535983
6.5843975
7.5426261
10.1514809
10.3554908
15.6824178
18.6065607
13.0282275
12.7026358
10.7593894
9.6548505
11.2045020
9.8567998
9.4817512
8.5358868
8.0351350
8.1010777
8.0598635
7.5632332
6.7698611
6.4689979
6.7657397
5.6756258
5.8446038
3.7529864
4.7833398
12.3111015
11.0066742
11.2374733
14.0029418
10.6460505
11.9690242
11.9257494
11.4909403
13.4444903
14.9611704
15.1404519
12.5315972
12.6099040
13.9637884
10.2400913
10.3781586
11.4167548
9.2509520
6.1001314
6.9985995
5.8075110
8.1010777
11.7608928
11.0396455
11.6125220
11.9504779
10.0381420
9.7352181
8.3998801
6.5370012
7.7383933
6.5534869
5.1233564
7.2087916
6.6627043
6.8770178
6.1578312
4.5030837
5.2985165
5.8652108
6.5843975
5.6756258
3.4665482
4.2413739
6.7801646
6.3041414
6.8728964
7.6291758
10.5121045
10.2421520
8.4493371
8.2370843
8.8140822
8.3092090
5.6014404
5.9105464
6.5720332
5.1625098
5.3830054
5.8239967
8.4926119
8.6760148
6.1969846
5.2861522
6.2320166
5.1645705
5.0532924
5.3706412
5.5293156
8.9665745
7.2788557
6.5843975
7.8661571
8.4864298
11.1158916
13.6876537
9.3251375
7.1799417
8.9418460
9.0283957
8.1917487
9.0448813
6.7245255
7.3283126
5.7766004
2.6937831
5.0945065
5.3438520
3.4871552
2.8874896
4.3547128
3.9322679
4.6246654
4.1115494
4.1074280
6.1578312
5.1851776
3.9528750
3.0420426
3.9652392
4.1218529
5.3046986
1.7747079
1.0555213
1.3934772
2.8895503
6.2505630
3.8477789
3.0482247
4.2640417
5.2552416
5.5973189
4.0126355
4.2578596
5.4571909
5.7972075
7.0233280
7.7136648
5.2346346
4.5834512
8.7089861
10.2029985
11.1468022
8.4287300
8.3648481
9.3560481
9.3045304
10.1288131
10.1535416
8.6945612
5.4963443
4.1115494
4.9873498
8.0124673
9.0984597
7.8249429
7.7960931
14.1100985
13.2775730
13.7989318
13.4135797
13.7329892
12.4203190
10.7429037
10.7161145
10.2668804
8.8346893
10.1473595
10.0711133
8.8697213
8.7934751
9.8506177
8.9789387
5.7498112
5.0780208
4.2125240
3.3511486
4.4742338
4.5092658
4.9440749
5.3706412
6.4566337
5.6179260
3.4850945
2.1868493
3.7138330
5.5890761
6.2278952
5.5148907
4.7441864
4.3650163
7.8352465
8.4081230
8.2473878
9.7867358
7.5055334
7.2747342
8.8140822
9.5456331
11.9545993
12.4656545
11.2498376
10.1844522
10.5780472
12.8262782
10.9716422
11.7753178
12.7067572
11.4517868
9.6301221
8.8594177
8.8965105
6.4112981
6.2072881
7.1737596
5.4757373
5.6426545
5.9002428
5.1686919
6.0115210
8.8305678
6.1269206
5.7621755
4.8307360
3.2728417
4.0043926
5.9311534
4.5896333
3.3181773
4.3691377
5.6488366
5.6344117
5.6529580
6.5905796
5.9991568
3.7158937
3.7715328
2.9534322
2.4918339
5.7024150
2.7020260
2.3207952
1.0246107
2.0508426
2.7473615
2.5000767
5.8466645
4.3279236
4.0517889
3.7674114
4.0188176
5.5128300
7.0933921
4.5999369
5.1398421
5.3891876
5.0326853
3.5366122
2.0755711
1.6036693
1.8056185
4.2454953
5.9146678
4.8575252
3.3779378
4.0703352
4.4350803
5.0141389
3.0997424
2.8607004
1.3708094
3.1965956
6.7183434
5.5973189
4.5566620
5.2840915
8.9624531
6.0877672
5.6879900
9.3230768
7.8228822
3.2233848
3.2872667
3.8045041
0.4476128
0.7670223
2.4403162
2.2486705
3.8354147
3.6561332
6.0877672
4.8224932
3.5139444
3.7282579
3.5345515
2.5660193
2.3681915
5.4489481
4.7792184
5.2593630
6.6853721
6.0135817
5.1563277
4.7812791
5.4283410
5.8796358
8.6801362
5.4118553
5.5004657
6.9882960
5.8693322
5.2099061
5.5787726
5.1645705
4.3423485
2.8318505
2.7082081
3.2893274
3.0152534
2.3372809
4.2970130
6.3000200
5.3727019
6.0321281
6.3618412
6.7760432
6.4071767
6.5205156
6.3432948
5.0594745
5.5231335
5.5334370
3.5469157
4.7895219
6.6070653
3.6149191
4.2846487
6.2485023
4.4021090
4.1156708
4.9358321
7.4107409
6.2876557
6.0053389
6.2917771
7.1923060
8.2597521
6.5576083
2.7329366
2.3640701
4.1568849
5.7065364
6.1021921
6.9903567
6.9408998
6.6235509
6.1516491
5.7044757
4.8637073
4.2042812
2.7082081
3.9034180
3.3099345
3.4933374
4.5999369
6.5019692
5.9641248
3.9631785
4.4227161
5.5664083
4.4762945
4.4742338
5.0182604
5.3974304
4.2516774
2.9431287
3.1430172
3.9178429
5.2078454
4.6473331
5.4901622
6.3762661
2.1683029
2.3970414
5.9229106
4.4515660
4.7812791
4.6061190
3.9240251
3.4953981
4.2001598
5.5251942
2.4300127
2.1621208
6.0053389
6.0630387
3.5675228
3.3264201
3.6355261
3.9755427
4.6720616
5.3005772
1.6737333
0.4599770
0.8576934
1.8365291
4.3918055
10.4358584
6.1516491
5.5993797
3.9137215
3.1904135
3.7921398
2.6113549
6.0032782
6.0589173
5.7559934
4.0991851
1.7561616
1.9704751
5.0038354
4.2990737
3.2893274
2.5041981
1.3481416
3.5922513
2.7432401
2.5433515
2.2548526
3.8086255
3.7983220
4.0765174
3.8127469
3.5757656
4.6906080
