# Supplementary material for: Structure of silent transcription intervals and noise characteristics of mammalian genes
Source: Mol Syst Biol. 2015 Jul 27;11(7):823. doi: 10.15252/msb.20156257 (PMC4547851; doi:10.15252/msb.20156257)
Supplement: Supplementary file 6 [file msb0011-0823-sd6.zip]

Archive with 8 entries (7 files):
- Readme_scRNAseq.rtf
- Script_scRNAseq/
- Script_scRNAseq/.DS_Store
- Script_scRNAseq/chromX.txt
- Script_scRNAseq/Loglikelihood.m
- Script_scRNAseq/Noise_scRNAseq.m
- Script_scRNAseq/Run_MCMC.m
- Script_scRNAseq/tata.txt
