# Supplementary material for: Structure of silent transcription intervals and noise characteristics of mammalian genes
Source: Mol Syst Biol. 2015 Jul 27;11(7):823. doi: 10.15252/msb.20156257 (PMC4547851; doi:10.15252/msb.20156257)
Supplement: Supplementary file 6 [file msb0011-0823-sd6.zip › Script_scRNAseq/chromX.txt]

Mgclh_loc1
Gm3701_loc1
Gm14345_loc1
Gm14346_loc1
Gm3706_loc1
Gm14351_loc1
Gm3750_loc1
Gm14346_loc2
Gm14345_loc2
Gm14351_loc2
Gm3701_loc2
Gm2913_loc1
Gm14345_loc3
Gm14346_loc3
Gm14351_loc3
Gm14354_loc1
LOC100862314_loc1
Gm14346_loc4
Gm3701_loc3
Gm14351_loc4
Gm3706_loc2
Gm3750_loc2
Gm14347
Gm10921_loc1
Gm10922
Gm5925
Gm3706_loc3
Gm3750_loc3
Gm3763
Mycs
Gm14374
Nudt11
AU022751
Nudt10
Bmp15
Shroom4
5430428K19Rik
Dgkk
Ccnb3
Akap4
Clcn5
Mir500
Mir501
Mir362
Mir188
Mir532
Usp27x
Gm14379
2010204K13Rik
Ppp1r3f
4930524L23Rik
Foxp3
Ccdc22
Cacna1f
Syp
Prickle3
Plp2
Magix
Gpkow
Wdr45
Praf2
Ccdc120
Mir684-1_loc9
Tfe3
Gripap1
Kcnd1
Otud5
Pim2
Slc35a2
Pqbp1
Timm17b
Pcsk1n
Eras
Hdac6
Gata1
Glod5
Suv39h1
Was
Gm6787
Wdr13
Rbm3
2900002K06Rik
Tbc1d25
Ebp
Porcn
Ftsj1
Slc38a5
Ssxb10
Ssxb9
Ssxb1
Ssxb2
Gm14459
Ssxb6
Ssxb3
Ssxb8
Ssx9
Ssxb5
Gm6592
B630019K06Rik
Gm5634
Gm14511
Gm14458
Fthl17
Gm5635
4930402K13Rik
Lancl3
Xk
1700012L04Rik
Gm14501
Cybb
Gm5132
Dynlt3
1700054O13Rik
4930557A04Rik
Sytl5
Srpx
Rpgr
Otc
Tspan7
Mid1ip1
Gm14483_loc1
Gm14477_loc1
Gm14475_loc1
Gm14479_loc5
Gm14476_loc6
Gm14474
Gm14476_loc7
Gm14479_loc6
Gm14475_loc2
Gm14477_loc2
Gm14482_loc4
Gm14483_loc2
Gm14475_loc3
Gm14476_loc5
Gm14477_loc3
Gm14479_loc7
Gm14484
Gm14482_loc3
Gm14477_loc4
Gm14479_loc1
Gm14475_loc4
Gm14476_loc1
Gm14482_loc1
Gm14478_loc1
Gm14476_loc2
Gm14479_loc2
Gm14475_loc5
Gm14477_loc5
Gm14482_loc2
Gm14478_loc2
Gm14479_loc3
Gm14475_loc6
Gm14476_loc3
Gm14477_loc6
Gm14475_loc7
Gm14479_loc4
Gm14476_loc4
Gm14477_loc7
Gm4906
Bcor
2900008C10Rik
Gm14635
Atp6ap2
Gm4984
1810030O07Rik
Med14
Gm14634
5730405O15Rik
Usp9x
2010308F09Rik
Ddx3x
Nyx
Cask
Gpr34
Gpr82
Gm5382
Ppp1r2-ps9
Cypt1
Cypt8
Cypt7
Maoa
Maob
Ndp
Efhc2
Fundc1
Dusp21
Kdm6a
4930578C19Rik
Mir221
Mir222
Chst7
Slc9a7
Rp2h
Phf16
Rgn
Ndufb11
Rbm10
Uba1
Cdk16
Mir5097
Usp11
Araf
Syn1
Timp1
Cfp
Elk1
Uxt
A230072C01Rik
Zfp182
Spaca5
Zfp300
4930453H23Rik
Gm6938
Gm5124
Agtr2
Slc6a14
Ppp1r2-ps7
Klhl13
Wdr44
Gm4907
Gm5934
Gm4297
Gm5935
Gm14819_loc6
Gm14632_loc6
Gm10230_loc6
Gm10147_loc10
Gm10486_loc1
Gm10058_loc2
Gm10096_loc5
Gm5169
Gm1993
Gm5168
Gm2012
Gm2030
Slx
Gm14525
Gm6121
Gm10486_loc2
Gm10147_loc9
Gm14632_loc1
Gm10230_loc8
Gm14819_loc8
Gm10058_loc3
Gm4836_loc8
Gm10096_loc11
Gm10487_loc6
Gm10488_loc5
Gm10486_loc3
Gm10147_loc12
Gm14819_loc12
Gm14632_loc2
Gm10230_loc1
Gm10058_loc4
Gm10096_loc3
Gm10230_loc7
Gm14632_loc7
Gm14819_loc7
Gm10147_loc11
Gm10486_loc12
Gm10058_loc1
Gm10096_loc12
Gm4836_loc3
Gm10487_loc7
Gm10488_loc6
Gm10230_loc2
Gm14632_loc8
Gm14819_loc10
Gm10147_loc3
Gm10486_loc10
Gm10058_loc7
Gm10096_loc9
Gm10487_loc4
Gm4836_loc4
Gm14632_loc9
Gm10230_loc3
Gm14819_loc3
Gm10147_loc4
Gm10486_loc4
Gm10058_loc8
Gm4836_loc5
Gm10487_loc3
Gm10096_loc10
Gm10488_loc1
Gm14632_loc10
Gm10147_loc1
Gm14819_loc11
Gm10486_loc11
Gm10230_loc4
Gm10058_loc6
Gm10096_loc8
Gm10487_loc2
Gm4836_loc6
Gm10488_loc7
Gm10486_loc9
Gm10096_loc6
Gm10230_loc5
Gm14632_loc11
Gm14819_loc9
Gm10058_loc5
Gm10488_loc3
Gm10147_loc2
Gm4836_loc7
Gm10487_loc5
Gm10486_loc8
Gm10096_loc4
Gm10230_loc12
Gm14632_loc5
Gm14819_loc5
Gm10058_loc12
Gm10488_loc4
Gm10147_loc8
Gm10230_loc9
Gm10486_loc6
Gm10147_loc7
Gm14632_loc4
Gm14819_loc1
Gm10058_loc11
Gm4836_loc9
Gm10487_loc8
Gm10096_loc7
Gm10921_loc2
Gm3701_loc4
Gm14351_loc5
Gm14345_loc4
Gm14346_loc5
Gm10921_loc3
LOC100862314_loc2
Gm14354_loc2
Gm2799_loc1
Gmcl1l
Gm2799_loc2
LOC100862314_loc3
Mgclh_loc2
Gm2825
Gm2837
Gm2863
Gm2913_loc2
Gm14351_loc6
Gm2933_loc1
Gm2933_loc2
Gm14346_loc6
Gm3706_loc4
Gm14351_loc7
Gm3750_loc4
Gm10487_loc9
Gm4836_loc1
Gm10096_loc1
Gm10486_loc7
Gm14632_loc3
Gm14819_loc2
Gm10230_loc10
Gm10488_loc2
Gm10058_loc9
Gm10147_loc6
Gm10487_loc1
Gm10486_loc5
Gm4836_loc2
Gm10096_loc2
Gm14819_loc4
Gm14632_loc12
Gm10230_loc11
Gm10058_loc10
Gm10488_loc8
Gm10147_loc5
Dock11
Il13ra1
Zcchc12
Lonrf3
Gm6268
Pgrmc1
Akap17b
Slc25a43
Slc25a5
C330007P06Rik
Ube2a
Nkrf
Gm15008
06-Sep
Sowahd
Rpl39
Snora69
Upf3b
Nkap
Akap14
Ndufa1
Rnf113a1
Gm9
Rhox1
Rhox2a
Rhox3a
Rhox3e_loc1
Rhox4a_loc2
Rhox3e_loc2
Rhox4a_loc1
Rhox2b
Rhox4b
Rhox2c
Rhox3c
Rhox4c
Rhox2d
Rhox4d
Rhox2e
Rhox3e_loc3
Rhox4e
Rhox2f
Rhox3f
Rhox4f
Rhox3g-ps
Rhox2g
Rhox4g
Rhox3h
Rhox2h
Rhox5
Rhox6
Rhox7
Rhox8
Rhox9
4930525M21Rik
4930430D24Rik
Rhox10
Rhox11
Rhox12
Rhox13
Zbtb33
Fam70a
Atp1b4
Lamp2
Cul4b
Mcts1
C1galt1c1
6030498E09Rik
Cypt15
Cypt14
Gria3
Thoc2
Xiap
Stag2
Sh2d1a
Odz1
Gm362
Dcaf12l2
Dcaf12l1
1110059M19Rik
4930515L19Rik
Actrt1
Smarca1
Ocrl
Apln
Xpnpep2
Sash3
Zdhhc9
Utp14a
9530027J09Rik
Bcorl1
Elf4
Aifm1
Rab33a
Zfp280c
Slc25a14
Gpr119
Rbmx2
Gm595
Enox2
Arhgap36
Olfr1320
Olfr1321
Igsf1
Olfr1322
Olfr1323
Olfr1324
6720401G13Rik
2610018G03Rik
Frmd7
Rap2c
Mbnl3
Hs6st2
Usp26
1700080O16Rik
Gpc4
Gpc3
Mir717
A630012P03Rik
Mir363
Mir92-2
Mir19b-2
Mir20b
Mir18b
Mir106a
Kis2
Ccdc160
Phf6
Hprt
Mir450b
Mir450-1
Mir450-2
Mir542
C430049B03Rik
Mir351
Mir503
Mir322
Plac1
Fam122b
Fam122c
Mospd1
Etd
Cxx1c
Cxx1a
Cxx1b
4933416I08Rik
4930502E18Rik
1700013H16Rik
Zfp36l3
Xlr
Gm16430_loc1
Gm16405_loc1
Gm16405_loc2
Gm16430_loc2
Slxl1
Gm14625
Gm16404
3830403N18Rik
Gm773
1600025M17Rik
Zfp449
Ncrna00086
Ddx26b
Gm648
Mmgt1
Mir5116
Slc9a6
Fhl1
Mtap7d3
Brs3
Htatsf1
Vgll1
Gm14718
Cd40lg
Arhgef6
Rbmx
Snord61
Gm364
Gpr101
Zic3
4930550L24Rik
Fgf13
Mir504
F9
Mcf2
Atp11c
Mir505
Gm7073
Sox3
C230004F18Rik
Cdr1
C030023E24Rik
Ldoc1
4933402E13Rik
1700019B21Rik
Gm6760
3830417A13Rik
Slitrk4
Ctag2
Slitrk2
Mir743
Mir743b
Mir742
Mir883a
Mir883b
Mir471
Mir741
Mir463
Mir880
Mir878
Mir881
Mir871
Mir470
Mir465c-1_loc1
Mir465c-2_loc1
Mir465b-2_loc1
Mir465b-1_loc1
Mir465c-2_loc2
Mir465c-1_loc2
Mir465b-2_loc2
Mir465b-1_loc2
Mir465
Gm1140_loc1
Gm14692_loc1
Gm14692_loc2
Gm1140_loc2
4933436I01Rik
Mir201
Mir547
Mir509
Gm10474
Fmr1
Fmr1nb
Gm6812
Aff2
1700111N16Rik
1700020N15Rik
Ids
1110012L19Rik
4930567H17Rik
BC023829
Gm14725
Mamld1
Mtm1
Mtmr1
Cd99l2
Hmgb3
Gpr50
Vma21
Gm1141
Prrg3
Fate1
Cnga2
Magea4
Gabre
Mir452
Magea10
Gabra3
Mir767
Mir105
Gabrq
Cetn2
Nsdhl
Zfp185
Mir2137
Pnma5
Pnma3
Xlr4a
Xlr3a
Xlr5a
DXBay18_loc1
Gm14685_loc1
DXBay18_loc2
Gm14685_loc2
Xlr5b
4930408F14Rik
Xlr3b
Xlr4b
F8a
Xlr4c
Xlr3c
Xlr5c
Zfp275
Zfp92
Trex2
Haus7
Bgn
Atp2b3
Dusp9
Pnck
Slc6a8
Bcap31
Abcd1
Plxnb3
Srpk3
Idh3g
Ssr4
Pdzd4
L1cam
Avpr2
Arhgap4
Naa10
Renbp
Hcfc1
Irak1
Mir5132
Mir718
Mecp2
Opn1mw
Tex28
Tktl1
Flna
Emd
Rpl10
Snora70
Dnase1l1
Taz
Atp6ap1
Gdi1
Fam50a
Plxna3
Lage3
Ubl4
Slc10a3
Fam3a
Ikbkg
G6pdx
Gm6880
Olfr1325
Gm5640
Gm6890
Gm5936
LOC100503280
Gab3
Dkc1
Mpp1
4930428E23Rik
F8
Fundc2
Mtcp1
Brcc3
Vbp1
Rab39b
4933407K13Rik
Pls3
Gm4937
4930428D18Rik
4930468A15Rik
Mir669m-2
Mir421_loc3
Tbl1x
Gm6927
Prkx
Pbsn
Gm14744
5430402E10Rik
Obp1a
Gm5938
Gm14743
4930480E11Rik
Prrg1
Fam47c
Gm8787
Gm7173
Mageb16
Tmem47
4930595M18Rik
Dmd
Tsga8
1600014K23Rik
Tab3
Gyk
5430427O19Rik
Samt3
Nr0b1
Mageb4
Gm41
Il1rapl1
Mir1906-1_loc2
Mir1906-2_loc2
Pet2
4932429P05Rik
4930415L06Rik
Gm44
Mageb1_loc1
Mageb2_loc1
Gm5072_loc1
Gm5072_loc2
Gm14781
Mageb5
Gm5071
Mageb2_loc2
Mageb1_loc2
Mageb18
Gm5941
Arx
Pola1
Pcyt1b
Pdk3
AU015836
Zfx
Eif2s3x
Klhl15
Apoo
Apoo-ps
Gm14827
Maged1
Gspt2
Zxdb
Zxda
Spin4
Arhgef9
Fam123b
Asb12
Zc4h2
Zc3h12b
1700010D01Rik
Las1l
Msn
F630028O10Rik
Mir223
Vsig4
Hsf3
Heph
Gpr165
Pgr15l
Eda2r
Ar
Ophn1
Yipf6
Stard8
Efnb1
Gm14812
Pja1
Tmem28
Eda
Mir676
Awat2
Otud6a
Igbp1
Dgat2l6
Awat1
P2ry4
Arr3
Pdzd11
Kif4
Gdpd2
Dlg3
Tex11
Slc7a3
Snx12
Foxo4
Gm614
Il2rg
Med12
Nlgn3
Gjb1
Zmym3
Nono
Itgb1bp2
Taf1
Ogt
Cxcr3
Nhsl2
Rgag4
Pin4
Ercc6l
Rps4x
Cited1
LOC434825
Hdac8
Phka1
Gm9112
Dmrtc1b
Gm5166
Dmrtc1c2_loc1
Dmrtc1c1_loc2
Dmrtc1c1_loc1
Dmrtc1c2_loc2
1700031F05Rik
Dmrtc1a
1700011M02Rik
1700018G05Rik
Gm5126
Nap1l2
4930519F16Rik
Cdx4
Chic1
Tsx
Tsix
Xist
Enox
Gm9159
B230206F22Rik
Mir374
Mir374c
Zcchc13
Slc16a2
Gm6222
Rlim
C77370
Mir672
Abcb7
Uprt
Zdhhc15
1700121L16Rik
Magee2
5530601H04Rik
2610029G23Rik
Magee1
E530001F21Rik
Mir384
5330434G04Rik
Cypt2
Fgf16
Atrx
Magt1
Cox7b
Atp7a
Tlr13
Pgk1
Taf9b
Fnd3c2
Fndc3c1
Cysltr1
Gm5127
Zcchc5
Lpar4
P2ry10
A630033H20Rik
Gpr174
Itm2a
4933401B06Rik
Tbx22
2610002M06Rik
Fam46d
Gm732
Brwd3
2810403D21Rik
5730416F02Rik
Hmgn5
Sh3bgrl
Gm6377
Gm7134
Pou3f4
Cylc1
Rps6ka6
Hdx
Tex16
4933403O08Rik
Apool
Satl1
2010106E10Rik
Zfp711
Pof1b
Chm
Dach2
Klhl4
Ube2dnl1
Ube2dnl2
Cpxcr1
Gm14920
Tgif2lx2_loc1
Tgif2lx1_loc1
Tgif2lx2_loc2
Tgif2lx1_loc2
Pabpc5
Pcdh11x
Nap1l3
3110007F17Rik
Vmn2r121
4932411N23Rik
Gm382
4921511C20Rik
4930558G05Rik
Diap2
Pcdh19
Tnmd
Tspan6
Srpx2
Sytl4
Cstf2
Mir3112
Nox1
Xkrx
Arl13a
Trmt2b
Tmem35
Cenpi
Drp2
Taf7l
Timm8a1
Btk
Rpl36a
Gla
Hnrnph2
B230119M05Rik
Armcx4
Armcx1
Armcx6
Armcx3
Armcx2
Nxf2
Zmat1
3632454L22Rik
Gm15023_loc1
AV320801_loc1
Tceal6
Pramel3
Gm5128
Gm7903
Gm15023_loc2
AV320801_loc2
Nxf7
Prame
1700008I05Rik
Tmsb15a
Gprasp1
Armcx5
Gprasp2
Bhlhb9
Arxes2
Arxes1
Bex2
Nxf3
5730412P04Rik
Bex4
Tceal8
Tceal5
Bex1
Tceal7
Wbp5
Ngfrap1
Kir3dl2
Kir3dl1
Tceal3
Tceal1
Morf4l2
BC065397
Glra4
Plp1
Rab9b
H2bfm
Tmsb15b2
Tmsb15l
Tmsb15b1
Mcart6
Zcchc18
Fam199x
Esx1
Il1rapl2
Tex13a
Nrk
Serpina7
4930513O06Rik
Mum1l1
C330013F16Rik
Trap1a
D330045A20Rik
Rnf128
Tbc1d8b
Ripply1
Cldn2
Morc4
Rbm41
Nup62cl
E230019M04Rik
Mir3475
Frmpd3
Prps1
Tsc22d3
Mid2
Tex13
Vsig1
Psmd10
Col4a6
Col4a5
Irs4
Gucy2f
Nxt2
Gm5643_loc2
Kcne1l
Acsl4
Tmem164
Ammecr1
Rgag1
Chrdl1
Pak3
Capn6
Dcx
A730046J19Rik
Alg13
Trpc5
Gm15070
Mageb16-ps1
Zcchc16
Lhfpl1
Amot
Htr2c
Snora35
Mir764
Mir1912
Mir1264
Mir1298
Mir448
Il13ra2
Lrch2
Ott_loc1
Gm15080
Gm15085_loc1
Gm15107
Gm15085_loc2
Ott_loc2
Gm15093_loc1
Gm15114
Gm15127_loc1
Luzp4
Gm15085_loc3
Ott_loc3
Gm15093_loc2
Gm15093_loc3
Ott_loc4
Gm15085_loc4
Gm15093_loc4
Gm10439
Gm15127_loc2
Gm15097
Gm15091
Gm15104
Tmem29
Alas2
Apex2
Pfkfb1
Tro
Maged2
Gnl3l
Fgd1
Tsr2
A230072E10Rik
Fam120c
Phf8
Huwe1
Mirlet7f-2
Mir98
Hsd17b10
Ribc1
Smc1a
Iqsec2
Kdm5c
2900056M20Rik
Tspyl2
Gpr173
3010001F23Rik
Gm7157
Shroom2
Gpr143
Usp51
Mageh1
9530051G07Rik
Foxr2
Rragb
Klf8
Ubqln2
Cypt3
Kctd12b
2210013O21Rik
Spin2
Gm10057_loc1
Samt1_loc1
Gm15140_loc2
4921511M17Rik_loc2
4921511M17Rik_loc1
Gm10057_loc2
Gm15140_loc3
Samt1_loc2
4921511M17Rik_loc3
Gm10057_loc3
Samt1_loc3
Samt1_loc4
4921511M17Rik_loc4
Gm15140_loc1
Gm16445
4930524N10Rik
Samt4
Samt2
Gm16390
Magea6
Magea3
Magea8
Magea2
Magea5
Magea1
1700042B14Rik
Sat1
Acot9
Prdx4
Ptchd1
4930503H13Rik
Phex
Sms
Gm6568
Mbtps2
Yy2
Smpx
Klhl34
Cnksr2
Rps6ka3
Eif1ax
Mtap7d2
A830080D01Rik
Sh3kbp1
Map3k15
Pdha1
Gpr64
Phka2
Ppef1
Rs1
Cdkl5
Gja6
Scml2
Rai2
Nhs
Bc1_loc2
Reps2
Rbbp7
Txlng
Syap1
Ctps2
S100g
Grpr
1700045I19Rik
Ap1s2
Zrsr2
Car5b
Siah1b
Tmem27
Mir467a-3_loc2
Mir467a-10_loc2
Mir467a-6_loc2
Ace2
Bmx
Pir
Figf
Piga
Asb11
Asb9
Mospd2
Fancb
Glra2
Gemin8
Gpm6b
Ofd1
Trappc2
Rab9
Tceanc
Egfl6
Gm1720
Gm8817
Tmsb4x
Tlr8
Tlr7
Prps2
Frmpd4
Msl3
Arhgap6
Amelx
Hccs
Mid1
4933400A11Rik
G530011O06Rik
Asmt
Vamp7
Spry3
Tmlhe
Zf12
