# Supplementary material for: Structure of silent transcription intervals and noise characteristics of mammalian genes
Source: Mol Syst Biol. 2015 Jul 27;11(7):823. doi: 10.15252/msb.20156257 (PMC4547851; doi:10.15252/msb.20156257)
Supplement: Supplementary file 6 [file msb0011-0823-sd6.zip › Script_scRNAseq/Loglikelihood.m]

function [ L ] = Loglikelihood( Mu_g1,N2_g1,Bin_g1,Mu_g2,N2_g2,Bin_g2,N_bin,X_g1,X_g2,Sig,q,N2_q )
%LOGLIKELIHOOD loglikelihood function of the data given the parameters
%   Data:
%       Mu_g1:  log10 mean expression for each gene in group 1
%       N2_g1:  log10 noise value for each gene in group 1
%       Bin_g1: expression bin for each gene in group 1
%       Mu_g2:  log10 mean expression for each gene in group 2
%       N2_g2:  log10 noise value for each gene in group 2
%       Bin_g2: expression bin for each gene in group 2
%       N_bin:  number of expression bin
%   Parameters:
%       X_g1: mean biological noise for each bin of expression in group 1
%       X_g2: mean biological noise for each bin of expression in group 2
%       Sig:  standard deviation of the error function
%       q:    scRNA-seq sensitivity
%       N2_q: noise on sensitivity

L = 0;

N2_theo = @(m,x) log10((1-q*(1+N2_q))*10.^(-m) + (1+N2_q)*(x) + N2_q);

for i=1:N_bin
    I_g1 = Bin_g1 == i;
    I_g2 = Bin_g2 == i;
    N_g1 = numel(Mu_g1(I_g1));
    N_g2 = numel(Mu_g2(I_g2));
    
    L = L - N_g1 * log(Sig*sqrt(2*pi)) - 0.5*sum(((N2_g1(I_g1) - N2_theo(Mu_g1(I_g1),X_g1(i)))./Sig).^2);
    L = L - N_g2 * log(Sig*sqrt(2*pi)) - 0.5*sum(((N2_g2(I_g2) - N2_theo(Mu_g2(I_g2),X_g2(i)))./Sig).^2);    
end

end
