# Supplementary material for: Structure of silent transcription intervals and noise characteristics of mammalian genes
Source: Mol Syst Biol. 2015 Jul 27;11(7):823. doi: 10.15252/msb.20156257 (PMC4547851; doi:10.15252/msb.20156257)
Supplement: Supplementary file 6 [file msb0011-0823-sd6.zip › Script_scRNAseq/Noise_scRNAseq.m]

%% Single cell RNA-seq noise analysis
% The following script is provided to illustrate the noise analysis
% performed on single cell RNA-seq data (Gr?n et al. 2014).
% This script reproduces the manuscript's 7th figure panel.
%
% Here we aim at estimating the biological noise from the single-cell 
% mRNA counts, provided both the sensitivity Q of the technique and the
% variability of the recovery rate across cells N2Q are measured. 
% We use the derived expression for the measured noise (Method) to correct
% for sampling noise, and infer the mean biological noise of TATA 
% and TATA-less genes over Nbin bins of expression covering the measured 
% range of expression. Alternatively other groups can be defined, i.e.
% autosomal genes versus chromosome X genes.

close all
clear
clc

%% Initialize variables and load Data

fontsize = 28;
linewidth = 3;
Wi = 880;
Le = 660;

% mean recovery rate Q and noise on Q for the different conditions:
% 2i, 2i control, serum, serum control

Q   = [0.1,0.1,0.1,0.1];
N2Q = [0.0772,0.0507,0.07,0.0671];

% number of expression bins

Nbin = 8; 

% structure of Data

Nc = 4; % number of conditions
Ncells = 80; % number of cells in each condition

% import counts data from Gr?n et al. 2014

D = importdata('GSE54695_data_transcript_counts.txt');

Dcounts = D.data;
Genes   = D.textdata(2:end,1);

clear D;

% remove ERCC

IERCC = ~strncmpi('ERCC',Genes,4);

Dcounts = Dcounts(IERCC,:);
Genes   = Genes(IERCC,:);

% keep only true cells
% define which cells to keep

Icells = sum(Dcounts,1) > 15000;
Icells(101) = 0;
Icells(141) = 0;

% import annotations from the EPD database

Tata = importdata('tata.txt');
ChrX = importdata('chromX.txt');

ITATA = zeros(numel(Genes),1);
ICHRX = zeros(numel(Genes),1);

for i=1:numel(Tata);
    ITATA = ITATA + strcmp(Tata(i),Genes);
end

for i=1:numel(ChrX);
    ICHRX = ICHRX + strcmp(ChrX(i),Genes);
end

ITATA = logical(ITATA);
ICHRX = logical(ICHRX);

% define which group of genes to compare
% define group property

IPROP = ITATA; % TATA genes
% IPROP = ICHRX; % alternatively chromose X genes


%% Analysis

% initialize optimization variables

% maximum likelihood variables

options = optimoptions(@fmincon,'Display','iter','MaxIter',100, ...
    'Algorithm','active-set','UseParallel','always'); % optimization option
x0 = 0.1*ones(1,2*Nbin+1); % initial condition
A  = [-eye(2*Nbin+1);eye(2*Nbin+1)]; % constraints
b  = [-0.0001*ones(2*Nbin+1,1);5*ones(2*Nbin+1,1)]; % constraints

% mcmc sampler variables

Niter  = 50000; % total number of iterations
Burnin = 10000; % number of initial iterations discarded
Tac    = 0.23; % targeted acceptance ratio

% matrix to store output
% condition | group | m,n2,lo_err_n2, up_err_n2 | expression bin

Bio_mat = zeros(Nc,2,4,Nbin); 

% iterations over the number of conditions
for n=1:Nc
    
    ii = (1:Ncells) + (n-1)*Ncells;
    
    Dcounts_n = Dcounts(:,ii);
    Dcounts_n = Dcounts_n(:,Icells(ii));
    
    q   = Q(n);
    n2q = N2Q(n);
    
    % analytical expression for the noise
    
    N2_theo    = @(m,x) log10((1-q*(1+n2q))*10.^(-m) + (1+n2q)*(x) + n2q);
    N2_control = @(n,x) log10(10.^(-n) + x);
    
    mu = mean(Dcounts_n,2); % mean counts
    sd = std(Dcounts_n,1,2); % std counts
    
    In = mu > 0; % keep only detected genes
    mu = mu(In);
    sd = sd(In);
    
    Iprop = IPROP(In);
    
    n2 = (sd./mu).^2; % noise
    
    x  = log10(mu); % log mean expression
    y  = log10(n2); % log noise
    
    % group 1
    
    xg1  = x(~Iprop);
    yg1  = y(~Iprop);

    % group 2
    
    xg2  = x(Iprop);
    yg2  = y(Iprop);
    
    % plot measured noise + loess
    
    [xg1s,Is] = sort(xg1,'ascend');
    yg1s  = yg1(Is);
    
    [xg2s,Is] = sort(xg2,'ascend');
    yg2s  = yg2(Is);
    
    Hn=figure(n);
    set(Hn,'position',[50 50 Wi Le],'paperpositionmode','auto','color','w');
    
    hold on
    plot(10.^xg1,10.^yg1,'o','color',[0.55,0.55,0.55]);
    plot(10.^xg2,10.^yg2,'o','color',[1,0.55,0.55]);
    
    lyg1 = smooth(xg1s,yg1s,0.3,'loess');
    plot(10.^xg1s,10.^lyg1,'-','color','k','linewidth',linewidth);
    
    lyg2 = smooth(xg2s,yg2s,0.3,'loess');
    plot(10.^xg2s,10.^lyg2,'-','color','r','linewidth',linewidth);
    
    set(gca, 'XScale', 'log', 'YScale', 'log')
    set(gca,'fontsize',fontsize,'linewidth',2)
    xlabel('Mean mRNA counts','fontsize',fontsize)
    ylabel('Measured noise \eta_n^2','fontsize',fontsize)
    
    line(xlim,(1-q-q*n2q)./xlim,'linestyle','--','color',[0.4,0.4,0.4],'linewidth',linewidth);
    line(xlim,[n2q,n2q],'linestyle','--','color',[0.4,0.4,0.4],'linewidth',linewidth);
    X=log10(xlim);
    xline = linspace(X(1),X(2),100);
    plot(10.^xline,10.^N2_theo(xline,0),'linestyle','--','color','k','linewidth',linewidth);
    xlim([0.01,1000]);
    ylim([0.01,100]);
    
    XTick = [0.01,0.1,1,10,100,1000]; 
    set(gca,'xtick',XTick);
      
    % fit biological noise, maximum likelihood
    
    edges_g1 = prctile(xg1,linspace(0,100,Nbin+1));
    edges_g2 = prctile(xg2,linspace(0,100,Nbin+1));
    xbin_g1  = edges_g1(1:Nbin) + diff(edges_g1)/2;
    xbin_g2  = edges_g2(1:Nbin) + diff(edges_g2)/2;
    
    [~,bin_g1] = histc(xg1,edges_g1);
    [~,bin_g2] = histc(xg2,edges_g2);

    myfun = @(X) - Loglikelihood( xg1,yg1,bin_g1,xg2,yg2,bin_g2,Nbin,X(1:Nbin),X((Nbin+1):(2*Nbin)),X(2*Nbin+1),q,n2q );

    [param,~] = fmincon(myfun,x0,A,b,[],[],[],[],[],options);
    
    % sample biological noise, mcmc algorithm
    % use maximum likelihood estimate as initial parameter values
    
    myfun = @(X) Loglikelihood( xg1,yg1,bin_g1,xg2,yg2,bin_g2,Nbin,X(1:Nbin),X((Nbin+1):(2*Nbin)),X(2*Nbin+1),q,n2q );

    [ X,~,~,~,~ ] = Run_MCMC( myfun, param, Niter, Tac );
    
    param      = mean(X(Burnin:end,:)); % parameters estimated as the mean of the posterior distribution
    err_param1 = prctile(X(Burnin:end,:),5,1); % errors define as the 5th and 95th percentiles of the
    err_param2 = prctile(X(Burnin:end,:),95,1); % posterior distribution
    
    % store parameters
    
    Bio_mat(n,1,:,:) = [xbin_g1;param(1:Nbin);err_param1(1:Nbin);err_param2(1:Nbin)];
    Bio_mat(n,2,:,:) = [xbin_g2;param((Nbin+1):(2*Nbin));err_param1((Nbin+1):(2*Nbin));err_param2((Nbin+1):(2*Nbin))];    
end

% save parameters
save('Bio_noise.mat','Bio_mat','-mat'); 

%% Plot biological noise

Bio_noise = load('Bio_noise');
Bio_mat = Bio_noise.Bio_mat;


Style = cell(4,1);
Style{1} = '-';
Style{2} = '--';
Style{3} = '-';
Style{4} = '--';

xx=linspace(-1,4,70);

H5=figure(Nc+1);
set(H5,'position',[50 50 Wi Le],'paperpositionmode','auto','color','w');

hold on
for i=1:2
    mug1 = Bio_mat(i,1,1,:);
    n2g1 = Bio_mat(i,1,2,:);
    n2g1_err1 = Bio_mat(i,1,3,:);
    n2g1_err2 = Bio_mat(i,1,4,:);
    
    mug2 = Bio_mat(i,2,1,:);
    n2g2 = Bio_mat(i,2,2,:);
    n2g2_err1 = Bio_mat(i,2,3,:);
    n2g2_err2 = Bio_mat(i,2,4,:);
    
    errorbar(10.^(mug1-log10(Q(i))),n2g1,n2g1-n2g1_err1,n2g1_err2-n2g1,'linestyle',Style{i},'color','k','linewidth',linewidth);
    errorbar(10.^(mug2-log10(Q(i))),n2g2,n2g2-n2g2_err1,n2g2_err2-n2g2,'linestyle',Style{i},'color','r','linewidth',linewidth);
end
plot(10.^xx,10.^(-xx),'linestyle','--','color',[0.4,0.4,0.4],'linewidth',linewidth);
set(gca, 'XScale', 'log', 'YScale', 'log')
set(gca,'fontsize',fontsize,'linewidth',2)
set(gca, 'TickDir', 'out')
xlabel('Mean mRNA #','fontsize',fontsize)
ylabel('mRNA noise \eta_m^2','fontsize',fontsize)
xlim([0.5,2000])
ylim([0.0005,5])

XTick = [1,10,100,1000];
set(gca,'xtick',XTick);


H6=figure(Nc+2);
set(H6,'position',[50 50 Wi Le],'paperpositionmode','auto','color','w');

hold on
for i=3:4
    mug1 = Bio_mat(i,1,1,:);
    n2g1 = Bio_mat(i,1,2,:);
    n2g1_err1 = Bio_mat(i,1,3,:);
    n2g1_err2 = Bio_mat(i,1,4,:);
    
    mug2 = Bio_mat(i,2,1,:);
    n2g2 = Bio_mat(i,2,2,:);
    n2g2_err1 = Bio_mat(i,2,3,:);
    n2g2_err2 = Bio_mat(i,2,4,:);
    
    hold on
    errorbar(10.^(mug1-log10(Q(i))),n2g1,n2g1-n2g1_err1,n2g1_err2-n2g1,'linestyle',Style{i},'color','k','linewidth',linewidth);
    errorbar(10.^(mug2-log10(Q(i))),n2g2,n2g2-n2g2_err1,n2g2_err2-n2g2,'linestyle',Style{i},'color','r','linewidth',linewidth);
end
plot(10.^xx,10.^(-xx),'linestyle','--','color',[0.4,0.4,0.4],'linewidth',linewidth);
set(gca, 'XScale', 'log', 'YScale', 'log')
set(gca,'fontsize',fontsize,'linewidth',2)
set(gca, 'TickDir', 'out')
xlabel('Mean mRNA #','fontsize',fontsize)
ylabel('mRNA noise \eta_m^2','fontsize',fontsize)
xlim([0.5,2000])
ylim([0.0005,5])

XTick = [1,10,100,1000];
set(gca,'xtick',XTick);
