# Supplementary material for: Structure of silent transcription intervals and noise characteristics of mammalian genes
Source: Mol Syst Biol. 2015 Jul 27;11(7):823. doi: 10.15252/msb.20156257 (PMC4547851; doi:10.15252/msb.20156257)
Supplement: Supplementary file 6 [file msb0011-0823-sd6.zip › Script_scRNAseq/Run_MCMC.m]

function [ X,L,A,S,l ] = Run_MCMC( loglikelihood, Xini, N_iter, accept_ratio )
%RUN_MCMC adaptative MCMC algorithm
%   Sample the parameter posterior distributions from the loglikelihood,
%   using a multivariate log-normal distribution, whose covariance matrix
%   is learnt on the fly
%   Arguments:
%       loglikelihood: function handle to the loglikelihood function
%                      defined as f(X), where X is the vector of parameters
%       Xini:          initial values for the paramets X
%       Niter:         number of iterations
%       accept_ratio:  targeted acceptance ratio, goes from 0 to 1
%
%   Outputs:
%       X: sampled parameters at each iteration
%       L: loglikelihood value at each iteration
%       A: acceptance ratio at each iteration
%       S: estimated covariance matrix of the proposal distribution at
%          each iteration
%       l: scaling factor for the covariance matrix of the proposal 
%          distribution at each iteration
%

Nvar = numel(Xini);

lambda = 1/10000;
logprior = @(X) Nvar*log(lambda) - lambda*(sum(X));

X = zeros(N_iter,Nvar);
L = zeros(N_iter,1);
A = zeros(N_iter,1);

Xprev = Xini;
Lprev = loglikelihood(Xini);
Lprop = Lprev;

l = 1;
S = eye(Nvar)/10;
M = log(Xini);

X(1,:) = Xini;
L(1)   = Lprev;
A(1)   = 1;

fprintf('iter %i: %f %f %i\n',1,Lprop,Lprev,1);

for i=2:N_iter
    Xprop = exp(mvnrnd(log(Xprev),l*S,1));
    Lprop = loglikelihood(Xprop);
    
    Qprop = -sum(log(Xprop));
    Qprev = -sum(log(Xprev));
    
    aprob = min(1,exp(Lprop+logprior(Xprop)+Qprev-Lprev-logprior(Xprev)-Qprop));
    
    r = rand(1);
    
    if r < aprob
        fprintf('iter %i: %f %f %i\n',i,Lprop,Lprev,1);
        
        Xprev = Xprop;
        Lprev = Lprop;
        
        X(i,:) = Xprop;
        L(i)   = Lprop;
        A(i)   = 1;
    else
        fprintf('iter %i: %f %f %i\n',i,Lprop,Lprev,0);
        
        X(i,:) = Xprev;
        L(i)   = Lprev;
        A(i)   = 0; 
    end
    
    y = 1/(3*sqrt(i+1));
    l = exp(log(l) + y*(aprob - accept_ratio));
    S = S + y*((log(Xprev) - M)'*(log(Xprev) - M) - S);
    M = M + y*(log(Xprev) - M);
end

end
