# Supplementary material for: Structure of silent transcription intervals and noise characteristics of mammalian genes
Source: Mol Syst Biol. 2015 Jul 27;11(7):823. doi: 10.15252/msb.20156257 (PMC4547851; doi:10.15252/msb.20156257)
Supplement: Supplementary file 6 [file msb0011-0823-sd6.zip › Script_scRNAseq/tata.txt]

Sox17
Sulf1
Msc
Trpa1
Tceb1
Pi15
Crispld1
Defb18
Defb41
Tcfap2d
Il17a
Il17f
Col9a1
Ptp4a1
Lgsn
Neurl3
Ankrd23
Lyg2
Lyg1
Nms
Il1r2
Il1r1
Il1rl1
Fhl2
A530098C11Rik
CA13
Col5a2
Sdpr
Obfc2a
Mstn
Ankrd44
Aox3
Aox4
Aox3l1
Als2cr12
Ctla4
Dytn
Klf7
Fzd5
Akr1cl
Cryge
Crygd
Crygc
Crygb
Cryga
Myl1
Myl1
Cps1
Fn1
Mreg
Rpl37a
Igfbp2
Igfbp5
Cyp27a1
Cryba2
Tuba4a
Des
Kcne4
Scg2
Serpine2
Tm4sf20
Ccl20
Slc16a14
Ptma
Nppc
Alppl2
Alpi
Akp3
Kcnj13
Neu2
Trpm8
Hes6
Kif1a
Sned1
Hdlbp
Hdlbp
Serpinb12
Serpinb13
Serpinb3a
Serpinb3b
Serpinb3c
Serpinb7
Serpinb2
Cdh19
Tcfcp2l1
Epb4.1l5
Dbi
Insig2
Nckap5
Acmsd
Cxcr4
Il20
Il10
Rassf5
Avpr1b
Slc26a9
Slc45a3
Tmcc2
Mdm4
Plekha6
RENI
Btg2
Chit1
Chi3l1
Mybph
Myog
Elf3
Atp6v1g3
Dennd1b
Rgs2
Rgs1
Ptgs2
BC003331
Prg4
Fam129a
Npl
Rgs16
Gm5531
Glul
Ier5
Tor1aip1
Tnn
Tnfsf18
Fasl
Myoc
Fmo2
Fmo3
Mettl11b
Sele
Selp
Atp1b1
Xcl1
Fmo9
Rxrg
Pbx1
Rgs5
Rgs4
Pcp4l1
Nr1i3
Apoa2
Adamts4
Pvrl4
Itln1
Nhlh1
Atp1a2
Igsf9
Vsig8
Crp
Darc
Cadm3
1810030J14Rik
Olfr248
Kmo
Pld5
Zfp238
Adck3
Capn8
Tgfb2
Esrrg
Angel2
Fam71a
Atf3
Atf3
Hsd11b1
G0s2
Plxna2
Cr2
Olah
Ccdc3
Echdc3
Pfkfb3
Il2ra
Vim
Fam23a
2810030E01Rik
Ptf1a
Il1f9
Il1f6
Il1f5
Il1rn
Pax8
Cacna1b
Nrarp
Tubb2c
Ptgds
Mamdc4
Lcn8
Lcn5
Lcn6
Lcn13
Lcn14
Lcn11
Sohlh1
Gpsm1
Egfl7
Lcn4
Adamtsl2
Dbh
Fcnb
Cel
Spna2
Set
Endog
Cstad
Ass1
Qrfp
Ppapdc3
Lcn2
Slc25a25
Ak1
1700019L03Rik
Hspa5
Hc
Dab2ip
Lhx6
Rnd3
Tnfaip6
Nr4a2
Upp2
Dapl1
Itgb6
Tbr1
Gcg
Scn3a
Xirp2
G6pc2
Abcb11
Lrp2
Itga6
Atp5g3
Hoxd13
Hoxd4
Hoxd1
Ttn
Neurod1
Zfp804a
Tfpi
Tfpi
Clp1
Smtnl1
Slc43a1
Prg2
Prg3
Pacsin3
Zfp408
Mdk
B230118H07Rik
Fjx1
Slc1a2
Cd44
Pax6
Mpped2
Fshb
Grem1
Gjd2
ACTC
Meis2
Thbs1
Dll4
Chac1
Exd1
Pla2g4e
Pla2g4d
Capn3
Zfp106
Ckmt1
B2m
Duoxa2
Slc28a2
AA467197
Slc12a1
Hdc
Dusp2
Slc20a1
Il1a
Il1b
Pdyn
Tgm3
Oxt
Avp
Slc4a11
Cdc25b
Rnf24
Erv3
Prnd
Hao1
Snap25
Otor
Bfsp1
Snx5
1700010M22Rik
Insm1
Nkx2-2
Cst8
Cst10
Vsx1
Gm14151
4921509C19Rik
Tcf15
Defb23
Defb19
Defb45
Defb25
Id1
Pofut1
Rya3
Gm5840
Psp
Plunc
2310021H06Rik
U46068
U46068
4833413D08Rik
5430413K10Rik
a
Ahcy
Myh7b
Trpc4ap
Procr
Ghrh
Nnat
Tgm2
Fam83d
Mafb
Top1
Ada
Tomm34
Svs2
Svs3b
Svs4
Svs3a
Svs6
Svs5
Slpi
Rbpjl
Matn4
Sdc4
Wfdc2
Spint4
Tnnc2
Acot8
Zswim3
Pltp
Mmp9
Cebpb
Nfatc2
Sall4
Zfp217
Cyp24a1
Aurka
Cass4
Tcfap2c
Rbm38
Pck1
Gnas
Gnas
Sox18
Myt1
Zfhx4
Fabp5
Pmp2
Fabp9
Fabp4
Slc7a12
Car1
Car1
Car3
Gm9733
Gm5150
Crh
Cp
Cpa3
Cpb1
Agtr1b
Rpl22l1
Mecom
Cldn11
Il21
Slc7a11
Mgst2
Postn
Tm4sf4
Gpr171
P2ry14
P2ry13
Gm5538
Mbnl1
Mme
Veph1
Ptx3
Shox2
Sis
Serpini2
Fam198b
Gria2
Tdo2
Lrat
Fgg
Fga
Fgb
Sfrp2
Tigd4
Fam160a1
Crabp2
Nes
Bglap2
Bglap
Lmna
Pklr
Lenep
Cks1b
Kcnn3
Ubap2l
Rps27
S100a13
S100a14
S100a3
S100a4
S100a5
S100a7a
S100a8
S100a9
9130204L05Rik
Lor
Prr9
Sprr2b
Sprr2d
Sprr2f
Sprr2h
Sprr2i
Sprr2k
Sprr1b
Sprr1a
Ivl
Lce1a1
Lce1b
Lce1a2
Lce1c
Lce1d
Lce1e
Lce1f
Lce1g
Lce1h
Lce1i
Kprp
Lce1l
2310050C09Rik
Lce3a
Lce3b
Lce3c
Lce3f
Crct1
Lce1m
Crnn
Flg2
Hrnr
Rptn
Tchhl1
S100a10
Gm9125
Selenbp2
Selenbp1
Tmod4
Ctsk
Ecm1
Car14
Hist2h2ab
Hist2h2be
Hist2h2aa2
Hist2h3c1
H4
Hist2h2bb
Txnip
Gja5
Acp6
Fmo5
Pde4dip
Reg4
Hmgcs2
Phgdh
Hsd3b4
Hsd3b4
Hsd3b4
Hsd3b2
Hsd3b6
Hsd3b1
Vtcn1
Tshb
Sycp1
Sike1
Ampd1
Syt6
Slc16a1
Ovgp1
Chia
Chi3l3
Chi3l4
Cym
Csf1
Gstm5
Gstm1
Mybphl
Gpsm2
Aknad1
Amy2a5
Vcam1
F3
Fabp2
Enpep
Egf
Col25a1
Agxt2l1
Lef1
Dkk2
Tacr3
Slc39a8
Ddit4l
H2afz
Adh7
Adh6a
Adh4
Eif4e
Gbp5
Gbp1
Gtf2b
Lmo4
Clca1
Clca1
Clca4
AI747448
Clca6
Clca3
Cyr61
Mcoln2
Uox
Dnase2b
Prkacb
Cth
Rps20
Sdr16c6
Penk
Cyp7a1
Car8
Trp53inp1
Ccne2
Gem
Fam92a
Slc26a7
Lrrc69
Calb1
Slc7a13
Cnr1
Cga
Ifnk
Dnaja1
Spink4
Aqp3
Dctn3
Galt
Ccl19
Gm2506
Ccl21b
Gm2506
Ccl19
Gm1987
Tln1
Clta
Tdrd7
Hemgn
Nr4a3
Acnat2
Aldob
Abca1
Tal2
Rad23b
Ptgr1
Mup4
Mup6
Mup19
Mup10
Mup10
Mup10
Mup2
Mup19
Mup2
Mup19
LOC100048884
Mup19
Mup20
Mup3
Mup21
Kif12
Col27a1
Orm1
Orm3
Orm2
Tnc
Pappa
Cer1
Acer2
INB
INA2
INA6
INA5
INA4
INA1
Elavl2
Elavl2
Angptl3
Foxd3
Jak1
Pde4b
4921539E11Rik
Dab1
Osbpl9
Elavl4
Elavl4
Skint1
Skint4
Foxe3
Cyp4a12a
Cyp4a14
Cyp4b1
Dmbx1
Tspan1
Nasp
Prdx1
Plk3
Kif2c
Cdc20
Lao1
Slc2a1
Guca2a
Guca2b
Edn2
Cited4
Mfsd2a
Mycl1
Pabpc4
Tcfap2e
Zmym4
Sfpq
Gja4
Adc
Rnf19b
S100pbp
Tssk3
Marcksl1
Kpna6
Tinagl1
Fabp3
Epb4.1
Slc9a1
Fam46b
Nr0b2
Hmgn2
Cd52
Trim63
Slc30a2
Myom3
Gale
Id3
E2f2
Gm13011
Cela3b
Alpl
Pla2g2e
Padi4
Padi3
Padi1
EL2
Pdpn
C87977
Aadacl3
9430007A20Rik
Nppb
ANF
Fbxo2
Angptl7
Cort
Rbp7
Car6
Errfi1
Errfi1
Uts2
Klhl21
Hes5
Isg15
Steap4
Sema3d
Sema3a
Cacna2d1
Fgl2
Lrrc17
Crygn
Prkag2
Insig1
Shh
Il6
Khk
Dnajc5g
Ucn
Fosl2
Cytl1
Fgfbp1
Prom1
Ldb2
Lcorl
Slc34a2
G6pd2
3110047P20Rik
Rbm47
Uchl1
Phox2b
Shisa3
Corin
Lrrc66
Spata18
Nmu
Hopx
Lphn3
Tecrl
Cenpc1
Stap1
Tmprss11e
Ugt2b34
Ugt2b1
Ugt2b36
Ugt2b5
Ugt2b37
Ugt2b38
Ugt2a2
Ugt2a1
Sult1d1
Sult1e1
Csn1s1
Csn2
Csn1s2a
Csn1s2b
Csn3
Smr3a
Gm7714
Prol1
Ambn
Enam
Rufy3
ALBU
FETA
Afm
Cxcl5
Ppbp
Pf4
Cxcl3
Cxcl15
Cxcl1
Cxcl2
Epgn
Ereg
Areg
Btc
G3bp2
Cxcl9
Cxcl10
Art3
Fam47e
Sept11
Cxcl13
Fgf5
Agpat9
Arhgap24
Scpppq1
Sparcl1
Dspp
Dmp1
Ibsp
Mepe
Spp1
Gbp8
Gbp9
Gbp4
Gbp10
Gbp4
Gbp11
Zfp644
Lpcat2b
Slc26a1
Ep400
Cryba4
Crybb1
Crybb3
Foxn4
Oasl1
Oasl1
Hnf1a
Rnf10
Pla2g1b
Rplp0
Hspb8
Tesc
Sds
Oas1e
Oas1h
Rpl6
Fam109a
Myl2
Atp2a2
Il31
Niacr1
Scarb1
Ubc
Chchd2
Ncf1
Eln
Ccl24
Hspb1
Zp3
Vgf
Serpine1
Mospd3
Cyp2w1
Gpr30
Mad1l1
Grifin
Lfng
Sdk1
Tff1
Actb
Fscn1
Zkscan5
Cyp3a57
Cyp3a16
Cyp3a41a
Cyp3a44
Cyp3a11
Cyp3a25
Cyp3a59
Rasl11a
Gsx1
Flt1
Slc7a1
Pds5b
Kl
Gngt1
CA21
Peg10
Asb4
Pdk4
Tac1
Cav1
Tspan12
Asb15
Lep
Opn1sw
Ahcyl2
Cpa2
Cpa4
Cpa1
Akr1b3
Akr1b7
Bpgm
Chrm2
Svopl
Mgam
Gm2663
2210010C04Rik
Try4
Try5
Try10
Prss3
Gm5771
Gm10334
Prss1
TRYP
Trpv5
1700034O15Rik
Pip
Sval2
Sval1
Sva
Clcn1
Abp1
Abp1
1600015I10Rik
Doxl2
Svs1
Gpnmb
Npy
Cycs
Npvf
Hnrnpa2b1
Hoxa10
Hoxa13
Inmt
Aqp1
Gsbs
Lsm5
Herc3
Atoh1
Tnip3
Tacstd2
IGKM
KV5E
KV5A
Foxi3
Fabp1
Atoh8
Mat2a
Retsat
Tmsb10
Reg3b
Reg2
Reg1
Reg3g
D6Mm5e
Actg2
Cd207
Cyp26b1
Sfxn5
Noto
Cct7
Egr4
Cml3
LOC100504710
Cml2
Gkn1
Gkn2
Gkn3
Bmp10
Gata2
Mgll
Trh
Magi1
Itpr1
Edem1
Grm7
Lmcd1
Cidec
Ghrl
Timp4
Rho
8430408G22Rik
Fxyd4
Adipor2
Atp6v1e1
Slc6a13
A2m
Aicda
Dppa3
Nanogpd
Slc2a3
Clec4b1
Clec4b2
Clec4n
Clec4e
Ptms
Gapdh
Cd9
Fgf23
Prmt8
Pzp
BC048546
Clec2h
Clec2i
Clec2g
Cd69
Olr1
Klrd1
Klra22
Klra15
Prb1
Prpmp5
Gm4736
Prh1
A630073D07Rik
5530400C23Rik
Kap
Apold1
Gprc5a
Gprc5d
Mgp
Pde6h
Igbp1b
Rergl
Pik3c2g
Slco1b2
Iapp
Med21
Rep15
Pthlh
Far2
Tmtc1
Caprin2
Myadm
Tfpt
Rps9
Leng9
Tnnt1
TRIC
Il11
Rpl28
Ube2s
Zscan5b
Rps5
Pla2g4c
Cabp5
9230107M04Rik
Sult2a5
Sult2a2
Sult2a1
Sult2a6
2810007J24Rik
2810007J24Rik
Ceacam15
Psg29
Ceacam5
Ceacam14
Ceacam11
Ceacam13
Ceacam12
Mill1
Psg23
Psg20
Psg19
Foxa3
Fosb
KCRM
Zfp296
Apoc2
Apoe
2210010C17Rik
Nlrp9b
Zfp428
2310033E01Rik
Cd177
Atp1a3
Erf
Cnfn
Ceacam1
Ceacam2
B9d2
Tgfb1
Ccdc97
Cyp2a4
Cyp2b19
Cyp2g1
Cyp2a5
Cyp2a22
Cyp2a12
Adck4
Fcgbp
9530053A07Rik
BC089491
Dll3
TTP
Lgals4
Capn12
Ppp1r14a
Nfkbid
Kirrel2
Hspb6
Upk1a
Tmem147
Sbsn
Dmkn
Dmkn
Krtdap
Ffar2
Hamp2
Hamp
Fxyd1
Fxyd3
Apbh
Abpe
Abpz
Gm12769
Abpg
Abpb
Abpa
Gm12776
Cebpa
C230052I12Rik
Zfp536
Ccne1
AW146154
Klk10
Klk9
Klk8
Klk7
Klk6
Klk4
Klk1b8
Klk1b9
Klk1b11
Klk1b26
Klk1b27
Klk1b21
Klk1b24
Klk1b4
Klk1b5
Klk1
2410002F23Rik
Josd2
Mybpc2
Spib
Atf5
Il4i1
Nosip
Rpl13a
Ftl1
Ppp1r15a
Fgf21
Myod1
Tph1
Saa3
Saa4
Saa1
Saa2
LDHM
Ptpn5
Mrgpra9
Mrgpra2a
Csrp3
Dbx1
Slc6a5
Snrpn
Chrna7
Pcsk6
H47
Aldh1a3
Mef2a
Prc1
Furin
Nmb
Alpk3
Rps17
Cpeb1
9930013L23Rik
Tyr
Ctsc
Dlg2
Thrsp
Kctd14
Tsku
Dgat2
Mtap6
Serpinh1
Klhl35
Relt
Clpb
Phox2a
Folr1
Art1
HBB2
HBB1
Gm5736
Hbb-bh1
Hbb-y
E030002O03Rik
Smpd1
Hpx
Ovch2
Olfr494
Olfr506
Nlrp10
Trim66
Ascl3
Nrip3
Adm
Ampd3
Pth
Calca
Calcb
Sox6
Arl6ip1
Gp2
Umod
Hs3st2
Palb2
Aqp8
Il4ra
Il27
Nupr1
Cdipt
Mylpf
Sephs2
Fus
Tacc2
Dmbt1
5430419D17Rik
Cuzd1
Lhpp
Nps
Msx3
Prap1
Paox
Cyp2e1
Scgb1c1
Cox8b
Nlrp6
Ifitm5
Ifitm1
Ifitm1
Ifitm6
B4galnt4
B4galnt4
Irf7
Sct
Muc2
Muc5ac
Muc5b
Krtap5-2
Krtap5-3
Krtap5-5
Ctsd
Lsp1
Tnnt3
Igf2
Ins2
Th
Cd81
Cdkn1c
Phlda2
Mrgprg
Fgf15
Pnpla6
Pcp2
Pcp2
Fcer2a
Clec4g
Cd209a
Cd209b
Cd209f
Ccl25
Slc10a2
Ing1
F10
Myom2
Angpt2
Defb12
Spag11b
Spag11a
Defb14
Defb4
Defb6
Defb46
Defb8
Defb7
AY761185
Gm14851
Gm15284
Defa22
Gm15292
Defa5
Defa-rs1
Gm15308
Gm14850
Gm7861
Defa17
Gm15315
AY761184
Defa6
Defb1
Defb50
Defb15
Slc25a15
Dkk4
1810011O10Rik
Ido1
Htra4
Fgfr1
Star
Rnf170
Rab11fip1
Chrnb3
Mboat4
Fgf20
Triml2
Zfp42
Mtnr1a
F11
Sorbs2
Pdlim3
Slc25a4
Cdkn2aip
Asb5
Gpm6a
Hpgd
Hand2
Aadat
Palld
Ddx60
Anxa10
Tll1
Npy1r
Atp6v1b2
Slc18a1
Tssk6
Ncan
Comp
Ssbp4
Gdf15
Rab3a
Arrdc2
Slc5a5
Haus8
Plvap
Tmem221
Fam129c
Klf2
Hmox1
Pou4f2
Ucp1
Cd97
Rln3
Ier2
Calr
Prdx2
Junb
Wdr83
BC056474
Neto2
Slc6a2
Ces1b
Ces1c
Ces1g
Mt3
Mt2
Mt1
Herpud1
Ccl22
Cx3cl1
Ccl17
Ndrg4
Ndrg4
Car7
Rrad
Ces2a
Ces2c
Ces2f
Ces3a
Ctrl
Nqo1
Hp
Calb2
Ctrb1
Adamts18
Clec3a
Pkd1l2
Bcmo1
Gan
Sdr42e1
Hsd17b2
Slc38a8
Irf8
Fam38a
Dpep1
Tubb3
Acta1
Agt
Sipa1l2
Mmp13
Mmp12
Mmp3
Mmp1a
Mmp10
Mmp8
Mmp20
Mmp7
Gpr83
Hephl1
Icam1
Elavl3
Cnn1
Acp5
Cypt10
Gm1110
Opcml
Adamts15
Adamts8
Arhgap32
Kcnj1
Kcnj1
Pate4
Pate
Pate-e
D730048I06Rik
Gm3867
Gm7257
Gm9513
Gm5615
A630095E13Rik
Hepacam
Gramd1b
Hspa8
H2afx
Slc37a4
Apoa1
Apoc3
Apoa4
Apoa5
1600029D21Rik
Btg4
Pou2af1
Atm
Gldn
Dnaja4
Ube2q2
Nrg4
Snupn
Neil1
Mpi
Cyp1a2
Cyp1a1
Cyp11a1
Rpl4
Cilp
2810417H13Rik
Trip4
Car12
C2cd4b
C2cd4a
Narg2
Anxa2
Gcnt3
Myo1e
Aldh1a2
Gnb5
Ooep
Eef1a1
Filip1
Fam46a
1190002N15Rik
Pcolce2
Gk5
Rbp2
Dbr1
Trf
Acpp
Gm7455
Twf2
Alas1
Dusp7
Hyal2
Gpx1
Impdh2
Ip6k2
Camp
Ngp
Myl3
Tdgf1
Ltf
Osbpl10
Azi2
Eomes
Acaa1b
Xirp1
Ccr8
Rpsa
Ctnnb1
Cck
Kbtbd5
Cyp8b1
Tgm4
Slc6a20a
Ccr3
Fbxo5
Vip
Syne1
Syne1
Iyd
Fbxo30
Phactr2
Cited2
Tnfaip3
Sgk1
Sgk1
Tbpl1
Rps12
Vnn1
Ctgf
Enpp1
Enpp3
Arg1
Akap7
2310057J18Rik
Sult3a1
Bet3l
Fam26d
Col10a1
Slc16a10
Amd2
Cd24a
Vgll2
Nepn
Gja1
Fabp7
P4ha1
Pla2g12b
Ppa1
Hkdc1
Egr2
Ank3
Pcdh15
Snrpd3
Mmp11
Gm5134
Slc5a4b
Slc5a4a
S100b
Krtap12-1
Gm3238
Gm10318
Gm3285
Aire
Madcam1
Fstl3
9130017N09Rik
Ptbp1
Prtn3
Elane
CFAD
Arid3a
Midn
Cirbp
Amh
Gadd45b
Eef2
Tcp11l2
Rfx4
Stab2
Igf1
Pmch
Mybpc1
Spic
Anks1b
Nedd1
Hal
Ccdc38
Ntn4
Tmcc3
Tmcc3
Nudt4
Btg1
4921510H08Rik
Poc1b
Kitl
Mgat4c
Nts
Alx1
Myf5
Nap1l1
Tph2
Lgr5
Lrrc10
9530003J23Rik
Lyz2
Lyz1
Cpm
Ifng
Avil
Slc26a10
Ddit3
Arhgap9
R3hdm2
Sdr9c7
Mip
Il23a
Esyt1
Rps26
Pmel
Mmp19
Osm
Nefh
Pgam2
Myl7
Gck
Camk2b
Ppia
Wap
Igfbp1
Igfbp3
Upp1
Abca13
Ddc
Grb10
Plek
Tmem17
Stc2
HBAZ
Hba-a2
Npm1
Foxi1
Dock2
Atp10b
Fabp6
Il12b
Timd2
Timd4
Gm12185
Gm12185
Tgtp2
Scgb3a1
Gfpt2
Sqstm1
Mgat4b
Hnrnpab
Skp1a
Il4
Il5
Csf2
Il3
Ccdc69
Gm2a
G3bp1
Hand1
2210415F13Rik
1810065E05Rik
2210407C18Rik
Hist3h2a
Wnt9a
Nlrp3
Rasd1
Ubb
Trpv2
Myocd
Dnahc9
Myh3
Myh2
Myh1
Myh4
Myh8
Gas7
Per1
Alox8
Tmem88
Mpdu1
Eif4a1
Tnk1
Eif5a
Cldn7
Asgr1
Bcl6b
Vmo1
Eno3
Eno3
Pitpnm3
Aspa
Hic1
Slc43a2
Fam57a
Tmigd1
Slc6a4
CRBA
Cryba1
Spag5
Slc13a2
Sebox
Nos2
Ccl2
Ccl7
Ccl11
Ccl12
Ccl8
Ccl1
Rffl
Nle1
Slfn4
Ccl5
Ccl9
Ccl6
Ccl3
Ccl4
Gm11428
Expi
1100001G20Rik
Dusp14
Car4
Epx
Dynll2
Srsf1
Coil
Nog
Tob1
Chad
Gm11541
Tmem92-ps
Tmem92-ps
CA11
Itga3
Dlx3
Fam117a
Igf2bp1
Gip
Hoxb6
Hoxb3
Nfe2l1
Sp6
Tbx21
Lasp1
Tcap
Pnmt
Ikzf3
Gsdma3
Gsdma2
Gsdma
Csf3
Msl1
Top2a
Igfbp4
Tns4
Ccr7
Krt25
Krt27
Krt28
Krt12
Krt20
Krt23
Krt39
Krtap3-3
Krtap3-2
Krtap3-1
Krtap1-5
Krtap1-4
Krtap9-3
Gm11938
Gm11937
Gm11562
Krtap4-1
Krtap4-2
Krtap4-7
Gm11563
Krtap4-6
Gm11595
Krtap4-8
Krtap4-9
Gm11596
Krtap4-13
Gm11554
Gm11564
Krtap4-16
Gm11567
Krtap31-1
Gm11565
Krtap31-2
Krtap9-5
Krtap17-1
Krt33a
Krt33b
Krt34
Krt31
Krt32
Krt13
Krt15
Krt19
Krt14
Krt16
Krt17
Krt42
Eif1
Gast
Hap1
Klhl11
Acly
Cnp
Dnajc7
Hcrt
Ramp2
G6pc
Rdm1
Arl4d
Etv4
Meox1
Sost
Ppy
Pyy
Gfap
Hexim1
Wnt9b
1700081L11Rik
Ace
Strada
Gh
Ddx5
Kpna2
Apoh
Slc16a6
Sox9
Btbd17
Cd300lb
Cd300lf
Hn1
H3f3b
Fbf1
Sphk1
Jmjd6
Srsf2
Socs3
Timp2
Nptx1
Baiap2
Actg1
Pde6g
Dysfip1
P4hb
Npb
Cbr2
Tex19.1
COLI
Apob
Gdf7
Rhob
Slc7a15
Matn3
Osr1
Rad51ap2
Mycn
Atp6v1c2
DCOR
Rrm2
Id2
Rnf144a
Rsad2
Allc
Colec11
Rps7
Tpo
Fam150b
Slc26a3
Slc26a4
Twist1
Agr3
Agr2
Sostdc1
Meox2
Dgkb
Scin
Ifrd1
Lrrn3
Dnajb9
Coch
Ctage5
4930447C04Rik
Rhoj
Esr2
Hspa2
Tmem229b
Zfp36l1
Smoc1
Dcaf4
Vsx2
Ltbp2
Fos
Jdp2
Tgfb3
2310044G17Rik
Gm8300
BB287469
Gm2016
Gm2022
Gm5662
1700019M22Rik
Lgmn
Chga
Btbd7
Prima1
Ifi27l2a
Serpina1f
Serpina1d
Serpina1b
Serpina1a
Serpina1c
Serpina1e
Serpina3a
Serpina3b
Serpina3f
Serpina3g
Serpina3m
Serpina3n
Tcl1
Evl
Slc25a47
Wars
Dio3
Hsp90aa1
1200009I06Rik
Tnfaip2
BC048943
Adssl1
HV45
VH4B
Akr1c14
Akr1c21
Klf6
Wdr37
Idi2
Actn2
Lgals8
Prl2c3
Prl2c2
PLF1
Nid1
Inhba
2810021B07Rik
Gpx5
H2B1
H31
H2B2
Hist1h4j
Hist1h4k
Hist1h2ak
Hist1h2bn
Hist1h1b
H31I
Hist1h2an
Hist1h2bp
Hist1h2ap
Hist1h4n
Hist1h4n
Hist1h2ap
Hist1h2ah
Hist1h2bk
Hist1h4i
Hist1h2ag
Hist1h2bj
Btn1a1
Hist1h4h
Hist1h2af
H31
H2B
H32
Hist1h4f
Hist1h1d
H32B
Hist1h2ae
Hist1h2bg
Hist1h3d
H32F
Hist1h4d
Hist1h2ac
Hist1h2bc
H1T
Hist1h4c
H12
H32E
H2
H2A1
Hist1h3b
Hist1h4b
Hist1h4a
H31D
Slc17a4
Hist1h2ba
Prl
Prl3d1
Prl3d3
Prl3b1
Prl3a1
Prl6a1
Prl8a2
Prl2b1
Prl8a6
Prl8a8
Prl8a9
Prl8a1
Prl7b1
Prl7a1
Prl7a2
Prl7d1
Prl7c1
Prl2a1
Prl2c1
Prl4a1
Prl5a1
Sox4
Agtr1a
Irf4
Foxq1
Serpinb1a
Serpinb6b
Serpinb9b
Serpinb9d
Serpinb9e
Serpinb9f
Serpinb9g
Serpinb6d
Serpinb6a
Tubb2a
Tubb2b
F13a1
Ly86
Phactr1
Cd83
Mylip
Rnf144b
Susd3
Ogn
Gadd45g
Nop16
Rnf44
Nsd1
Slc34a1
Pdlim7
Neurog1
Cxcl14
Il9
Tgfbi
Slc28a3
Ntrk2
Gas1
Tpbpb
Tpbpa
Ctsj
Ctsr
Cts6
Cts7
Ctsm
Cts3
Ctsl
Slc6a18
Slc6a19
Nkd2
Slc9a3
Ell2
Glrx
Mctp1
Thbs4
Zbed3
Crhbp
1700024P04Rik
Cartpt
Naip1
Zswim6
Plk2
Actbl2
Il31ra
Gzma
Esm1
Fst
Dnase1l3
Ptprg
Slc4a7
Oxsm
Thrb
Rpl15
Kcnk5
Synpo2l
Plau
Ppif
Asb14
Il17rb
Itih4
Itih3
Stab1
Sema3g
Hacl1
Oxnad1
Msmb
Arhgap22
Gdf2
Glud1
Fam25c
Opn4
Rgr
Mat1a
Sftpa1
Sftpd
Ear1
Ear10
Ang3
Gm8267
Ddhd1
Gch1
Otx2
Pnp
Pnp2
Rnase10
Rnase9
Rnase6
Ear5
Ear14
Ear11
Ang4
Ear6
Rpgrip1
Sall2
Abhd4
Slc7a7
Slc7a8
Myh6
Myh7
Dhrs2
Cpne6
Pck2
Psme2
Irf9
Sdr39u1
Cma2
Mcpt1
Mcpt4
Mcpt8
Ctsg
Gzme
Gzmd
Gzmg
Gzmf
Gzmb
Atp12a
Gjb2
Gm10094
Shisa2
Trim13
Kcnrg
Serpine3
Defb48
Tdh
Sox7
Rp1l1
Pnoc
Scara5
Pbk
Clu
Bnip3l
Gnrh1
Nefl
Nefm
Stc1
Nkx3-1
Slc25a37
Loxl2
Rhobtb2
Sftpc
Xpo7
Xpo7
Dok2
Cysltr2
Siah3
Tpt1
Tsc22d1
Tsc22d1
Epsti1
Tnfsf11
Dgkh
Elf1
Pcdh8
Olfm4
Irg1
Ednrb
Ednrb
Dct
Oxgr1
Mbnl2
Mbnl2
Sepp1
Fyb
Lifr
1110020G09Rik
Ugt3a1
Rai14
C1qtnf3
Myo10
BC030476
Osr2
Pabpc1
Azin1
Tm7sf4
Dpys
Abra
Angpt1
Trps1
Aard
Tnfrsf11b
Nov
Deptor
Col14a1
Has2
Fbxo32
Klhl38
Myc
Myc
Gsdmc2
Gsdmc3
Gsdmc2
Adcy8
Oc90
Tg
Ndrg1
Arc
Psca
Slurp1
2300005B03Rik
Ly6d
Cyp11b1
2010109I03Rik
Scx
Dgat1
MYG
Apol7b
Apol10a
Apol11a
Apol7c
Apol11b
Apol7e
Pvalb
Csf2rb2
Csf2rb
Lgals2
Lgals1
Pdgfb
Rpl3
Aco2
Mei1
Cenpm
Cyp2d10
Cyp2d9
Cyp2d12
Cyp2d40
Cyp2d26
Cyb5r3
Pim3
Miox
Smgc
Slc38a2
Slc38a4
Amigo2
Col2a1
Olfr288
Lalba
Ddn
Tuba1a
Prph
Aqp2
Aqp5
Csrnp2
Smagp
Cela1
Grasp
Krt7
Krt83
Krt81
Krt86
5430421N21Rik
Krt84
Krt82
4732456N10Rik
Krt75
Gm5414
Krt6b
Krt6a
Krt5
Krt71
Krt72-ps
Krt73
Krt2
Krt1
Krt77
Krt4
Krt79
Krt78
Krt8
Krt18
Espl1
Hoxc10
Smug1
Gpr84
Glycam1
Dnase1
Srl
5730403B10Rik
AU021092
Socs1
HSP1
4921513D23Rik
Myh11
Pi4ka
Comt
Yeats2
Abcc5
Tra2b
Etv5
Crygs
Ahsg
Fetub
Hrg
Kng2
Kng1
Sst
Trp63
Leprel1
Cldn1
Uts2d
Atp13a5
Atp13a4
Hes1
Lrrc15
Fam43a
Apod
Mfi2
Osta
Ropn1
Stfa2l1
Gm5416
Stfa1
BC117090
BC100530
Stfa3
Hgd
Upk1b
Lsamp
Gm609
Phldb2
Dppa2
Retnlb
Retnla
Retnlg
Zpld1
Nfkbiz
Col8a1
Dcbld2
Gm813
Stx19
Pou1f1
Gbe1
Chodl
Ncam2
Adamts1
Adamts5
Krtap24-1
2310079G19Rik
Krtap26-1
Krtap27-1
2310061N02Rik
Krtap13-1
Krtap13
2310057N15Rik
Krtap15
Krtap16-9
Krtap16-1
Krtap16-5
Krtap16-4
Krtap8-2
Gm10229
Krtap6-1
Krtap16-8
Krtap20-2
Krtap16-7
Krtap8-1
Krtap7-1
Krtap11-1
4932438H23Rik
Olig1
Rcan1
Cldn14
Ripply3
Mx1
Tagap
Ccr6
T
Slc22a3
Thbs2
Dll1
Zfp960
Has1
Fpr1
Zfp160
Zfp54
Cldn6
Cldn9
Dcpp1
Dcpp2
Dcpp3
SPBP
Prss22
Prss27
Kctd5
Atp6v0c
Slc9a3r2
Rps2
Prss34
Prss28
Prss29
Tpsab1
Tpsb2
Fam195a
Dusp1
Hmga1
Rpl10a
Clps
4930539E08Rik
Srsf3
Cdkn1a
Tff3
Tff2
Tff1
Cryaa
Cyp4f39
Gm9705
Cyp4f14
Zfp952
Myo1f
Angptl4
Rps28
Rps18
H2-K1
H2-DMb2
Cyp21a1
Neu1
Hspa1b
Hspa1a
Ly6g6c
Ly6g5c
Lst1
Ltb
TNFA
TNFB
Lta
H2-Q1
H2-Gs10
Psors1c2
Cdsn
2300002M23Rik
Dpcr1
Ier3
Ppp1r10
Gm8909
H2-M9
H2-M1
Trim31
Rnf39
H2-M5
Ubd
H2-M2
Olfr137
Esp31
Crisp3
Crisp1
Gm5494
Gm6084
Mep1a
Gm9104
Hsp90ab1
Slc29a1
Slc29a1
Srf
Gnmt
Pgc
Apobec2
Sult1c2
Sult1c1
Hdgfrp2
Plin4
Lrg1
Uhrf1
Uhrf1
Rpl36
Tubb4
Tnfsf9
Cd70
Tnfsf14
CO3
Txndc2
Rab31
Arhgap28
Myom1
Lbh
Capn13
Ehd3
Srd5a2
Ltbp1
Crim1
Vit
Cyp1b1
Srsf7
Dhx57
Zfp36l2
Slc3a1
Six2
Calm2
Epcam
Adcyap1
Bambi
Mkx
Riok3
Lama3
Cabyr
Taf4b
TTHY
Mep1b
Klhl14
Gpr17
Tslp
Pkd2l2
Fam53c
Slc4a9
Cd14
Pcdhb8
Pcdhb15
Pcdhb16
Pcdhb19
Spry4
Grxcr2
Spink3
Scgb3a2
Gm94
Spink6
Spink12
Spinkl
Spink11
Myot
Cdo1
Lox
Ctxn3
Slc12a2
Gm4841
F830016B08Rik
Iigp1
Synpo
HG2A
Slc26a2
Il17b
Spink7
5330437I02Rik
Grp
Pmaip1
Mc5r
2310002L13Rik
4930503L19Rik
Myo5b
Lipg
Slc14a1
Slc14a2
Slc14a2
Nfatc1
Gal
Aldh3b1
Acy3
Gstp1
Gstp2
BC021614
Carns1
Clcf1
Dpp3
Npas4
Cst6
Banf1
Fosl1
Map3k11
Cdca5
Naaladl1
Batf2
Gpha2
Pygm
Otub1
AI846148
Gm5631
C730048C13Rik
Slc22a8
Slc22a8
Stx5a
Lrrn4cl
Scgb1a1
FRIH
Fads3
Ms4a10
AW112010
Oosp1
Mrpl16
Keg1
Foxb2
Gcnt1
Pcsk5
Anxa1
Aldh1a1
Mamdc2
E030010A14Rik
D19Bwg1357e
Gm10136
Rln1
Pdcd1lg2
Il33
Il33
Uhrf2
Dkk1
A1cf
Papss2
Lipf
Acta2
Ifit3
Gm14446
Gm14446
I830012O16Rik
Ifit1
Pank1
Kif20b
Ankrd1
Hhex
Cyp26a1
Rbp4
Cyp2c55
Cyp2c65
Cyp2c66
Cyp2c29
Cyp2c38
Cyp2c39
Cyp2c67
Cyp2c68
Cyp2c40
Cyp2c69
Cyp2c37
Cyp2c54
Cyp2c50
Cyp2c70
Opalin
Ankrd2
Crtac1
Loxl4
Hpse2
Abcc2
Scd3
Scd1
Fam178a
Btrc
Elovl3
Cyp17a1
Nt5c2
Ina
Sh3pxd2a
Itprip
Ins1
Dusp5
Adra2a
Gucy2g
Nrap
Pnlip
Pnliprp1
Bmp15
Foxp3
Porcn
4930557A04Rik
Mid1ip1
Ddx3x
Gpr34
Gpr82
Cypt8
Maoa
Rgn
Agtr2
Klhl13
Klhl13
Zcchc12
Lonrf3
Slc25a5
Rhox9
Rhox12
Cypt15
Apln
Zdhhc9
Usp26
Ccdc160
Plac1
1700013H16Rik
Arhgef6
Arhgef6
Rbmx
Gpr101
Zic3
Sox3
Ldoc1
4933402E13Rik
Gm6760
3830417A13Rik
Slitrk4
Ctag2
4933436I01Rik
Nsdhl
Srpk3
Opn1mw
Flna
Rpl10
Plxna3
Pbsn
Obp1a
Gm5938
Gm14743
Nr0b1
Apoo
Maged1
Spin4
Fam123b
Asb12
1700010D01Rik
Vsig4
Heph
Gpr165
Otud6a
Arr3
Slc7a3
Foxo4
Cited1
Tsx
Pgk1
Fnd3c2
Gm5127
Cysltr1
Zcchc5
P2ry10
Rps6ka6
2010106E10Rik
Zfp711
Cpxcr1
Tnmd
Rpl36a
AV320801
AV320801
Nxf7
Prame
Tmsb15a
Tceal7
Morf4l2
Tmsb15b2
Tmsb15l
Esx1
Serpina7
Cldn2
E230019M04Rik
Prps1
Tsc22d3
Irs4
Tmem164
Il13ra2
Tro
Gpr173
Sat1
Phex
Rai2
Reps2
S100g
Tmem27
Ace2
Gpm6b
Tmsb4x
Amelx
Zfy2
